# Supplementary material for: Four-Body Nonadditive Potential Energy Surface and the Fourth Virial Coefficient of Helium
Source: J Chem Eng Data. 2023 Nov 29;68(12):3257–64. doi: 10.1021/acs.jced.3c00578 (PMC10726306; doi:10.1021/acs.jced.3c00578)
Supplement: Supplementary file 1 — je3c00578_si_001.txt [file je3c00578_si_001.txt]

The four-body non-additive potential energy surface and fourth virial coefficient of helium.
Richard J. Wheatley, Giovanni Garberoglio and Allan H. Harvey.
Supplementary information.

he4_qz.txt

Data points consisting of 14 values each.
Cartesian coordinates x1, y1, z1, x2, y2, z2
Cartesian coordinates x3, y3, z3, x4, y4, z4
CCSD(T) 4-body nonadditive interaction energies: aug-cc-pVTZ, aug-cc-pVQZ
Coordinates in Bohr, energies in Hartree.

he4_tz.txt

Larger dataset, data points consisting of 13 values each.
Same format and units as he4_qz.txt, but no aug-cc-pVQZ energies, only aug-cc-pVTZ.

Fortran code, build script and associated data files

energy4.f90 is the subroutine that calculates either TZ or QZ level energies and uncertainties (input qz=.false. or .true. respectively):

call energy4(coords,e,eerr,qz)
! Input coords (Cartesian, Bohr) and qz (true to get QZ-level results)
! Output energy and uncertainty e, eerr (Hartree)
! coords: double precision array of positions (3,4)
! e, eerr: double precision
! qz: logical

build.sh will compile the code when a main program is included at the end of the line.
Note that uncertainties are not calculated on a per-point basis. They are representative of the zone into which the geometry is placed by the algorithm, but some individual points in the zone will have errors significantly larger than eerr (especially energies near zero crossings and geometries near zone boundaries), and others significantly smaller. Uncertainties apply to QZ-level results.

Any queries please contact richard.wheatley@nottingham.ac.uk

Nottingham, 3rd November 2023.
