# Supplementary material for: Four-Body Nonadditive Potential Energy Surface and the Fourth Virial Coefficient of Helium
Source: J Chem Eng Data. 2023 Nov 29;68(12):3257–64. doi: 10.1021/acs.jced.3c00578 (PMC10726306; doi:10.1021/acs.jced.3c00578)
Supplement: Supplementary file 2 — je3c00578_si_002.txt [file je3c00578_si_002.txt]

 -0.114725   2.668482   1.699299   0.000000   0.000000   3.230480
  0.000000   0.000000   0.000000   2.893757   0.000000   1.896309
 0.000479737032
  0.000000   0.000000   0.000000   0.000000   0.000000   3.030037
  1.545242   2.670831   0.599102   3.038889   0.000000   0.896424
 0.000484084941
  2.326262   0.000000   2.231597   0.000000   0.000000   4.250473
  0.472339   2.486565   2.019962   0.000000   0.000000   0.000000
 0.000438674995
  1.521334   2.548751   1.406681   3.151716   0.000000   1.275334
  0.000000   0.000000   0.000000   0.000000   0.000000   3.258279
 0.000442717393
  1.033424   2.393461   1.561737   0.000000   0.000000   0.000000
  0.000000   0.000000   3.164435   3.079896   0.000000   2.142664
 0.000671249805
  0.000000   0.000000   3.258912  -0.291998   2.668864   1.907014
  2.772021   0.000000   1.812707   0.000000   0.000000   0.000000
 0.000541243765
  0.000000   0.000000   0.000000   2.795343   0.000000   1.106822
  0.000000   0.000000   3.040814  -0.692735   2.691307   1.597734
 0.000481427919
  2.879225   0.000000   2.674433   0.000000   0.000000   3.526699
  1.348426   2.340776   1.519006   0.000000   0.000000   0.000000
 0.000604633370
  0.000000   0.000000   0.000000   1.232529   2.445171   1.261654
  0.000000   0.000000   3.144574   3.359132   0.000000   1.350453
 0.000424983499
  0.000000   0.000000   3.006883   0.000000   0.000000   0.000000
  2.807309   0.000000   1.692562   0.255441   2.952359   1.353071
 0.000476307809
  0.000000   0.000000   0.000000   0.030751   2.717235   1.399398
  0.000000   0.000000   3.218889   2.897491   0.000000   2.089920
 0.000450757406
  0.000000   0.000000   3.005354   0.000000   0.000000   0.000000
  1.010037   2.600622   1.692012   3.272788   0.000000   1.357900
 0.000464477428
  2.814610   0.000000   1.600381   1.391540   2.703493   1.754139
  0.000000   0.000000   0.000000   0.000000   0.000000   3.312085
 0.000532391060
  0.245722   2.720763   1.604418   0.000000   0.000000   0.000000
  0.000000   0.000000   3.413902   2.763445   0.000000   1.804779
 0.000499508663
  2.997455   0.000000  -0.575255   2.189060   1.885413   1.625431
  0.000000   0.000000   0.000000   0.000000   0.000000   3.032026
 0.000824286218
  2.807709   0.000000   1.328687   0.000000   0.000000   0.000000
  1.188727   2.791685   1.988215   0.000000   0.000000   3.362414
 0.000448157241
 -1.332366   2.266697   1.493400   0.000000   0.000000   0.000000
  0.000000   0.000000   3.091898   2.806800   0.000000   1.389508
 0.000591540748
  2.805340   0.000000   1.344770   1.397863   2.718354   0.873745
  0.000000   0.000000   0.000000   0.000000   0.000000   3.189377
 0.000562082181
  2.805601   0.000000   4.119920   0.000000   0.000000   3.039953
  2.124409   1.842400   1.841048   0.000000   0.000000   0.000000
 0.000634679041
  0.974302   2.423694   1.682623   0.000000   0.000000   3.196996
  0.000000   0.000000   0.000000   3.121365   0.000000   0.812863
 0.000552660796
  0.000000   0.000000   3.553631   2.592784   0.000000   2.017440
  0.556155   2.829001   2.308973   0.000000   0.000000   0.000000
 0.000431526890
  0.000000   0.000000   0.000000   0.000000   0.000000   3.088296
  2.814254   0.000000   1.411371   1.145808   2.813896   1.926226
 0.000602805171
  1.653353   2.602498   2.107765   3.088815   0.000000   1.400349
  0.000000   0.000000   3.068855   0.000000   0.000000   0.000000
 0.000582809349
  2.375375   0.000000   2.019545   0.000000   0.000000   3.936005
  0.000000   0.000000   0.000000   0.608688   2.709746   2.276583
 0.000446482454
  0.000000   0.000000   3.139640   1.083798   2.713783   2.292966
  0.000000   0.000000   0.000000   3.017232   0.000000   2.169015
 0.000418334677
  0.000000   0.000000   3.832827   2.639842   0.000000   2.310531
  0.665373   2.366294   2.005400   0.000000   0.000000   0.000000
 0.000575870676
  0.000000   0.000000   3.154802   1.346090   2.443738   1.795674
  0.000000   0.000000   0.000000   3.350166   0.000000   1.751014
 0.000437614701
  0.000000   0.000000   0.000000   1.309716   2.476580   1.315526
  0.000000   0.000000   3.108198   3.299140   0.000000   0.586401
 0.000410441679
  0.000000   0.000000   0.000000   1.352085   2.562802   0.861289
  0.000000   0.000000   3.106409   2.871954   0.000000   1.852241
 0.000797419085
  2.635753   0.000000   1.589206   1.311861   2.682332   1.283419
  0.000000   0.000000   0.000000   0.000000   0.000000   3.471538
 0.000536469097
  1.175422   2.669901   2.335470   2.799206   0.000000   2.074113
  0.000000   0.000000   3.557045   0.000000   0.000000   0.000000
 0.000391632812
  0.000000   0.000000   3.190941   0.926317   2.719954   2.195133
  2.691103   0.000000   1.706530   0.000000   0.000000   0.000000
 0.000696820851
  0.000000   0.000000   3.190363   2.802073   0.000000   1.962981
 -0.012373   2.741667   1.830870   0.000000   0.000000   0.000000
 0.000514673480
 -0.440399   2.531302   1.798417   0.000000   0.000000   3.465411
  0.000000   0.000000   0.000000   2.728459   0.000000   1.715635
 0.000595407945
  2.695273   0.000000   1.546295   0.000000   0.000000   0.000000
  1.659899   2.702536   2.723895   0.000000   0.000000   3.281289
 0.000531000820
  0.000000   0.000000   3.044603   0.000000   0.000000   0.000000
  2.849061   0.000000   1.579663   1.686505   2.810875   2.289514
 0.000538280696
  2.901252   0.000000   1.355708   1.470461   2.717113   0.865076
  0.000000   0.000000   0.000000   0.000000   0.000000   3.182772
 0.000502302622
  0.000000   0.000000   0.000000   1.001855   2.472757   1.435874
  2.957904   0.000000   0.997238   0.000000   0.000000   3.534762
 0.000408043699
  3.047222   0.000000  -0.582490   1.972307   1.854850   1.523009
  0.000000   0.000000   0.000000   0.000000   0.000000   3.180695
 0.000628704646
  0.000000   0.000000   3.023904   0.000000   0.000000   0.000000
  1.651576   2.652402   2.138317   3.032620   0.000000   1.623701
 0.000594962774
  0.000000   0.000000   3.219047   2.722463   0.000000   1.894515
  0.000000   0.000000   0.000000   1.010012   2.869403   1.457765
 0.000535755265
  2.864569   0.000000   1.961708   1.684231   2.716895   2.499609
  0.000000   0.000000   3.082839   0.000000   0.000000   0.000000
 0.000525736430
  2.016490   2.309507   0.187098   0.000000   0.000000   0.000000
  2.888907   0.000000   2.023204   0.000000   0.000000   3.152225
 0.000785464025
  2.601737   0.000000   1.508616   0.000000   0.000000   0.000000
  0.834546   2.691269   2.014870   0.000000   0.000000   3.513103
 0.000588301324
  0.000000   0.000000   4.011620   0.054720   2.470121   2.219209
  2.481738   0.000000   2.169726   0.000000   0.000000   0.000000
 0.000543581330
  1.323039   2.445911   1.946317   0.000000   0.000000   3.201362
  3.033660   0.000000   2.639949   0.000000   0.000000   0.000000
 0.000553394490
  3.006960   0.000000   1.202544   1.721152   2.641401   1.965515
  0.000000   0.000000   0.000000   0.000000   0.000000   3.156285
 0.000549438125
  0.000000   0.000000   0.000000   2.836282   0.000000   1.492533
  0.627761   2.754292   1.705385   0.000000   0.000000   3.353875
 0.000462638573
  2.699935   0.000000   1.502938   0.854121   2.372515   1.904897
  0.000000   0.000000   0.000000   0.000000   0.000000   3.972207
 0.000412841265
  2.652221   0.000000   1.467007   0.000000   0.000000   0.000000
  0.000000   0.000000   3.153555   1.141984   3.053914   1.901240
 0.000455197334
  1.074927   2.613948   1.240196   0.000000   0.000000   0.000000
  2.957033   0.000000   1.305262   0.000000   0.000000   3.385074
 0.000433153401
  0.852384   2.543628   1.617018   0.000000   0.000000   0.000000
  0.000000   0.000000   3.279783   3.168199   0.000000   1.787841
 0.000416013581
  2.938789   0.000000   1.857565   1.390661   2.799983   1.879754
  0.000000   0.000000   3.230398   0.000000   0.000000   0.000000
 0.000423164560
  2.662169   0.000000   1.709974   0.000000   0.000000   3.210861
  0.000000   0.000000   0.000000   1.451318   2.971241   1.862155
 0.000454687668
  0.000000   0.000000   3.023708   0.000000   0.000000   0.000000
  2.821849   0.000000   1.923894   1.458805   2.753578   1.799972
 0.000677863053
  0.000000   0.000000   3.024821   0.000000   0.000000   0.000000
  0.985769   2.614865   1.546335   2.841807   0.000000   1.587310
 0.000866874101
  0.370285   2.297172   1.935772   0.000000   0.000000   0.000000
  0.000000   0.000000   4.031401   2.589413   0.000000   2.000277
 0.000555097143
  1.169153   2.482410   1.854502   0.000000   0.000000   3.200121
  2.894618   0.000000   1.271457   0.000000   0.000000   0.000000
 0.000790453577
  0.000000   0.000000   3.124671   0.000000   0.000000   0.000000
  2.919285   0.000000   1.761718   1.077581   2.798818   1.349381
 0.000514113701
  0.000000   0.000000   0.000000   2.503460   0.000000   1.741358
 -0.428831   2.441902   1.778881   0.000000   0.000000   3.740570
 0.000744291904
  2.882230   0.000000   1.739569   1.460594   2.730816   1.267838
  0.000000   0.000000   3.330073   0.000000   0.000000   0.000000
 0.000449141471
  2.735036   0.000000   1.749813   1.327350   2.709718   1.787263
  0.000000   0.000000   0.000000   0.000000   0.000000   3.505336
 0.000449725356
  0.676461   2.498740   1.967564   0.000000   0.000000   3.503130
  0.000000   0.000000   0.000000   2.825445   0.000000   1.229050
 0.000567471690
  1.503230   2.662898   1.924294   3.054354   0.000000   1.862284
  0.000000   0.000000   3.196101   0.000000   0.000000   0.000000
 0.000465130806
  1.356740   2.387427   1.269188   0.000000   0.000000   0.000000
  3.173165   0.000000   0.678878   0.000000   0.000000   3.362185
 0.000388012560
  0.000000   0.000000   3.777706  -0.124138   2.531373   1.930647
  2.575440   0.000000   1.965021   0.000000   0.000000   0.000000
 0.000584439707
  2.497480   0.000000   2.532299   0.507956   2.233131   2.087522
  0.000000   0.000000   4.354288   0.000000   0.000000   0.000000
 0.000403479016
  2.606837   0.000000   1.571638   0.000000   0.000000   3.106391
  0.000000   0.000000   0.000000   1.209245   3.213814   1.083753
 0.000369655885
  0.946263   2.520704   1.551830   0.000000   0.000000   0.000000
  0.000000   0.000000   3.334784   3.175635   0.000000   1.829189
 0.000400381263
  0.000000   0.000000   3.602522   2.743852   0.000000   2.197308
  0.793728   2.583164   1.846999   0.000000   0.000000   0.000000
 0.000495772579
 -0.537274   2.006695   2.187417   0.000000   0.000000   0.000000
  0.000000   0.000000   4.511028   2.216995   0.000000   2.335302
 0.000718093393
  1.350881   2.397530   1.361927   3.188440   0.000000   0.904021
  0.000000   0.000000   0.000000   0.000000   0.000000   3.085849
 0.000620674773
  2.683889   0.000000   1.617184   1.512732   2.839869   1.870503
  0.000000   0.000000   3.233337   0.000000   0.000000   0.000000
 0.000535527465
  2.129959   2.160907   2.378480   3.125138   0.000000   0.545616
  0.000000   0.000000   3.009997   0.000000   0.000000   0.000000
 0.000933254057
  0.000000   0.000000   0.000000   2.567166   0.000000   1.764081
  0.147436   2.486973   1.909852   0.000000   0.000000   3.912849
 0.000533259922
  1.064282   2.540189   1.909930   0.000000   0.000000   3.315993
  3.003082   0.000000   1.923381   0.000000   0.000000   0.000000
 0.000514662016
  2.793509   0.000000   1.112902   0.000000   0.000000   0.000000
  1.750294   2.557287   2.478950   0.000000   0.000000   3.339645
 0.000612839728
  0.000000   0.000000   0.000000   2.730344   0.000000   1.408627
  0.729691   2.375173   1.857057   0.000000   0.000000   3.942149
 0.000413221810
  0.000000   0.000000   3.062611   2.805574   0.000000   1.927591
  0.000000   0.000000   0.000000   0.988927   2.725545   2.012497
 0.000673711918
  1.193735   2.375140   1.496477   0.000000   0.000000   0.000000
  0.000000   0.000000   3.194315   3.176779   0.000000   0.627081
 0.000515812196
  0.219149   2.441871   1.735072   0.000000   0.000000   0.000000
  0.000000   0.000000   3.504011   2.805509   0.000000   2.293099
 0.000613038598
  0.000000   0.000000   3.218218   1.363793   2.673374   3.111362
  2.773473   0.000000   2.051004   0.000000   0.000000   0.000000
 0.000435854532
  1.545194   2.363468   2.277543   0.000000   0.000000   3.404524
  3.092098   0.000000   1.098676   0.000000   0.000000   0.000000
 0.000536576895
  0.000000   0.000000   3.032508   0.000000   0.000000   0.000000
  1.186083   2.768592   2.482186   2.881544   0.000000   1.906527
 0.000522432948
  2.735998   0.000000   1.655603   1.328080   2.748406   1.677919
  0.000000   0.000000   0.000000   0.000000   0.000000   3.321252
 0.000544307852
  2.641442   0.000000   1.463003   0.000000   0.000000   0.000000
  0.000000   0.000000   3.190344   0.186830   2.977363   1.200400
 0.000472614677
  2.550489   0.000000   1.786755   0.000000   0.000000   3.460433
  0.000000   0.000000   0.000000   0.771778   2.870121   1.718338
 0.000508567911
  0.000000   0.000000   0.000000   0.797754   2.463105   1.634738
  2.927294   0.000000   1.270989   0.000000   0.000000   3.623690
 0.000415520494
  0.000000   0.000000   0.000000   0.000000   0.000000   3.019172
  2.706374   0.000000   1.387857   0.887944   2.908457   0.477660
 0.000531362969
  0.000000   0.000000   4.118233   0.267477   2.490148   2.445548
  2.410929   0.000000   1.925142   0.000000   0.000000   0.000000
 0.000491806341
  0.000000   0.000000   0.000000   0.000000   0.000000   3.041663
  0.427244   2.932515   1.263691   2.905792   0.000000   1.585948
 0.000421073850
  2.622900   0.000000   1.843515   0.000000   0.000000   3.308891
  0.000000   0.000000   0.000000   0.901705   2.846819   1.243765
 0.000566482004
  0.722214   2.332560   1.990089   0.000000   0.000000   3.766859
  0.000000   0.000000   0.000000   2.948486   0.000000   2.171766
 0.000410295463
  0.000000   0.000000   3.155413   0.596985   2.693286   1.967646
  2.843489   0.000000   2.045331   0.000000   0.000000   0.000000
 0.000579737460
  2.967090   0.000000   0.765901   1.739633   2.359980   2.174442
  0.000000   0.000000   0.000000   0.000000   0.000000   3.262408
 0.000741404719
  0.000000   0.000000   0.000000   2.727484   0.000000   1.427266
  0.000000   0.000000   3.098454  -0.066943   2.972177   1.885138
 0.000432297783
  2.869676   0.000000   2.241889   0.000000   0.000000   3.171478
  1.488152   2.652422   1.661327   0.000000   0.000000   0.000000
 0.000619730019
 -1.576988   2.010220   1.685720   0.000000   0.000000   3.343830
  0.000000   0.000000   0.000000   2.655740   0.000000   1.811841
 0.000763130822
  0.000000   0.000000   3.031777   0.000000   0.000000   0.000000
  0.728450   2.636881   1.665138   3.022089   0.000000   1.814928
 0.000596082633
  0.000000   0.000000   3.187706   2.846672   0.000000   2.137485
  0.000000   0.000000   0.000000   0.169202   2.842528   1.704679
 0.000413993748
  2.605427   0.000000   2.077606   0.000000   0.000000   3.730397
  1.092435   2.644580   1.286457   0.000000   0.000000   0.000000
 0.000445448494
  0.000000   0.000000   0.000000   0.000000   0.000000   3.075780
  2.819142   0.000000   1.335486   1.278409   2.878306   1.790374
 0.000548640819
  0.000000   0.000000   3.056539   0.000000   0.000000   0.000000
  0.781566   2.633248   1.608313   3.145762   0.000000   0.597717
 0.000427483056
  0.000000   0.000000   3.208403   2.838999   0.000000   1.769788
  0.000000   0.000000   0.000000   1.034321   2.909879   1.960111
 0.000419156246
  2.670131   0.000000   1.889362   0.000000   0.000000   3.310372
  1.612029   2.712467   0.470730   0.000000   0.000000   0.000000
 0.000514756185
  0.000000   0.000000   3.176696   0.596646   2.771702   1.994678
  2.970055   0.000000   2.224706   0.000000   0.000000   0.000000
 0.000389395245
  2.668653   0.000000   1.447493   0.000000   0.000000   0.000000
  1.686891   2.828094   0.550621   0.000000   0.000000   3.224926
 0.000447025294
  2.758164   0.000000   2.020330   1.329784   2.687162   1.997263
  0.000000   0.000000   3.463656   0.000000   0.000000   0.000000
 0.000466679011
  0.000000   0.000000   0.000000   0.000000   0.000000   3.003552
  2.810982   0.000000   1.100195   1.411760   2.704550   1.175250
 0.000763190308
  0.000000   0.000000   3.097148   2.661562   0.000000   1.629906
  0.000000   0.000000   0.000000   0.673081   2.592596   1.470832
 0.001056791873
  0.000000   0.000000   3.127510   2.707281   0.000000   1.747447
 -1.622937   2.155375   1.679711   0.000000   0.000000   0.000000
 0.000606396129
  0.000000   0.000000   0.000000   0.000000   0.000000   3.047817
  2.968642   0.000000   0.742499   1.037826   2.703927   1.489790
 0.000560302846
  0.000000   0.000000   3.139129   0.719010   2.932357   2.845159
  2.712840   0.000000   1.776713   0.000000   0.000000   0.000000
 0.000378889100
  2.586092   0.000000   1.636599   1.436285   2.608984   2.593741
  0.000000   0.000000   0.000000   0.000000   0.000000   3.397785
 0.000661033042
  2.607554   0.000000   1.655643   0.000000   0.000000   3.253618
  0.000000   0.000000   0.000000   0.788934   3.072341   2.341866
 0.000389739129
  0.000000   0.000000   0.000000   0.391085   2.894911   0.827492
  2.669090   0.000000   1.507136   0.000000   0.000000   3.173341
 0.000504521443
  0.457730   2.411208   1.905783   0.000000   0.000000   3.789754
  0.000000   0.000000   0.000000   2.746142   0.000000   1.471252
 0.000505500297
  0.000000   0.000000   3.061440   1.206096   2.347890   1.610397
  0.000000   0.000000   0.000000   3.253617   0.000000   0.876544
 0.000621651300
  2.706227   0.000000   1.343833   0.000000   0.000000   0.000000
  0.781382   2.401629   2.012697   0.000000   0.000000   3.691161
 0.000606493327
  0.000000   0.000000   3.479829   0.793015   2.727023   2.172999
  2.740319   0.000000   1.789170   0.000000   0.000000   0.000000
 0.000466265121
  2.729510   0.000000   1.552224   0.000000   0.000000   0.000000
  0.000000   0.000000   3.358787   0.918649   2.846151   1.655629
 0.000464399791
  0.000000   0.000000   0.000000   1.184231   2.692780   0.679581
  0.000000   0.000000   3.111293   2.850178   0.000000   1.349545
 0.000600583871
  1.158348   2.575483   1.772400   0.000000   0.000000   3.304987
  3.080907   0.000000   1.086789   0.000000   0.000000   0.000000
 0.000444156953
  1.186128   2.256073   1.588923   0.000000   0.000000   0.000000
  3.147288   0.000000   1.940515   0.000000   0.000000   3.471280
 0.000498178803
  2.932333   0.000000   2.830464   0.000000   0.000000   3.554579
  1.504403   2.295181   1.352105   0.000000   0.000000   0.000000
 0.000565453707
  1.264636   2.460079   1.672928   3.015988   0.000000   1.316887
  0.000000   0.000000   3.174151   0.000000   0.000000   0.000000
 0.000704068747
  0.000000   0.000000   0.000000   0.000000   0.000000   3.032358
  1.233466   2.675764   0.718977   3.173954   0.000000   1.563798
 0.000457834495
  1.278690   2.399359   1.390683   3.138918   0.000000   1.275155
  0.000000   0.000000   0.000000   0.000000   0.000000   3.411396
 0.000436089341
  2.720047   0.000000   1.439842   0.000000   0.000000   0.000000
  0.926773   2.668923   2.144504   0.000000   0.000000   3.527027
 0.000503886196
  0.626001   2.363908   2.365512   0.000000   0.000000   4.162834
  2.572261   0.000000   2.468383   0.000000   0.000000   0.000000
 0.000391322083
  0.000000   0.000000   0.000000   2.758429   0.000000   1.188617
  0.775183   2.764631   1.098676   0.000000   0.000000   3.311815
 0.000480416130
  0.000000   0.000000   0.000000   2.860391   0.000000   1.356789
  0.000000   0.000000   3.288795   0.707498   2.770459   1.691429
 0.000468763076
  2.789089   0.000000   1.407668   1.494672   2.737872   1.076297
  0.000000   0.000000   0.000000   0.000000   0.000000   3.247814
 0.000525933211
  0.000000   0.000000   0.000000   0.148807   2.380444   1.959265
  2.435344   0.000000   1.905009   0.000000   0.000000   4.111275
 0.000574053293
  0.337902   2.588222   1.728605   0.000000   0.000000   3.408683
  0.000000   0.000000   0.000000   2.813449   0.000000   1.764046
 0.000576091175
  1.469476   2.379350   1.778635   3.305913   0.000000   1.346946
  0.000000   0.000000   3.082048   0.000000   0.000000   0.000000
 0.000582702742
  0.000000   0.000000   0.000000   0.000000   0.000000   3.054679
  1.250137   2.483462   1.336113   3.210767   0.000000   1.281709
 0.000581196484
  0.000000   0.000000   3.023039   0.000000   0.000000   0.000000
  1.559395   2.203372   1.625456   3.654753   0.000000   1.061571
 0.000430991476
  0.000000   0.000000   3.040018   0.000000   0.000000   0.000000
  2.968906   0.000000   1.761961   1.700165   2.741060   0.919686
 0.000560946868
  2.516189   0.000000   1.838681   0.000000   0.000000   3.476876
  1.052602   2.604674   1.486149   0.000000   0.000000   0.000000
 0.000759086793
  2.584882   0.000000   1.535889   2.254446   2.075047   3.681218
  0.000000   0.000000   3.067678   0.000000   0.000000   0.000000
 0.000788268584
  2.641353   0.000000   1.556077   0.000000   0.000000   0.000000
  1.184206   2.726858   1.945474   0.000000   0.000000   3.223250
 0.000730597332
  0.000000   0.000000   0.000000   0.549996   2.508452   1.601226
  2.507762   0.000000   1.804770   0.000000   0.000000   3.519613
 0.000901574814
  0.000000   0.000000   3.005389   0.000000   0.000000   0.000000
  2.749499   0.000000   1.608637   1.384606   2.873620   0.524741
 0.000574698575
  0.000000   0.000000   0.000000   0.000000   0.000000   3.070394
  1.416823   2.705460   0.499856   3.039396   0.000000   0.636316
 0.000380993028
  0.770191   2.434573   1.575747   0.000000   0.000000   0.000000
  0.000000   0.000000   3.217965   3.058695   0.000000   0.448063
 0.000488024308
  1.455051   2.097405   1.672562   0.000000   0.000000   0.000000
  0.000000   0.000000   3.381876   3.178743   0.000000   0.108093
 0.000456010200
  0.000000   0.000000   3.380688   2.888450   0.000000   2.210872
  0.673011   2.688826   1.951964   0.000000   0.000000   0.000000
 0.000427476589
  0.000000   0.000000   0.000000   0.000000   0.000000   3.056697
  3.021613   0.000000   0.805216   1.640010   2.470226   2.023797
 0.000784974130
  1.138779   2.369322   1.602950   0.000000   0.000000   3.093649
  0.000000   0.000000   0.000000   3.355849   0.000000   0.559772
 0.000440781541
  1.021816   2.460134   1.617415   0.000000   0.000000   3.170506
  0.000000   0.000000   0.000000   3.083109   0.000000   0.798862
 0.000579097386
  0.000000   0.000000   3.118071   1.674655   2.556727   2.604902
  0.000000   0.000000   0.000000   2.968401   0.000000   1.104817
 0.000631478187
  1.724189   2.579827   0.478907   2.976736   0.000000   1.552700
  0.000000   0.000000   0.000000   0.000000   0.000000   3.178991
 0.000527229269
  2.625928   0.000000   1.693182   0.000000   0.000000   0.000000
  0.000000   0.000000   3.431727   0.681510   2.877720   2.283851
 0.000450107516
  2.324483   0.000000   1.942675   0.000000   0.000000   0.000000
  0.000000   0.000000   3.959869   0.563838   2.709712   2.196340
 0.000470300023
  2.415072   0.000000   2.108861   0.000000   0.000000   3.925067
  0.000000   0.000000   0.000000   0.428045   2.513388   1.877138
 0.000607975132
  1.094562   2.486298   1.454153   0.000000   0.000000   0.000000
  2.956006   0.000000   1.931022   0.000000   0.000000   3.264765
 0.000657040460
  0.000000   0.000000   0.000000   1.116367   2.497487   1.373902
  0.000000   0.000000   3.190620   3.069966   0.000000   2.719393
 0.000514090182
  0.294452   2.482154   1.724625   0.000000   0.000000   0.000000
  0.000000   0.000000   3.640259   2.888063   0.000000   1.666787
 0.000451517268
  0.000000   0.000000   0.000000   0.000000   0.000000   3.058410
  1.401900   2.546911   1.249692   3.351245   0.000000   1.343891
 0.000432032857
  1.419523   2.364198   1.901674   3.187390   0.000000   2.740633
  0.000000   0.000000   3.292196   0.000000   0.000000   0.000000
 0.000435780779
  0.000000   0.000000   3.105378   0.000000   0.000000   0.000000
  0.812220   2.772613   1.938846   3.060495   0.000000   1.807032
 0.000412644452
  1.459831   2.390128   1.609189   3.270695   0.000000   1.749722
  0.000000   0.000000   3.077993   0.000000   0.000000   0.000000
 0.000601488845
  0.000000   0.000000   3.219578   2.786798   0.000000   1.960472
  0.000000   0.000000   0.000000   1.471489   2.701525   0.497716
 0.000550670094
  0.000000   0.000000   3.126010   0.000000   0.000000   0.000000
  1.196375   2.722458   1.821298   3.109999   0.000000   1.249226
 0.000439866931
  2.697360   0.000000   1.590531   1.520068   2.867750   1.529943
  0.000000   0.000000   0.000000   0.000000   0.000000   3.274886
 0.000477032763
  0.977592   2.523635   1.457608   0.000000   0.000000   0.000000
  3.058627   0.000000   1.671458   0.000000   0.000000   3.369632
 0.000459630178
  1.468372   2.464946   1.732715   3.312710   0.000000   1.930973
  0.000000   0.000000   3.091285   0.000000   0.000000   0.000000
 0.000488436888
  0.000000   0.000000   0.000000  -0.764888   2.599352   1.313144
  2.636672   0.000000   1.626069   0.000000   0.000000   3.121899
 0.000705830123
  0.000000   0.000000   0.000000  -1.421138   2.294465   1.380586
  0.000000   0.000000   3.072390   2.743940   0.000000   1.457017
 0.000588747058
  2.664295   0.000000   1.384424   0.000000   0.000000   0.000000
  2.375538   2.329527   3.282569   0.000000   0.000000   3.127904
 0.000636113533
  0.000000   0.000000   0.000000   2.665903   0.000000   1.386895
  0.956065   2.502695   1.400248   0.000000   0.000000   3.400904
 0.000786191336
  0.000000   0.000000   0.000000   1.226229   2.467124   1.319660
  0.000000   0.000000   3.070759   3.107086   0.000000   2.777599
 0.000566161166
  0.000000   0.000000   0.000000   0.000000   0.000000   3.127319
  3.066526   0.000000   0.910026   1.355389   2.616096   1.564684
 0.000532300919
  0.000000   0.000000   3.179334   0.151151   2.722085   1.880540
  2.888105   0.000000   1.969642   0.000000   0.000000   0.000000
 0.000478407980
  1.353080   2.372273   1.482856   0.000000   0.000000   0.000000
  3.213604   0.000000   0.615310   0.000000   0.000000   3.304217
 0.000418580295
  1.803678   0.000000   2.402484   0.000000   0.000000   0.000000
  0.000000   0.000000   4.810367  -1.489654   1.216574   2.396132
 0.001064646917
  1.309995   2.503272   2.109051   2.954649   0.000000   1.882651
  0.000000   0.000000   3.210241   0.000000   0.000000   0.000000
 0.000654592785
  0.000000   0.000000   3.280985   0.688932   2.649650   2.017196
  2.732100   0.000000   1.872803   0.000000   0.000000   0.000000
 0.000671295624
  0.377385   2.568201   1.519628   0.000000   0.000000   0.000000
  0.000000   0.000000   3.149917   2.974648   0.000000   2.382189
 0.000533883991
  2.557218   0.000000   1.613774   0.000000   0.000000   0.000000
  0.000000   0.000000   3.356707   0.674329   2.844143   1.886827
 0.000600068292
  2.739344   0.000000   1.642527   0.000000   0.000000   3.242254
  0.000000   0.000000   0.000000   0.502265   2.925098   1.997907
 0.000446340840
  0.000000   0.000000   3.167570   1.095295   2.777579   2.431419
  2.856900   0.000000   1.986142   0.000000   0.000000   0.000000
 0.000464664080
  0.000000   0.000000   3.116738   0.000000   0.000000   0.000000
  0.685821   2.728638   1.597247   2.877272   0.000000   1.492308
 0.000601286772
  0.000000   0.000000   0.000000  -0.667377   2.634670   1.378209
  0.000000   0.000000   3.073983   2.804428   0.000000   1.360414
 0.000536259176
  0.000000   0.000000   3.033308   0.000000   0.000000   0.000000
  2.682881   0.000000   1.609249   2.564750   1.267036  -1.245850
 0.000756173714
  0.000000   0.000000   0.000000   2.729812   0.000000   1.273685
  0.248019   2.734859   1.265136   0.000000   0.000000   3.070755
 0.000711289462
  0.000000   0.000000   0.000000   0.000000   0.000000   3.101874
  2.714929   0.000000   1.511814   0.662606   2.973291   1.949177
 0.000506215146
  0.000000   0.000000   0.000000   0.000000   0.000000   3.041003
  2.819936   0.000000   1.345592   1.289220   2.997156   1.821408
 0.000465169961
  0.000000   0.000000   0.000000   2.614014   0.000000   1.518803
  0.125371   2.656142   1.442469   0.000000   0.000000   3.462449
 0.000639416584
  2.884778   0.000000   1.466709   1.883457   2.806784   1.107091
  0.000000   0.000000   0.000000   0.000000   0.000000   3.003060
 0.000557106204
  2.685588   0.000000   1.876580   0.000000   0.000000   3.246544
  1.376442   2.775999   1.926096   0.000000   0.000000   0.000000
 0.000588060061
  2.211281   0.000000   2.078087   0.000000   0.000000   0.000000
  0.000000   0.000000   4.185487   0.491163   2.631149   2.569778
 0.000434990637
  1.085911   2.393737   1.607581   0.000000   0.000000   3.180195
  0.000000   0.000000   0.000000   3.111013   0.000000   1.220972
 0.000644070690
  2.514360   0.000000   1.815359   0.000000   0.000000   3.528088
  1.425728   2.884634   1.540062   0.000000   0.000000   0.000000
 0.000405746483
  2.666610   0.000000   1.538373   1.106951   2.627883   1.875399
  0.000000   0.000000   0.000000   0.000000   0.000000   3.402844
 0.000666383699
  0.000000   0.000000   3.517453   2.755848   0.000000   2.285153
  0.595649   2.495524   1.599698   0.000000   0.000000   0.000000
 0.000621323329
  0.000000   0.000000   3.869369  -0.106001   2.493639   2.050651
  2.545634   0.000000   1.946407   0.000000   0.000000   0.000000
 0.000580808961
  0.000000   0.000000   3.069944   0.000000   0.000000   0.000000
  2.890522   0.000000   1.706578   1.419013   2.772342   2.145419
 0.000558072299
  0.000000   0.000000   3.244615   2.676519   0.000000   1.786844
  0.324087   2.945324   2.517452   0.000000   0.000000   0.000000
 0.000393339558
  0.000000   0.000000   0.000000   2.714282   0.000000   1.421636
  0.789968   2.516423   1.729447   0.000000   0.000000   3.840778
 0.000400879887
  2.627272   0.000000   1.708432   0.000000   0.000000   3.267426
  0.000000   0.000000   0.000000   0.939487   2.767101   1.634130
 0.000681624171
  0.000000   0.000000   0.000000   0.039979   2.423945   1.809439
  2.555950   0.000000   1.670629   0.000000   0.000000   3.714658
 0.000764492225
  0.000000   0.000000   0.000000   2.842980   0.000000   1.475605
  0.982169   2.838163   1.165962   0.000000   0.000000   3.261361
 0.000433701583
  0.000000   0.000000   0.000000   2.662056   0.000000   1.507529
  1.265781   2.826270   0.378485   0.000000   0.000000   3.287300
 0.000424935586
  0.000000   0.000000   0.000000   2.343769   0.000000   1.959698
 -0.392525   2.306287   2.051640   0.000000   0.000000   4.120516
 0.000730014690
  0.000000   0.000000   3.651333   0.344920   2.702726   2.316352
  2.576488   0.000000   1.652186   0.000000   0.000000   0.000000
 0.000509246464
  2.697101   0.000000   1.474798   1.108032   2.594164   1.817532
  0.000000   0.000000   0.000000   0.000000   0.000000   3.417997
 0.000659891609
  2.655749   0.000000   1.898121   0.000000   0.000000   3.500676
  0.000000   0.000000   0.000000   0.899346   2.816064   1.481542
 0.000450941189
  0.000000   0.000000   3.304568   2.753990   0.000000   2.094000
  0.783224   2.747965   2.012782   0.000000   0.000000   0.000000
 0.000525774738
  1.574336   2.478954   0.826192   0.000000   0.000000   0.000000
  2.949946   0.000000   2.272344   0.000000   0.000000   3.186518
 0.000713377466
  1.538702   2.488376   0.737259   0.000000   0.000000   0.000000
  3.191320   0.000000   1.316369   0.000000   0.000000   3.120166
 0.000522101027
  1.429328   2.412510   1.392570   3.200438   0.000000   1.630901
  0.000000   0.000000   0.000000   0.000000   0.000000   3.260015
 0.000510660068
  0.000000   0.000000   0.000000   2.670903   0.000000   1.368709
 -0.223219   2.876545   1.380675   0.000000   0.000000   3.204142
 0.000485063724
  2.751137   0.000000   1.247402   0.000000   0.000000   0.000000
  1.282209   2.697355   2.123059   0.000000   0.000000   3.351989
 0.000565280811
  0.000000   0.000000   0.000000   0.000000   0.000000   3.095533
  2.780861   0.000000   1.418038   0.713140   2.971060   1.310217
 0.000470140653
  0.000000   0.000000   4.557977   2.097724   0.000000   2.374870
 -0.212224   2.176282   2.388132   0.000000   0.000000   0.000000
 0.000620890473
  0.000000   0.000000   3.156130   3.058764   0.000000   3.151745
  0.000000   0.000000   0.000000   1.652723   2.249503   1.298029
 0.000654273023
  0.000000   0.000000   3.043960   2.883870   0.000000   3.933341
  0.000000   0.000000   0.000000   1.738842   2.107384   1.642769
 0.000542613000
  2.404805   0.000000   1.878271   0.000000   0.000000   0.000000
  0.405572   2.333970   2.091701   0.000000   0.000000   4.220877
 0.000512674988
  2.600417   0.000000   1.541476   0.000000   0.000000   0.000000
  0.000000   0.000000   3.096426   1.281507   2.776510   1.166732
 0.000813211293
  2.639396   0.000000   1.793764   1.435096   2.867127   1.642713
  0.000000   0.000000   3.489659   0.000000   0.000000   0.000000
 0.000387393906
  1.638316   2.533536   2.634238   0.000000   0.000000   3.136582
  2.911331   0.000000   1.326627   0.000000   0.000000   0.000000
 0.000686838349
  0.000000   0.000000   3.220925   2.711100   0.000000   1.870134
  0.000000   0.000000   0.000000   0.939439   2.802361   0.971301
 0.000587510128
  0.000000   0.000000   0.000000   2.977178   0.000000   0.923014
  0.000000   0.000000   3.193551   1.110590   2.592121   1.728263
 0.000575867486
  0.000000   0.000000   0.000000   0.615886   2.658817   1.376193
  2.809067   0.000000   1.701006   0.000000   0.000000   3.326384
 0.000576137692
  2.965559   0.000000   0.575966   0.000000   0.000000   0.000000
  1.413253   2.401484   1.738207   0.000000   0.000000   3.094198
 0.000845577824
  0.534485   2.393048   1.892114   0.000000   0.000000   3.716577
  0.000000   0.000000   0.000000   2.760432   0.000000   1.677625
 0.000565551080
  0.000000   0.000000   3.347553   2.867372   0.000000   2.014148
  0.342118   2.702417   1.679075   0.000000   0.000000   0.000000
 0.000462639154
  0.000000   0.000000   0.000000   0.000000   0.000000   3.000388
  2.747908   0.000000   1.298833   1.239811   2.821502   1.730826
 0.000729314699
  2.270869   1.824994  -0.832497   2.625697   0.000000   1.524141
  0.000000   0.000000   0.000000   0.000000   0.000000   3.083614
 0.000834392793
  0.000000   0.000000   0.000000   2.667530   0.000000   1.373528
  0.000000   0.000000   3.086092   1.352964   2.775767   0.470832
 0.000629083224
 -0.075134   2.568665   1.597755   0.000000   0.000000   0.000000
  0.000000   0.000000   3.594651   2.715146   0.000000   2.151147
 0.000533517239
  0.042230   2.579727   1.854665   0.000000   0.000000   3.400740
  0.000000   0.000000   0.000000   2.593678   0.000000   1.525537
 0.000813457443
  0.000000   0.000000   0.000000   2.592486   0.000000   1.510637
  1.843502   2.379121  -0.191812   0.000000   0.000000   3.261418
 0.000633170914
  2.442906   0.000000   1.816877   0.000000   0.000000   3.563301
  0.000000   0.000000   0.000000   0.880205   2.719805   1.486342
 0.000634765684
  2.660468   0.000000   1.844665   0.000000   0.000000   3.279488
  0.000000   0.000000   0.000000   0.795354   2.889948   1.259388
 0.000522056760
  0.000000   0.000000   3.265732   2.820548   0.000000   2.035420
  0.677127   2.759544   1.776569   0.000000   0.000000   0.000000
 0.000506011610
  0.337462   2.425009   1.746585   0.000000   0.000000   0.000000
  2.442365   0.000000   2.193601   0.000000   0.000000   4.164523
 0.000478370999
  1.400772   2.336460   1.308292   0.000000   0.000000   0.000000
  2.992668   0.000000   2.799451   0.000000   0.000000   3.322001
 0.000640462954
 -1.543749   2.114620   1.487046   0.000000   0.000000   0.000000
  0.000000   0.000000   3.058498   2.838540   0.000000   1.923091
 0.000547535044
  0.000000   0.000000   0.000000   2.858126   0.000000   0.982038
  0.000000   0.000000   3.059324   1.711776   2.734801   2.034944
 0.000638379300
  1.299687   2.131863   1.744835   0.000000   0.000000   0.000000
  0.000000   0.000000   3.509231   3.090052   0.000000   3.094582
 0.000475150098
  0.770892   2.546341   1.735515   0.000000   0.000000   3.215539
  0.000000   0.000000   0.000000   3.138954   0.000000   0.730896
 0.000417804856
  3.064638   0.000000   2.842496   1.888011   2.206485   1.156985
  0.000000   0.000000   3.026205   0.000000   0.000000   0.000000
 0.000913014806
  0.000000   0.000000   4.378597   2.428076   0.000000   2.587422
  0.096122   2.130320   2.152383   0.000000   0.000000   0.000000
 0.000532036267
  0.000000   0.000000   3.673975   0.047437   2.556833   2.095967
  2.496490   0.000000   1.769656   0.000000   0.000000   0.000000
 0.000717837302
  2.896069   0.000000   0.812212   0.000000   0.000000   0.000000
  1.934534   2.300006   2.624794   0.000000   0.000000   3.136850
 0.000918111335
  0.000000   0.000000   3.013458   0.000000   0.000000   0.000000
  2.816066   0.000000   1.848956   1.459288   2.700290   0.151591
 0.000612869585
  2.742654   0.000000   1.545443   1.454451   2.716465   1.219140
  0.000000   0.000000   0.000000   0.000000   0.000000   3.171928
 0.000669262429
  2.595697   0.000000   1.625879   0.000000   0.000000   0.000000
  0.000000   0.000000   3.386960  -0.140853   2.788710   1.946989
 0.000561505122
  1.399082   2.581887   2.860693   0.000000   0.000000   3.672374
  2.576450   0.000000   1.730735   0.000000   0.000000   0.000000
 0.000473279160
  2.943737   0.000000   0.813688   0.000000   0.000000   0.000000
  1.151982   2.522539   1.708341   0.000000   0.000000   3.360890
 0.000517442069
  0.000000   0.000000   0.000000   0.478308   2.615931   1.501389
  2.396513   0.000000   1.909160   0.000000   0.000000   3.864474
 0.000561591155
  2.767846   0.000000   1.383341   1.899448   2.476300   2.875458
  0.000000   0.000000   0.000000   0.000000   0.000000   3.242056
 0.000675695509
  0.153898   2.482332   1.742230   0.000000   0.000000   0.000000
  0.000000   0.000000   3.517161   2.871362   0.000000   1.168701
 0.000499480873
  0.000000   0.000000   0.000000   2.680551   0.000000   1.458890
 -0.960566   2.494128   1.600815   0.000000   0.000000   3.224473
 0.000644642797
  1.151880   2.447209   1.868463   2.845850   0.000000   1.473158
  0.000000   0.000000   3.344768   0.000000   0.000000   0.000000
 0.000735197151
  0.873519   2.513273   1.645460   0.000000   0.000000   0.000000
  0.000000   0.000000   3.306243   3.128511   0.000000   1.955592
 0.000445074860
  0.000000   0.000000   0.000000   1.198470   2.576315   1.313716
  0.000000   0.000000   3.135964   2.939837   0.000000   1.792822
 0.000700631316
  0.000000   0.000000   3.108301   0.504835   2.650219   1.699989
  0.000000   0.000000   0.000000   3.090361   0.000000   2.369222
 0.000404589294
  1.223021   2.330449   1.544646   0.000000   0.000000   0.000000
  0.000000   0.000000   3.177264   3.063484   0.000000   0.606100
 0.000678922969
 -0.731643   2.232166   1.939124   0.000000   0.000000   3.812181
  0.000000   0.000000   0.000000   2.552711   0.000000   1.753953
 0.000793572606
  0.000000   0.000000   4.161987   2.407564   0.000000   2.353322
  0.353615   2.495116   2.305316   0.000000   0.000000   0.000000
 0.000448692358
  1.453363   2.625274   0.776133   2.866665   0.000000   1.425126
  0.000000   0.000000   0.000000   0.000000   0.000000   3.146558
 0.000640365840
  0.000000   0.000000   3.631997   2.751319   0.000000   2.342972
  0.811376   2.588175   1.910890   0.000000   0.000000   0.000000
 0.000458170114
  2.591448   0.000000   1.574238   0.000000   0.000000   0.000000
  0.000000   0.000000   3.237394   0.608518   2.835743   1.611301
 0.000671537813
  2.549443   0.000000   1.812276   0.997110   2.602915   2.165235
  0.000000   0.000000   3.569487   0.000000   0.000000   0.000000
 0.000640014682
  0.000000   0.000000   0.000000   0.000000   0.000000   3.070294
  0.967192   2.626968   1.349629   3.079947   0.000000   0.858804
 0.000510371597
  1.259797   2.253952   1.710597   3.099444   0.000000   0.910621
  0.000000   0.000000   0.000000   0.000000   0.000000   3.474076
 0.000496716845
  0.000000   0.000000   0.000000   2.872673   0.000000   1.001721
  0.000000   0.000000   3.085313   1.077069   2.696707   1.259124
 0.000633330985
  0.000000   0.000000   3.138053   0.000000   0.000000   0.000000
  3.119197   0.000000   2.352084   1.260872   2.629623   1.576339
 0.000459779829
  2.539442   0.000000   1.662467   0.000000   0.000000   0.000000
  1.240748   2.768661   1.467586   0.000000   0.000000   3.585399
 0.000459090069
  0.000000   0.000000   3.007752   0.000000   0.000000   0.000000
  1.621025   2.659336   1.548682   3.256234   0.000000   1.309726
 0.000466341677
  0.000000   0.000000   0.000000   1.511844   2.466130   1.070241
  0.000000   0.000000   3.109929   3.246931   0.000000   2.133427
 0.000541463320
  2.600516   0.000000   1.634206   0.000000   0.000000   0.000000
  0.000000   0.000000   3.472000   1.071551   2.919292   1.313468
 0.000400416274
  1.230491   2.363766   1.943421   0.000000   0.000000   3.376979
  3.127029   0.000000   2.712260   0.000000   0.000000   0.000000
 0.000427810241
  0.000000   0.000000   3.225953   0.870954   2.837975   2.400059
  0.000000   0.000000   0.000000   2.829447   0.000000   1.633390
 0.000439411738
  0.000000   0.000000   0.000000   1.314993   2.256272   1.541719
  3.037964   0.000000   0.273052   0.000000   0.000000   3.402714
 0.000480692260
  0.892380   2.336223   1.797488   2.780115   0.000000   2.318519
  0.000000   0.000000   0.000000   0.000000   0.000000   3.694978
 0.000577325111
  0.000000   0.000000   4.619075   2.056887   0.000000   2.377614
  0.003229   2.281136   2.567406   0.000000   0.000000   0.000000
 0.000493495477
  0.000000   0.000000   3.351305   0.793798   2.681223   2.098359
  0.000000   0.000000   0.000000   2.833163   0.000000   1.349454
 0.000522883537
  0.000000   0.000000   3.141195   0.000000   0.000000   0.000000
  2.864172   0.000000   1.794624   1.164976   2.958996   1.828751
 0.000407322844
  2.910407   0.000000   0.733937   0.000000   0.000000   0.000000
  1.186419   2.609372   1.748075   0.000000   0.000000   3.327286
 0.000498818886
  2.714367   0.000000   1.702567   2.498596   1.627930  -0.828459
  0.000000   0.000000   3.036297   0.000000   0.000000   0.000000
 0.000916749993
  1.014169   2.436548   1.956628   2.850596   0.000000   1.792466
  0.000000   0.000000   3.635726   0.000000   0.000000   0.000000
 0.000497936774
  0.000000   0.000000   3.137829   1.333499   2.636956   2.588974
  0.000000   0.000000   0.000000   3.003527   0.000000   1.947746
 0.000481644746
 -0.175810   2.519542   1.708363   0.000000   0.000000   3.371818
  0.000000   0.000000   0.000000   2.943504   0.000000   1.921769
 0.000487006018
  0.000000   0.000000   0.000000   2.784160   0.000000   1.123054
  0.945539   2.749446   0.799193   0.000000   0.000000   3.347438
 0.000408039776
  0.000000   0.000000   3.022688   0.000000   0.000000   0.000000
 -0.414960   2.746081   1.711589   2.850775   0.000000   1.152906
 0.000471624133
  1.871993   0.000000   2.374671   0.000000   0.000000   0.000000
  0.000000   0.000000   4.813425  -0.411013   2.086458   2.448665
 0.000582241015
  0.000000   0.000000   0.000000   2.624948   0.000000   1.505705
  0.733769   2.581496   1.467000   0.000000   0.000000   3.491642
 0.000678562137
  0.000000   0.000000   0.000000   0.000000   0.000000   3.031227
  0.677669   2.631938   1.417058   2.911573   0.000000   2.073442
 0.000698773145
  2.914046   0.000000   1.189840   1.471649   2.692790   1.381011
  0.000000   0.000000   0.000000   0.000000   0.000000   3.294738
 0.000462579027
  2.637085   0.000000   1.750209   0.000000   0.000000   3.223527
  2.015112   2.277100   3.693765   0.000000   0.000000   0.000000
 0.000565452139
  0.000000   0.000000   0.000000   0.000000   0.000000   3.003865
  1.599385   2.213332   1.290883   3.496898   0.000000   0.520073
 0.000491407774
  1.358572   2.453144   1.555997   3.193230   0.000000   1.997868
  0.000000   0.000000   0.000000   0.000000   0.000000   3.280219
 0.000471177553
  0.000000   0.000000   0.000000   0.414686   2.829503   1.185848
  2.684971   0.000000   1.639752   0.000000   0.000000   3.380387
 0.000474011611
  2.322207   1.512607   1.866020   0.000000   0.000000   3.103069
  2.958390   0.000000  -0.766296   0.000000   0.000000   0.000000
 0.000856484317
  0.000000   0.000000   0.000000   0.000000   0.000000   3.125877
  2.784800   0.000000   1.471963   0.901642   2.941765   0.677955
 0.000424066909
  0.000000   0.000000   3.504838   2.642643   0.000000   2.036359
 -0.498656   2.579571   1.560970   0.000000   0.000000   0.000000
 0.000587158031
  0.000000   0.000000   0.000000   2.860819   0.000000   1.176902
  0.866892   2.719792   1.605446   0.000000   0.000000   3.279328
 0.000506492490
  0.000000   0.000000   0.000000   3.010954   0.000000   0.537116
  1.117776   2.422300   1.766368   0.000000   0.000000   3.428087
 0.000447369964
  0.000000   0.000000   3.094765   0.000000   0.000000   0.000000
  0.957263   2.749080   1.622958   3.085564   0.000000   1.563774
 0.000445285690
  0.910233   2.446438   1.493898   0.000000   0.000000   0.000000
  2.906787   0.000000   1.877910   0.000000   0.000000   3.456349
 0.000581643762
  1.602924   2.635265   1.001086   3.020194   0.000000   1.459803
  0.000000   0.000000   0.000000   0.000000   0.000000   3.267205
 0.000446906500
  0.749230   2.502302   1.649343   0.000000   0.000000   3.204820
  0.000000   0.000000   0.000000   3.222564   0.000000   2.161958
 0.000411931170
  0.000000   0.000000   3.059053   1.461374   2.563889   2.283296
  0.000000   0.000000   0.000000   3.021609   0.000000   0.634191
 0.000635607228
  0.000000   0.000000   3.160091   0.860605   2.548862   1.782772
  2.880011   0.000000   1.930411   0.000000   0.000000   0.000000
 0.000735146281
  0.000000   0.000000   3.050745   0.000000   0.000000   0.000000
  2.895169   0.000000   2.015754   1.723700   2.666507   0.674847
 0.000654855901
  0.000000   0.000000   3.131844   1.051780   2.515131   1.787373
  3.062558   0.000000   2.683300   0.000000   0.000000   0.000000
 0.000502596887
  0.000000   0.000000   3.170499   0.000000   0.000000   0.000000
  2.930343   0.000000   1.921750   0.567968   2.836040   1.723663
 0.000417510518
  0.000000   0.000000   0.000000   2.977840   0.000000   0.773952
  0.000000   0.000000   3.077275   0.752446   2.799392   1.558028
 0.000441153166
 -0.325827   2.622902   1.574958   0.000000   0.000000   0.000000
  0.000000   0.000000   3.248685   2.795187   0.000000   1.924105
 0.000566643563
  0.000000   0.000000   0.000000   1.517622   2.646113   0.177739
  2.702039   0.000000   1.486270   0.000000   0.000000   3.115934
 0.000637661012
  0.000000   0.000000   0.000000   0.000000   0.000000   3.074425
  0.900986   2.651765   1.440573   2.970966   0.000000   1.391226
 0.000627139829
  2.552125   0.000000   1.648573   0.000000   0.000000   3.229095
  0.000000   0.000000   0.000000   0.878983   3.032493   1.654400
 0.000505850105
  2.589660   0.000000   1.535452   0.000000   0.000000   0.000000
  0.940148   2.485743   2.428447   0.000000   0.000000   3.952519
 0.000440032889
  0.000000   0.000000   0.000000   1.106976   2.450054   1.491080
  3.051562   0.000000   0.846151   0.000000   0.000000   3.173545
 0.000617328428
  2.894619   0.000000   2.361125   0.000000   0.000000   3.157474
  1.168366   2.416696   1.553383   0.000000   0.000000   0.000000
 0.000854818049
  0.000000   0.000000   0.000000   2.846065   0.000000   0.982305
  1.002169   2.612342   1.257850   0.000000   0.000000   3.319494
 0.000528624291
  2.594165   0.000000   2.049746   0.000000   0.000000   3.584006
  0.877092   2.782555   1.559717   0.000000   0.000000   0.000000
 0.000466639856
  1.473222   2.377223   1.784002   3.138921   0.000000   2.624986
  0.000000   0.000000   3.023881   0.000000   0.000000   0.000000
 0.000653318754
  2.756489   0.000000   1.913844   0.000000   0.000000   3.351937
  0.966954   2.766760   1.458994   0.000000   0.000000   0.000000
 0.000513320263
  0.000000   0.000000   0.000000   0.771516   2.636663   1.315443
  0.000000   0.000000   3.065565   2.977458   0.000000   1.469264
 0.000630570864
  2.563417   0.000000   1.879803   0.000000   0.000000   3.528928
  0.000000   0.000000   0.000000   0.959865   2.813342   2.155967
 0.000474253382
  0.000000   0.000000   0.000000   0.379356   2.515463   1.821792
  2.550310   0.000000   1.899786   0.000000   0.000000   3.902540
 0.000520766393
  2.617073   0.000000   1.927929   0.000000   0.000000   3.524970
  1.270066   2.718119   1.414075   0.000000   0.000000   0.000000
 0.000505185006
  0.000000   0.000000   0.000000   2.742378   0.000000   1.438100
  0.654808   2.719216   1.940740   0.000000   0.000000   3.486565
 0.000480217606
  0.000000   0.000000   0.000000   0.000000   0.000000   3.038837
  2.989719   0.000000   1.340563   1.019398   2.877183   1.522179
 0.000450307821
  0.000000   0.000000   0.000000   0.000000   0.000000   3.007420
  3.108556   0.000000   0.171682   1.566798   2.561832   1.323965
 0.000511361370
  0.000000   0.000000   3.027981   0.000000   0.000000   0.000000
 -0.210562   2.802675   1.749389   2.832759   0.000000   1.778276
 0.000482150350
  0.000000   0.000000   0.000000   2.935014   0.000000   0.945895
  0.927727   2.440033   1.787367   0.000000   0.000000   3.559661
 0.000448665552
  0.000000   0.000000   0.000000  -0.056229   2.719005   1.320723
  2.585210   0.000000   1.698687   0.000000   0.000000   3.590354
 0.000504660814
  0.000000   0.000000   0.000000   0.000000   0.000000   3.016822
  2.984929   0.000000   0.866635   0.983928   2.681798   1.466822
 0.000599382938
  2.804558   0.000000   1.939854   1.698853   2.526423   0.702851
  0.000000   0.000000   3.148892   0.000000   0.000000   0.000000
 0.000811894963
  0.044747   2.526584   1.713160   0.000000   0.000000   3.338304
  0.000000   0.000000   0.000000   2.825317   0.000000   1.980061
 0.000634460382
  3.026394   0.000000   0.292073   0.000000   0.000000   0.000000
  1.619639   2.264099   1.931960   0.000000   0.000000   3.270536
 0.000664014781
  0.000000   0.000000   0.000000   0.000000   0.000000   3.026872
  1.209643   2.718786   0.675051   2.782580   0.000000   1.652006
 0.000739426446
  1.054126   2.302854   1.847960   2.953490   0.000000   2.473241
  0.000000   0.000000   0.000000   0.000000   0.000000   3.701480
 0.000443034642
  1.869548   2.339296   2.709720   0.000000   0.000000   3.354879
  2.891577   0.000000   1.013887   0.000000   0.000000   0.000000
 0.000691827151
  0.000000   0.000000   3.393427   2.954845   0.000000   2.324257
  0.843402   2.618416   1.637112   0.000000   0.000000   0.000000
 0.000437010718
  0.000000   0.000000   0.000000   0.000000   0.000000   3.073260
  1.090810   2.696742   1.068960   2.856800   0.000000   1.241078
 0.000664180233
  0.980852   2.404812   1.884498   0.000000   0.000000   3.452592
  3.033622   0.000000   1.641096   0.000000   0.000000   0.000000
 0.000506216758
  0.000000   0.000000   0.000000   2.668939   0.000000   1.484783
 -0.137681   2.751396   1.469995   0.000000   0.000000   3.395849
 0.000518032765
  2.752578   0.000000   1.618528   1.847032   2.648211   2.772497
  0.000000   0.000000   0.000000   0.000000   0.000000   3.277295
 0.000506572313
  0.000000   0.000000   3.002277   0.000000   0.000000   0.000000
  2.979337   0.000000   1.697810   1.732143   2.813471   1.587334
 0.000521822304
  1.543737   2.676084   1.247027   3.013617   0.000000   1.434935
  0.000000   0.000000   0.000000   0.000000   0.000000   3.253223
 0.000445122487
  1.132714   2.386217   2.030111   0.000000   0.000000   3.500521
  2.928687   0.000000   0.858746   0.000000   0.000000   0.000000
 0.000547030035
  2.674335   0.000000   2.194850   0.000000   0.000000   3.595051
  1.425281   2.682641   1.545939   0.000000   0.000000   0.000000
 0.000443873078
  1.428592   2.581065   0.840670   2.678394   0.000000   1.745385
  0.000000   0.000000   0.000000   0.000000   0.000000   3.582122
 0.000472651392
  1.357888   2.372218   1.642651   0.000000   0.000000   3.228952
  3.353478   0.000000   0.975302   0.000000   0.000000   0.000000
 0.000418402161
  0.000000   0.000000   0.000000   0.000000   0.000000   3.046930
  0.468059   2.671744   1.499229   3.127368   0.000000   0.977222
 0.000425601344
  0.000000   0.000000   3.075535   0.054722   2.711886   1.674075
  0.000000   0.000000   0.000000   2.833694   0.000000   1.741795
 0.000603942265
  2.686031   0.000000   2.279640   1.342031   2.475281   1.182949
  0.000000   0.000000   3.732155   0.000000   0.000000   0.000000
 0.000506801377
  0.000000   0.000000   0.000000   0.782827   2.742877   1.100081
  0.000000   0.000000   3.174635   3.024810   0.000000   1.593803
 0.000427325753
  0.000000   0.000000   0.000000   2.874710   0.000000   0.895182
  0.000000   0.000000   3.017177  -0.031389   2.824814   1.497372
 0.000440844532
  1.458009   2.177703   1.667255   0.000000   0.000000   3.133973
  0.000000   0.000000   0.000000   3.353943   0.000000   0.327090
 0.000520180135
  0.000000   0.000000   0.000000   0.307094   2.396371   1.957200
  2.340416   0.000000   2.066345   0.000000   0.000000   4.184689
 0.000558629373
  1.122230   2.483990   1.496571   0.000000   0.000000   0.000000
  0.000000   0.000000   3.239109   3.170803   0.000000   1.113074
 0.000466747157
  0.127717   2.556587   1.877251   0.000000   0.000000   3.558545
  0.000000   0.000000   0.000000   2.801269   0.000000   1.602107
 0.000511139213
  0.000000   0.000000   0.000000   2.983978   0.000000   0.685291
  0.000000   0.000000   3.095771   0.859338   2.621794   1.600799
 0.000562902666
  0.000000   0.000000   0.000000   0.000000   0.000000   3.114635
  1.103571   2.663529   1.288639   3.175812   0.000000   1.499353
 0.000434376770
  2.932680   0.000000   0.898447   0.000000   0.000000   0.000000
  1.474954   2.479535   2.064710   0.000000   0.000000   3.373511
 0.000582139285
  0.000000   0.000000   3.372799   2.775901   0.000000   1.966632
  0.767731   2.839316   1.775057   0.000000   0.000000   0.000000
 0.000428224029
  0.000000   0.000000   0.000000   1.023000   2.608203   1.522143
  0.000000   0.000000   3.260229   3.068037   0.000000   2.358125
 0.000439589588
  0.000000   0.000000   3.121009   0.000000   0.000000   0.000000
  1.273677   2.620896   1.952387   3.057754   0.000000   2.292199
 0.000495451825
  0.000000   0.000000   0.000000   2.762710   0.000000   1.204171
  0.000000   0.000000   3.116887   0.688986   2.674613   1.633770
 0.000770796111
  0.000000   0.000000   0.000000   1.012786   2.639282   1.087021
  0.000000   0.000000   3.133037   3.132925   0.000000   0.915529
 0.000409529006
  0.438645   2.392749   2.317065   2.347868   0.000000   2.047147
  0.000000   0.000000   4.254516   0.000000   0.000000   0.000000
 0.000484205713
  2.905493   0.000000  -0.816710   0.000000   0.000000   0.000000
  2.060801   1.765185   1.566169   0.000000   0.000000   3.157279
 0.000680411920
  2.556748   0.000000   1.641202   1.967135   2.614210   2.993172
  0.000000   0.000000   0.000000   0.000000   0.000000   3.386754
 0.000486893657
  0.000000   0.000000   3.045806   0.000000   0.000000   0.000000
  1.723092   2.555131   3.150743   2.777702   0.000000   1.558390
 0.000629642246
  0.000000   0.000000   0.000000   0.793674   2.865537   0.891460
  0.000000   0.000000   3.116475   2.907346   0.000000   1.671349
 0.000438781969
  0.000000   0.000000   0.000000  -0.167917   2.399360   1.827708
  2.489567   0.000000   1.739251   0.000000   0.000000   3.723963
 0.000864720664
  2.643966   0.000000   1.954769   0.000000   0.000000   3.587082
  1.088327   2.718859   1.306276   0.000000   0.000000   0.000000
 0.000460830284
  0.000000   0.000000   0.000000   1.142017   2.575857   1.372536
  0.000000   0.000000   3.180060   3.052710   0.000000   1.916585
 0.000557420080
  0.000000   0.000000   3.143247   2.710117   0.000000   1.596934
  0.000000   0.000000   0.000000   1.575893   2.941073   1.526861
 0.000490098294
  0.000000   0.000000   0.000000   2.654934   0.000000   1.397013
  1.540649   2.578447   0.110816   0.000000   0.000000   3.357956
 0.000476360359
  0.000000   0.000000   0.000000   2.885388   0.000000   0.864373
  1.163194   2.772462   0.360494   0.000000   0.000000   3.144056
 0.000372068751
  0.000000   0.000000   3.034143   0.000000   0.000000   0.000000
  2.843623   0.000000   1.561541   1.686423   2.992031   1.809242
 0.000430861295
  2.661562   0.000000   1.524172   1.325732   2.721922   1.073192
  0.000000   0.000000   0.000000   0.000000   0.000000   3.571940
 0.000398812712
  0.000000   0.000000   0.000000   0.839987   2.665767   1.169687
  2.341306   0.000000   1.983902   0.000000   0.000000   4.006315
 0.000390057276
  2.910732   0.000000   1.947599   1.328625   2.616193   1.300884
  0.000000   0.000000   3.239238   0.000000   0.000000   0.000000
 0.000600537739
  0.000000   0.000000   0.000000   2.886396   0.000000   0.935936
  0.977708   2.590621   1.684812   0.000000   0.000000   3.356985
 0.000520482841
  0.748693   2.315010   2.073170   0.000000   0.000000   3.837417
  2.670375   0.000000   2.234845   0.000000   0.000000   0.000000
 0.000576634566
  2.933876   0.000000   2.287815   1.455586   2.662084   1.996394
  0.000000   0.000000   3.208316   0.000000   0.000000   0.000000
 0.000502954637
  0.000000   0.000000   3.010757   0.000000   0.000000   0.000000
  2.915517   0.000000   1.747527   0.027098   2.843617   1.463693
 0.000442543946
  2.389007   0.000000   1.893902   0.000000   0.000000   0.000000
  0.000000   0.000000   3.898378   0.173774   2.564055   2.030024
 0.000630013367
  0.000000   0.000000   3.018644   0.000000   0.000000   0.000000
  2.836265   0.000000   1.642991   2.113171   2.935828   1.722724
 0.000422381721
  0.000000   0.000000   3.041947   0.000000   0.000000   0.000000
  2.903608   0.000000   1.802917   0.865296   2.898112   0.977836
 0.000471398600
  0.000000   0.000000   0.000000   0.461667   2.664752   1.423926
  2.719120   0.000000   1.820684   0.000000   0.000000   3.384576
 0.000610811453
  0.000000   0.000000   3.428541   0.572501   2.866902   2.754652
  2.536809   0.000000   1.643739   0.000000   0.000000   0.000000
 0.000455328959
  0.000000   0.000000   3.368516   1.026536   2.491664   1.955224
  3.043385   0.000000   2.658095   0.000000   0.000000   0.000000
 0.000413518379
  0.000000   0.000000   3.168438   0.565395   2.691734   1.705647
  2.811832   0.000000   1.715351   0.000000   0.000000   0.000000
 0.000652654200
  0.000000   0.000000   0.000000   1.452857   2.625109   0.644332
  0.000000   0.000000   3.122583   3.070314   0.000000   1.585449
 0.000507912573
  0.000000   0.000000   3.077920   0.000000   0.000000   0.000000
  2.798805   0.000000   1.739051   1.457277   2.728411   0.452460
 0.000617489141
  2.485627   0.000000   1.814253   0.000000   0.000000   3.566878
  0.000000   0.000000   0.000000   1.018147   2.722287   1.462315
 0.000579084847
  2.922145   0.000000   1.063224   0.000000   0.000000   0.000000
  1.437367   2.581940   2.055589   0.000000   0.000000   3.234310
 0.000621861013
 -0.575559   2.522494   1.563268   0.000000   0.000000   0.000000
  0.000000   0.000000   3.435108   2.740487   0.000000   1.760873
 0.000575244446
  0.000000   0.000000   0.000000   0.000000   0.000000   3.052813
  2.759974   0.000000   1.453155   1.506939   2.929728   2.092879
 0.000522599536
  1.354266   2.628309   0.879875   2.550072   0.000000   1.762282
  0.000000   0.000000   0.000000   0.000000   0.000000   3.710552
 0.000418405789
  2.797824   0.000000   2.219309   0.996538   2.522580   1.843283
  0.000000   0.000000   3.725182   0.000000   0.000000   0.000000
 0.000419062551
  1.014368   2.393005   1.706199   0.000000   0.000000   3.258658
  2.917465   0.000000   1.774373   0.000000   0.000000   0.000000
 0.000792249982
 -0.054200   2.608066   1.501520   0.000000   0.000000   0.000000
  0.000000   0.000000   3.096788   2.873194   0.000000   1.256246
 0.000632984116
  2.654088   0.000000   1.552131   0.000000   0.000000   3.092202
  0.000000   0.000000   0.000000   0.967032   2.965481   0.298421
 0.000441412925
  0.000000   0.000000   0.000000   0.000000   0.000000   3.063727
  1.005550   2.698026   1.236936   2.869776   0.000000   1.414126
 0.000685574810
  0.000000   0.000000   3.065194   3.023229   0.000000   2.990058
  1.199807   2.598046   2.054672   0.000000   0.000000   0.000000
 0.000419525112
  0.000000   0.000000   0.000000   0.172769   2.550774   1.684412
  2.606082   0.000000   1.837714   0.000000   0.000000   3.731302
 0.000574721500
  2.374608   0.000000   1.899135   0.640366   2.481290   1.898709
  0.000000   0.000000   0.000000   0.000000   0.000000   4.198646
 0.000421303147
  2.542045   0.000000   1.631217   0.000000   0.000000   3.255995
  0.000000   0.000000   0.000000   1.392574   2.858553   2.927750
 0.000467616582
  2.614030   0.000000   1.539310   0.000000   0.000000   0.000000
  1.343302   2.811455   1.677554   0.000000   0.000000   3.409227
 0.000500274093
  2.737936   0.000000   1.502054   1.322056   2.770241   1.555878
  0.000000   0.000000   0.000000   0.000000   0.000000   3.205144
 0.000611701737
  0.000000   0.000000   3.153666   1.400743   2.351856   1.681456
  0.000000   0.000000   0.000000   3.360722   0.000000   0.759083
 0.000460986613
  1.075146   2.319966   1.620533   0.000000   0.000000   0.000000
  3.037939   0.000000   0.909600   0.000000   0.000000   3.571271
 0.000420067834
  0.000000   0.000000   3.081854   1.432138   2.650662   2.635230
  0.000000   0.000000   0.000000   3.095394   0.000000   2.145933
 0.000411868638
  2.782926   0.000000   1.327567   0.000000   0.000000   0.000000
  1.207161   2.675593   1.183896   0.000000   0.000000   3.216025
 0.000638505174
  0.000000   0.000000   0.000000   2.824803   0.000000   1.217888
  0.000000   0.000000   3.089361   0.753755   2.851733   1.630613
 0.000548178258
  2.520776   0.000000   1.647143   0.000000   0.000000   0.000000
  1.208209   2.772964   1.667986   0.000000   0.000000   3.559050
 0.000495723101
  0.000000   0.000000   3.061978   3.038692   0.000000   2.766897
  0.000000   0.000000   0.000000   1.209169   2.526676   1.683275
 0.000557247817
  0.000000   0.000000   3.099616   1.532509   2.586802   3.003471
  0.000000   0.000000   0.000000   2.889650   0.000000   1.541363
 0.000571163832
  1.683303   1.980988   1.574749   0.000000   0.000000   0.000000
  0.000000   0.000000   3.208396   3.125663   0.000000  -0.324548
 0.000573642447
  2.526522   0.000000   1.680017   0.000000   0.000000   0.000000
  1.118846   2.688215   1.399673   0.000000   0.000000   3.640262
 0.000500803402
  0.000000   0.000000   4.466339   2.169556   0.000000   2.379978
 -0.283115   2.096514   2.310002   0.000000   0.000000   0.000000
 0.000730104699
  2.962383   0.000000   0.575029   0.000000   0.000000   0.000000
  1.446759   2.666493   0.587179   0.000000   0.000000   3.206278
 0.000363545507
  0.709549   2.508643   1.596848   0.000000   0.000000   3.082206
  0.000000   0.000000   0.000000   3.144940   0.000000   0.768275
 0.000513230435
  0.869903   2.438943   1.896913   0.000000   0.000000   3.484065
  2.774602   0.000000   1.482864   0.000000   0.000000   0.000000
 0.000691229146
  0.000000   0.000000   3.266854   2.693105   0.000000   1.911070
  0.663348   2.844836   2.098417   0.000000   0.000000   0.000000
 0.000514937968
  0.000000   0.000000   3.081351   0.000000   0.000000   0.000000
  1.500415   2.387002   1.773381   3.428318   0.000000   1.383910
 0.000475974823
  0.000000   0.000000   0.000000   0.000000   0.000000   3.037705
  2.927592   0.000000   1.206787   1.890472   2.578791  -0.057309
 0.000495418771
  0.000000   0.000000   0.000000   0.129505   2.477102   1.695450
  2.455038   0.000000   1.858258   0.000000   0.000000   4.027932
 0.000538395319
  1.429830   2.370414   1.213326   2.853064   0.000000   2.394937
  0.000000   0.000000   0.000000   0.000000   0.000000   3.553883
 0.000610332130
  2.659054   0.000000   1.779785   0.000000   0.000000   3.391566
  0.000000   0.000000   0.000000   0.432358   2.800530   1.785467
 0.000535536078
  0.147435   2.148312   2.115070   2.241321   0.000000   2.343915
  0.000000   0.000000   0.000000   0.000000   0.000000   4.466483
 0.000579271370
  0.000000   0.000000   0.000000   2.884714   0.000000   1.013225
  0.000000   0.000000   3.080844   0.079400   2.794260   1.331157
 0.000449127245
  0.000000   0.000000   0.000000   2.871530   0.000000   0.954628
  1.027980   2.664160   1.121611   0.000000   0.000000   3.424021
 0.000385470345
  0.562838   2.262388   1.955996   0.000000   0.000000   0.000000
  2.522400   0.000000   2.511087   0.000000   0.000000   4.265403
 0.000427915128
  0.000000   0.000000   0.000000   0.260168   2.824493   1.251069
  0.000000   0.000000   3.199436   2.781416   0.000000   1.721952
 0.000504958047
  0.000000   0.000000   3.034990   2.810053   0.000000   1.973695
 -0.751875   2.719778   1.968676   0.000000   0.000000   0.000000
 0.000391722688
  0.000000   0.000000   3.232490   2.697305   0.000000   1.885609
  0.819195   2.814968   1.994244   0.000000   0.000000   0.000000
 0.000572024201
  1.019025   2.357154   1.565717   2.697663   0.000000   2.357618
  0.000000   0.000000   0.000000   0.000000   0.000000   3.784471
 0.000567053661
  0.000000   0.000000   0.000000   2.778303   0.000000   1.212861
  0.000000   0.000000   3.172532   1.435602   2.720114   2.833334
 0.000543480078
  1.157907   2.363733   1.752919   0.000000   0.000000   3.315485
  0.000000   0.000000   0.000000   3.143514   0.000000   2.504744
 0.000486778032
  0.000000   0.000000   3.031774   0.000000   0.000000   0.000000
  1.558192   2.620864   2.872375   2.775403   0.000000   1.517154
 0.000694022597
  2.555754   0.000000   1.758545   0.000000   0.000000   3.443083
  0.000000   0.000000   0.000000   1.340614   2.685360   0.712010
 0.000558620308
  2.618041   0.000000   1.658819   0.000000   0.000000   3.147828
  0.000000   0.000000   0.000000   1.361178   3.102598   1.361029
 0.000424951144
  1.725981   2.129882   1.555619   3.189050   0.000000  -0.054604
  0.000000   0.000000   3.048797   0.000000   0.000000   0.000000
 0.000695494789
  0.000000   0.000000   0.000000   2.637385   0.000000   1.460892
  0.000000   0.000000   3.069374   0.356228   3.082552   1.656100
 0.000479009534
  0.000000   0.000000   4.081226   0.498174   2.561960   2.544901
  2.297068   0.000000   2.059065   0.000000   0.000000   0.000000
 0.000503078425
  0.000000   0.000000   0.000000   2.758395   0.000000   1.279591
  0.000000   0.000000   3.134631   0.984184   2.979301   1.991952
 0.000464155625
  2.841720   0.000000   1.997991   0.000000   0.000000   3.099509
  1.761253   2.863338   1.951482   0.000000   0.000000   0.000000
 0.000462841929
  0.000000   0.000000   0.000000   0.018648   2.914953   0.927747
  2.679084   0.000000   1.591952   0.000000   0.000000   3.218306
 0.000436536600
  0.000000   0.000000   3.033847   0.000000   0.000000   0.000000
  0.239109   2.764263   1.591716   2.880337   0.000000   1.220997
 0.000559287983
  0.000000   0.000000   0.000000   3.021010   0.000000   0.048355
  1.270885   2.273168   1.754204   0.000000   0.000000   3.343453
 0.000487241523
  0.000000   0.000000   0.000000   2.690199   0.000000   1.533465
  0.000000   0.000000   3.115535   1.028559   3.115584   0.892579
 0.000384576760
  0.000000   0.000000   0.000000   1.188530   2.695202   0.817332
  0.000000   0.000000   3.207870   2.948684   0.000000   1.921657
 0.000503579871
  0.000000   0.000000   0.000000   0.000000   0.000000   3.018524
  1.282208   2.704904   0.650644   3.036722   0.000000   1.958831
 0.000542549694
  2.298614   0.000000   1.940434   0.000000   0.000000   0.000000
  0.000000   0.000000   3.928273  -0.435515   2.524989   2.128842
 0.000714180391
  2.612481   0.000000   1.755849   0.000000   0.000000   3.236509
  0.000000   0.000000   0.000000   1.368387   2.808529   2.555661
 0.000547890246
  0.000000   0.000000   0.000000   2.752733   0.000000   1.245390
 -0.182312   2.773885   1.682214   0.000000   0.000000   3.292023
 0.000468685824
  0.000000   0.000000   3.131451   2.764243   0.000000   1.810799
  0.000000   0.000000   0.000000  -0.055076   2.950392   1.467901
 0.000416679467
  2.604064   0.000000   1.512455   0.000000   0.000000   0.000000
  0.000000   0.000000   3.144224   2.346196   1.897451   4.013807
 0.000626389698
  0.000000   0.000000   0.000000   2.659198   0.000000   1.423574
  0.000000   0.000000   3.044284   0.647792   3.214394   1.664235
 0.000389054203
  0.966837   2.479868   1.398254   2.575423   0.000000   1.924421
  0.000000   0.000000   0.000000   0.000000   0.000000   3.899006
 0.000463254557
  0.640224   2.326345   1.866780   0.000000   0.000000   0.000000
  2.747768   0.000000   1.654645   0.000000   0.000000   4.016735
 0.000399368444
  0.000000   0.000000   3.101014   1.261625   2.362286   1.693219
  0.000000   0.000000   0.000000   3.500881   0.000000   1.678529
 0.000402272564
  0.000000   0.000000   0.000000   0.843667   2.758789   0.941510
  0.000000   0.000000   3.135500   3.049268   0.000000   1.150337
 0.000386127128
  0.035609   2.553903   1.633459   0.000000   0.000000   0.000000
  0.000000   0.000000   3.451933   2.842434   0.000000   2.088009
 0.000522713383
  0.192126   2.155173   2.258053   2.279680   0.000000   2.055364
  0.000000   0.000000   4.366150   0.000000   0.000000   0.000000
 0.000634409099
  0.000000   0.000000   0.000000   0.931247   2.623343   1.233234
  0.000000   0.000000   3.206214   3.041447   0.000000   2.363362
 0.000477268386
  2.566434   0.000000   1.605550   0.000000   0.000000   0.000000
  1.045539   2.577346   2.243036   0.000000   0.000000   3.575123
 0.000650788771
  2.554213   0.000000   1.635282   0.000000   0.000000   0.000000
  1.692857   2.637140   2.917427   0.000000   0.000000   3.570694
 0.000450852938
  0.000000   0.000000   0.000000   0.844963   2.789975   0.994316
  0.000000   0.000000   3.215091   2.864292   0.000000   1.887156
 0.000484928432
  2.996611   0.000000   1.466404   1.682122   2.729440   1.022892
  0.000000   0.000000   0.000000   0.000000   0.000000   3.177131
 0.000449451976
  0.000000   0.000000   0.000000   0.000000   0.000000   3.119307
  0.423629   2.864969   1.196037   2.789525   0.000000   1.560390
 0.000517970744
  0.000000   0.000000   3.119529   2.790430   0.000000   1.818501
  0.000000   0.000000   0.000000   1.325311   2.696794   1.250394
 0.000724599772
  0.000000   0.000000   0.000000   1.864186   2.298865  -0.530774
  2.671019   0.000000   1.392643   0.000000   0.000000   3.205950
 0.000550643038
  2.592656   0.000000   1.845794   0.000000   0.000000   3.390299
  1.600202   2.889968   1.540312   0.000000   0.000000   0.000000
 0.000427966806
  0.000000   0.000000   3.051804   0.000000   0.000000   0.000000
  3.132222   0.000000   3.160187   1.569875   2.336505   1.435921
 0.000560199722
  0.000000   0.000000   0.000000   2.675555   0.000000   1.430662
  0.000000   0.000000   3.073151   1.985551   3.038469   1.009360
 0.000382198980
  0.000000   0.000000   0.000000   0.550665   2.626329   1.485938
  2.610458   0.000000   1.927026   0.000000   0.000000   3.795427
 0.000450522454
  1.337055   2.491102   1.471155   3.033326   0.000000   1.797185
  0.000000   0.000000   0.000000   0.000000   0.000000   3.413760
 0.000476296708
  0.000000   0.000000   3.028748   0.000000   0.000000   0.000000
  1.087708   2.671522   1.908793   3.122165   0.000000   1.770895
 0.000501819040
  0.679008   2.516694   1.772010   0.000000   0.000000   3.300725
  0.000000   0.000000   0.000000   2.886054   0.000000   1.137282
 0.000640241100
  0.000000   0.000000   0.000000   0.000000   0.000000   3.044364
  2.857643   0.000000   1.106966   1.547191   2.929857   1.233343
 0.000465158170
  2.312022   0.000000   2.017884   0.000000   0.000000   0.000000
  0.000000   0.000000   4.113360   0.000591   2.539946   2.305951
 0.000548482459
  2.319491   0.000000   1.937494   0.000000   0.000000   3.853095
  0.000000   0.000000   0.000000   0.779267   2.802624   1.315450
 0.000426368698
  1.581527   2.737381   0.799956   2.903526   0.000000   1.685955
  0.000000   0.000000   0.000000   0.000000   0.000000   3.201941
 0.000481925255
  0.000000   0.000000   3.053620   0.000000   0.000000   0.000000
  2.996258   0.000000   2.293301   1.575998   2.688230   1.025076
 0.000577381475
  1.161812   2.497239   1.205096   0.000000   0.000000   0.000000
  3.058392   0.000000   1.475863   0.000000   0.000000   3.313840
 0.000503098878
  0.000000   0.000000   0.000000   3.133454   0.000000   0.400642
  0.000000   0.000000   3.164710   1.376033   2.454306   1.626065
 0.000508291174
  0.905090   2.428240   2.148238   0.000000   0.000000   3.764067
  2.663909   0.000000   1.543656   0.000000   0.000000   0.000000
 0.000561840529
  0.000000   0.000000   0.000000   0.000000   0.000000   3.071789
  0.006585   2.710961   1.482038   2.982898   0.000000   0.964223
 0.000431034010
  1.183635   2.619049   0.914697   0.000000   0.000000   0.000000
  2.811521   0.000000   1.423458   0.000000   0.000000   3.493852
 0.000428448821
  0.000000   0.000000   0.000000   0.543647   2.636888   1.347593
  2.855558   0.000000   1.403006   0.000000   0.000000   3.414772
 0.000475907836
  2.527432   0.000000   1.693664   0.000000   0.000000   0.000000
  0.000000   0.000000   3.484091   1.047666   2.881585   1.780436
 0.000476726366
  0.000000   0.000000   0.000000  -0.913123   2.480777   1.451732
  0.000000   0.000000   3.039328   2.973303   0.000000   1.603226
 0.000449248483
  0.000000   0.000000   0.000000   0.000000   0.000000   3.039627
  2.883569   0.000000   0.984700  -0.483905   2.697820   1.530901
 0.000441250935
  0.000000   0.000000   0.000000   2.691314   0.000000   1.406883
  0.000000   0.000000   3.214723   0.035965   2.812280   1.677797
 0.000570645570
  2.758302   0.000000   1.527215   0.000000   0.000000   0.000000
  1.491013   2.945056   1.668082   0.000000   0.000000   3.228210
 0.000420305311
  3.035845   0.000000   1.102941   1.756300   2.675927   1.571186
  0.000000   0.000000   0.000000   0.000000   0.000000   3.169532
 0.000480864973
  1.406210   2.569187   1.428254   3.156481   0.000000   1.396924
  0.000000   0.000000   0.000000   0.000000   0.000000   3.143539
 0.000508165213
  0.000000   0.000000   3.020667   0.000000   0.000000   0.000000
  1.355192   2.550545   1.707923   3.310225   0.000000   1.532924
 0.000486331205
  0.000000   0.000000   3.001871   0.000000   0.000000   0.000000
 -0.350473   2.657640   1.535426   3.053033   0.000000   1.558067
 0.000413226757
  0.907693   2.560709   1.393479   0.000000   0.000000   0.000000
  2.578261   0.000000   2.026186   0.000000   0.000000   3.834533
 0.000464706945
  0.000000   0.000000   3.063110   1.094862   2.482347   1.653187
  0.000000   0.000000   0.000000   3.010757   0.000000   1.287915
 0.000787104353
  1.197939   2.554684   2.200500   0.000000   0.000000   3.233585
  2.755353   0.000000   1.906606   0.000000   0.000000   0.000000
 0.000760636114
  0.000000   0.000000   0.000000   0.596080   2.638616   1.411143
  2.663922   0.000000   2.058862   0.000000   0.000000   3.664867
 0.000487067279
  0.000000   0.000000   0.000000   2.911602   0.000000   0.945568
  0.874319   2.646235   1.629938   0.000000   0.000000   3.319471
 0.000479584057
  0.000000   0.000000   0.000000   2.650553   0.000000   1.604410
 -0.409046   2.612362   1.725503   0.000000   0.000000   3.511546
 0.000571488290
  0.000000   0.000000   0.000000   0.000000   0.000000   3.011555
  2.715978   0.000000   1.408171   1.024068   3.005396   2.638463
 0.000446258372
  2.657870   0.000000   1.704010   1.078734   2.564570   1.878561
  0.000000   0.000000   0.000000   0.000000   0.000000   3.777834
 0.000439235390
  2.859361   0.000000   1.407264   1.753133   2.847104   1.645105
  0.000000   0.000000   0.000000   0.000000   0.000000   3.078705
 0.000512029748
  0.000000   0.000000   0.000000  -0.695993   2.638995   1.413436
  2.640986   0.000000   1.598959   0.000000   0.000000   3.346899
 0.000566606805
  2.324342   0.000000   1.961917   0.000000   0.000000   3.860134
  0.000000   0.000000   0.000000   0.624182   2.777980   1.552205
 0.000471380054
  2.550853   0.000000   1.703723   0.000000   0.000000   3.322997
  0.000000   0.000000   0.000000  -0.629445   2.646072   1.749155
 0.000703476959
  0.994427   2.295255   1.916632   0.000000   0.000000   3.590602
  0.000000   0.000000   0.000000   3.016423   0.000000   0.868032
 0.000453338983
  0.000000   0.000000   3.292834   1.016285   2.607032   2.193420
  2.933740   0.000000   2.369301   0.000000   0.000000   0.000000
 0.000462363376
  1.024061   2.516729   1.938816   0.000000   0.000000   3.354261
  2.802684   0.000000   1.350938   0.000000   0.000000   0.000000
 0.000702925283
  0.000000   0.000000   0.000000   2.692376   0.000000   1.408331
  0.000000   0.000000   3.106793   0.937535   2.964842   2.561218
 0.000467259891
  0.000000   0.000000   3.077065   0.000000   0.000000   0.000000
  2.884714   0.000000   1.987690   1.259482   2.593064   1.504161
 0.000782978463
  1.788411   0.000000   2.413141   0.000000   0.000000   0.000000
  0.000000   0.000000   4.910418  -0.749299   1.800122   2.519784
 0.000714791312
 -0.380366   2.012916   2.265061   0.000000   0.000000   4.466504
  0.000000   0.000000   0.000000   2.264386   0.000000   2.018311
 0.000718097343
  0.000000   0.000000   3.699820   0.071931   2.493587   2.021362
  2.557447   0.000000   1.915185   0.000000   0.000000   0.000000
 0.000700792665
 -0.538166   2.308271   1.854521   0.000000   0.000000   0.000000
  0.000000   0.000000   3.940355   2.463010   0.000000   2.120008
 0.000747035928
  2.024842   2.314847   3.372064   2.739387   0.000000   1.555231
  0.000000   0.000000   3.088304   0.000000   0.000000   0.000000
 0.000723602268
  0.000000   0.000000   3.018095   0.000000   0.000000   0.000000
  1.387132   2.796192   1.976840   2.972149   0.000000   1.578925
 0.000534140866
  0.000000   0.000000   3.118349   0.553506   2.702665   1.712140
  0.000000   0.000000   0.000000   2.938402   0.000000   1.537702
 0.000555695030
  2.529816   0.000000   1.917078   0.000000   0.000000   3.634612
  0.000000   0.000000   0.000000   0.261046   2.663078   1.650592
 0.000610368763
  0.000000   0.000000   0.000000   0.467786   2.776667   1.076159
  2.727844   0.000000   1.529635   0.000000   0.000000   3.162523
 0.000618838752
  2.815308   0.000000   2.269451   1.176460   2.553033   1.823973
  0.000000   0.000000   3.523069   0.000000   0.000000   0.000000
 0.000500444990
  0.000000   0.000000   0.000000   0.781254   2.601328   1.461811
  0.000000   0.000000   3.152286   3.093967   0.000000   1.377695
 0.000496377681
  0.000000   0.000000   0.000000   2.885497   0.000000   1.094660
  1.180498   2.807657   0.968082   0.000000   0.000000   3.224031
 0.000408692731
  0.000000   0.000000   3.090022   0.000000   0.000000   0.000000
  2.710518   0.000000   1.570027   0.130519   3.014653   1.802363
 0.000443986086
  1.770321   2.095347   1.709119   3.461171   0.000000   0.346738
  0.000000   0.000000   3.033551   0.000000   0.000000   0.000000
 0.000595867954
  0.000000   0.000000   3.349149   2.961039   0.000000   2.830965
  0.994741   2.357076   1.711191   0.000000   0.000000   0.000000
 0.000566745177
  2.542185   0.000000   1.630853   0.000000   0.000000   0.000000
  0.000000   0.000000   3.320790  -0.096822   2.930185   1.968458
 0.000512878626
  0.000000   0.000000   0.000000   0.162700   2.475366   1.691978
  2.617867   0.000000   1.549153   0.000000   0.000000   3.818415
 0.000547485946
  0.000000   0.000000   3.142632   1.236055   2.446797   1.829103
  0.000000   0.000000   0.000000   3.211615   0.000000   2.398487
 0.000483313025
  2.351532   0.000000   1.878540   0.000000   0.000000   0.000000
  0.000000   0.000000   3.851211   0.978676   2.749289   1.134350
 0.000405547310
  3.101309   0.000000   0.187125   1.649677   2.442184   1.432873
  0.000000   0.000000   0.000000   0.000000   0.000000   3.129162
 0.000524218672
  0.000000   0.000000   3.958727   2.413802   0.000000   2.159690
 -1.034818   2.064384   1.950617   0.000000   0.000000   0.000000
 0.000911290271
  0.000000   0.000000   3.030303   0.000000   0.000000   0.000000
  2.766069   0.000000   1.773143   1.901579   2.787393   0.380733
 0.000545809639
  2.389737   0.000000   1.848376   0.000000   0.000000   0.000000
  0.776114   2.647682   1.849629   0.000000   0.000000   4.019643
 0.000410742396
  2.954997   0.000000   2.189863   0.000000   0.000000   3.178125
  1.667558   2.661634   1.167629   0.000000   0.000000   0.000000
 0.000552451833
  0.000000   0.000000   0.000000   0.385501   2.863187   0.954470
  2.710239   0.000000   1.617784   0.000000   0.000000   3.340803
 0.000426284331
  0.000000   0.000000   3.024452   0.000000   0.000000   0.000000
  0.854260   2.878735   2.339882   2.936871   0.000000   1.346679
 0.000444017568
  1.271971   2.286713   1.529473   0.000000   0.000000   0.000000
  0.000000   0.000000   3.072356   3.602622   0.000000   1.815547
 0.000381215809
  0.000000   0.000000   3.126259   1.590145   2.443789   2.380890
  0.000000   0.000000   0.000000   2.946765   0.000000   0.843794
 0.000801649024
  0.000000   0.000000   0.000000  -0.365245   2.718829   1.418462
  0.000000   0.000000   3.211148   2.786029   0.000000   1.606311
 0.000504555773
  0.000000   0.000000   0.000000   0.000000   0.000000   3.024184
  1.361138   2.515549   1.432693   3.145012   0.000000   2.088848
 0.000638312966
  0.875315   2.253212   1.863713   0.000000   0.000000   0.000000
  2.966142   0.000000   2.077966   0.000000   0.000000   3.777738
 0.000431713186
  0.000000   0.000000   0.000000   0.000000   0.000000   3.065177
  2.767228   0.000000   1.377618   1.839860   2.567867   2.843804
 0.000715000299
  0.000000   0.000000   3.044198   0.000000   0.000000   0.000000
  1.300636   2.661859   2.237940   2.914994   0.000000   1.692762
 0.000659256852
  0.000000   0.000000   3.030281   0.000000   0.000000   0.000000
  1.547271   2.345757   1.663251   3.210295   0.000000   0.408500
 0.000655626014
  0.000000   0.000000   0.000000   0.000000   0.000000   3.007114
  2.671670   0.000000   1.455066   2.780176   0.727221   4.387336
 0.000788223348
  0.000000   0.000000   0.000000   0.000000   0.000000   3.012556
  3.053623   0.000000  -0.055272   1.829798   2.221849   1.915386
 0.000807227379
  2.877957   0.000000   1.219479   1.484979   2.647073   1.856450
  0.000000   0.000000   0.000000   0.000000   0.000000   3.084786
 0.000724595825
  1.013212   2.291951   1.664451   0.000000   0.000000   0.000000
  0.000000   0.000000   3.331309   3.012048   0.000000   3.289116
 0.000454405197
  2.866074   0.000000   1.278259   1.538710   2.738284   1.130214
  0.000000   0.000000   0.000000   0.000000   0.000000   3.322279
 0.000421411631
  1.353367   2.651294   2.253222   2.785184   0.000000   1.766684
  0.000000   0.000000   3.442588   0.000000   0.000000   0.000000
 0.000489367212
  0.000000   0.000000   0.000000   1.331169   2.711670   0.675038
  0.000000   0.000000   3.127190   2.820877   0.000000   1.570851
 0.000610348479
  2.788213   0.000000   1.172341   1.166693   2.537741   1.421787
  0.000000   0.000000   0.000000   0.000000   0.000000   3.346231
 0.000657860798
  0.000000   0.000000   0.000000   3.016773   0.000000  -0.024007
  0.858547   2.449773   1.564551   0.000000   0.000000   3.186036
 0.000419185781
  0.000000   0.000000   0.000000   2.676289   0.000000   1.404624
  0.000000   0.000000   3.089489   1.023671   3.064717   1.909306
 0.000471204014
  2.542695   0.000000   1.968419   0.000000   0.000000   3.573953
  0.989032   2.648865   1.541266   0.000000   0.000000   0.000000
 0.000611435125
  0.000000   0.000000   0.000000   2.703254   0.000000   1.483589
  0.000000   0.000000   3.116533   0.701106   2.856518   1.928052
 0.000624155504
  1.489409   2.593642   0.490804   2.873815   0.000000   1.224746
  0.000000   0.000000   0.000000   0.000000   0.000000   3.218210
 0.000528773901
  0.000000   0.000000   3.412645   0.394469   2.638258   1.773317
  2.870319   0.000000   2.025347   0.000000   0.000000   0.000000
 0.000475406034
  2.445768   0.000000   1.815134   0.000000   0.000000   3.555389
  0.000000   0.000000   0.000000  -0.415198   2.548458   1.808679
 0.000851643463
  2.833807   0.000000   1.003879   0.000000   0.000000   0.000000
  1.272610   2.576371   1.873240   0.000000   0.000000   3.393681
 0.000565816382
  0.000000   0.000000   0.000000   0.630380   2.847419   0.967086
  0.000000   0.000000   3.139027   2.817098   0.000000   1.880919
 0.000502574307
  0.000000   0.000000   0.000000   2.806355   0.000000   1.360182
  0.000000   0.000000   3.142733   0.971939   2.946373   1.142629
 0.000439404158
  0.000000   0.000000   0.000000   2.620191   0.000000   1.587333
  0.445198   2.653720   1.636484   0.000000   0.000000   3.702581
 0.000481965545
  0.000000   0.000000   3.016756   0.000000   0.000000   0.000000
  2.846970   0.000000   1.545346   1.481579   2.729595   0.864762
 0.000687320530
  0.000000   0.000000   3.685233   0.931307   2.581338   2.449141
  2.540104   0.000000   1.952876   0.000000   0.000000   0.000000
 0.000557020303
  0.000000   0.000000   3.124187   2.698366   0.000000   1.753029
  0.000000   0.000000   0.000000   2.222418   2.040950  -0.579503
 0.000745289598
  2.662997   0.000000   1.435153   0.964712   2.427091   2.041764
  0.000000   0.000000   0.000000   0.000000   0.000000   3.641830
 0.000661848164
  0.000000   0.000000   0.000000   0.045697   2.728684   1.330449
  2.727960   0.000000   1.667275   0.000000   0.000000   3.375358
 0.000516706852
  2.879426   0.000000   1.711876   1.391381   2.680648   1.384017
  0.000000   0.000000   3.337629   0.000000   0.000000   0.000000
 0.000488716198
  1.062613   2.714607   1.228607   0.000000   0.000000   0.000000
  2.757765   0.000000   1.750922   0.000000   0.000000   3.449603
 0.000475289685
  0.000000   0.000000   0.000000   0.000000   0.000000   3.016996
  1.232677   2.559398   1.490745   3.092428   0.000000   1.061747
 0.000651418783
  0.000000   0.000000   3.637111   0.888852   2.337201   1.917415
  2.881034   0.000000   2.573523   0.000000   0.000000   0.000000
 0.000501218609
  2.664445   0.000000   1.517467   0.000000   0.000000   0.000000
  0.000000   0.000000   3.460325   0.737895   2.823491   1.916821
 0.000470274815
  0.000000   0.000000   0.000000   0.000000   0.000000   3.063607
  1.482333   2.548232   1.251179   3.135357   0.000000   1.687618
 0.000609494682
  0.000000   0.000000   0.000000   2.748965   0.000000   1.463946
  0.000000   0.000000   3.135509   1.637812   2.841723   0.500664
 0.000465268077
  2.371448   0.000000   1.997179   0.000000   0.000000   0.000000
  0.000000   0.000000   4.072566   0.214415   2.505834   2.002439
 0.000552956587
  0.000000   0.000000   3.082874   0.504339   2.897926   2.485837
  0.000000   0.000000   0.000000   2.675367   0.000000   1.524170
 0.000527561728
  2.475881   0.000000   2.080710   0.982823   2.583917   2.448089
  0.000000   0.000000   3.888461   0.000000   0.000000   0.000000
 0.000449274592
  0.000000   0.000000   3.068178   0.000000   0.000000   0.000000
  2.783945   0.000000   1.667739   1.838897   2.822107   0.643795
 0.000524088239
  2.541230   0.000000   1.673949   0.000000   0.000000   0.000000
  0.000000   0.000000   3.408766   0.924345   2.779756   1.171959
 0.000599181199
  0.000000   0.000000   3.196158   2.893565   0.000000   1.959821
  0.000000   0.000000   0.000000   1.072632   2.706621   1.679620
 0.000554203882
  0.000000   0.000000   3.093970   0.000000   0.000000   0.000000
  2.824898   0.000000   1.722379   1.428208   2.743279   0.877011
 0.000634953768
  2.819106   0.000000   1.383596   1.492224   2.724910   1.491731
  0.000000   0.000000   0.000000   0.000000   0.000000   3.257799
 0.000536115926
  2.792378   0.000000   2.569053   0.000000   0.000000   3.688875
  1.045741   2.468703   1.897702   0.000000   0.000000   0.000000
 0.000455920954
  0.000000   0.000000   3.486755   2.771702   0.000000   1.936284
  0.524015   2.688046   1.783875   0.000000   0.000000   0.000000
 0.000481655672
  0.000000   0.000000   0.000000   0.776357   2.727760   1.248263
  2.917140   0.000000   1.255284   0.000000   0.000000   3.258165
 0.000452581420
  2.739602   0.000000   1.267343   0.000000   0.000000   0.000000
  0.807697   2.473646   2.038693   0.000000   0.000000   3.721914
 0.000497880245
  0.828260   2.485464   1.686242   0.000000   0.000000   0.000000
  0.000000   0.000000   3.471591   3.037849   0.000000   1.220178
 0.000420299269
  0.000000   0.000000   3.098082   0.000000   0.000000   0.000000
  2.836771   0.000000   1.638799   0.418503   2.978517   1.263457
 0.000408578775
  1.642825   2.439396   2.308828   2.925972   0.000000   0.996187
  0.000000   0.000000   3.228630   0.000000   0.000000   0.000000
 0.000749661421
  1.477783   2.582117   1.160011   3.089395   0.000000   1.770192
  0.000000   0.000000   0.000000   0.000000   0.000000   3.170713
 0.000535721751
 -0.726374   2.551216   1.606848   0.000000   0.000000   3.104503
  0.000000   0.000000   0.000000   2.928699   0.000000   1.495841
 0.000472941013
  3.072623   0.000000   0.754476   1.775645   2.555257   1.881663
  0.000000   0.000000   0.000000   0.000000   0.000000   3.100830
 0.000597197784
  2.261744   0.000000   2.012668   0.000000   0.000000   0.000000
  0.000000   0.000000   4.042693  -1.004854   2.198602   2.160847
 0.000871313049
  3.050830   0.000000   3.128053   1.652044   2.302134   1.792910
  0.000000   0.000000   3.188986   0.000000   0.000000   0.000000
 0.000578259581
  2.689353   0.000000   1.367658   1.439526   2.731907   1.441221
  0.000000   0.000000   0.000000   0.000000   0.000000   3.064297
 0.000812969710
  1.757218   2.434870   3.377691   0.000000   0.000000   3.140602
  2.783487   0.000000   1.858607   0.000000   0.000000   0.000000
 0.000577168077
  0.000000   0.000000   3.214835   1.323156   2.560951   1.905880
  0.000000   0.000000   0.000000   3.059207   0.000000   0.909911
 0.000531179012
  0.000000   0.000000   3.684080   0.433045   2.703700   2.347450
  2.551622   0.000000   1.771714   0.000000   0.000000   0.000000
 0.000501380290
  0.000000   0.000000   3.133042   0.000000   0.000000   0.000000
  1.329394   2.416957   1.574903   3.260226   0.000000   2.551545
 0.000477486294
  0.000000   0.000000   0.000000   2.813128   0.000000   1.116989
  1.344980   2.640123   0.689896   0.000000   0.000000   3.355260
 0.000442896261
  0.000000   0.000000   0.000000   0.000000   0.000000   3.042193
  2.763320   0.000000   1.363261   1.180073   2.735301   1.773561
 0.000783513735
  2.485832   0.000000   2.072235   0.000000   0.000000   3.809789
  0.000000   0.000000   0.000000   0.692488   2.647225   1.570110
 0.000504018409
  0.523783   2.483515   2.001569   0.000000   0.000000   3.603388
  0.000000   0.000000   0.000000   2.773292   0.000000   1.919503
 0.000562345449
  0.000000   0.000000   0.000000   0.701939   2.575954   1.544631
  2.946821   0.000000   1.229088   0.000000   0.000000   3.306820
 0.000525414046
  0.000000   0.000000   0.000000   2.870502   0.000000   0.976663
  0.393026   2.739462   1.593388   0.000000   0.000000   3.280872
 0.000439682425
  1.834236   2.401975   2.681109   3.085196   0.000000   1.356042
  0.000000   0.000000   3.140064   0.000000   0.000000   0.000000
 0.000652309408
  0.000000   0.000000   0.000000   2.704763   0.000000   1.309028
  0.751260   2.724890   1.883749   0.000000   0.000000   3.541022
 0.000463236249
  0.000000   0.000000   4.643445   2.065099   0.000000   2.462408
 -0.321742   1.938231   2.312494   0.000000   0.000000   0.000000
 0.000741311616
  1.497457   2.338362   1.954266   0.000000   0.000000   3.213600
  3.292102   0.000000   0.945882   0.000000   0.000000   0.000000
 0.000518877618
  1.749950   2.595446   2.007026   3.230918   0.000000   1.612832
  0.000000   0.000000   3.049717   0.000000   0.000000   0.000000
 0.000491394341
  2.857721   0.000000   2.182269   1.262639   2.552908   2.012037
  0.000000   0.000000   3.295658   0.000000   0.000000   0.000000
 0.000608096090
  0.000000   0.000000   0.000000   0.000000   0.000000   3.077280
  0.937668   2.755354   1.333170   3.025292   0.000000   1.258526
 0.000481075775
  1.309707   2.371421   1.390781   0.000000   0.000000   0.000000
  3.256643   0.000000   2.250196   0.000000   0.000000   3.228648
 0.000500393263
  2.712383   0.000000   1.549126   0.000000   0.000000   0.000000
  1.789165   2.710039   2.825219   0.000000   0.000000   3.191124
 0.000523336082
  0.000000   0.000000   3.009151   0.000000   0.000000   0.000000
  2.981185   0.000000   2.363408   0.612471   2.643841   1.441527
 0.000570118540
  0.000000   0.000000   0.000000   0.844089   2.742144   1.204759
  0.000000   0.000000   3.212735   2.940123   0.000000   1.986278
 0.000477623144
  0.990078   2.483200   1.422307   0.000000   0.000000   0.000000
  2.976568   0.000000   1.270589   0.000000   0.000000   3.495841
 0.000438709631
  0.000000   0.000000   0.000000   0.000000   0.000000   3.076939
  0.899413   2.571091   1.456856   3.307684   0.000000   0.986612
 0.000387203430
  0.000000   0.000000   0.000000   0.559217   2.721255   1.195907
  0.000000   0.000000   3.072010   2.791081   0.000000   1.758960
 0.000710630186
  0.730027   2.581038   1.469369   0.000000   0.000000   0.000000
  0.000000   0.000000   3.464417   2.969493   0.000000   1.961636
 0.000429636632
  1.318318   2.293941   1.847399   0.000000   0.000000   3.317613
  3.139255   0.000000   0.819306   0.000000   0.000000   0.000000
 0.000572075709
  0.000000   0.000000   3.343861   0.976027   2.686656   2.348805
  2.932542   0.000000   2.304574   0.000000   0.000000   0.000000
 0.000380475457
  2.951854   0.000000   1.188303   1.554601   2.671182   1.564951
  0.000000   0.000000   0.000000   0.000000   0.000000   3.333325
 0.000437401228
  0.000000   0.000000   3.342149   0.572579   2.772035   2.185331
  2.619089   0.000000   1.578330   0.000000   0.000000   0.000000
 0.000611752587
  0.823049   2.528163   1.869621   0.000000   0.000000   3.375984
  0.000000   0.000000   0.000000   2.998403   0.000000   0.925958
 0.000467481511
  0.916388   2.483602   2.116336   0.000000   0.000000   3.609505
  2.858765   0.000000   1.147167   0.000000   0.000000   0.000000
 0.000477285098
  1.153829   2.398399   1.644811   3.034355   0.000000   1.111647
  0.000000   0.000000   0.000000   0.000000   0.000000   3.522494
 0.000435589423
  0.729903   2.462539   1.551461   0.000000   0.000000   0.000000
  2.440781   0.000000   1.816960   0.000000   0.000000   4.123044
 0.000417497420
  0.000000   0.000000   0.000000   0.000000   0.000000   3.036944
  2.985828   0.000000   1.066873   1.432367   2.836755   1.070173
 0.000456722946
  2.884202   0.000000   0.964754   0.000000   0.000000   0.000000
  1.301267   2.615336   1.062560   0.000000   0.000000   3.414467
 0.000409036512
  0.000000   0.000000   0.000000   2.681859   0.000000   1.573511
  0.096767   2.732819   1.492819   0.000000   0.000000   3.456916
 0.000514808545
 -0.027470   2.271546   1.965562   0.000000   0.000000   0.000000
  0.000000   0.000000   4.055483   2.427098   0.000000   2.044431
 0.000745618159
  0.000000   0.000000   3.262088   2.785440   0.000000   1.880710
  0.549226   2.750999   1.915901   0.000000   0.000000   0.000000
 0.000540120113
  2.520608   0.000000   1.669375   0.000000   0.000000   0.000000
  0.000000   0.000000   3.389365   0.457526   2.922512   1.151028
 0.000508717645
  3.060141   0.000000   0.530462   1.687117   2.623344   1.056390
  0.000000   0.000000   0.000000   0.000000   0.000000   3.042376
 0.000510500059
  1.569859   2.547112   2.177680   3.011535   0.000000   1.378210
  0.000000   0.000000   3.130647   0.000000   0.000000   0.000000
 0.000653316527
  0.000000   0.000000   3.021614   0.000000   0.000000   0.000000
  2.865049   0.000000   2.019542   1.708266   2.687152   2.817811
 0.000508729097
  2.746492   0.000000   1.254481   0.000000   0.000000   0.000000
  1.545054   2.733403   2.233335   0.000000   0.000000   3.314763
 0.000537152578
  2.592379   0.000000   1.662567   0.839006   2.443799   1.817717
  0.000000   0.000000   0.000000   0.000000   0.000000   3.932192
 0.000468823981
  0.000000   0.000000   0.000000   0.698571   2.617622   1.296773
  0.000000   0.000000   3.366170   2.805903   0.000000   2.151364
 0.000585019425
  0.000000   0.000000   0.000000   0.000000   0.000000   3.027975
  2.932360   0.000000   1.347287   1.180485   2.846195   0.980758
 0.000500707239
  0.000000   0.000000   0.000000   0.312203   2.725159   1.282348
  2.878994   0.000000   1.504560   0.000000   0.000000   3.278490
 0.000463887044
  0.681994   2.428439   1.952158   0.000000   0.000000   3.649389
  0.000000   0.000000   0.000000   2.859599   0.000000   1.328244
 0.000490061398
  0.000000   0.000000   3.017771   0.000000   0.000000   0.000000
  2.756603   0.000000   1.740920   0.833888   3.013591   1.624224
 0.000501177225
  0.000000   0.000000   3.025458   0.000000   0.000000   0.000000
  2.950574   0.000000   1.967842   1.314692   2.741796   1.812794
 0.000581445123
  0.000000   0.000000   3.931764   0.685424   2.506057   2.361431
  2.502239   0.000000   2.197304   0.000000   0.000000   0.000000
 0.000493217408
  2.562529   0.000000   1.609352   0.000000   0.000000   0.000000
  0.000000   0.000000   3.420359   1.216389   2.956063   1.260469
 0.000407302766
  0.000000   0.000000   3.016354   1.432911   2.461814   2.033133
  0.000000   0.000000   0.000000   3.222883   0.000000   0.885996
 0.000627938936
  1.287605   2.553795   0.936328   0.000000   0.000000   0.000000
  2.871054   0.000000   1.250350   0.000000   0.000000   3.556660
 0.000378593566
  0.000000   0.000000   3.087296   0.745188   2.678713   1.820881
  0.000000   0.000000   0.000000   2.961239   0.000000   1.900230
 0.000566305669
  1.055303   2.559797   1.255832   0.000000   0.000000   0.000000
  3.077567   0.000000   1.580635   0.000000   0.000000   3.329010
 0.000441895525
  0.000000   0.000000   3.069117   0.723803   2.792137   2.176641
  0.000000   0.000000   0.000000   2.728785   0.000000   1.326669
 0.000683098259
  2.424217   0.000000   1.893999   0.000000   0.000000   0.000000
  0.000000   0.000000   3.984237   0.397388   2.545377   2.223583
 0.000530448910
  2.846975   0.000000   1.062541   0.000000   0.000000   0.000000
  1.064274   2.476695   1.860019   0.000000   0.000000   3.483433
 0.000567608073
  0.000000   0.000000   0.000000   2.766511   0.000000   1.473226
  0.879524   2.923076   0.766175   0.000000   0.000000   3.174126
 0.000430886153
  0.000000   0.000000   3.295549   0.837768   2.700729   2.260577
  2.829876   0.000000   1.922247   0.000000   0.000000   0.000000
 0.000504003403
  2.638590   0.000000   1.448887   0.000000   0.000000   0.000000
  1.310348   2.737585   1.580752   0.000000   0.000000   3.494093
 0.000484130793
  1.134851   2.555324   2.246045   0.000000   0.000000   3.337038
  2.672600   0.000000   1.367530   0.000000   0.000000   0.000000
 0.000800240280
  0.000000   0.000000   0.000000   1.208873   2.668758   0.761048
  2.891283   0.000000   1.148735   0.000000   0.000000   3.141168
 0.000553235307
  0.000000   0.000000   0.000000  -1.570874   0.535269   2.502072
  1.576629   0.000000   2.576936   0.000000   0.000000   5.159007
 0.000921300012
  0.000000   0.000000   3.059919   0.000000   0.000000   0.000000
  0.616269   2.746321   1.705451   2.945524   0.000000   2.014126
 0.000521899448
  0.735664   2.506136   1.831816   2.704834   0.000000   1.697409
  0.000000   0.000000   0.000000   0.000000   0.000000   3.691620
 0.000532977755
  0.000000   0.000000   0.000000   0.000000   0.000000   3.055433
  2.894113   0.000000   1.310704   1.131901   2.712413   1.549041
 0.000666925201
  0.000000   0.000000   0.000000   0.000000   0.000000   3.003283
  0.894972   2.566883   1.482393   3.036703   0.000000   1.556880
 0.000704657681
  0.000000   0.000000   3.158058   0.830680   2.521015   1.726803
  2.824057   0.000000   1.914707   0.000000   0.000000   0.000000
 0.000841309979
  0.000000   0.000000   0.000000   0.192323   2.751589   1.232193
  2.760741   0.000000   1.427289   0.000000   0.000000   3.178795
 0.000583472678
  1.686388   2.135578   1.764616   0.000000   0.000000   3.080174
  3.419270   0.000000   0.436360   0.000000   0.000000   0.000000
 0.000585790663
  0.000000   0.000000   3.101709   0.000000   0.000000   0.000000
  2.759782   0.000000   1.624804  -0.516820   2.737488   1.559463
 0.000526591262
  0.000000   0.000000   3.131977   1.113300   2.423004   1.660108
  2.985122   0.000000   2.250288   0.000000   0.000000   0.000000
 0.000759368501
  1.335514   2.490844   2.292476   0.000000   0.000000   3.388857
  3.082680   0.000000   1.808006   0.000000   0.000000   0.000000
 0.000443864040
  0.000000   0.000000   0.000000   2.628762   0.000000   1.452174
  0.717816   2.408510   1.782264   0.000000   0.000000   4.000151
 0.000418502868
  0.000000   0.000000   0.000000   2.663245   0.000000   1.403990
  0.000000   0.000000   3.073529   0.803946   3.034693   0.870586
 0.000474817275
  0.176928   2.199667   2.070371   0.000000   0.000000   0.000000
  0.000000   0.000000   4.221864   2.435083   0.000000   2.184534
 0.000616581524
  2.593513   0.000000   1.700811   0.837752   2.432449   2.177859
  0.000000   0.000000   0.000000   0.000000   0.000000   4.011359
 0.000433688069
  2.665449   0.000000   1.443953   0.000000   0.000000   0.000000
  1.849249   2.659565   2.676285   0.000000   0.000000   3.117531
 0.000675842091
  2.584758   0.000000   1.699449   0.000000   0.000000   3.260810
  0.000000   0.000000   0.000000   1.344681   3.044291   1.812427
 0.000421098983
  0.000000   0.000000   0.000000   2.142544   0.000000   2.138061
 -0.626617   2.033186   2.256647   0.000000   0.000000   4.471770
 0.000801223747
  0.000000   0.000000   3.389247   0.083419   2.691337   1.821063
  2.715263   0.000000   1.615234   0.000000   0.000000   0.000000
 0.000570332176
  3.030792   0.000000   3.331950   1.681761   2.168355   1.719197
  0.000000   0.000000   3.135498   0.000000   0.000000   0.000000
 0.000658356902
  0.000000   0.000000   0.000000   1.297298   2.661811   0.809346
  0.000000   0.000000   3.178198   3.080089   0.000000   1.031778
 0.000401835455
  1.540177   2.580813   2.885521   2.666632   0.000000   1.837262
  0.000000   0.000000   3.403427   0.000000   0.000000   0.000000
 0.000545731042
  0.000000   0.000000   3.052718   0.000000   0.000000   0.000000
  1.351336   2.497539   1.527962   3.246874   0.000000   2.409423
 0.000500991434
  2.627005   0.000000   1.877501   0.000000   0.000000   3.334420
  0.000000   0.000000   0.000000   1.071710   2.887781   1.318787
 0.000504467056
  0.000000   0.000000   3.666208   0.733644   2.675271   2.523567
  2.451404   0.000000   1.730201   0.000000   0.000000   0.000000
 0.000578954813
  1.242462   2.477090   2.224655   0.000000   0.000000   3.409933
  2.911166   0.000000   1.360768   0.000000   0.000000   0.000000
 0.000591170611
  2.835764   0.000000   1.307820   0.000000   0.000000   0.000000
  1.231032   2.604410   2.062111   0.000000   0.000000   3.427588
 0.000530847597
  0.000000   0.000000   0.000000   0.000000   0.000000   3.124173
  0.913449   2.895582   1.183355   2.902359   0.000000   1.483105
 0.000434698738
  0.000000   0.000000   3.037719   0.000000   0.000000   0.000000
  1.549764   2.189716   1.522234   3.408540   0.000000   0.013586
 0.000463502502
  0.000000   0.000000   3.020622   1.244259   2.651821   2.356137
  0.000000   0.000000   0.000000   3.116702   0.000000   1.174874
 0.000527386317
  0.000000   0.000000   3.258448   2.718978   0.000000   1.968472
  0.067623   2.736723   1.834523   0.000000   0.000000   0.000000
 0.000575727329
  0.300494   2.483272   1.819690   0.000000   0.000000   0.000000
  0.000000   0.000000   3.829927   2.655688   0.000000   2.081384
 0.000518175826
  0.000000   0.000000   0.000000   0.716148   2.687357   1.176738
  0.000000   0.000000   3.132986   2.862284   0.000000   1.499357
 0.000630114841
  0.000000   0.000000   3.042138   0.000000   0.000000   0.000000
  1.624086   2.162349   1.601398   3.458729   0.000000   2.720585
 0.000504150917
  0.000000   0.000000   3.019550   0.000000   0.000000   0.000000
  0.870145   2.629233   1.661201   2.849085   0.000000   1.218289
 0.000833119767
  0.000000   0.000000   3.146491   0.507241   2.654905   1.770018
  0.000000   0.000000   0.000000   3.159178   0.000000   1.936931
 0.000381554000
  1.312795   2.460209   1.288426   0.000000   0.000000   0.000000
  3.029436   0.000000   2.229382   0.000000   0.000000   3.365906
 0.000538536503
  2.739802   0.000000   1.267001   0.000000   0.000000   0.000000
  1.204877   2.745537   2.014696   0.000000   0.000000   3.483190
 0.000449562032
  0.605495   2.368728   2.260856   2.497867   0.000000   2.140538
  0.000000   0.000000   4.226489   0.000000   0.000000   0.000000
 0.000408744960
  1.578775   2.541709   2.913698   0.000000   0.000000   3.268118
  2.868431   0.000000   1.785164   0.000000   0.000000   0.000000
 0.000536788346
  2.860183   0.000000   1.818950   1.418330   2.729690   1.419903
  0.000000   0.000000   3.125897   0.000000   0.000000   0.000000
 0.000617913680
  2.558731   0.000000   1.897517   0.000000   0.000000   3.610227
  0.000000   0.000000   0.000000   0.583268   2.608630   1.565524
 0.000640539934
  0.884931   2.600459   2.169524   0.000000   0.000000   3.448546
  2.803338   0.000000   1.192385   0.000000   0.000000   0.000000
 0.000546184687
  0.000000   0.000000   3.344605   2.779914   0.000000   2.124942
  0.932216   2.674987   1.903698   0.000000   0.000000   0.000000
 0.000551760134
  2.478555   0.000000   1.801918   0.000000   0.000000   3.558012
  0.000000   0.000000   0.000000   1.530990   2.921304   1.683704
 0.000362640678
  0.000000   0.000000   3.197658   1.521244   2.342842   1.941637
  0.000000   0.000000   0.000000   3.163376   0.000000   0.483300
 0.000580123208
  0.000000   0.000000   0.000000   0.000000   0.000000   3.063771
  1.246511   2.574798   1.362741   2.910046   0.000000   1.284926
 0.000789376880
  2.975045   0.000000   1.146005   1.544999   2.489198   2.046429
  0.000000   0.000000   0.000000   0.000000   0.000000   3.412395
 0.000520152558
  2.847988   0.000000   1.210871   1.514041   2.707714   0.949181
  0.000000   0.000000   0.000000   0.000000   0.000000   3.078647
 0.000628098841
  2.509389   0.000000   1.653880   0.000000   0.000000   0.000000
  0.000000   0.000000   3.490659   1.175490   2.879076   2.718907
 0.000418254944
  2.695721   0.000000   2.057977   0.000000   0.000000   3.486606
  1.146070   2.810760   1.903576   0.000000   0.000000   0.000000
 0.000417680287
  2.542059   0.000000   1.825665   0.000000   0.000000   3.432248
  0.000000   0.000000   0.000000   1.677028   2.650382   3.291908
 0.000418107580
  1.791007   2.584564   2.910919   2.797827   0.000000   1.536087
  0.000000   0.000000   3.116121   0.000000   0.000000   0.000000
 0.000620707703
  0.000000   0.000000   0.000000   1.188226   2.562421   1.175498
  0.000000   0.000000   3.122120   3.018275   0.000000   1.222820
 0.000615196996
  0.000000   0.000000   0.000000  -0.525116   2.687853   1.402268
  0.000000   0.000000   3.097106   2.794677   0.000000   1.734635
 0.000532112499
  0.000000   0.000000   0.000000   0.346368   2.478069   1.703985
  2.782606   0.000000   1.227302   0.000000   0.000000   3.663720
 0.000488334362
  2.430767   0.000000   2.357076   0.000000   0.000000   4.215547
  0.289555   2.385089   2.008344   0.000000   0.000000   0.000000
 0.000482573013
  1.326245   2.445538   1.449624   3.101135   0.000000   0.775262
  0.000000   0.000000   0.000000   0.000000   0.000000   3.171014
 0.000578244124
  0.000000   0.000000   3.123697   0.000000   0.000000   0.000000
  0.466700   2.883030   1.809766   2.927634   0.000000   1.582980
 0.000408389955
  2.601368   0.000000   1.540112   0.000000   0.000000   0.000000
  0.000000   0.000000   3.154816   0.248213   2.994154   1.644992
 0.000535210047
  0.000000   0.000000   0.000000   2.732949   0.000000   1.581502
  0.804597   2.601642   1.704118   0.000000   0.000000   3.535266
 0.000542361195
  0.476023   2.501752   1.667026   0.000000   0.000000   3.264279
  0.000000   0.000000   0.000000   3.116539   0.000000   2.574547
 0.000392403632
  0.858200   2.631474   1.632369   0.000000   0.000000   3.246998
  0.000000   0.000000   0.000000   3.043419   0.000000   1.720125
 0.000467898238
  2.644436   0.000000   1.920438   0.996052   2.574424   1.966088
  0.000000   0.000000   3.825101   0.000000   0.000000   0.000000
 0.000419434009
  0.551273   2.473553   1.951827   0.000000   0.000000   3.642998
  0.000000   0.000000   0.000000   2.810994   0.000000   1.198681
 0.000493903774
  0.000000   0.000000   3.013911   0.000000   0.000000   0.000000
  3.247962   0.000000   2.726734   1.825907   2.338996   1.386426
 0.000620107633
  0.000000   0.000000   0.000000   1.158592   2.723451   0.628737
  2.618959   0.000000   1.714578   0.000000   0.000000   3.485946
 0.000456209172
  0.000000   0.000000   3.069766   0.000000   0.000000   0.000000
  1.679171   2.412459   1.873986   3.173166   0.000000   0.643992
 0.000655384542
  0.000000   0.000000   0.000000   1.505368   2.340117   1.197506
  0.000000   0.000000   3.038460   3.172264   0.000000   2.978025
 0.000592988738
  1.613182   2.545108   0.040151   0.000000   0.000000   0.000000
  3.059672   0.000000   0.813141   0.000000   0.000000   3.044791
 0.000444208134
  2.255913   0.000000   1.981243   0.000000   0.000000   0.000000
  0.000000   0.000000   4.028803   0.371892   2.421880   1.837636
 0.000738296330
  0.941246   2.381746   1.671637   0.000000   0.000000   3.242345
  0.000000   0.000000   0.000000   3.259932   0.000000   0.793053
 0.000426951968
  2.315133   0.000000   1.951727   0.000000   0.000000   0.000000
  0.886796   2.665168   2.153813   0.000000   0.000000   4.093956
 0.000379415730
  0.000000   0.000000   3.047635   1.264103   2.487425   1.866706
  3.035787   0.000000   3.027097   0.000000   0.000000   0.000000
 0.000509551483
  0.000000   0.000000   3.218235   0.437029   2.697989   1.944209
  0.000000   0.000000   0.000000   2.964095   0.000000   1.768301
 0.000458498074
  2.956203   0.000000   2.010184   1.211386   2.627611   1.588907
  0.000000   0.000000   3.226208   0.000000   0.000000   0.000000
 0.000554888927
  1.919620   2.426929   0.212569   2.837357   0.000000   1.738621
  0.000000   0.000000   0.000000   0.000000   0.000000   3.205387
 0.000664597168
  0.816141   2.420423   1.737749   2.699496   0.000000   1.799122
  0.000000   0.000000   0.000000   0.000000   0.000000   3.539988
 0.000736893494
  2.326090   0.000000   2.307700   0.000000   0.000000   4.216319
  0.323454   2.285199   2.161299   0.000000   0.000000   0.000000
 0.000620230680
  0.000000   0.000000   0.000000   0.000000   0.000000   3.074119
  2.933083   0.000000   1.069636   0.612459   2.906819   1.447226
 0.000407966926
 -0.079078   2.446983   2.043172   0.000000   0.000000   3.915838
  0.000000   0.000000   0.000000   2.558108   0.000000   1.927797
 0.000577992062
  0.000000   0.000000   3.414406   2.556332   0.000000   1.749157
  0.343886   2.872145   2.329476   0.000000   0.000000   0.000000
 0.000499604632
  0.000000   0.000000   3.193779   1.123414   2.669765   2.046740
  0.000000   0.000000   0.000000   3.092497   0.000000   1.870405
 0.000425621542
  0.212527   2.733831   1.683296   0.000000   0.000000   0.000000
  0.000000   0.000000   3.379744   2.833925   0.000000   1.642156
 0.000450973384
  0.966814   2.403450   2.106946   0.000000   0.000000   3.650698
  2.982252   0.000000   1.769867   0.000000   0.000000   0.000000
 0.000419237286
  0.000000   0.000000   0.000000   2.983946   0.000000   0.323629
  0.982758   2.414397   1.704198   0.000000   0.000000   3.275858
 0.000525851886
  0.000000   0.000000   0.000000   2.814336   0.000000   1.243454
  0.195138   2.882329   1.260904   0.000000   0.000000   3.173503
 0.000420974515
  0.000000   0.000000   0.000000   0.000000   0.000000   3.072936
  0.869045   2.852426   1.295493   3.016391   0.000000   1.644346
 0.000424494984
  0.000000   0.000000   0.000000   0.126269   2.611256   1.528710
  2.566904   0.000000   1.821304   0.000000   0.000000   3.675377
 0.000588331546
  2.994224   0.000000   0.477904   0.000000   0.000000   0.000000
  1.370737   2.378866   1.428493   0.000000   0.000000   3.238323
 0.000617780161
  0.000000   0.000000   0.000000   2.909420   0.000000   0.872025
  0.000000   0.000000   3.101005   1.339419   2.742013   0.938035
 0.000501354535
  0.000000   0.000000   3.242049   0.732509   2.559167   1.839971
  2.707325   0.000000   1.633852   0.000000   0.000000   0.000000
 0.000871114420
  0.000000   0.000000   3.042595   0.188671   2.717465   1.708890
  0.000000   0.000000   0.000000   2.900083   0.000000   2.027796
 0.000537643426
  2.860560   0.000000   1.929674   1.906510   2.494366   0.464718
  0.000000   0.000000   3.226367   0.000000   0.000000   0.000000
 0.000635394829
  1.194989   2.344803   1.601420   0.000000   0.000000   3.180274
  0.000000   0.000000   0.000000   3.236217   0.000000   0.550166
 0.000493381510
  0.000000   0.000000   4.039536   0.582530   2.538828   2.547457
  2.477316   0.000000   2.154363   0.000000   0.000000   0.000000
 0.000425241540
  2.939347   0.000000   0.848640   0.000000   0.000000   0.000000
  1.423444   2.734776   1.157204   0.000000   0.000000   3.203254
 0.000437805048
  0.000000   0.000000   3.004468   0.000000   0.000000   0.000000
  1.576967   2.147571   1.556095   3.201793   0.000000   0.052289
 0.000746109406
  1.035134   2.573668   2.407423   2.541736   0.000000   1.982874
  0.000000   0.000000   3.890472   0.000000   0.000000   0.000000
 0.000422238360
  0.000000   0.000000   3.204021   0.097338   2.681487   1.802273
  2.674525   0.000000   1.698658   0.000000   0.000000   0.000000
 0.000743272690
  2.653212   0.000000   1.489925   0.000000   0.000000   0.000000
  0.000000   0.000000   3.154995   1.163144   3.036548   2.532527
 0.000411813019
  0.988139   2.513387   1.395499   0.000000   0.000000   0.000000
  2.678755   0.000000   1.849667   0.000000   0.000000   3.662155
 0.000545910851
  0.000000   0.000000   3.082715   0.000000   0.000000   0.000000
  2.961277   0.000000   2.153239   1.435399   2.742799   1.764678
 0.000526022583
  0.836962   2.369151   1.790906   0.000000   0.000000   0.000000
  2.788315   0.000000   2.408227   0.000000   0.000000   3.757951
 0.000502957153
  1.193922   2.503752   1.769769   2.985745   0.000000   1.451145
  0.000000   0.000000   3.330641   0.000000   0.000000   0.000000
 0.000562118670
  1.923179   2.405285  -0.092249   2.733803   0.000000   1.648377
  0.000000   0.000000   0.000000   0.000000   0.000000   3.200777
 0.000635053479
  0.000000   0.000000   0.000000   0.000000   0.000000   3.131416
  1.325791   2.694301   1.339780   3.055403   0.000000   1.225390
 0.000483556661
  0.000000   0.000000   0.000000   1.078446   2.662451   1.148679
  0.000000   0.000000   3.117440   2.963695   0.000000   1.110795
 0.000559231376
  0.410273   2.531609   1.689495   0.000000   0.000000   0.000000
  0.000000   0.000000   3.456727   2.823492   0.000000   2.037676
 0.000578208983
  1.446421   2.222831   1.613889   0.000000   0.000000   3.157919
  0.000000   0.000000   0.000000   3.329201   0.000000   2.712927
 0.000506236312
  0.142379   2.649600   1.411975   0.000000   0.000000   0.000000
  0.000000   0.000000   3.225003   2.946189   0.000000   1.329031
 0.000479505459
  0.000000   0.000000   3.146153   0.645685   2.667731   1.902792
  0.000000   0.000000   0.000000   3.078883   0.000000   1.789240
 0.000443573200
  0.000000   0.000000   0.000000  -0.809510   2.572691   1.468490
  2.608585   0.000000   1.698116   0.000000   0.000000   3.378070
 0.000620050200
  2.764266   0.000000   1.910661   1.726149   2.531331   0.549964
  0.000000   0.000000   3.248672   0.000000   0.000000   0.000000
 0.000694686030
  1.420440   2.620910   1.030660   2.837983   0.000000   1.799454
  0.000000   0.000000   0.000000   0.000000   0.000000   3.204497
 0.000671996825
  0.000000   0.000000   3.014702   2.646677   0.000000   1.595667
  0.000000   0.000000   0.000000  -1.335355   2.508273   1.266710
 0.000554482196
  2.890747   0.000000   2.141695   1.152928   2.537171   1.814487
  0.000000   0.000000   3.518680   0.000000   0.000000   0.000000
 0.000468334303
  0.000000   0.000000   3.212496   3.012159   0.000000   2.190099
  0.000000   0.000000   0.000000   1.240027   2.575592   1.431634
 0.000560311371
  0.000000   0.000000   0.000000  -1.226147   2.224923   1.597548
  2.497801   0.000000   1.665221   0.000000   0.000000   3.412687
 0.000972640803
  0.000000   0.000000   3.084271   0.000000   0.000000   0.000000
  1.391395   2.747590   2.520430   2.991270   0.000000   1.968372
 0.000437144228
  0.549857   2.374351   1.817378   0.000000   0.000000   0.000000
  0.000000   0.000000   3.774454   2.662916   0.000000   2.178555
 0.000619051765
  0.000000   0.000000   0.000000   0.000000   0.000000   3.080707
  0.272995   2.887564   1.108782   2.792321   0.000000   1.441739
 0.000490469760
  1.141348   2.429116   1.664991   0.000000   0.000000   3.238595
  3.104375   0.000000   1.904506   0.000000   0.000000   0.000000
 0.000579337525
  0.000000   0.000000   0.000000   0.000000   0.000000   3.014449
  3.122919   0.000000  -0.079642   1.750471   2.291370   1.561558
 0.000657097881
  0.000000   0.000000   0.000000   1.058015   2.690455   0.817799
  2.697313   0.000000   1.858774   0.000000   0.000000   3.496567
 0.000473145830
  3.011536   0.000000   0.608316   1.975104   2.516541   1.956935
  0.000000   0.000000   0.000000   0.000000   0.000000   3.061069
 0.000682521870
  0.000000   0.000000   3.061789   0.604372   2.864941   2.281823
  0.000000   0.000000   0.000000   2.879223   0.000000   1.953149
 0.000422028265
  0.000000   0.000000   3.904260   0.489133   2.541617   2.257056
  2.571620   0.000000   2.057548   0.000000   0.000000   0.000000
 0.000470484539
  1.010766   2.415595   1.616157   0.000000   0.000000   0.000000
  0.000000   0.000000   3.296561   2.991730   0.000000   1.544664
 0.000654106475
  0.000000   0.000000   0.000000   0.950072   2.648316   1.342003
  2.856505   0.000000   1.286502   0.000000   0.000000   3.304473
 0.000541514228
  0.835143   2.269963   1.803583   0.000000   0.000000   0.000000
  2.831920   0.000000   1.924802   0.000000   0.000000   3.796095
 0.000512663557
  2.392623   0.000000   2.066378   0.000000   0.000000   3.903388
  0.676420   2.473500   1.700915   0.000000   0.000000   0.000000
 0.000644150988
  0.000000   0.000000   0.000000   0.000000   0.000000   3.097780
  2.836483   0.000000   1.459006   1.538336   2.967599   1.449473
 0.000433716711
  2.951784   0.000000   1.205231   1.165410   2.540624   1.568890
  0.000000   0.000000   0.000000   0.000000   0.000000   3.278296
 0.000585612151
  1.251375   2.608625   0.922761   0.000000   0.000000   0.000000
  2.979151   0.000000   1.282113   0.000000   0.000000   3.348835
 0.000421218918
  2.484454   0.000000   1.741435   0.000000   0.000000   0.000000
  0.000000   0.000000   3.511157   1.347670   2.760204   2.394957
 0.000519481672
  0.000000   0.000000   3.026622   0.000000   0.000000   0.000000
  2.968212   0.000000   2.210526   1.420774   2.689117   1.589831
 0.000614557613
  2.677834   0.000000   1.386645   0.000000   0.000000   0.000000
  1.264929   2.637896   1.802883   0.000000   0.000000   3.064399
 0.000988428644
  2.171973   0.000000   2.353571   0.000000   0.000000   4.479014
 -0.039949   2.199476   2.120850   0.000000   0.000000   0.000000
 0.000609943985
  1.589205   2.184468   1.325110   0.000000   0.000000   0.000000
  3.558001   0.000000   2.165324   0.000000   0.000000   3.080096
 0.000482671702
  2.621171   0.000000   1.707612   0.000000   0.000000   3.355005
  0.000000   0.000000   0.000000  -0.044600   2.704419   1.650933
 0.000662387786
  0.000000   0.000000   0.000000   2.711247   0.000000   1.423136
  0.000000   0.000000   3.096670   1.414630   2.945918   1.826963
 0.000532931224
  0.000000   0.000000   3.192755   2.874448   0.000000   2.066006
  0.000000   0.000000   0.000000   1.091486   2.663829   1.671767
 0.000605432714
  1.404394   2.243012   1.790900   0.000000   0.000000   3.222195
  3.492846   0.000000   1.310690   0.000000   0.000000   0.000000
 0.000412187472
  0.000000   0.000000   3.051725   0.000000   0.000000   0.000000
  2.993789   0.000000   1.833501   1.419643   2.832243   2.189853
 0.000438507868
  0.000000   0.000000   0.000000   1.126749   2.687697   0.804504
  0.000000   0.000000   3.252410   2.824441   0.000000   1.951336
 0.000569226297
 -0.348041   2.420759   1.770180   0.000000   0.000000   0.000000
  0.000000   0.000000   3.709776   2.475917   0.000000   1.927993
 0.000849994489
  0.713477   2.428702   1.909216   0.000000   0.000000   3.548183
  0.000000   0.000000   0.000000   2.901384   0.000000   2.212576
 0.000512427472
  0.000000   0.000000   0.000000   1.535517   2.265578   1.286884
  0.000000   0.000000   3.132256   3.238229   0.000000  -0.079384
 0.000434850376
  0.000000   0.000000   0.000000   0.000000   0.000000   3.228125
  2.839951   0.000000   1.539622   1.232245   2.834146   1.207165
 0.000462100981
  0.000000   0.000000   0.000000   0.000000   0.000000   3.073715
  1.234887   2.695074   1.052457   2.889792   0.000000   1.560615
 0.000661547643
  0.000000   0.000000   0.000000   0.932651   2.630724   1.299246
  2.597732   0.000000   1.727111   0.000000   0.000000   3.816600
 0.000396001227
  2.805663   0.000000   2.174578   0.000000   0.000000   3.425690
  1.187837   2.524340   1.460974   0.000000   0.000000   0.000000
 0.000624285302
  0.000000   0.000000   0.000000   2.928093   0.000000   1.024852
  0.000000   0.000000   3.111661   1.408491   2.784300   2.169483
 0.000514978863
  0.000000   0.000000   0.000000   0.646531   2.713903   1.178661
  0.000000   0.000000   3.054874   2.831256   0.000000   1.239077
 0.000671709752
  0.000000   0.000000   0.000000   2.757426   0.000000   1.476580
  0.000000   0.000000   3.214443   1.285719   2.851905   1.974394
 0.000515240168
  2.535904   0.000000   1.764804   0.000000   0.000000   0.000000
  0.000000   0.000000   3.563646   0.954107   2.777664   1.221451
 0.000491540022
  0.636700   2.312819   1.811406   0.000000   0.000000   0.000000
  2.692764   0.000000   1.789287   0.000000   0.000000   3.971712
 0.000476192367
  1.451686   2.187563   1.631172   3.285748   0.000000   0.565480
  0.000000   0.000000   0.000000   0.000000   0.000000   3.364278
 0.000432561832
  2.680627   0.000000   1.623937   1.872373   2.694865   0.539992
  0.000000   0.000000   3.228247   0.000000   0.000000   0.000000
 0.000535830952
  0.000000   0.000000   0.000000   0.000000   0.000000   3.047902
  1.123052   2.776560   0.636842   2.758065   0.000000   1.513678
 0.000654498842
  0.000000   0.000000   3.078526   0.000000   0.000000   0.000000
  2.827155   0.000000   1.832962   1.284635   2.956768   1.502702
 0.000471832058
  2.571853   0.000000   1.638330   0.000000   0.000000   3.211694
  0.000000   0.000000   0.000000   0.854403   2.955639   0.835874
 0.000523258311
  0.000000   0.000000   0.000000   0.383523   2.704134   1.337541
  0.000000   0.000000   3.165154   2.833386   0.000000   2.047031
 0.000590627352
  0.000000   0.000000   3.026239   0.000000   0.000000   0.000000
  0.824437   2.788410   2.089506   2.988453   0.000000   1.345823
 0.000500390971
  2.634906   0.000000   1.523530   0.000000   0.000000   0.000000
  1.646612   2.872305   0.921687   0.000000   0.000000   3.292293
 0.000437082241
  0.000000   0.000000   0.000000   3.015597   0.000000   0.582118
  0.000000   0.000000   3.165397   1.661127   2.457966   2.235678
 0.000651691042
  0.000000   0.000000   0.000000   0.275755   2.725402   1.294916
  0.000000   0.000000   3.112310   3.039847   0.000000   1.619439
 0.000425920868
  2.452612   0.000000   1.753795   0.000000   0.000000   0.000000
  0.000000   0.000000   3.520573   1.342909   2.794834   1.129077
 0.000498707816
  1.764103   2.384515   0.460118   0.000000   0.000000   0.000000
  2.919230   0.000000   2.120760   0.000000   0.000000   3.177052
 0.000784161797
  0.000000   0.000000   3.096445   0.000000   0.000000   0.000000
  1.309512   2.690055   1.793973   2.921894   0.000000   1.525834
 0.000630590316
 -0.269084   2.059125   2.188392   0.000000   0.000000   0.000000
  0.000000   0.000000   4.392033   2.373629   0.000000   2.059278
 0.000659296357
  0.000000   0.000000   0.000000   0.246550   2.564144   1.742636
  2.700606   0.000000   1.574193   0.000000   0.000000   3.517016
 0.000626788259
  0.000000   0.000000   3.108668   0.070594   2.675705   1.638076
  0.000000   0.000000   0.000000   2.825698   0.000000   1.608613
 0.000642576196
  0.000000   0.000000   3.019317   0.000000   0.000000   0.000000
  2.875562   0.000000   1.512668   1.105840   3.000264   2.104726
 0.000421983272
  0.649981   2.552938   1.551355   0.000000   0.000000   0.000000
  0.000000   0.000000   3.569530   2.844226   0.000000   1.880414
 0.000477525227
  0.000000   0.000000   0.000000   2.665810   0.000000   1.384492
  0.000000   0.000000   3.104313   1.384700   2.738844   2.573983
 0.000704001865
  1.359451   2.534057   2.220456   0.000000   0.000000   3.092588
  2.967919   0.000000   1.667520   0.000000   0.000000   0.000000
 0.000717638896
  0.000000   0.000000   3.001367   0.000000   0.000000   0.000000
  2.733740   0.000000   1.668492   1.000263   2.734712   1.803322
 0.000839795330
  1.447934   2.509106   1.295971   3.138264   0.000000   1.589369
  0.000000   0.000000   0.000000   0.000000   0.000000   3.259202
 0.000488248079
  0.000000   0.000000   0.000000   3.020296   0.000000   0.718864
  0.000000   0.000000   3.109836   1.109025   2.501414   1.591760
 0.000652460538
  0.750301   2.442215   2.218192   2.604066   0.000000   1.987462
  0.000000   0.000000   3.968353   0.000000   0.000000   0.000000
 0.000454304556
  0.000000   0.000000   0.000000   0.499036   2.863120   1.015825
  0.000000   0.000000   3.101730   2.759665   0.000000   1.537157
 0.000544859097
  0.000000   0.000000   0.000000   2.517187   0.000000   1.636601
 -1.194361   2.286782   1.623862   0.000000   0.000000   3.365861
 0.000913997228
  2.578706   0.000000   1.713239   1.177931   2.598756   2.410888
  0.000000   0.000000   0.000000   0.000000   0.000000   3.798586
 0.000440273131
  0.000000   0.000000   3.249502   2.711866   0.000000   1.906278
  0.744953   2.672890   1.948150   0.000000   0.000000   0.000000
 0.000694199278
  2.983652   0.000000   0.579089   0.000000   0.000000   0.000000
  1.378671   2.458884   1.379424   0.000000   0.000000   3.118518
 0.000693198604
  2.562670   0.000000   1.658404   0.000000   0.000000   3.270008
  0.000000   0.000000   0.000000   1.679026   2.816835   2.809151
 0.000468551283
  2.063541   0.000000   2.228847   0.000000   0.000000   0.000000
  0.000000   0.000000   4.498566  -0.361004   2.105644   2.294928
 0.000783577798
  0.000000   0.000000   0.000000   0.804813   2.568485   1.435823
  2.894514   0.000000   1.042615   0.000000   0.000000   3.376964
 0.000500869278
  0.000000   0.000000   0.000000   0.562150   2.834029   0.811064
  2.761425   0.000000   1.202362   0.000000   0.000000   3.266418
 0.000411164127
  1.489208   2.686647   0.988757   2.855588   0.000000   1.775773
  0.000000   0.000000   0.000000   0.000000   0.000000   3.329083
 0.000487116394
  1.323784   2.350171   1.398559   0.000000   0.000000   0.000000
  3.288303   0.000000   1.223590   0.000000   0.000000   3.319079
 0.000419384288
  0.000000   0.000000   3.123884   2.735566   0.000000   1.867356
  0.000000   0.000000   0.000000  -0.294526   2.907359   1.953288
 0.000409141926
  0.000000   0.000000   3.151633   2.913304   0.000000   2.146862
  0.545638   2.827250   2.050298   0.000000   0.000000   0.000000
 0.000397487518
  0.000000   0.000000   0.000000   0.992362   2.736505   0.857694
  2.730531   0.000000   1.440323   0.000000   0.000000   3.416197
 0.000444750824
  0.000000   0.000000   3.659284   2.624590   0.000000   2.099767
  0.912915   2.752073   2.372132   0.000000   0.000000   0.000000
 0.000392577875
  0.000000   0.000000   0.000000   2.581222   0.000000   1.705744
  0.242752   2.713697   1.521001   0.000000   0.000000   3.650580
 0.000501277567
  0.000000   0.000000   3.262106   0.913390   2.520714   1.858490
  0.000000   0.000000   0.000000   2.984082   0.000000   0.641007
 0.000531030069
  0.841853   2.469058   1.637219   0.000000   0.000000   3.139284
  0.000000   0.000000   0.000000   3.008339   0.000000   1.566678
 0.000715869419
  0.214953   2.562573   1.744812   0.000000   0.000000   3.481633
  0.000000   0.000000   0.000000   2.877211   0.000000   1.815603
 0.000491964900
  1.438171   2.320319   1.302969   0.000000   0.000000   0.000000
  3.404704   0.000000   1.354722   0.000000   0.000000   3.128625
 0.000489008362
  2.866187   0.000000   1.007984   1.453848   2.613315   1.570087
  0.000000   0.000000   0.000000   0.000000   0.000000   3.388976
 0.000489541186
  2.590447   0.000000   1.672881   0.000000   0.000000   0.000000
  0.000000   0.000000   3.523030   0.524584   2.699484   1.775956
 0.000598292001
  0.000000   0.000000   0.000000   0.000000   0.000000   3.056685
  2.981017   0.000000   0.825300   1.070382   2.821416   0.921166
 0.000411212794
  0.929963   2.541480   2.337521   0.000000   0.000000   3.649784
  2.545064   0.000000   1.811608   0.000000   0.000000   0.000000
 0.000635566554
  0.000000   0.000000   0.000000   2.852312   0.000000   1.122360
  0.813158   2.597602   1.709621   0.000000   0.000000   3.369073
 0.000548012547
  1.915418   2.471036  -0.054238   2.881749   0.000000   1.359750
  0.000000   0.000000   0.000000   0.000000   0.000000   3.113777
 0.000563838908
  0.142884   2.610461   1.478315   0.000000   0.000000   0.000000
  0.000000   0.000000   3.129735   2.863139   0.000000   1.900155
 0.000655439207
  0.871327   2.302310   1.782803   2.721580   0.000000   2.449381
  0.000000   0.000000   0.000000   0.000000   0.000000   3.938931
 0.000470880405
  0.000000   0.000000   0.000000   0.395744   2.847421   1.191440
  2.706556   0.000000   1.635478   0.000000   0.000000   3.199824
 0.000553447361
  1.308305   2.516959   1.248368   2.977811   0.000000   1.362951
  0.000000   0.000000   0.000000   0.000000   0.000000   3.259166
 0.000590839163
  0.000000   0.000000   3.871650   0.399131   2.424174   2.058975
  2.490911   0.000000   2.048335   0.000000   0.000000   0.000000
 0.000667664892
 -0.295787   2.255807   2.079755   0.000000   0.000000   4.094665
  0.000000   0.000000   0.000000   2.498406   0.000000   2.003441
 0.000654341067
  1.377380   2.399089   1.822006   2.915882   0.000000   0.876128
  0.000000   0.000000   3.076640   0.000000   0.000000   0.000000
 0.000997223451
  0.000000   0.000000   3.846138   2.719832   0.000000   2.572882
  0.824698   2.377282   2.094785   0.000000   0.000000   0.000000
 0.000462757983
  0.000000   0.000000   3.227091   0.000000   0.000000   0.000000
  1.194635   2.765359   1.889932   2.927087   0.000000   1.538613
 0.000470231374
  0.000000   0.000000   0.000000   0.119764   2.445202   1.775590
  2.268542   0.000000   2.170243   0.000000   0.000000   4.224602
 0.000556411897
  0.000000   0.000000   3.334604   1.081716   2.460694   2.001425
  2.975040   0.000000   2.616721   0.000000   0.000000   0.000000
 0.000501811795
  0.000000   0.000000   3.273194   2.967475   0.000000   2.690099
  1.141281   2.601661   1.893044   0.000000   0.000000   0.000000
 0.000447321803
  0.821858   2.334425   1.887479   0.000000   0.000000   3.758656
  0.000000   0.000000   0.000000   2.966536   0.000000   1.667763
 0.000404083855
  0.000000   0.000000   3.077125   0.000000   0.000000   0.000000
  1.266206   2.711411   2.033858   3.155562   0.000000   1.701509
 0.000430822690
  0.000000   0.000000   3.283843   2.757117   0.000000   1.870398
  0.918701   2.825511   2.392120   0.000000   0.000000   0.000000
 0.000452462484
  0.184233   2.344907   2.049267   0.000000   0.000000   0.000000
  0.000000   0.000000   4.257399   2.420015   0.000000   2.216212
 0.000498362635
  1.224425   2.610509   2.161651   2.727045   0.000000   1.696983
  0.000000   0.000000   3.387872   0.000000   0.000000   0.000000
 0.000622280526
  1.606269   2.610228   2.854693   0.000000   0.000000   3.339131
  2.771564   0.000000   1.417909   0.000000   0.000000   0.000000
 0.000532199668
  2.223445   0.000000   2.102840   0.000000   0.000000   0.000000
  0.000000   0.000000   4.240686   0.226005   2.469613   2.272695
 0.000549732253
  0.000000   0.000000   0.000000   0.919844   2.335792   1.679659
  2.907292   0.000000   0.961156   0.000000   0.000000   3.438566
 0.000633912431
  0.000000   0.000000   3.230740   2.860967   0.000000   1.841355
  0.000000   0.000000   0.000000   0.642668   2.752821   1.467803
 0.000515791274
  0.000000   0.000000   3.268018   2.818882   0.000000   1.971748
  0.000000   0.000000   0.000000   1.147161   2.867161   1.834195
 0.000428804087
  2.559653   0.000000   1.839378   0.000000   0.000000   3.508129
  0.000000   0.000000   0.000000   0.108403   2.814299   1.622420
 0.000526066328
  0.712119   2.531579   1.619988   0.000000   0.000000   0.000000
  2.626193   0.000000   1.937094   0.000000   0.000000   3.918192
 0.000419233880
  0.000000   0.000000   0.000000   0.000000   0.000000   3.098213
  2.895801   0.000000   1.113267   1.100026   2.945596   1.265664
 0.000409028748
  0.000000   0.000000   0.000000   0.000000   0.000000   3.018471
 -0.207470   2.749041   1.282546   2.859563   0.000000   1.251517
 0.000510242054
  0.000000   0.000000   0.000000   2.868471   0.000000   1.047086
  0.000000   0.000000   3.103479   1.084552   2.906981   0.695321
 0.000386341893
  0.000000   0.000000   0.000000   2.889937   0.000000   1.140104
  0.000000   0.000000   3.122147   1.120250   2.555492   1.705590
 0.000781447302
  0.000000   0.000000   0.000000   2.808294   0.000000   1.114159
  0.000000   0.000000   3.128065   1.165582   2.842265   1.843276
 0.000554103541
  0.000000   0.000000   0.000000   1.057799   2.684179   1.115575
  0.000000   0.000000   3.100951   3.154596   0.000000   1.803602
 0.000441012616
  1.211163   2.303697   1.769716   0.000000   0.000000   3.420776
  3.265746   0.000000   2.199072   0.000000   0.000000   0.000000
 0.000401193607
  0.000000   0.000000   0.000000   2.850290   0.000000   1.146733
  1.338511   2.795308   0.674489   0.000000   0.000000   3.246428
 0.000391173658
  0.000000   0.000000   3.170741   2.697437   0.000000   1.705074
  0.000000   0.000000   0.000000   0.836843   2.732527   1.240716
 0.000733013420
  0.432846   2.614406   1.765632   0.000000   0.000000   3.393664
  0.000000   0.000000   0.000000   2.806694   0.000000   1.699897
 0.000572472489
  2.739222   0.000000   2.273891   0.000000   0.000000   3.568588
  1.067526   2.659796   2.107357   0.000000   0.000000   0.000000
 0.000433413340
  1.466540   2.388199   1.092330   0.000000   0.000000   0.000000
  3.188168   0.000000   0.144986   0.000000   0.000000   3.119268
 0.000440986597
  2.867968   0.000000   2.431210   1.394312   2.392795   1.321702
  0.000000   0.000000   3.460892   0.000000   0.000000   0.000000
 0.000652370113
  2.154425   1.778576   1.702753   3.088918   0.000000  -0.581428
  0.000000   0.000000   3.061936   0.000000   0.000000   0.000000
 0.000769923868
  0.000000   0.000000   0.000000   0.000000   0.000000   3.014761
  1.492835   2.458158   0.959547   3.040330   0.000000   2.327397
 0.000803831741
  1.300678   2.537465   1.606866   3.056356   0.000000   1.303376
  0.000000   0.000000   0.000000   0.000000   0.000000   3.259843
 0.000525070305
  0.000000   0.000000   3.074846   0.000000   0.000000   0.000000
  1.337813   2.504984   1.820079   3.291454   0.000000   1.938039
 0.000475432934
  0.000000   0.000000   3.308365   0.366660   2.728003   2.111501
  0.000000   0.000000   0.000000   2.899335   0.000000   1.586938
 0.000436628112
  0.898092   2.456975   1.527562   0.000000   0.000000   0.000000
  2.797806   0.000000   1.547084   0.000000   0.000000   3.812561
 0.000392309245
  0.000000   0.000000   0.000000   0.420832   2.868807   1.006191
  0.000000   0.000000   3.183659   2.837734   0.000000   1.812362
 0.000432164029
  0.000000   0.000000   3.706763   0.127259   2.470300   1.888716
  2.673270   0.000000   2.175188   0.000000   0.000000   0.000000
 0.000592928720
  2.252113   0.000000   2.301123   0.536478   2.466717   2.044133
  0.000000   0.000000   4.321685   0.000000   0.000000   0.000000
 0.000431579216
  0.000000   0.000000   0.000000   2.867211   0.000000   1.143568
  0.337988   2.633407   1.605844   0.000000   0.000000   3.187465
 0.000603319924
  1.318007   2.450912   1.334376   0.000000   0.000000   0.000000
  3.024819   0.000000   2.149198   0.000000   0.000000   3.494727
 0.000463483512
  1.073829   2.321419   1.797796   0.000000   0.000000   3.393373
  0.000000   0.000000   0.000000   3.260221   0.000000   1.996070
 0.000413384569
  2.842685   0.000000   2.403421   0.000000   0.000000   3.473270
  1.107842   2.592324   1.441385   0.000000   0.000000   0.000000
 0.000498872475
  0.000000   0.000000   3.079738   2.990350   0.000000   2.778488
  0.000000   0.000000   0.000000   1.564330   2.613988   1.677812
 0.000539851505
 -0.112062   2.127228   2.229001   0.000000   0.000000   4.363504
  0.000000   0.000000   0.000000   2.368760   0.000000   2.323505
 0.000627673908
  0.000000   0.000000   3.132153   0.926774   2.676695   2.059784
  0.000000   0.000000   0.000000   3.158008   0.000000   1.807724
 0.000399881753
  0.000000   0.000000   0.000000   0.715418   2.635751   1.421393
  0.000000   0.000000   3.161662   3.073620   0.000000   2.443299
 0.000432887586
  0.000000   0.000000   3.057077   0.000000   0.000000   0.000000
  1.205097   2.457096   1.626303   3.311241   0.000000   1.497099
 0.000517747921
  2.461577   0.000000   1.761395   0.000000   0.000000   0.000000
  0.000000   0.000000   3.565805   0.554002   2.840951   1.003266
 0.000484808256
  0.582610   2.462549   1.879432   0.000000   0.000000   3.610057
  0.000000   0.000000   0.000000   2.979573   0.000000   1.937136
 0.000414005684
  1.520070   2.405841   2.161353   0.000000   0.000000   3.162879
  3.249427   0.000000   1.397143   0.000000   0.000000   0.000000
 0.000553575880
  0.000000   0.000000   0.000000   0.000000   0.000000   3.082680
  1.587420   2.558766   0.813574   3.192451   0.000000   1.646415
 0.000523053968
  2.885731   0.000000   1.351241   1.589693   2.708945   1.023814
  0.000000   0.000000   0.000000   0.000000   0.000000   3.189517
 0.000520319567
  0.000000   0.000000   3.091578   1.656091   2.551008   3.532554
  2.661156   0.000000   1.552750   0.000000   0.000000   0.000000
 0.000521446418
 -0.455403   2.159496   2.162761   0.000000   0.000000   4.252661
  0.000000   0.000000   0.000000   2.340461   0.000000   2.231505
 0.000742054464
  1.449256   2.448096   1.695555   3.159010   0.000000   2.328494
  0.000000   0.000000   3.122268   0.000000   0.000000   0.000000
 0.000574051967
  2.521022   0.000000   1.725705   0.000000   0.000000   0.000000
  1.148801   2.693941   2.280775   0.000000   0.000000   3.693373
 0.000473288417
  2.731521   0.000000   1.255744   0.000000   0.000000   0.000000
  1.220814   2.740675   1.537278   0.000000   0.000000   3.312297
 0.000557643193
  0.000000   0.000000   3.710291   2.857169   0.000000   2.781867
  0.783672   2.321291   1.887387   0.000000   0.000000   0.000000
 0.000466667924
  3.035438   0.000000   1.996030   1.622465   2.668432   1.249882
  0.000000   0.000000   3.162112   0.000000   0.000000   0.000000
 0.000508781478
  0.000000   0.000000   3.129339   0.000000   0.000000   0.000000
  1.202558   2.752079   1.987926   3.001804   0.000000   1.935386
 0.000461580997
  2.546607   0.000000   1.806829   0.000000   0.000000   3.495749
  0.000000   0.000000   0.000000   0.328733   2.741594   1.461598
 0.000613065726
  1.468585   2.474988   1.048780   3.158154   0.000000   0.906397
  0.000000   0.000000   0.000000   0.000000   0.000000   3.120312
 0.000533797053
  0.584489   2.402627   1.741544   0.000000   0.000000   0.000000
  0.000000   0.000000   3.527608   2.967640   0.000000   1.618604
 0.000509075062
  2.669210   0.000000   1.754996   0.900723   2.494778   1.812276
  0.000000   0.000000   0.000000   0.000000   0.000000   3.786439
 0.000486540389
  0.000000   0.000000   3.074051   0.000000   0.000000   0.000000
  2.699787   0.000000   1.601238   1.500349   2.901972   1.015339
 0.000574666503
  2.565536   0.000000   1.878751   0.000000   0.000000   3.548798
  0.000000   0.000000   0.000000   1.004632   2.788159   1.088489
 0.000469181851
  0.000000   0.000000   3.403994   2.675984   0.000000   1.935374
 -0.675906   2.501709   1.788940   0.000000   0.000000   0.000000
 0.000646773578
  0.000000   0.000000   3.734175   2.510510   0.000000   1.999044
  0.229983   2.693571   2.260065   0.000000   0.000000   0.000000
 0.000513084729
  0.000000   0.000000   3.154083   0.543210   2.787912   1.844942
  0.000000   0.000000   0.000000   2.970621   0.000000   1.831852
 0.000427349429
  0.000000   0.000000   3.928638   0.282559   2.506791   2.279471
  2.434754   0.000000   1.838561   0.000000   0.000000   0.000000
 0.000604285129
  2.675169   0.000000   1.635906   1.370394   2.699579   1.102073
  0.000000   0.000000   3.103583   0.000000   0.000000   0.000000
 0.000829059836
  2.727703   0.000000   2.453875   0.000000   0.000000   3.726269
  1.040869   2.401238   1.611939   0.000000   0.000000   0.000000
 0.000550461879
  2.287969   1.450779   1.613329   2.914711   0.000000   4.196357
  0.000000   0.000000   3.082564   0.000000   0.000000   0.000000
 0.000676764786
  0.000000   0.000000   0.000000   0.695880   2.802341   0.836090
  2.958989   0.000000   0.639326   0.000000   0.000000   3.113607
 0.000341497351
  0.000000   0.000000   3.618152   2.706005   0.000000   2.204612
  0.244216   2.650314   1.745793   0.000000   0.000000   0.000000
 0.000475272686
  0.000000   0.000000   3.189702   3.033244   0.000000   2.900211
  0.000000   0.000000   0.000000   1.028004   2.511112   1.421497
 0.000484678266
  2.721766   0.000000   1.734934   0.000000   0.000000   3.174697
  1.058645   2.607557   1.533300   0.000000   0.000000   0.000000
 0.000862604546
  0.721645   2.256998   2.071828   2.681807   0.000000   1.694137
  0.000000   0.000000   0.000000   0.000000   0.000000   4.147744
 0.000390709103
  1.195160   2.650124   1.328313   2.849172   0.000000   1.734507
  0.000000   0.000000   0.000000   0.000000   0.000000   3.293753
 0.000575634521
  0.000000   0.000000   0.000000   2.863714   0.000000   1.173822
  0.000000   0.000000   3.194141   1.157990   2.763574   1.691263
 0.000535113141
 -0.028779   2.046220   2.287748   2.211095   0.000000   2.480252
  0.000000   0.000000   0.000000   0.000000   0.000000   4.682873
 0.000495860967
  0.000000   0.000000   3.156135   1.168666   2.573172   1.797331
  0.000000   0.000000   0.000000   3.208549   0.000000   1.584568
 0.000453196745
  0.000000   0.000000   0.000000   0.558933   2.536753   1.634723
  2.704687   0.000000   1.669003   0.000000   0.000000   3.656701
 0.000538057178
  0.322173   2.583175   1.589811   0.000000   0.000000   3.103880
  0.000000   0.000000   0.000000   3.154281   0.000000   1.698990
 0.000448122326
  0.000000   0.000000   0.000000  -0.165634   2.924924   0.736902
  0.000000   0.000000   3.109307   2.701103   0.000000   1.655803
 0.000408389224
  1.447528   2.498973   2.010335   0.000000   0.000000   3.092524
  3.211863   0.000000   2.435061   0.000000   0.000000   0.000000
 0.000466572082
  2.786880   0.000000   1.872419   0.000000   0.000000   3.400877
  0.901432   2.677205   1.683957   0.000000   0.000000   0.000000
 0.000531644931
  0.000000   0.000000   0.000000  -0.561813   2.308833   1.915222
  2.365080   0.000000   1.949012   0.000000   0.000000   3.980152
 0.000821389260
  0.000000   0.000000   3.120790   2.744807   0.000000   1.825962
  0.000000   0.000000   0.000000   1.617474   2.598202   0.061708
 0.000629585129
  0.000000   0.000000   0.000000   0.000000   0.000000   3.040628
  1.216281   2.741430   0.904562   2.819969   0.000000   1.472641
 0.000683800971
  0.000000   0.000000   3.191433   0.000000   0.000000   0.000000
  1.202845   2.680127   1.941432   3.105612   0.000000   2.046166
 0.000408881564
  0.230568   2.647403   1.474021   0.000000   0.000000   0.000000
  0.000000   0.000000   3.219768   2.805505   0.000000   1.993462
 0.000629743880
  0.000000   0.000000   0.000000   2.768851   0.000000   1.274932
  0.650951   2.766988   1.404205   0.000000   0.000000   3.385356
 0.000458528825
 -0.805565   1.520144   2.473085   0.000000   0.000000   0.000000
  0.000000   0.000000   5.026313   1.916981   0.000000   2.420528
 0.000666840287
  1.620003   2.495634   2.688945   0.000000   0.000000   3.181588
  3.140536   0.000000   1.911860   0.000000   0.000000   0.000000
 0.000473172459
  0.000000   0.000000   0.000000   0.000000   0.000000   3.126714
  0.277591   2.870432   1.230477   2.766572   0.000000   1.546904
 0.000515543783
  2.848543   0.000000   2.532353   1.225597   2.375827   1.626832
  0.000000   0.000000   3.625794   0.000000   0.000000   0.000000
 0.000536228482
  0.000000   0.000000   0.000000   0.000000   0.000000   3.004192
 -0.600909   2.728366   1.337850   2.910801   0.000000   1.390612
 0.000410238513
  0.000000   0.000000   3.076693   2.928110   0.000000   2.318055
  0.000000   0.000000   0.000000   0.003997   2.740722   1.514240
 0.000421759794
  0.963832   2.598536   2.325856   0.000000   0.000000   3.785670
  2.662467   0.000000   1.766021   0.000000   0.000000   0.000000
 0.000420554445
  0.000000   0.000000   0.000000   0.000000   0.000000   3.069003
  1.103996   2.657843   1.252320   3.155370   0.000000   1.985121
 0.000477632287
  0.000000   0.000000   3.119908   0.000000   0.000000   0.000000
  2.750446   0.000000   1.600698   0.251490   2.983092   1.501869
 0.000446221599
  0.000000   0.000000   3.026930   0.000000   0.000000   0.000000
  1.219287   2.764562   1.937988   3.010007   0.000000   1.856856
 0.000511366700
  2.958737   0.000000   2.642178   1.771574   2.444137   1.369910
  0.000000   0.000000   3.208146   0.000000   0.000000   0.000000
 0.000681515730
  0.000000   0.000000   3.058859   2.672126   0.000000   1.648876
  0.000000   0.000000   0.000000  -0.267742   2.942764   0.985913
 0.000458270006
  0.198996   2.552222   1.903760   0.000000   0.000000   3.676491
  0.000000   0.000000   0.000000   2.723749   0.000000   1.918269
 0.000511456960
  2.660659   0.000000   1.428036   0.000000   0.000000   0.000000
  0.868178   2.533695   1.670757   0.000000   0.000000   3.558696
 0.000630727213
  0.000000   0.000000   0.000000   0.779466   2.739742   1.072651
  2.763978   0.000000   1.358342   0.000000   0.000000   3.433679
 0.000428853951
  0.000000   0.000000   0.000000   1.399633   2.578682   0.717221
  3.008767   0.000000   0.453868   0.000000   0.000000   3.177021
 0.000409299377
  0.000000   0.000000   0.000000   0.000000   0.000000   3.074796
  0.972164   2.794464   1.140923   2.859715   0.000000   1.590474
 0.000587781404
  0.000000   0.000000   3.417433   2.608516   0.000000   1.922967
 -0.817464   2.541484   1.805472   0.000000   0.000000   0.000000
 0.000626255352
  1.529720   2.267537   1.801607   3.261253   0.000000   2.750935
  0.000000   0.000000   3.192689   0.000000   0.000000   0.000000
 0.000499412530
  2.653530   0.000000   1.683934   0.000000   0.000000   3.138832
  2.035821   2.693404   3.051567   0.000000   0.000000   0.000000
 0.000466373943
  0.000000   0.000000   0.000000   0.000000   0.000000   3.103308
  1.440041   2.356845   1.425285   3.457126   0.000000   0.929587
 0.000422051311
  0.000000   0.000000   3.616170   2.841662   0.000000   2.631114
  0.306273   2.402312   1.788042   0.000000   0.000000   0.000000
 0.000499848848
  0.000000   0.000000   0.000000   0.000000   0.000000   3.058184
  2.955235   0.000000   0.803424   1.055052   2.598641   1.802596
 0.000691528323
  0.000000   0.000000   3.564583   0.772388   2.499971   2.088764
  2.871676   0.000000   2.607961   0.000000   0.000000   0.000000
 0.000425736261
  2.885770   0.000000   1.749440   1.145657   2.707593   1.763690
  0.000000   0.000000   3.258678   0.000000   0.000000   0.000000
 0.000523130927
  0.000000   0.000000   0.000000   0.000000   0.000000   3.070914
  1.199711   2.642886   1.199613   3.015762   0.000000   1.665435
 0.000613389305
  0.000000   0.000000   0.000000   0.000000   0.000000   3.019853
  2.892240   0.000000   0.964834   0.673824   2.963208   1.693046
 0.000426624039
  2.620949   0.000000   1.604680   0.000000   0.000000   3.167745
  0.000000   0.000000   0.000000   1.918923   2.946300   0.672265
 0.000402955091
  0.000000   0.000000   0.000000   3.024475   0.000000   0.492759
  0.000000   0.000000   3.094936   0.999694   2.658704   1.284175
 0.000456137861
  1.299948   2.330149   1.515410   3.280269   0.000000   1.276221
  0.000000   0.000000   0.000000   0.000000   0.000000   3.159986
 0.000558663542
  2.572051   0.000000   1.682690   0.000000   0.000000   0.000000
  0.000000   0.000000   3.471906   0.638507   2.849632   1.184841
 0.000482674533
  0.000000   0.000000   0.000000   0.000000   0.000000   3.022752
  0.959270   2.904077   0.917197   2.996112   0.000000   1.419569
 0.000408185474
  0.791002   2.433193   1.886564   0.000000   0.000000   3.548028
  0.000000   0.000000   0.000000   2.769544   0.000000   1.326709
 0.000639498315
  0.000000   0.000000   0.000000   0.609104   2.665822   1.294914
  0.000000   0.000000   3.025758   2.986848   0.000000   2.108556
 0.000580088151
  0.000000   0.000000   0.000000   2.606352   0.000000   1.520295
 -2.631183   0.049235   1.505417   0.000000   0.000000   3.149275
 0.000856344533
  0.600188   2.406080   2.285970   0.000000   0.000000   4.068594
  2.591797   0.000000   1.642164   0.000000   0.000000   0.000000
 0.000435337496
  2.960983   0.000000   0.544473   0.000000   0.000000   0.000000
  2.003322   2.209868   2.428509   0.000000   0.000000   3.178958
 0.000891424566
  0.623798   2.575974   1.592144   0.000000   0.000000   0.000000
  0.000000   0.000000   3.397416   2.972819   0.000000   1.273780
 0.000448881334
  0.000000   0.000000   0.000000   2.659687   0.000000   1.407703
  0.503311   2.592339   2.009486   0.000000   0.000000   3.721167
 0.000489290240
  2.683174   0.000000   1.630678   1.322073   2.679943   1.483611
  0.000000   0.000000   0.000000   0.000000   0.000000   3.506328
 0.000494193394
  3.001710   0.000000   2.032619   1.448516   2.728359   1.580551
  0.000000   0.000000   3.226974   0.000000   0.000000   0.000000
 0.000443279571
  1.792797   1.933311   1.575744   3.294787   0.000000  -0.201047
  0.000000   0.000000   3.073847   0.000000   0.000000   0.000000
 0.000639269147
  2.792428   0.000000   1.433793   2.044351   2.826448   0.600470
  0.000000   0.000000   0.000000   0.000000   0.000000   3.078002
 0.000446194277
  0.000000   0.000000   0.000000   0.000000   0.000000   3.050249
  2.894420   0.000000   1.145125   1.910035   2.486311   2.680777
 0.000770213573
  3.089929   0.000000   1.231405   1.579894   2.696495   1.241229
  0.000000   0.000000   0.000000   0.000000   0.000000   3.157945
 0.000436615462
  1.397739   2.476313   1.090891   0.000000   0.000000   0.000000
  3.127367   0.000000   1.499976   0.000000   0.000000   3.280203
 0.000493024620
  0.000000   0.000000   3.104144   1.446497   2.581414   2.516279
  0.000000   0.000000   0.000000   3.090074   0.000000   1.984541
 0.000492056230
  0.000000   0.000000   0.000000  -1.074010   2.466486   1.345044
  2.612162   0.000000   1.642182   0.000000   0.000000   3.262313
 0.000672003385
  1.054874   2.504842   1.522451   2.749606   0.000000   2.024277
  0.000000   0.000000   0.000000   0.000000   0.000000   3.800554
 0.000414146572
  0.000000   0.000000   3.505533   2.766790   0.000000   2.244692
  0.710129   2.555984   1.886220   0.000000   0.000000   0.000000
 0.000554343700
  1.163053   2.420802   1.854838   0.000000   0.000000   3.345962
  3.156070   0.000000   1.062376   0.000000   0.000000   0.000000
 0.000464097189
  0.000000   0.000000   0.000000   2.616109   0.000000   1.487480
  0.000000   0.000000   3.034560   1.459159   2.765420  -0.375132
 0.000448675510
  1.346045   2.293229   1.424767   0.000000   0.000000   0.000000
  3.287724   0.000000   0.936700   0.000000   0.000000   3.232327
 0.000490269212
  0.000000   0.000000   0.000000   0.000000   0.000000   3.000548
 -0.323903   2.600732   1.480431   2.901115   0.000000   1.814838
 0.000595145940
  2.726582   0.000000   2.298928   0.000000   0.000000   3.597838
  1.190536   2.578530   1.398620   0.000000   0.000000   0.000000
 0.000510885361
  1.464826   2.341781   1.335514   3.220304   0.000000   0.656682
  0.000000   0.000000   0.000000   0.000000   0.000000   3.117548
 0.000575592801
  0.000000   0.000000   0.000000   0.850642   2.584053   1.287155
  3.056496   0.000000   0.996566   0.000000   0.000000   3.245066
 0.000442146232
  2.555958   0.000000   1.679915   0.000000   0.000000   3.357447
  0.000000   0.000000   0.000000   0.299059   2.615558   1.662475
 0.000876755403
  0.000000   0.000000   0.000000  -0.491358   2.630100   1.420833
  0.000000   0.000000   3.031189   2.944788   0.000000   1.483408
 0.000482000581
  2.568334   0.000000   1.554172   0.000000   0.000000   0.000000
  2.134235   2.076990   3.776998   0.000000   0.000000   3.243087
 0.000699491133
  0.000000   0.000000   0.000000   2.919645   0.000000   0.781870
  0.000000   0.000000   3.082744   1.326778   2.842471   1.093944
 0.000440343710
  0.000000   0.000000   0.000000   0.000000   0.000000   3.006687
  2.760337   0.000000   1.489931   1.043296   2.575518   1.465208
 0.001061179240
  0.203031   2.449713   2.111664   0.000000   0.000000   3.945830
  0.000000   0.000000   0.000000   2.602074   0.000000   1.649107
 0.000506893580
  0.000000   0.000000   3.316456   2.741996   0.000000   1.916725
 -0.126276   2.776206   1.697943   0.000000   0.000000   0.000000
 0.000481422762
  0.000000   0.000000   3.126519   2.743715   0.000000   1.713669
  0.000000   0.000000   0.000000   1.418677   2.880648   0.729085
 0.000513211275
  0.000000   0.000000   3.452907   2.785024   0.000000   2.150601
  0.761799   2.725871   1.608641   0.000000   0.000000   0.000000
 0.000460025308
  0.000000   0.000000   3.103246   2.667389   0.000000   1.612033
  0.000000   0.000000   0.000000   0.367115   2.764670   1.337550
 0.000762765986
  2.540330   0.000000   2.110745   0.000000   0.000000   3.719466
  1.049883   2.763421   1.970600   0.000000   0.000000   0.000000
 0.000408155634
  1.210388   2.586240   1.009133   0.000000   0.000000   0.000000
  2.591020   0.000000   2.083289   0.000000   0.000000   3.681679
 0.000507138447
  0.665830   2.472248   2.412899   0.000000   0.000000   4.020101
  2.435262   0.000000   1.979237   0.000000   0.000000   0.000000
 0.000512210798
  0.000000   0.000000   0.000000   1.001837   2.669704   1.306570
  0.000000   0.000000   3.298998   3.020272   0.000000   1.918063
 0.000433520738
  1.027886   2.580427   1.399864   0.000000   0.000000   0.000000
  2.929189   0.000000   1.584783   0.000000   0.000000   3.322682
 0.000546639753
  0.000000   0.000000   0.000000   2.698160   0.000000   1.350734
  0.146093   2.701289   1.381958   0.000000   0.000000   3.258535
 0.000643617567
  0.000000   0.000000   3.425811   2.705329   0.000000   1.923761
 -0.336229   2.651526   1.727733   0.000000   0.000000   0.000000
 0.000540034855
  2.664427   0.000000   1.433040   1.620854   2.719568   0.715246
  0.000000   0.000000   0.000000   0.000000   0.000000   3.409395
 0.000431160885
  0.000000   0.000000   3.036177   2.711246   0.000000   1.733903
  0.000000   0.000000   0.000000   1.896331   2.377237  -0.537582
 0.000621899929
  0.000000   0.000000   3.394702   0.877646   2.618633   2.174502
  2.953494   0.000000   2.012299   0.000000   0.000000   0.000000
 0.000428474571
  0.000000   0.000000   3.016624   1.071331   2.505194   1.742573
  0.000000   0.000000   0.000000   3.099749   0.000000   0.160457
 0.000531322700
  0.000000   0.000000   0.000000   1.188593   2.718834   0.505369
  2.691223   0.000000   1.597443   0.000000   0.000000   3.349211
 0.000486733039
  0.776166   2.493389   1.507109   0.000000   0.000000   0.000000
  0.000000   0.000000   3.165952   3.203018   0.000000   0.968241
 0.000447224411
  2.631339   0.000000   1.532520   0.000000   0.000000   0.000000
  0.000000   0.000000   3.132256   1.709709   2.502464   3.518827
 0.000564485740
  0.958652   2.498219   1.475356   2.661597   0.000000   1.560992
  0.000000   0.000000   0.000000   0.000000   0.000000   3.555261
 0.000654264345
  2.744445   0.000000   2.023238   0.000000   0.000000   3.338829
  1.170967   2.606036   1.152289   0.000000   0.000000   0.000000
 0.000673682635
  2.010163   0.000000   2.379587   0.000000   0.000000   4.718428
 -0.339759   2.015047   2.313008   0.000000   0.000000   0.000000
 0.000642548966
  1.502773   2.172363   1.986963   0.000000   0.000000   3.469024
  3.020866   0.000000   0.410408   0.000000   0.000000   0.000000
 0.000581911962
  2.789881   0.000000   1.950414   0.000000   0.000000   3.377718
  1.092962   2.838560   2.006519   0.000000   0.000000   0.000000
 0.000403962514
  0.000000   0.000000   3.036565   0.897439   2.474873   1.538028
  0.000000   0.000000   0.000000   3.110346   0.000000   1.960924
 0.000665272287
  0.000000   0.000000   0.000000   0.000000   0.000000   3.067326
  0.773013   2.708268   1.363897   3.092992   0.000000   2.236924
 0.000441003931
  0.000000   0.000000   3.007308   0.000000   0.000000   0.000000
  2.748128   0.000000   1.732776   1.099209   2.832948   2.911770
 0.000484858622
  0.000000   0.000000   3.005098   0.000000   0.000000   0.000000
  2.817438   0.000000   1.563116   1.948435   2.885363   0.671607
 0.000476279701
  0.000000   0.000000   3.368330   0.958528   2.689563   2.375950
  2.727396   0.000000   1.615034   0.000000   0.000000   0.000000
 0.000563253433
  2.831192   0.000000   1.991266   0.000000   0.000000   3.275241
  1.538879   2.653725   0.904892   0.000000   0.000000   0.000000
 0.000572475247
  0.000000   0.000000   3.175637   1.133019   2.608935   2.009637
  0.000000   0.000000   0.000000   3.040491   0.000000   0.940799
 0.000530847368
  1.546772   2.369152   1.494248   3.197557   0.000000   0.658857
  0.000000   0.000000   0.000000   0.000000   0.000000   3.093164
 0.000621633653
  2.714878   0.000000   1.710271   0.000000   0.000000   3.263506
  0.000000   0.000000   0.000000   1.309543   2.809536   0.969238
 0.000525007859
  0.000000   0.000000   3.401176   2.714950   0.000000   2.063583
 -0.090740   2.725726   1.447010   0.000000   0.000000   0.000000
 0.000501870664
  0.000000   0.000000   0.000000   1.935174   0.000000   2.339321
 -0.799453   1.770103   2.372362   0.000000   0.000000   4.794215
 0.000784591604
  2.905805   0.000000   2.549012   1.634613   2.352690   1.167053
  0.000000   0.000000   3.452007   0.000000   0.000000   0.000000
 0.000646531307
  1.295683   2.670514   0.735536   0.000000   0.000000   0.000000
  2.694976   0.000000   1.792885   0.000000   0.000000   3.360805
 0.000568564480
  3.072158   0.000000   2.431904   1.624656   2.538396   1.423137
  0.000000   0.000000   3.144742   0.000000   0.000000   0.000000
 0.000572368351
  2.652028   0.000000   2.550128   0.769535   2.302881   2.120711
  0.000000   0.000000   4.042934   0.000000   0.000000   0.000000
 0.000437057236
  0.000000   0.000000   3.096318   1.563331   2.577386   2.523499
  0.000000   0.000000   0.000000   2.956008   0.000000   1.231028
 0.000660097321
  0.000000   0.000000   0.000000   0.000000   0.000000   3.034542
  2.855454   0.000000   1.200243   1.414441   2.981533   1.424263
 0.000452487226
  2.625327   0.000000   1.531132   0.000000   0.000000   0.000000
  0.000000   0.000000   3.160952   0.710178   3.105604   1.131942
 0.000421348936
  1.751628   2.338453   2.311040   0.000000   0.000000   3.135148
  3.132927   0.000000   0.762268   0.000000   0.000000   0.000000
 0.000706808548
  1.550312   2.495506   2.330176   2.937677   0.000000   1.122071
  0.000000   0.000000   3.333183   0.000000   0.000000   0.000000
 0.000601055777
  0.000000   0.000000   3.228233   2.720564   0.000000   1.799741
  0.000000   0.000000   0.000000   0.477421   2.987826   1.254754
 0.000421422313
  2.433393   0.000000   1.766066   0.000000   0.000000   0.000000
  0.000000   0.000000   3.754164   0.580363   2.652079   2.204701
 0.000587477489
  0.743412   2.411897   1.762254   0.000000   0.000000   0.000000
  0.000000   0.000000   3.660803   2.839876   0.000000   2.399672
 0.000500559612
  2.566289   0.000000   1.557768   0.000000   0.000000   0.000000
  1.246689   2.810006   1.369144   0.000000   0.000000   3.617049
 0.000387168515
  1.130628   2.683690   2.473803   0.000000   0.000000   3.549276
  2.630938   0.000000   1.682372   0.000000   0.000000   0.000000
 0.000501926621
  1.250501   2.396200   1.442118   3.102754   0.000000   1.395552
  0.000000   0.000000   0.000000   0.000000   0.000000   3.466896
 0.000435118868
  0.000000   0.000000   0.000000   1.384275   2.542636   0.831611
  0.000000   0.000000   3.126086   3.126776   0.000000   1.963446
 0.000559252724
  0.000000   0.000000   3.204672   0.516212   2.676115   1.727574
  0.000000   0.000000   0.000000   2.992907   0.000000   0.893013
 0.000442668745
  0.873429   2.317837   1.886199   2.861947   0.000000   1.812207
  0.000000   0.000000   3.722287   0.000000   0.000000   0.000000
 0.000511043496
  0.477119   2.521095   1.728271   0.000000   0.000000   0.000000
  0.000000   0.000000   3.668724   2.823716   0.000000   1.932754
 0.000459166509
  0.000000   0.000000   3.013556   0.000000   0.000000   0.000000
 -0.520778   2.676984   1.567421   2.887234   0.000000   1.908726
 0.000469166281
  0.000000   0.000000   0.000000   2.856723   0.000000   0.934714
  0.894761   2.599893   1.627511   0.000000   0.000000   3.301612
 0.000573173347
  0.000000   0.000000   0.000000   0.528230   2.727584   1.195825
  2.847699   0.000000   1.611601   0.000000   0.000000   3.394509
 0.000430864700
  1.371844   2.378333   1.699805   3.250274   0.000000   1.273258
  0.000000   0.000000   3.184257   0.000000   0.000000   0.000000
 0.000544697853
  0.000000   0.000000   0.000000   0.000000   0.000000   3.021731
  3.111363   0.000000   0.557588   0.895015   2.686671   1.412727
 0.000433212897
 -0.084453   2.613273   1.621056   0.000000   0.000000   3.192438
  0.000000   0.000000   0.000000   2.686580   0.000000   1.474513
 0.000801321790
  2.711946   0.000000   1.662878   1.806403   2.760098   0.505139
  0.000000   0.000000   3.247729   0.000000   0.000000   0.000000
 0.000461190168
  0.000000   0.000000   0.000000   0.620656   2.655451   1.257440
  0.000000   0.000000   3.226270   2.920890   0.000000   2.038854
 0.000539628520
  2.991470   0.000000   2.695607   1.402534   2.492737   2.060339
  0.000000   0.000000   3.237742   0.000000   0.000000   0.000000
 0.000512619890
  2.525975   0.000000   1.706596   2.006900   2.330017   3.598803
  0.000000   0.000000   0.000000   0.000000   0.000000   3.455720
 0.000511441154
  2.651015   0.000000   1.859223   0.000000   0.000000   3.434068
  1.383093   2.688447   1.036948   0.000000   0.000000   0.000000
 0.000548143641
  1.256777   2.576597   1.069183   2.749188   0.000000   1.492375
  0.000000   0.000000   0.000000   0.000000   0.000000   3.299231
 0.000691988455
  0.000000   0.000000   0.000000   1.169345   2.559450   1.199031
  0.000000   0.000000   3.148625   3.177241   0.000000   1.535988
 0.000486259469
  0.449413   2.297942   1.932937   0.000000   0.000000   0.000000
  0.000000   0.000000   3.917161   2.788920   0.000000   1.534708
 0.000460604435
  1.443101   2.306092   1.373779   0.000000   0.000000   0.000000
  3.284135   0.000000   2.172535   0.000000   0.000000   3.313677
 0.000480358500
  2.685776   0.000000   1.541038   0.000000   0.000000   0.000000
  0.000000   0.000000   3.434823   0.318218   2.825347   1.976285
 0.000464337526
  0.000000   0.000000   3.156962   1.554442   2.568252   2.748352
  0.000000   0.000000   0.000000   2.777167   0.000000   1.304099
 0.000725373881
  0.000000   0.000000   0.000000   0.266390   2.746686   1.222505
  2.921366   0.000000   0.978661   0.000000   0.000000   3.109886
 0.000451967112
  0.000000   0.000000   0.000000   1.215828   2.658177   0.831094
  2.675399   0.000000   1.605684   0.000000   0.000000   3.126449
 0.000838625362
 -0.720164   2.079068   2.061883   0.000000   0.000000   0.000000
  0.000000   0.000000   4.139719   2.401740   0.000000   2.049785
 0.000837992433
  0.000000   0.000000   3.029094   0.000000   0.000000   0.000000
  2.889000   0.000000   2.018918   1.103930   2.825695   2.236185
 0.000492258762
  0.000000   0.000000   3.124445   0.212587   2.699330   1.723134
  0.000000   0.000000   0.000000   3.039839   0.000000   2.163553
 0.000395831735
  0.000000   0.000000   3.140522   2.673951   0.000000   1.773403
  0.000000   0.000000   0.000000   0.651376   2.858620   1.908810
 0.000617712021
  0.000000   0.000000   3.073512   0.000000   0.000000   0.000000
  3.260131   0.000000   2.181358   1.635969   2.541331   1.538107
 0.000485671432
  0.000000   0.000000   3.064375   0.000000   0.000000   0.000000
  1.570792   2.689233   2.130192   2.948556   0.000000   1.387097
 0.000614039984
  1.211579   2.346479   1.502018   0.000000   0.000000   0.000000
  0.000000   0.000000   3.098453   3.183013   0.000000   2.441567
 0.000630015184
  0.000000   0.000000   0.000000   0.587817   2.736641   1.327210
  0.000000   0.000000   3.122088   2.921071   0.000000   1.937812
 0.000534048762
  0.747962   2.445698   2.032271   0.000000   0.000000   3.733139
  2.621891   0.000000   2.016761   0.000000   0.000000   0.000000
 0.000611087444
  0.628278   2.392799   2.188435   0.000000   0.000000   3.972329
  2.682072   0.000000   1.749886   0.000000   0.000000   0.000000
 0.000444864205
  2.620362   0.000000   1.481403   0.000000   0.000000   0.000000
  0.000000   0.000000   3.141601   1.432651   2.990843   2.224204
 0.000489152213
  3.058682   0.000000   0.977508   1.581927   2.628506   1.384855
  0.000000   0.000000   0.000000   0.000000   0.000000   3.107591
 0.000538278326
  0.365775   2.407874   2.478915   0.000000   0.000000   4.272266
  2.323972   0.000000   2.170701   0.000000   0.000000   0.000000
 0.000479921487
  0.718805   2.455034   1.736624   0.000000   0.000000   0.000000
  2.603147   0.000000   1.685798   0.000000   0.000000   3.866565
 0.000512227334
  0.000000   0.000000   3.125376   2.703308   0.000000   1.760626
  0.000000   0.000000   0.000000   1.788980   2.649924   3.277256
 0.000468376012
  0.000000   0.000000   3.760561   2.565213   0.000000   2.190354
  0.352580   2.454472   1.848227   0.000000   0.000000   0.000000
 0.000666319324
  0.000000   0.000000   3.042992   0.000000   0.000000   0.000000
  0.829620   2.596714   1.564301   3.132893   0.000000   1.799194
 0.000536596235
  0.000000   0.000000   0.000000   0.000000   0.000000   3.064563
  0.637153   2.948395   0.569491   2.844171   0.000000   1.450998
 0.000385965831
  0.000000   0.000000   0.000000   2.597601   0.000000   1.561164
 -0.782331   2.451333   1.900636   0.000000   0.000000   3.553700
 0.000666473641
  1.120969   2.457119   1.910840   2.880539   0.000000   2.252940
  0.000000   0.000000   3.491634   0.000000   0.000000   0.000000
 0.000538220067
  2.582057   0.000000   1.600515   0.000000   0.000000   3.143920
  0.000000   0.000000   0.000000   0.969047   3.040803   2.800663
 0.000397987507
 -0.108383   2.611863   1.602380   0.000000   0.000000   0.000000
  0.000000   0.000000   3.282469   2.952602   0.000000   1.689127
 0.000463774780
  0.000000   0.000000   0.000000   2.721376   0.000000   1.290204
  0.508669   2.770688   1.561535   0.000000   0.000000   3.349752
 0.000522683133
  0.000000   0.000000   0.000000  -0.343936   2.262374   1.943862
  2.098237   0.000000   2.179013   0.000000   0.000000   4.435752
 0.000673830078
  0.000000   0.000000   3.359196   2.958910   0.000000   2.690594
  1.050444   2.486122   1.630364   0.000000   0.000000   0.000000
 0.000510199213
  0.000000   0.000000   0.000000   0.772997   2.764698   1.079625
  0.000000   0.000000   3.129504   2.913879   0.000000   1.996858
 0.000518680630
  2.578062   0.000000   2.062775   0.000000   0.000000   3.675948
  1.264789   2.781289   2.000347   0.000000   0.000000   0.000000
 0.000380015501
  0.000000   0.000000   0.000000   0.989790   2.619576   1.083634
  2.838211   0.000000   1.280054   0.000000   0.000000   3.442057
 0.000452628622
  0.874296   2.445163   1.856453   0.000000   0.000000   3.445457
  2.731609   0.000000   1.403539   0.000000   0.000000   0.000000
 0.000765941427
  0.000000   0.000000   3.528190   2.886229   0.000000   2.357690
  0.948400   2.557520   1.958218   0.000000   0.000000   0.000000
 0.000435240112
  0.000000   0.000000   4.030486   0.567188   2.552763   2.459162
  2.415286   0.000000   2.153778   0.000000   0.000000   0.000000
 0.000463994329
  0.000000   0.000000   3.136690   0.000000   0.000000   0.000000
  1.502077   2.733893   2.307542   2.921509   0.000000   1.516557
 0.000525110506
  1.183147   2.430629   1.307959   0.000000   0.000000   0.000000
  2.991122   0.000000   1.508752   0.000000   0.000000   3.623109
 0.000389333340
  1.420388   2.564027   0.642020   0.000000   0.000000   0.000000
  2.696627   0.000000   1.941716   0.000000   0.000000   3.458906
 0.000570299143
  0.846345   2.405366   2.186752   2.691776   0.000000   2.371417
  0.000000   0.000000   3.955119   0.000000   0.000000   0.000000
 0.000408721366
  2.789225   0.000000   1.188891   0.000000   0.000000   0.000000
  1.840301   2.478697   2.753738   0.000000   0.000000   3.286677
 0.000676248013
  0.000000   0.000000   0.000000   2.614855   0.000000   1.570941
  0.512585   2.494961   1.795274   0.000000   0.000000   3.949458
 0.000434386303
  0.000000   0.000000   3.138204   2.693117   0.000000   1.759431
  0.878931   2.969776   2.747001   0.000000   0.000000   0.000000
 0.000392175023
  0.384212   2.653586   1.944539   0.000000   0.000000   3.454288
  0.000000   0.000000   0.000000   2.835688   0.000000   1.217544
 0.000462410312
  0.000000   0.000000   0.000000   0.280134   2.664758   1.411411
  2.652837   0.000000   1.891066   0.000000   0.000000   3.551759
 0.000549253450
  0.000000   0.000000   3.072399   0.470841   2.600141   1.627486
  0.000000   0.000000   0.000000   3.226316   0.000000   1.419685
 0.000413219502
  0.000000   0.000000   0.000000   0.000000   0.000000   3.039440
  2.815173   0.000000   1.345891   1.795844   2.581430  -0.062064
 0.000577207912
  1.504745   2.607565   1.574521   3.055082   0.000000   1.671100
  0.000000   0.000000   0.000000   0.000000   0.000000   3.167173
 0.000542531559
  2.773788   0.000000   1.288686   1.414243   2.686603   1.476933
  0.000000   0.000000   0.000000   0.000000   0.000000   3.044278
 0.000815712243
  0.076574   2.561175   1.723340   0.000000   0.000000   3.321592
  0.000000   0.000000   0.000000   2.869258   0.000000   2.110085
 0.000555654265
  0.000000   0.000000   0.000000   0.015375   2.948366   0.805601
  0.000000   0.000000   3.105479   2.744364   0.000000   1.500435
 0.000397936522
  2.575952   0.000000   1.836314   0.000000   0.000000   3.430986
  0.874775   2.593118   1.616503   0.000000   0.000000   0.000000
 0.000783882568
  2.651432   0.000000   1.556347   1.339465   2.714781   1.508888
  0.000000   0.000000   0.000000   0.000000   0.000000   3.252484
 0.000693921726
  0.000000   0.000000   3.270383   1.119744   2.651390   2.251204
  2.802404   0.000000   1.971820   0.000000   0.000000   0.000000
 0.000579312338
 -0.032098   2.498596   1.860022   0.000000   0.000000   3.581613
  0.000000   0.000000   0.000000   2.701827   0.000000   2.021148
 0.000626793084
  2.835614   0.000000   1.093535   0.000000   0.000000   0.000000
  1.267656   2.635071   1.072054   0.000000   0.000000   3.347889
 0.000486951719
  0.000000   0.000000   3.034700   0.000000   0.000000   0.000000
  2.987361   0.000000   2.257683   0.535405   2.713168   1.615473
 0.000491585751
  0.000000   0.000000   3.121762   0.000000   0.000000   0.000000
  0.364609   2.883326   1.863336   2.906610   0.000000   1.632923
 0.000410704926
  0.000000   0.000000   0.000000   0.222254   2.688577   1.517907
  2.570326   0.000000   1.747279   0.000000   0.000000   3.599598
 0.000567623009
  0.501662   2.293502   1.984623   0.000000   0.000000   0.000000
  0.000000   0.000000   3.988332   2.749588   0.000000   1.570304
 0.000443650654
  2.742254   0.000000   1.312965   0.000000   0.000000   0.000000
  0.980471   2.397664   1.986371   0.000000   0.000000   3.749151
 0.000519485318
  0.589885   2.533123   1.934183   0.000000   0.000000   3.456978
  0.000000   0.000000   0.000000   2.679599   0.000000   1.572065
 0.000730216153
  1.291449   2.275788   1.810532   0.000000   0.000000   3.361490
  3.063673   0.000000   0.825042   0.000000   0.000000   0.000000
 0.000613409382
  0.973588   2.447167   2.162903   2.795072   0.000000   1.837467
  0.000000   0.000000   3.816856   0.000000   0.000000   0.000000
 0.000414294942
  0.000000   0.000000   0.000000   2.739539   0.000000   1.256712
  0.000000   0.000000   3.186977  -0.209245   2.823124   1.626668
 0.000485195905
  0.000000   0.000000   0.000000   0.000000   0.000000   3.069434
  1.387754   2.704237   1.086802   3.115617   0.000000   1.796107
 0.000486197917
  0.000000   0.000000   3.216910   2.729463   0.000000   1.702630
  0.000000   0.000000   0.000000   0.922805   2.976663   2.277795
 0.000410331798
  2.791399   0.000000   1.600757   1.404923   2.670135   1.384478
  0.000000   0.000000   3.036706   0.000000   0.000000   0.000000
 0.000833273629
  2.657516   0.000000   1.876062   0.000000   0.000000   3.308398
  1.377369   2.789790   0.868676   0.000000   0.000000   0.000000
 0.000539221218
  2.876119   0.000000   1.231178   1.207822   2.585952   1.553315
  0.000000   0.000000   0.000000   0.000000   0.000000   3.178421
 0.000703665812
  0.000000   0.000000   0.000000   0.000000   0.000000   3.014975
 -1.397674   2.338294   1.323379   2.720127   0.000000   1.546981
 0.000605628856
  0.000000   0.000000   3.204753   2.718068   0.000000   1.887227
  0.666583   2.841391   2.303239   0.000000   0.000000   0.000000
 0.000505546695
  1.368785   2.271131   1.516518   0.000000   0.000000   0.000000
  0.000000   0.000000   3.083783   3.403780   0.000000   1.958378
 0.000545068396
  2.215316   0.000000   2.036269   0.000000   0.000000   0.000000
  0.000000   0.000000   4.146922   0.196880   2.622722   2.470560
 0.000503449386
  0.000000   0.000000   3.111217   2.847382   0.000000   1.865277
  0.000000   0.000000   0.000000   1.563419   2.764958   2.623595
 0.000480608491
  0.079792   2.491845   1.678899   0.000000   0.000000   0.000000
  0.000000   0.000000   3.374782   2.794039   0.000000   1.349358
 0.000682125500
  0.000000   0.000000   0.000000   0.000000   0.000000   3.018012
  1.256809   2.639534   0.948901   3.071063   0.000000   2.135570
 0.000590114950
  0.000000   0.000000   0.000000   0.650452   2.748538   1.393950
  2.766190   0.000000   1.776125   0.000000   0.000000   3.312767
 0.000545390454
  0.000000   0.000000   3.031433   2.836434   0.000000   2.050817
  0.000000   0.000000   0.000000   0.234251   2.747460   1.365101
 0.000596263864
  2.821167   0.000000   2.032631   0.000000   0.000000   3.137156
  1.162136   2.482981   1.518348   0.000000   0.000000   0.000000
 0.000933644565
  0.000000   0.000000   3.068666   1.268908   2.705665   2.395383
  0.000000   0.000000   0.000000   3.052556   0.000000   1.556125
 0.000488583443
  2.411918   0.000000   1.930114   0.000000   0.000000   3.748950
  0.000000   0.000000   0.000000   0.521002   2.831370   2.303535
 0.000451668551
  0.626071   2.550720   1.504966   0.000000   0.000000   0.000000
  0.000000   0.000000   3.143164   3.006609   0.000000   1.659118
 0.000618509013
  0.000000   0.000000   3.028610   2.828118   0.000000   2.022793
  0.000000   0.000000   0.000000   2.307382   2.577129   0.449177
 0.000635764557
  2.433647   0.000000   1.818083   1.575030   2.569134   0.510393
  0.000000   0.000000   0.000000   0.000000   0.000000   3.725146
 0.000413802021
 -2.463344   0.787163   1.538545   0.000000   0.000000   3.075511
  0.000000   0.000000   0.000000   2.650178   0.000000   1.520936
 0.000890826125
  2.566428   0.000000   1.615394   0.000000   0.000000   0.000000
  1.087080   2.572061   2.250341   0.000000   0.000000   3.463003
 0.000750413678
  0.754647   2.555007   1.413868   0.000000   0.000000   0.000000
  2.286784   0.000000   2.023739   0.000000   0.000000   4.037984
 0.000502038131
  0.000000   0.000000   0.000000   0.000000   0.000000   3.027236
  2.861381   0.000000   0.990960   1.401777   2.688021   0.839335
 0.000651081114
  2.956614   0.000000   2.645314   0.000000   0.000000   3.265042
  1.294568   2.546103   1.907299   0.000000   0.000000   0.000000
 0.000509633694
  0.000000   0.000000   3.404173   1.280116   2.741313   2.997249
  2.562334   0.000000   1.711221   0.000000   0.000000   0.000000
 0.000478529448
  0.000000   0.000000   3.359996   2.674208   0.000000   1.853860
  0.898714   2.890339   2.185256   0.000000   0.000000   0.000000
 0.000440626739
  0.000000   0.000000   0.000000   0.000000   0.000000   3.059044
  2.738016   0.000000   1.418730   0.683769   3.157246   1.507965
 0.000380308386
  1.210005   2.491433   1.867440   2.900114   0.000000   1.733238
  0.000000   0.000000   3.242425   0.000000   0.000000   0.000000
 0.000720498108
  1.944487   2.298909  -0.256870   0.000000   0.000000   0.000000
  2.661390   0.000000   1.610387   0.000000   0.000000   3.190348
 0.000714675781
  0.000000   0.000000   0.000000   1.121651   2.525107   1.357209
  0.000000   0.000000   3.094332   3.123032   0.000000   2.146522
 0.000582784216
  2.563349   0.000000   1.724454   1.453275   2.689682   2.582059
  0.000000   0.000000   0.000000   0.000000   0.000000   3.673111
 0.000416510372
  0.000000   0.000000   0.000000  -0.478131   2.602065   1.423431
  0.000000   0.000000   3.007854   2.823255   0.000000   1.091752
 0.000614155974
  0.000000   0.000000   0.000000  -0.268916   2.313389   1.981421
  2.243874   0.000000   2.159068   0.000000   0.000000   4.258043
 0.000688187139
  0.000000   0.000000   0.000000   2.899035   0.000000   0.849218
  0.000000   0.000000   3.115788   1.494024   2.808577   0.694177
 0.000409655115
  0.000000   0.000000   0.000000   0.992074   2.587870   1.215776
  0.000000   0.000000   3.210297   3.018678   0.000000   1.411121
 0.000532094650
  0.000000   0.000000   0.000000   0.000000   0.000000   3.065861
  1.524552   2.565725   0.784282   3.184195   0.000000   0.512820
 0.000411468996
  0.000000   0.000000   0.000000   0.000000   0.000000   3.153953
  1.193050   2.500007   1.513046   3.317725   0.000000   1.333089
 0.000420200052
  0.000000   0.000000   3.358946   0.759554   2.768773   2.485346
  2.701686   0.000000   1.432795   0.000000   0.000000   0.000000
 0.000514108352
  0.000000   0.000000   3.072754   2.622426   0.000000   1.614704
  0.000000   0.000000   0.000000   1.692440   2.973033   0.537495
 0.000468724163
  0.000000   0.000000   3.068406   2.633670   0.000000   1.630522
  0.000000   0.000000   0.000000   1.951325   2.251251  -0.397186
 0.000853915113
  2.942563   0.000000   0.853110   0.000000   0.000000   0.000000
  1.156728   2.313665   1.804365   0.000000   0.000000   3.586395
 0.000496418368
  0.000000   0.000000   0.000000   1.177181   2.758051   0.315020
  2.726068   0.000000   1.352279   0.000000   0.000000   3.107138
 0.000555362645
  2.527005   0.000000   1.698545   0.000000   0.000000   0.000000
  0.000000   0.000000   3.480301   0.044102   2.874896   1.651380
 0.000511900785
  0.000000   0.000000   0.000000   2.517882   0.000000   1.822536
  0.314085   2.578485   1.765480   0.000000   0.000000   3.938676
 0.000473920450
  0.471420   2.314333   2.001633   0.000000   0.000000   3.973605
  0.000000   0.000000   0.000000   2.679484   0.000000   2.063557
 0.000505659511
  2.587681   0.000000   1.566559   0.000000   0.000000   0.000000
  0.000000   0.000000   3.347419   0.679819   2.950046   1.479453
 0.000483058188
  2.899698   0.000000   2.243287   1.423454   2.600376   1.711289
  0.000000   0.000000   3.200119   0.000000   0.000000   0.000000
 0.000620810570
  2.533090   0.000000   1.613394   0.000000   0.000000   0.000000
  0.845159   2.634531   1.656667   0.000000   0.000000   3.762365
 0.000489190875
  0.000000   0.000000   3.099093   1.418171   2.291434   1.610787
  0.000000   0.000000   0.000000   3.345558   0.000000   0.265355
 0.000466161290
  0.000000   0.000000   0.000000   0.000000   0.000000   3.068882
  0.673135   2.962489   0.626852   2.847259   0.000000   1.360991
 0.000377645499
  0.000000   0.000000   0.000000   1.270858   2.486787   1.253056
  3.083437   0.000000   0.504087   0.000000   0.000000   3.209342
 0.000465708591
  0.000000   0.000000   0.000000   1.061250   2.709659   1.142882
  0.000000   0.000000   3.202821   2.945567   0.000000   2.026511
 0.000512414786
  0.000000   0.000000   4.042664   2.586122   0.000000   2.479927
  0.383050   2.329914   2.071576   0.000000   0.000000   0.000000
 0.000509288743
  0.000000   0.000000   0.000000   0.000000   0.000000   3.050933
  2.858637   0.000000   1.137372   0.923029   2.867786   2.125657
 0.000523604268
  1.701071   2.283786   1.492421   3.375361   0.000000   0.499825
  0.000000   0.000000   0.000000   0.000000   0.000000   3.068267
 0.000527494070
  0.000000   0.000000   0.000000   0.000000   0.000000   3.151420
  1.560328   2.720303   0.446060   2.917167   0.000000   1.395582
 0.000458593282
  0.000000   0.000000   0.000000   2.863705   0.000000   1.129207
  0.000000   0.000000   3.156547   1.172498   2.730609   2.135618
 0.000588165325
  0.906751   2.666902   2.262708   0.000000   0.000000   3.532260
  2.776216   0.000000   1.653212   0.000000   0.000000   0.000000
 0.000456709422
  2.513227   0.000000   1.700797   0.000000   0.000000   0.000000
  0.669332   2.501116   1.891132   0.000000   0.000000   4.060488
 0.000416552171
  0.000000   0.000000   3.545308   2.743915   0.000000   2.320101
  1.058790   2.564347   2.365881   0.000000   0.000000   0.000000
 0.000480796414
  2.594432   0.000000   1.532189   0.000000   0.000000   3.044292
  0.000000   0.000000   0.000000   0.422151   3.094844   1.563390
 0.000519412816
  1.302779   2.637429   1.244668   2.993043   0.000000   1.589066
  0.000000   0.000000   0.000000   0.000000   0.000000   3.342046
 0.000439876162
  0.000000   0.000000   0.000000   0.000000   0.000000   3.064668
  1.188067   2.733665   1.263917   2.987393   0.000000   1.747016
 0.000560083954
  2.565187   0.000000   1.724547   0.000000   0.000000   3.446338
  0.000000   0.000000   0.000000   0.526399   2.954040   1.912287
 0.000445221598
  1.186366   2.555454   1.939499   2.926436   0.000000   1.397010
  0.000000   0.000000   3.502338   0.000000   0.000000   0.000000
 0.000452004413
  1.306094   2.529065   2.656623   2.588301   0.000000   1.638428
  0.000000   0.000000   3.683298   0.000000   0.000000   0.000000
 0.000542774963
  0.684788   2.589409   1.402490   0.000000   0.000000   0.000000
  0.000000   0.000000   3.426423   2.976505   0.000000   2.062579
 0.000436896396
  0.000000   0.000000   3.074780   1.554199   2.261731   1.721576
  0.000000   0.000000   0.000000   3.093117   0.000000   3.359199
 0.000538093463
  0.000000   0.000000   3.032610   0.000000   0.000000   0.000000
  2.842937   0.000000   1.775854  -0.504838   2.787921   1.463214
 0.000430979894
  0.000000   0.000000   3.077715   2.830804   0.000000   2.063084
  0.000000   0.000000   0.000000   1.516305   2.975708   2.088442
 0.000399270153
  0.000000   0.000000   0.000000   0.000000   0.000000   3.000475
  0.864252   2.823434   0.663283   2.804889   0.000000   1.839355
 0.000610210652
  2.516365   0.000000   1.930780   0.000000   0.000000   3.599832
  0.000000   0.000000   0.000000   0.946143   2.854404   1.953875
 0.000438598352
  0.000000   0.000000   3.070568   0.000000   0.000000   0.000000
  2.947550   0.000000   1.690026   1.222882   2.664022   1.503029
 0.000657525366
  0.000000   0.000000   3.011389   0.000000   0.000000   0.000000
  1.453176   2.573880   1.867026   3.307815   0.000000   1.214721
 0.000484162910
  0.000000   0.000000   3.316994   1.206423   2.662538   2.470492
  2.856894   0.000000   2.152594   0.000000   0.000000   0.000000
 0.000458427143
  0.000000   0.000000   0.000000   0.152202   2.416796   1.789011
  2.519977   0.000000   1.681788   0.000000   0.000000   4.049761
 0.000511423386
  0.000000   0.000000   3.214928   0.213985   2.813779   2.185434
  2.662654   0.000000   1.431401   0.000000   0.000000   0.000000
 0.000583658037
  0.000000   0.000000   3.405102  -0.218634   2.654512   1.769029
  2.668691   0.000000   1.762881   0.000000   0.000000   0.000000
 0.000608105725
  0.000000   0.000000   3.313654   2.580866   0.000000   1.724944
 -0.882288   2.436803   1.612855   0.000000   0.000000   0.000000
 0.000835595959
  2.358587   0.000000   2.083506   0.000000   0.000000   4.123918
  0.586479   2.570919   2.016867   0.000000   0.000000   0.000000
 0.000437607889
  0.000000   0.000000   3.169962   1.390230   2.525697   2.167542
  0.000000   0.000000   0.000000   3.059672   0.000000   1.087457
 0.000605265378
  2.616268   0.000000   1.739328   0.000000   0.000000   3.277799
  0.000000   0.000000   0.000000   0.476029   3.026370   1.484301
 0.000443310236
  0.000000   0.000000   0.000000  -0.629612   2.560797   1.494751
  2.728624   0.000000   1.560205   0.000000   0.000000   3.300002
 0.000603266323
  0.942269   2.339774   1.704762   0.000000   0.000000   0.000000
  0.000000   0.000000   3.513041   3.047943   0.000000   1.652303
 0.000492755915
  1.532396   2.526470   0.835916   3.141818   0.000000   1.316278
  0.000000   0.000000   0.000000   0.000000   0.000000   3.201068
 0.000474991524
  2.713297   0.000000   1.661442   1.357560   2.675256   1.802682
  0.000000   0.000000   3.236877   0.000000   0.000000   0.000000
 0.000698180183
  0.000000   0.000000   3.029832   0.000000   0.000000   0.000000
  2.648922   0.000000   1.525448   1.061482   3.009210   2.626813
 0.000469475959
  0.000000   0.000000   0.000000   0.000000   0.000000   3.077277
  1.365322   2.601904   1.519229   3.080825   0.000000   1.740437
 0.000593264048
  2.871625   0.000000   2.122533   0.000000   0.000000   3.146352
  1.507762   2.733293   2.660596   0.000000   0.000000   0.000000
 0.000444548544
  0.000000   0.000000   0.000000   0.519472   2.664953   1.289325
  0.000000   0.000000   3.056589   2.722923   0.000000   1.509760
 0.000879324151
  2.722665   0.000000   1.676606   1.452414   2.759727   1.434064
  0.000000   0.000000   0.000000   0.000000   0.000000   3.514758
 0.000398332169
  3.039858   0.000000   2.266290   1.350381   2.547670   1.626274
  0.000000   0.000000   3.356180   0.000000   0.000000   0.000000
 0.000459444469
  3.078577   0.000000   2.341853   1.591205   2.578839   1.925328
  0.000000   0.000000   3.187140   0.000000   0.000000   0.000000
 0.000480024398
  1.716146   2.544047   2.612941   2.874371   0.000000   1.472560
  0.000000   0.000000   3.320888   0.000000   0.000000   0.000000
 0.000562310578
  2.595480   0.000000   1.647907   0.000000   0.000000   3.159698
  0.000000   0.000000   0.000000   1.000109   3.158480   2.124904
 0.000388751752
  2.835290   0.000000   1.130736   1.971317   2.491444   2.568224
  0.000000   0.000000   0.000000   0.000000   0.000000   3.024851
 0.000854226528
  2.485632   0.000000   1.683161   0.000000   0.000000   0.000000
  0.000000   0.000000   3.416007   0.862868   3.068927   1.969444
 0.000407183790
  0.000000   0.000000   3.077136   0.000000   0.000000   0.000000
  2.979297   0.000000   2.025286   1.457768   2.695834   1.663941
 0.000573618997
  1.542314   2.533363   2.372505   2.989407   0.000000   1.673639
  0.000000   0.000000   3.070657   0.000000   0.000000   0.000000
 0.000692850055
  0.000000   0.000000   3.103695   1.150652   2.526631   1.950519
  0.000000   0.000000   0.000000   3.156515   0.000000   2.020790
 0.000521951760
  0.798797   2.520959   1.672632   0.000000   0.000000   0.000000
  2.660238   0.000000   1.696448   0.000000   0.000000   3.669967
 0.000564506272
  2.759917   0.000000   2.161963   0.000000   0.000000   3.452829
  1.258516   2.698778   1.185378   0.000000   0.000000   0.000000
 0.000487633010
  2.380414   0.000000   2.042613   0.000000   0.000000   3.892631
  0.000000   0.000000   0.000000   0.051337   2.588557   1.902979
 0.000624375572
  0.000000   0.000000   3.031922   0.000000   0.000000   0.000000
  0.248912   2.646276   1.559398   3.079320   0.000000   2.195696
 0.000440928217
  2.240696   0.000000   2.004691   0.000000   0.000000   0.000000
  0.201891   2.222472   2.234180   0.000000   0.000000   4.333760
 0.000645322691
  1.290831   2.636516   0.798024   0.000000   0.000000   0.000000
  2.912337   0.000000   1.140570   0.000000   0.000000   3.192573
 0.000528108125
  0.000000   0.000000   0.000000   1.291002   2.603921   1.182393
  0.000000   0.000000   3.179309   3.089380   0.000000   1.921338
 0.000511777999
  0.000000   0.000000   0.000000   2.680149   0.000000   1.523762
 -0.591406   2.592789   1.672991   0.000000   0.000000   3.249640
 0.000666479854
  0.000000   0.000000   0.000000   2.936729   0.000000   0.916911
  0.000000   0.000000   3.156341   1.166324   2.635869   1.551500
 0.000593663888
  2.781107   0.000000   1.355389   0.000000   0.000000   0.000000
  1.453718   2.902572   1.552049   0.000000   0.000000   3.244889
 0.000430370793
  1.593690   2.643077   0.755341   2.831406   0.000000   1.627547
  0.000000   0.000000   0.000000   0.000000   0.000000   3.234411
 0.000573930456
  0.000000   0.000000   0.000000   0.000000   0.000000   3.010454
  1.790794   2.411307   0.468846   2.889984   0.000000   1.977956
 0.000983383407
  1.622288   2.443374   0.976491   3.268435   0.000000   1.631152
  0.000000   0.000000   0.000000   0.000000   0.000000   3.037879
 0.000602346629
  0.000000   0.000000   0.000000   0.000000   0.000000   3.067207
  1.259166   2.799609   0.972586   2.950812   0.000000   1.715971
 0.000518192230
  0.476324   2.538611   1.600993   0.000000   0.000000   0.000000
  0.000000   0.000000   3.441639   2.698275   0.000000   1.821706
 0.000719961885
  1.056572   2.406929   1.480227   0.000000   0.000000   0.000000
  0.000000   0.000000   3.136760   3.136566   0.000000   2.980328
 0.000472272638
  0.000000   0.000000   0.000000   0.000000   0.000000   3.132399
  2.788074   0.000000   1.480761   1.465265   2.810854   2.525832
 0.000521078024
  0.000000   0.000000   0.000000   1.461495   2.317451   1.316601
  3.049072   0.000000   0.026110   0.000000   0.000000   3.250153
 0.000482372030
  0.363848   2.336980   1.862804   0.000000   0.000000   3.716338
  0.000000   0.000000   0.000000   2.575435   0.000000   2.070228
 0.000820380468
  0.123352   2.167442   2.220972   0.000000   0.000000   0.000000
  2.348077   0.000000   2.168702   0.000000   0.000000   4.454522
 0.000511650555
  1.806175   2.523211   2.837742   2.783667   0.000000   1.473636
  0.000000   0.000000   3.327335   0.000000   0.000000   0.000000
 0.000583729217
  2.019485   0.000000   2.242337   0.000000   0.000000   0.000000
  0.000000   0.000000   4.486306   0.300653   2.504909   2.238992
 0.000440512519
  1.443319   2.360844   1.586783   3.445081   0.000000   1.999898
  0.000000   0.000000   3.166731   0.000000   0.000000   0.000000
 0.000411611661
  2.728162   0.000000   1.814939   0.000000   0.000000   3.421864
  1.216173   2.787688   1.849757   0.000000   0.000000   0.000000
 0.000455288285
  2.794675   0.000000   2.005699   1.376102   2.643971   2.309546
  0.000000   0.000000   3.352803   0.000000   0.000000   0.000000
 0.000519619287
  0.000000   0.000000   0.000000   0.229695   2.958618   0.502520
  0.000000   0.000000   3.020978   2.796399   0.000000   1.394294
 0.000369059832
  1.414080   2.485190   2.147545   0.000000   0.000000   3.107031
  3.221057   0.000000   2.354206   0.000000   0.000000   0.000000
 0.000457532111
  0.820267   2.496975   1.658713   0.000000   0.000000   0.000000
  2.807670   0.000000   1.662067   0.000000   0.000000   3.648025
 0.000483469286
  1.077336   2.410669   2.020122   2.910826   0.000000   1.978278
  0.000000   0.000000   3.693026   0.000000   0.000000   0.000000
 0.000428609052
  1.659364   2.139650   1.610491   3.214039   0.000000   3.116035
  0.000000   0.000000   3.093662   0.000000   0.000000   0.000000
 0.000614538101
  0.000000   0.000000   0.000000   0.173097   2.620301   1.527409
  2.571757   0.000000   1.809040   0.000000   0.000000   3.670615
 0.000579196434
  1.264271   2.253617   1.597687   0.000000   0.000000   3.172769
  0.000000   0.000000   0.000000   3.287699   0.000000   2.588875
 0.000521042484
  1.339822   2.626959   1.723629   2.979895   0.000000   1.558743
  0.000000   0.000000   3.310583   0.000000   0.000000   0.000000
 0.000484756155
  2.923214   0.000000   1.668175   1.448059   2.774712   1.325519
  0.000000   0.000000   3.189197   0.000000   0.000000   0.000000
 0.000483344182
  0.000000   0.000000   3.254783   0.234507   2.653895   1.867947
  2.938073   0.000000   2.042859   0.000000   0.000000   0.000000
 0.000463718390
  1.357200   2.604721   1.283269   3.125851   0.000000   1.769081
  0.000000   0.000000   0.000000   0.000000   0.000000   3.246217
 0.000443830360
  0.000000   0.000000   0.000000   2.856723   0.000000   1.056158
  0.318513   2.763172   1.639316   0.000000   0.000000   3.274368
 0.000441157790
  0.000000   0.000000   0.000000   0.000000   0.000000   3.105237
  1.133684   2.812773   0.830801   2.986869   0.000000   1.413737
 0.000430998252
  2.616906   0.000000   1.659294   0.000000   0.000000   3.207099
  0.000000   0.000000   0.000000   1.382593   2.857019   2.747212
 0.000490939555
  0.000000   0.000000   3.111276   2.755923   0.000000   1.689277
  0.000000   0.000000   0.000000   0.381926   2.920834   1.351300
 0.000506492799
  0.000000   0.000000   3.215363   0.747614   2.781234   2.215335
  2.715153   0.000000   1.513410   0.000000   0.000000   0.000000
 0.000602188133
  0.000000   0.000000   0.000000   0.848549   2.786591   0.996588
  2.928991   0.000000   0.991862   0.000000   0.000000   3.219991
 0.000383372696
  0.000000   0.000000   3.137917   0.355996   2.922724   2.462596
  2.645235   0.000000   1.599633   0.000000   0.000000   0.000000
 0.000491769856
  0.000000   0.000000   0.000000   2.880517   0.000000   1.004325
  0.000000   0.000000   3.376810   1.074385   2.635260   2.111995
 0.000501259582
  0.000000   0.000000   0.000000   2.560980   0.000000   1.567789
  1.192064   2.825495   0.676747   0.000000   0.000000   3.489840
 0.000397455248
  0.000000   0.000000   0.000000   0.164127   2.857427   1.046743
  2.798857   0.000000   1.329988   0.000000   0.000000   3.200155
 0.000419229275
  0.000000   0.000000   0.000000   0.000000   0.000000   3.040630
  2.638943   0.000000   1.511915   0.835466   2.966352   2.781523
 0.000467018006
  0.000000   0.000000   3.147864   2.725973   0.000000   1.869551
  0.000000   0.000000   0.000000   1.414736   2.962770   2.170736
 0.000437141096
 -0.117752   2.673088   1.893362   0.000000   0.000000   3.380571
  0.000000   0.000000   0.000000   2.780322   0.000000   1.329967
 0.000498681016
  2.775715   0.000000   1.880685   0.000000   0.000000   3.368186
  0.000000   0.000000   0.000000   0.943920   2.794433   1.135509
 0.000458901675
  2.784275   0.000000   1.557567   1.134658   2.634873   1.585494
  0.000000   0.000000   0.000000   0.000000   0.000000   3.434736
 0.000532510799
  1.482453   2.636896   2.535771   2.962661   0.000000   1.857733
  0.000000   0.000000   3.255656   0.000000   0.000000   0.000000
 0.000463369539
  0.000000   0.000000   0.000000   0.000000   0.000000   3.000627
  2.684014   0.000000   1.466340  -2.615527   0.643986   1.467291
 0.000698313648
  0.000000   0.000000   3.003245   0.000000   0.000000   0.000000
  1.510923   2.478254   2.096646   3.085906   0.000000   3.097016
 0.000467337681
  1.100189   2.680452   0.819336   0.000000   0.000000   0.000000
  2.705022   0.000000   2.032869   0.000000   0.000000   3.428357
 0.000534388046
  2.512971   0.000000   1.694027   0.000000   0.000000   0.000000
  1.688835   2.887448   1.059057   0.000000   0.000000   3.458139
 0.000379272648
  0.000000   0.000000   0.000000   2.825898   0.000000   1.008710
  0.585732   2.382416   1.762731   0.000000   0.000000   3.686577
 0.000477346650
 -0.008567   2.382198   1.963808   0.000000   0.000000   0.000000
  0.000000   0.000000   3.937062   2.501465   0.000000   2.082541
 0.000671433759
  0.000000   0.000000   0.000000   0.000000   0.000000   3.014581
  2.835669   0.000000   1.048982   0.556100   2.965989   2.049699
 0.000448360231
  0.559600   2.502932   2.094353   0.000000   0.000000   3.801618
  0.000000   0.000000   0.000000   2.755348   0.000000   1.739118
 0.000438515690
  2.870131   0.000000   1.870358   1.347404   2.585572   1.905334
  0.000000   0.000000   3.049435   0.000000   0.000000   0.000000
 0.000806056180
  0.443326   2.244923   2.106420   0.000000   0.000000   4.051525
  2.530612   0.000000   1.666665   0.000000   0.000000   0.000000
 0.000608694960
  2.864640   0.000000   2.388938   1.158250   2.460986   1.927080
  0.000000   0.000000   3.633436   0.000000   0.000000   0.000000
 0.000449509712
  0.000000   0.000000   0.000000   0.000000   0.000000   3.120244
  0.912878   2.873339   1.116808   2.950212   0.000000   1.407356
 0.000415336518
  2.722109   0.000000   2.023544   0.000000   0.000000   3.344085
  1.091059   2.598736   1.504862   0.000000   0.000000   0.000000
 0.000701099553
  0.000000   0.000000   3.451131   1.014595   2.595722   2.308466
  2.818831   0.000000   2.356650   0.000000   0.000000   0.000000
 0.000461122672
  1.010025   2.566418   1.336227   0.000000   0.000000   0.000000
  3.007105   0.000000   1.582904   0.000000   0.000000   3.347562
 0.000477164104
  0.000000   0.000000   0.000000   0.000000   0.000000   3.125135
  2.921284   0.000000   1.111947   1.771652   2.538619   2.535167
 0.000686872339
  0.823124   2.645092   2.468003   0.000000   0.000000   3.824219
  2.528676   0.000000   1.848661   0.000000   0.000000   0.000000
 0.000445849838
  0.000000   0.000000   3.089724   1.262582   2.309491   1.649108
  0.000000   0.000000   0.000000   3.096465   0.000000   2.947540
 0.000616638627
  0.000000   0.000000   0.000000   2.505553   0.000000   1.666211
  0.706081   2.578509   1.600366   0.000000   0.000000   3.837868
 0.000505891730
  0.000000   0.000000   3.203028   0.309970   2.824280   2.193645
  0.000000   0.000000   0.000000   2.741794   0.000000   1.521060
 0.000517956776
  0.000000   0.000000   0.000000   2.504292   0.000000   1.844470
  0.289544   2.536128   1.782095   0.000000   0.000000   3.722660
 0.000690762255
  2.759957   0.000000   2.086174   1.223183   2.596429   2.256877
  0.000000   0.000000   3.514221   0.000000   0.000000   0.000000
 0.000488494212
  0.000000   0.000000   3.191735   2.755847   0.000000   1.860717
  0.000000   0.000000   0.000000   0.911415   2.965320   1.424595
 0.000450292862
  1.086932   2.613653   1.845422   0.000000   0.000000   3.128498
  2.782904   0.000000   1.676710   0.000000   0.000000   0.000000
 0.000819240759
  0.000000   0.000000   0.000000   2.907787   0.000000   0.757645
  0.871762   2.433733   1.535074   0.000000   0.000000   3.354567
 0.000581170092
  0.000000   0.000000   3.082323   2.738502   0.000000   1.734065
  0.000000   0.000000   0.000000   1.200076   2.832333   2.233443
 0.000596715206
  0.000000   0.000000   3.276546   0.933939   2.635901   1.811780
  0.000000   0.000000   0.000000   3.059738   0.000000   1.339982
 0.000438327551
  0.000000   0.000000   0.000000   0.000000   0.000000   3.174311
  1.080792   2.613097   1.571461   3.085054   0.000000   1.280368
 0.000497805220
  1.596076   2.516924   1.258428   3.165299   0.000000   1.870009
  0.000000   0.000000   0.000000   0.000000   0.000000   3.103303
 0.000581555934
  0.000000   0.000000   0.000000   2.995236   0.000000  -0.324835
  0.000000   0.000000   3.073082   1.802857   2.129195   1.685248
 0.000752630165
  0.000000   0.000000   3.137478   1.348290   2.469766   1.996872
  0.000000   0.000000   0.000000   3.244301   0.000000   2.572979
 0.000416343180
  0.000000   0.000000   0.000000   0.000000   0.000000   3.027376
  1.038572   2.718471   1.262253   3.182702   0.000000   1.485379
 0.000437153246
  0.000000   0.000000   0.000000   0.220375   2.654837   1.456395
  2.513996   0.000000   2.037576   0.000000   0.000000   3.801142
 0.000505295648
  0.000000   0.000000   0.000000   2.730588   0.000000   1.262318
  0.000000   0.000000   3.068147   0.821451   2.715981   1.551720
 0.000812322460
  2.800008   0.000000   1.273756   1.723044   2.576311   2.385970
  0.000000   0.000000   0.000000   0.000000   0.000000   3.310630
 0.000621357108
  0.000000   0.000000   0.000000   2.784294   0.000000   1.414346
  0.000000   0.000000   3.142636   0.443266   2.931314   1.490503
 0.000464458575
  0.000000   0.000000   3.124625   2.732840   0.000000   1.690514
  0.000000   0.000000   0.000000   0.829627   2.931331   1.953363
 0.000516133929
  2.957150   0.000000   2.772928   0.000000   0.000000   3.370150
  1.294194   2.441612   2.116860   0.000000   0.000000   0.000000
 0.000481212723
  0.000000   0.000000   0.000000   0.000000   0.000000   3.006753
  1.742458   2.515565   0.322236   3.007030   0.000000   1.791744
 0.000698748072
  0.000000   0.000000   0.000000   0.000000   0.000000   3.003352
  0.671764   2.648742   1.370596   2.991856   0.000000   1.473046
 0.000643043095
  0.000000   0.000000   0.000000   0.000000   0.000000   3.107244
  1.512320   2.641227   0.674372   2.875130   0.000000   1.698098
 0.000660727820
  0.853358   2.377942   1.779099   0.000000   0.000000   0.000000
  0.000000   0.000000   3.624654   3.018348   0.000000   1.110974
 0.000396863396
  0.000000   0.000000   0.000000   0.000000   0.000000   3.212591
  2.830241   0.000000   1.542488   0.810443   2.902056   1.718626
 0.000438864721
  2.953907   0.000000   0.844912   2.305700   2.424596   2.510594
  0.000000   0.000000   0.000000   0.000000   0.000000   3.016270
 0.000738296148
  0.825767   2.419693   1.581792   0.000000   0.000000   0.000000
  0.000000   0.000000   3.386865   2.863827   0.000000   1.307749
 0.000684163440
  0.000000   0.000000   0.000000   0.000000   0.000000   3.051242
  2.879356   0.000000   1.231593   0.822964   2.937345   2.077863
 0.000448924563
  1.214421   2.441746   1.498559   0.000000   0.000000   0.000000
  3.126161   0.000000   2.408321   0.000000   0.000000   3.370922
 0.000453337817
  0.000000   0.000000   3.010930   0.000000   0.000000   0.000000
  2.859996   0.000000   2.035203   1.207699   3.001494   1.941189
 0.000417548434
  0.000000   0.000000   3.116136   0.000000   0.000000   0.000000
  1.323804   2.429978   1.609386   3.263519   0.000000   1.072893
 0.000532518909
  0.000000   0.000000   3.035847   0.000000   0.000000   0.000000
  0.456415   2.673881   1.659434   2.834138   0.000000   1.116351
 0.000725860450
  0.000000   0.000000   0.000000   2.896206   0.000000   0.940108
  0.513465   2.746101   1.505441   0.000000   0.000000   3.259622
 0.000428156773
  1.662583   2.576432   0.190484   2.978703   0.000000   1.036495
  0.000000   0.000000   0.000000   0.000000   0.000000   3.124662
 0.000465610547
  0.000000   0.000000   3.144280   2.762000   0.000000   1.771774
  0.000000   0.000000   0.000000   0.722581   2.881273   2.064027
 0.000509567875
  0.394934   2.369191   1.935883   0.000000   0.000000   3.735182
  0.000000   0.000000   0.000000   2.595568   0.000000   1.934705
 0.000744741670
  0.138588   2.645474   1.939457   0.000000   0.000000   3.405660
  0.000000   0.000000   0.000000   2.677982   0.000000   1.441406
 0.000638163707
  0.942977   2.385670   1.601211   0.000000   0.000000   0.000000
  2.881707   0.000000   1.185032   0.000000   0.000000   3.736162
 0.000404225530
  0.000000   0.000000   0.000000   2.350662   0.000000   1.873393
 -0.355788   2.109278   2.112568   0.000000   0.000000   4.246079
 0.000786942261
  0.000000   0.000000   0.000000   0.000000   0.000000   3.009289
  2.664741   0.000000   1.465826   1.322237   2.969288   0.364123
 0.000492709053
  0.000000   0.000000   0.000000   2.787359   0.000000   1.267945
  0.494631   2.734263   1.479121   0.000000   0.000000   3.333654
 0.000503164488
  0.000000   0.000000   0.000000   0.919153   2.634151   1.469092
  0.000000   0.000000   3.273510   3.018805   0.000000   2.209845
 0.000458504976
  0.000000   0.000000   3.009078   0.000000   0.000000   0.000000
  2.931700   0.000000   2.205640   1.173033   2.793182   2.450340
 0.000444765350
  0.000000   0.000000   0.000000   2.345645   0.000000   1.897442
  0.289442   2.555105   1.649909   0.000000   0.000000   3.936796
 0.000621938227
  0.974505   2.407954   2.558011   0.000000   0.000000   4.066020
  2.543724   0.000000   1.606684   0.000000   0.000000   0.000000
 0.000436394560
  0.000000   0.000000   0.000000   1.318075   2.474232   1.120635
  0.000000   0.000000   3.021906   3.019073   0.000000   1.935775
 0.000842139321
  3.061755   0.000000   3.167880   0.000000   0.000000   3.223898
  1.535351   2.265459   1.478360   0.000000   0.000000   0.000000
 0.000584709856
  1.404284   2.625003   2.050019   2.857523   0.000000   1.617536
  0.000000   0.000000   3.313673   0.000000   0.000000   0.000000
 0.000563085426
  2.587743   0.000000   1.770678   0.000000   0.000000   3.383016
  1.406787   2.810209   1.157389   0.000000   0.000000   0.000000
 0.000515548615
  0.000000   0.000000   0.000000   2.634021   0.000000   1.467630
  0.468997   2.787153   1.386909   0.000000   0.000000   3.515542
 0.000467585109
  0.706347   2.499322   1.634922   0.000000   0.000000   0.000000
  0.000000   0.000000   3.350921   2.827569   0.000000   1.536178
 0.000695076074
  0.000000   0.000000   3.049414   0.084152   2.659975   1.627171
  0.000000   0.000000   0.000000   2.764717   0.000000   1.732881
 0.000766482794
  0.000000   0.000000   0.000000   1.324362   2.466094   1.335396
  0.000000   0.000000   3.145001   3.266887   0.000000   1.695620
 0.000498559327
  2.913150   0.000000   0.956626   0.000000   0.000000   0.000000
  1.094545   2.425017   1.636078   0.000000   0.000000   3.597274
 0.000437570403
  0.000000   0.000000   0.000000   1.362212   2.445759   1.159815
  0.000000   0.000000   3.035450   3.298970   0.000000   1.641040
 0.000565558134
  2.596865   0.000000   2.301785   0.000000   0.000000   3.855214
  0.809458   2.502593   2.254251   0.000000   0.000000   0.000000
 0.000469634657
  1.805794   0.000000   2.434791  -0.500001   1.925767   2.314112
  0.000000   0.000000   0.000000   0.000000   0.000000   4.984540
 0.000542349992
  0.000000   0.000000   3.056110  -0.415144   2.707418   1.785215
  0.000000   0.000000   0.000000   2.753243   0.000000   1.384321
 0.000598609585
  1.319508   2.348251   1.952016   0.000000   0.000000   3.313890
  3.210021   0.000000   1.360772   0.000000   0.000000   0.000000
 0.000510664071
  1.162794   2.553364   2.204643   0.000000   0.000000   3.342717
  3.047010   0.000000   2.105914   0.000000   0.000000   0.000000
 0.000429911009
  2.536762   0.000000   1.732328   0.000000   0.000000   0.000000
  0.000000   0.000000   3.498184   0.438592   2.958024   1.809823
 0.000436930504
  0.000000   0.000000   3.029213   2.752096   0.000000   1.827433
  0.000000   0.000000   0.000000   0.518426   3.074221   2.335594
 0.000361615443
  0.000000   0.000000   3.027408   0.000000   0.000000   0.000000
  1.226922   2.768441   1.845160   3.075347   0.000000   1.220404
 0.000487983359
  0.000000   0.000000   3.120783   0.000000   0.000000   0.000000
  1.462832   2.390699   1.586068   3.194539   0.000000   0.563355
 0.000570457983
  0.000000   0.000000   3.112284   0.000000   0.000000   0.000000
  3.011112   0.000000   2.256234   1.078062   2.764246   1.987221
 0.000421610651
  2.993157   0.000000   2.713679   0.000000   0.000000   3.138399
  1.945094   2.429517   1.179705   0.000000   0.000000   0.000000
 0.000686223558
  0.000000   0.000000   3.214375   2.898399   0.000000   2.065315
  0.000000   0.000000   0.000000   0.359468   2.799169   1.356254
 0.000429602750
  0.000000   0.000000   3.158870   1.264282   2.689024   2.490787
  2.685975   0.000000   1.617839   0.000000   0.000000   0.000000
 0.000711997115
  0.000000   0.000000   0.000000   0.320596   2.615414   1.448902
  2.810930   0.000000   1.218517   0.000000   0.000000   3.475663
 0.000470645688
  0.000000   0.000000   0.000000   2.777614   0.000000   1.450285
  0.000000   0.000000   3.317570   0.598695   2.790507   1.797508
 0.000498102491
  0.000000   0.000000   3.189692   2.710255   0.000000   1.734075
  0.000000   0.000000   0.000000   0.421179   2.938614   1.775524
 0.000485357002
  1.365347   2.553394   2.049170   2.987382   0.000000   1.970154
  0.000000   0.000000   3.323547   0.000000   0.000000   0.000000
 0.000502582126
  0.000000   0.000000   0.000000   0.000000   0.000000   3.008118
  1.444102   2.628332   0.618821   3.089424   0.000000   0.576101
 0.000454095808
  0.000000   0.000000   0.000000   0.695820   2.687256   1.280603
  2.891586   0.000000   1.032561   0.000000   0.000000   3.314881
 0.000441198771
  0.000000   0.000000   0.000000   0.000000   0.000000   3.034588
  0.842177   2.909856   0.862859   2.917679   0.000000   1.502696
 0.000438953865
  0.000000   0.000000   3.855516   0.084163   2.489577   2.182037
  2.500975   0.000000   2.140191   0.000000   0.000000   0.000000
 0.000621742030
  2.851794   0.000000   1.554106   1.456692   2.716718   2.108278
  0.000000   0.000000   0.000000   0.000000   0.000000   3.371844
 0.000452676083
  2.628938   0.000000   1.586686   0.000000   0.000000   0.000000
  0.000000   0.000000   3.419577   0.203772   2.841126   2.176706
 0.000484630977
  0.000000   0.000000   0.000000   2.752344   0.000000   1.262645
  0.000000   0.000000   3.028411   0.493554   2.965719   1.605469
 0.000522887185
 -2.556318   0.268640   1.639472   0.000000   0.000000   3.213627
  0.000000   0.000000   0.000000   2.624067   0.000000   1.608475
 0.000898494258
  1.638145   2.568162   1.158073   3.210029   0.000000   0.951729
  0.000000   0.000000   0.000000   0.000000   0.000000   3.052982
 0.000497300981
  1.566931   2.569692   1.693949   3.204654   0.000000   2.060326
  0.000000   0.000000   3.101240   0.000000   0.000000   0.000000
 0.000487616741
  2.821275   0.000000   1.291753   0.000000   0.000000   0.000000
  1.172681   2.500667   2.138956   0.000000   0.000000   3.557461
 0.000532098795
  2.422568   0.000000   2.031960   0.000000   0.000000   3.847050
  0.000000   0.000000   0.000000   0.889856   2.699185   1.192854
 0.000436006177
  2.662263   0.000000   1.658450   0.000000   0.000000   3.218452
  0.000000   0.000000   0.000000   1.083629   2.827603   2.364230
 0.000567371656
  1.068099   2.321580   1.585319   0.000000   0.000000   0.000000
  0.000000   0.000000   3.386262   3.244519   0.000000   1.948152
 0.000436178687
  3.266854   0.000000   0.442188   1.832528   2.404884   1.578663
  0.000000   0.000000   0.000000   0.000000   0.000000   3.022073
 0.000573341075
  2.614544   0.000000   1.682148   0.000000   0.000000   0.000000
  0.000000   0.000000   3.411572   1.431751   2.797511   2.478329
 0.000467946965
  2.952064   0.000000   0.700798   0.000000   0.000000   0.000000
  1.400382   2.389397   2.052323   0.000000   0.000000   3.377878
 0.000616544062
  0.000000   0.000000   3.267217   2.814961   0.000000   1.999653
  0.000000   0.000000   0.000000   1.188808   2.791368   1.333716
 0.000502176234
  1.131545   2.432457   1.936071   0.000000   0.000000   3.356564
  0.000000   0.000000   0.000000   3.086404   0.000000   0.734703
 0.000475493734
  2.867243   0.000000   2.003353   1.454498   2.632365   1.148597
  0.000000   0.000000   3.299953   0.000000   0.000000   0.000000
 0.000566056480
  0.000000   0.000000   3.385145  -0.252497   2.682142   1.936300
  2.748140   0.000000   1.751947   0.000000   0.000000   0.000000
 0.000505422471
 -0.027312   2.507627   1.886942   0.000000   0.000000   3.551006
  0.000000   0.000000   0.000000   2.822576   0.000000   1.726695
 0.000529703403
  0.000000   0.000000   3.074149   3.037577   0.000000   2.758112
  0.000000   0.000000   0.000000   1.359037   2.520295   1.515838
 0.000588934296
  0.000000   0.000000   3.134716   1.339796   2.372463   1.772391
  0.000000   0.000000   0.000000   3.408011   0.000000   2.129852
 0.000424155916
  2.783816   0.000000   1.194146   0.000000   0.000000   0.000000
  1.161171   2.478461   1.877535   0.000000   0.000000   3.279979
 0.000835820874
  0.000000   0.000000   3.047692   0.000000   0.000000   0.000000
  1.305681   2.449745   1.699094   3.373133   0.000000   2.013913
 0.000461514608
  0.000000   0.000000   0.000000   0.610472   2.697147   1.342131
  2.985027   0.000000   1.015425   0.000000   0.000000   3.196041
 0.000438641745
  2.719929   0.000000   1.538972   0.000000   0.000000   0.000000
  0.916034   2.664395   1.777702   0.000000   0.000000   3.444185
 0.000564261986
  0.000000   0.000000   0.000000   2.719763   0.000000   1.290370
 -1.330662   2.221717   1.639571   0.000000   0.000000   3.250646
 0.000658383088
  0.000000   0.000000   3.050159   2.795355   0.000000   1.912309
  0.000000   0.000000   0.000000   1.555754   2.877541   0.596789
 0.000519013474
  0.666263   2.264422   1.960374   2.578857   0.000000   2.427029
  0.000000   0.000000   0.000000   0.000000   0.000000   4.229257
 0.000407001126
  2.619854   0.000000   1.534308   0.000000   0.000000   0.000000
  0.000000   0.000000   3.178984   1.730684   2.989217   0.771079
 0.000402919095
  1.369570   2.389682   1.255960   0.000000   0.000000   0.000000
  3.290810   0.000000   0.735865   0.000000   0.000000   3.235212
 0.000399045257
  0.000000   0.000000   3.009569   0.000000   0.000000   0.000000
  0.795442   2.858076   2.459650   2.883814   0.000000   1.492441
 0.000474447458
  2.539587   0.000000   1.746213   0.000000   0.000000   3.433106
  0.000000   0.000000   0.000000   0.992668   2.973291   1.413306
 0.000429841446
  1.382519   2.233409   1.590616   3.221540   0.000000   2.530198
  0.000000   0.000000   0.000000   0.000000   0.000000   3.270801
 0.000557418451
  2.938045   0.000000   2.634245   0.000000   0.000000   3.259346
  1.395794   2.546017   2.109128   0.000000   0.000000   0.000000
 0.000505113857
  1.609138   2.604302   2.614370   2.883117   0.000000   1.499150
  0.000000   0.000000   3.270348   0.000000   0.000000   0.000000
 0.000543363194
  0.000000   0.000000   0.000000   1.087963   2.548880   1.209925
  0.000000   0.000000   3.202876   3.107461   0.000000   1.274077
 0.000490219077
  0.000000   0.000000   3.008432   0.110177   2.855228   2.075062
  0.000000   0.000000   0.000000   2.965573   0.000000   1.643861
 0.000379731840
  1.430438   2.540438   1.926945   3.170907   0.000000   1.934278
  0.000000   0.000000   3.235856   0.000000   0.000000   0.000000
 0.000446539010
  0.000000   0.000000   0.000000   0.000000   0.000000   3.008230
  0.690910   2.581123   1.474894   2.993940   0.000000   0.728018
 0.000636352736
  2.754986   0.000000   1.371361   1.659277   2.584587   0.210326
  0.000000   0.000000   0.000000   0.000000   0.000000   3.301488
 0.000479339939
  0.000000   0.000000   3.019521   0.000000   0.000000   0.000000
  0.238230   2.647017   1.556315   2.923717   0.000000   1.083108
 0.000625276293
 -0.989020   2.379284   1.541892   0.000000   0.000000   0.000000
  0.000000   0.000000   3.110746   2.930773   0.000000   1.170797
 0.000498791893
  1.244707   2.513597   2.032937   0.000000   0.000000   3.326931
  3.153167   0.000000   1.457313   0.000000   0.000000   0.000000
 0.000435751876
  0.000000   0.000000   0.000000   2.511004   0.000000   1.667934
  0.362146   2.819519   1.164246   0.000000   0.000000   3.533252
 0.000509120649
  0.730610   2.525904   1.879277   0.000000   0.000000   3.351221
  0.000000   0.000000   0.000000   3.037294   0.000000   2.217154
 0.000447777384
  0.000000   0.000000   0.000000   2.630901   0.000000   1.613567
 -0.404755   2.427572   1.870191   0.000000   0.000000   3.740367
 0.000618943724
  0.000000   0.000000   0.000000   2.710631   0.000000   1.297802
  0.000000   0.000000   3.243599   1.472703   2.838223   2.549437
 0.000487703580
  0.000000   0.000000   3.977994   2.398083   0.000000   2.174199
  0.169475   2.408991   2.047348   0.000000   0.000000   0.000000
 0.000695864063
  2.706082   0.000000   1.828646   0.000000   0.000000   3.224170
  1.582343   2.688040   0.901462   0.000000   0.000000   0.000000
 0.000657254633
  0.000000   0.000000   3.593542   0.653470   2.690901   1.906041
  2.756872   0.000000   1.780153   0.000000   0.000000   0.000000
 0.000431047619
  0.000000   0.000000   0.000000   0.000000   0.000000   3.038980
  1.190544   2.601451   1.180599   3.072519   0.000000   2.269933
 0.000596869349
  0.000000   0.000000   3.014435   0.000000   0.000000   0.000000
  2.795384   0.000000   1.804630   1.783259   2.491165   0.145177
 0.000839064342
  0.000000   0.000000   0.000000   0.982064   2.580147   1.412628
  0.000000   0.000000   3.342268   3.059782   0.000000   2.148306
 0.000436546825
  2.267124   0.000000   2.036314   0.000000   0.000000   0.000000
  0.000000   0.000000   4.097820   0.665917   2.637803   2.385527
 0.000442213135
  2.634930   0.000000   1.453148   0.000000   0.000000   0.000000
  1.382385   2.713283   0.860106   0.000000   0.000000   3.524982
 0.000415290234
  0.000000   0.000000   3.015689   0.000000   0.000000   0.000000
  1.739178   2.208559   1.538905   3.257844   0.000000   3.116326
 0.000576672603
  0.000000   0.000000   3.112577   2.870685   0.000000   2.005714
  0.000000   0.000000   0.000000   1.109095   2.856959   1.896297
 0.000477546120
  0.000000   0.000000   3.492647   2.793516   0.000000   2.298153
  1.026380   2.651893   2.371669   0.000000   0.000000   0.000000
 0.000419222296
  1.746937   2.601875   2.426051   3.107111   0.000000   1.775410
  0.000000   0.000000   3.118743   0.000000   0.000000   0.000000
 0.000484098740
  0.000000   0.000000   0.000000   2.614950   0.000000   1.473685
  0.000000   0.000000   3.056431   1.912540   2.913183   0.831596
 0.000518719713
  0.781783   2.468847   1.611826   0.000000   0.000000   0.000000
  0.000000   0.000000   3.416233   2.802742   0.000000   2.116020
 0.000687678788
  2.593740   0.000000   1.547016   0.000000   0.000000   0.000000
  0.000000   0.000000   3.111437   0.273756   2.867325   2.102135
 0.000664857275
  0.259956   2.552129   1.569973   0.000000   0.000000   0.000000
  0.000000   0.000000   3.188109   3.041351   0.000000   0.714660
 0.000438180325
  1.937841   2.397358   2.617656   2.969099   0.000000   1.087263
  0.000000   0.000000   3.045891   0.000000   0.000000   0.000000
 0.000831547403
  0.000000   0.000000   3.267328   2.673669   0.000000   1.892913
  0.000000   0.000000   0.000000   1.229356   2.787634   0.854344
 0.000574542447
  1.769987   2.483726   2.948457   0.000000   0.000000   3.237817
  2.785282   0.000000   1.435075   0.000000   0.000000   0.000000
 0.000663194634
  0.000000   0.000000   3.257530   0.527050   2.699692   1.792443
  3.000753   0.000000   2.220628   0.000000   0.000000   0.000000
 0.000396664174
  0.828398   2.367003   1.682202   0.000000   0.000000   0.000000
  0.000000   0.000000   3.544871   2.840824   0.000000   2.330605
 0.000619210336
  0.000000   0.000000   3.049095   1.212260   2.715057   2.506702
  0.000000   0.000000   0.000000   2.995038   0.000000   1.161551
 0.000527695417
  0.000000   0.000000   3.055472   0.000000   0.000000   0.000000
  2.890806   0.000000   1.702282   1.792614   2.855125   2.250810
 0.000454991074
  2.700968   0.000000   1.377026   0.000000   0.000000   0.000000
  1.376562   2.842700   1.330209   0.000000   0.000000   3.137801
 0.000604172772
  0.000000   0.000000   0.000000   0.000000   0.000000   3.003161
  2.967656   0.000000  -0.552298   1.729623   2.115796   1.378032
 0.000717607711
  2.537437   0.000000   1.717926   0.000000   0.000000   0.000000
  1.200720   2.784907   1.182269   0.000000   0.000000   3.641090
 0.000403318284
  0.000000   0.000000   0.000000   2.753592   0.000000   1.438807
  0.721795   2.539164   1.771274   0.000000   0.000000   3.463156
 0.000635166133
  2.706037   0.000000   1.336676   0.000000   0.000000   0.000000
  0.921503   2.680707   1.693128   0.000000   0.000000   3.323210
 0.000650770338
  0.000000   0.000000   3.072076   0.000000   0.000000   0.000000
  2.834937   0.000000   1.648071   1.385148   2.949620   1.160333
 0.000469597652
  0.000000   0.000000   3.215286   2.886109   0.000000   2.095556
  0.708829   2.575420   1.602496   0.000000   0.000000   0.000000
 0.000648028265
  1.491944   2.560249   2.378802   3.032016   0.000000   1.617321
  0.000000   0.000000   3.334248   0.000000   0.000000   0.000000
 0.000466437481
  0.000000   0.000000   3.014611   0.000000   0.000000   0.000000
  2.732638   0.000000   1.607283   1.102447   2.987886   2.346128
 0.000487250051
  0.000000   0.000000   3.125600   0.947319   2.523923   1.639442
  0.000000   0.000000   0.000000   3.228816   0.000000   1.955700
 0.000462217801
  2.554035   0.000000   1.581864   0.000000   0.000000   0.000000
  0.000000   0.000000   3.357515  -0.164560   2.782836   1.744220
 0.000628863874
  0.000000   0.000000   0.000000   2.846021   0.000000   1.412132
  0.000000   0.000000   3.180372   0.602525   2.877755   1.504747
 0.000451847916
  1.373869   2.637892   1.145582   2.825212   0.000000   1.702819
  0.000000   0.000000   0.000000   0.000000   0.000000   3.475291
 0.000451100638
  2.495310   0.000000   1.936286   1.051171   2.639373   1.684894
  0.000000   0.000000   3.837254   0.000000   0.000000   0.000000
 0.000443110110
  0.000000   0.000000   3.106523   0.000000   0.000000   0.000000
  2.794783   0.000000   1.557665   1.359720   2.783181   0.827744
 0.000593385204
  1.343054   2.588326   0.913267   2.841755   0.000000   1.474494
  0.000000   0.000000   0.000000   0.000000   0.000000   3.390289
 0.000507224313
  1.620132   2.391882   1.835122   3.342275   0.000000   1.010166
  0.000000   0.000000   3.135447   0.000000   0.000000   0.000000
 0.000503219880
  2.023305   0.000000   2.245680   0.000000   0.000000   4.469772
  0.000000   0.000000   0.000000  -0.570129   2.059090   2.258762
 0.000903244381
  0.000000   0.000000   3.044367   0.000000   0.000000   0.000000
  1.291018   2.544560   1.539731   3.286339   0.000000   0.679242
 0.000446060473
  0.000000   0.000000   0.000000   2.725415   0.000000   1.333098
  0.890555   2.774311   1.170854   0.000000   0.000000   3.282737
 0.000540671718
  0.000000   0.000000   0.000000   0.449848   2.615300   1.410925
  2.988807   0.000000   0.960010   0.000000   0.000000   3.280479
 0.000428208580
  1.287995   2.591496   1.962385   0.000000   0.000000   3.314220
  3.018848   0.000000   1.218297   0.000000   0.000000   0.000000
 0.000483727235
  0.000000   0.000000   0.000000   3.076978   0.000000  -0.029339
  1.520147   2.148277   1.651341   0.000000   0.000000   3.252883
 0.000586690892
  0.000000   0.000000   0.000000   2.757176   0.000000   1.283158
 -0.372415   2.596296   1.758889   0.000000   0.000000   3.380780
 0.000542636309
 -0.056208   2.369142   1.851328   0.000000   0.000000   0.000000
  0.000000   0.000000   3.773782   2.699263   0.000000   2.372547
 0.000591735581
  2.396994   0.000000   1.940862   0.000000   0.000000   3.783552
  0.000000   0.000000   0.000000   0.624722   2.669034   1.797238
 0.000576529145
  0.000000   0.000000   0.000000   1.124997   2.329705   1.616846
  3.022262   0.000000   0.737274   0.000000   0.000000   3.499023
 0.000457738264
  1.179608   2.702035   2.382081   0.000000   0.000000   3.296651
  2.875126   0.000000   1.586465   0.000000   0.000000   0.000000
 0.000488166173
  1.173022   2.620512   2.185352   0.000000   0.000000   3.342597
  2.983196   0.000000   1.637876   0.000000   0.000000   0.000000
 0.000460559231
  0.000000   0.000000   0.000000  -0.482687   2.692341   1.402190
  0.000000   0.000000   3.237404   2.785108   0.000000   1.726722
 0.000490341002
  1.410425   2.239505   1.465013   0.000000   0.000000   0.000000
  0.000000   0.000000   3.146522   3.156693   0.000000  -0.045749
 0.000517354502
  0.000000   0.000000   3.521248   1.014513   2.631178   2.388646
  2.743217   0.000000   2.107173   0.000000   0.000000   0.000000
 0.000466990731
  0.000000   0.000000   3.203997   2.763718   0.000000   1.811488
 -0.252507   2.784479   1.726346   0.000000   0.000000   0.000000
 0.000487317923
  1.222465   2.584794   2.031193   0.000000   0.000000   3.120348
  2.789652   0.000000   1.481446   0.000000   0.000000   0.000000
 0.000855423350
  0.000000   0.000000   0.000000   2.776538   0.000000   1.246029
  0.000000   0.000000   3.189690   0.905734   2.903054   1.351747
 0.000470333898
  0.000000   0.000000   3.490116   0.496860   2.776280   2.150121
  2.703256   0.000000   1.872777   0.000000   0.000000   0.000000
 0.000449190626
  1.263383   2.535917   1.014299   0.000000   0.000000   0.000000
  2.942006   0.000000   2.304447   0.000000   0.000000   3.385673
 0.000528080773
  0.000000   0.000000   3.142335   0.990670   2.498875   1.703422
  0.000000   0.000000   0.000000   3.300280   0.000000   1.849436
 0.000422615106
  1.382011   2.536956   1.142956   3.062111   0.000000   1.427485
  0.000000   0.000000   0.000000   0.000000   0.000000   3.348538
 0.000444768752
  0.000000   0.000000   0.000000   0.000000   0.000000   3.103763
  3.080472   0.000000   1.174443   1.629172   2.687638   1.836077
 0.000501878673
  0.000000   0.000000   3.786610   2.599544   0.000000   2.282588
  0.566713   2.453804   1.923801   0.000000   0.000000   0.000000
 0.000591028491
  0.834558   2.373728   2.335514   0.000000   0.000000   3.980644
  2.597757   0.000000   1.654511   0.000000   0.000000   0.000000
 0.000491292773
  0.000000   0.000000   3.001319   0.000000   0.000000   0.000000
  1.750599   2.573313   3.035610   2.870564   0.000000   1.514722
 0.000617442869
  0.000000   0.000000   0.000000   0.000000   0.000000   3.006885
  2.833796   0.000000   1.306135   1.922671   2.873833   1.523314
 0.000525396409
  0.000000   0.000000   0.000000   0.000000   0.000000   3.040855
  1.435827   2.592747   0.720354   2.784940   0.000000   1.746949
 0.000896856872
  0.000000   0.000000   3.016486   0.000000   0.000000   0.000000
  1.601604   2.646795   1.923707   3.219781   0.000000   1.780305
 0.000476048797
  0.056178   2.057287   2.218030   0.000000   0.000000   0.000000
  2.259987   0.000000   2.483931   0.000000   0.000000   4.540492
 0.000567620405
  0.000000   0.000000   3.035608   0.000000   0.000000   0.000000
  2.877138   0.000000   1.948916   1.091448   2.717871   1.148615
 0.000688516795
  2.562045   0.000000   1.711663   0.000000   0.000000   3.294556
  0.000000   0.000000   0.000000   0.853524   2.754939   2.077510
 0.000714548906
  1.556492   2.493182   2.147772   0.000000   0.000000   3.196137
  3.094599   0.000000   0.930486   0.000000   0.000000   0.000000
 0.000577670622
  2.897337   0.000000   2.598655   1.143812   2.298176   1.711361
  0.000000   0.000000   3.578395   0.000000   0.000000   0.000000
 0.000570396051
  0.000000   0.000000   3.431412   1.008748   2.566087   2.147036
  2.931743   0.000000   2.575274   0.000000   0.000000   0.000000
 0.000407910753
  0.000000   0.000000   3.715486   0.675945   2.541731   2.216653
  2.704529   0.000000   1.968423   0.000000   0.000000   0.000000
 0.000484780764
  0.000000   0.000000   3.007928   0.000000   0.000000   0.000000
  2.905952   0.000000   1.562885   1.724883   2.779830   1.110415
 0.000593302116
  0.000000   0.000000   0.000000   0.000000   0.000000   3.076445
  3.014351   0.000000   1.221147   1.522723   2.756787   2.037044
 0.000507355270
  2.686809   0.000000   1.485906   1.530684   2.692412   2.255901
  0.000000   0.000000   0.000000   0.000000   0.000000   3.049946
 0.000823790769
  2.954074   0.000000  -0.555806   0.000000   0.000000   0.000000
  1.892219   1.714870   1.706179   0.000000   0.000000   3.384327
 0.000599034608
  0.000000   0.000000   4.397460   2.167858   0.000000   2.302091
 -0.234009   2.334945   2.309682   0.000000   0.000000   0.000000
 0.000599525553
  2.394929   0.000000   1.999412   0.000000   0.000000   3.877745
  0.000000   0.000000   0.000000  -0.171478   2.600348   1.893367
 0.000610306446
  2.687566   0.000000   1.647806   1.139490   2.657387   1.630192
  0.000000   0.000000   0.000000   0.000000   0.000000   3.422062
 0.000598161316
  0.000000   0.000000   3.204015   2.696336   0.000000   1.802896
  0.807303   2.880830   2.440391   0.000000   0.000000   0.000000
 0.000480579136
  0.000000   0.000000   3.119386   0.324215   2.744111   1.905010
  0.000000   0.000000   0.000000   2.979668   0.000000   0.887639
 0.000427646691
  0.000000   0.000000   0.000000   0.000000   0.000000   3.010770
  3.019007   0.000000   0.588844   1.566244   2.631925   1.789496
 0.000629901948
  0.619671   2.546806   1.736712   0.000000   0.000000   0.000000
  0.000000   0.000000   3.545276   2.875453   0.000000   2.115465
 0.000467587044
  1.866288   2.538596   0.668215   3.018732   0.000000   1.921640
  0.000000   0.000000   0.000000   0.000000   0.000000   3.057689
 0.000671238885
  0.000000   0.000000   0.000000   2.602317   0.000000   1.496503
  0.543078   2.665526   1.571237   0.000000   0.000000   3.468602
 0.000650218158
  0.000000   0.000000   3.095800   1.564363   2.433043   2.223271
  0.000000   0.000000   0.000000   3.326960   0.000000   1.465542
 0.000512329253
  0.000000   0.000000   3.001811   0.000000   0.000000   0.000000
  2.960679   0.000000   2.262954   1.156350   2.726306   1.603127
 0.000584525158
  0.000000   0.000000   3.032154   0.000000   0.000000   0.000000
  1.364418   2.739811   1.677430   3.092358   0.000000   1.659065
 0.000497172346
  0.000000   0.000000   3.338805   2.916685   0.000000   2.163367
  0.952368   2.723339   1.834853   0.000000   0.000000   0.000000
 0.000423054921
  0.000000   0.000000   3.030130   0.000000   0.000000   0.000000
  2.834226   0.000000   1.932845   0.946299   2.929399   1.149046
 0.000513081020
  0.000000   0.000000   3.088131   0.000000   0.000000   0.000000
  2.935836   0.000000   1.757971   1.685111   2.728473   2.702855
 0.000463058681
  0.000000   0.000000   0.000000   0.961128   2.489782   1.523119
  2.915941   0.000000   1.058075   0.000000   0.000000   3.492396
 0.000468329562
  2.414643   0.000000   1.981466   0.967834   2.622967   2.195686
  0.000000   0.000000   3.903939   0.000000   0.000000   0.000000
 0.000462025724
  2.615450   0.000000   1.711504   0.000000   0.000000   3.217114
  1.745640   2.629955   0.437964   0.000000   0.000000   0.000000
 0.000665902060
  0.000000   0.000000   0.000000   2.611654   0.000000   1.657532
  1.057599   2.685985   1.192017   0.000000   0.000000   3.678648
 0.000419440361
  1.299288   2.619984   0.987925   0.000000   0.000000   0.000000
  2.942590   0.000000   1.531441   0.000000   0.000000   3.140621
 0.000625569564
  0.000000   0.000000   0.000000   1.678379   2.378515   1.049819
  0.000000   0.000000   3.123951   3.133857   0.000000   2.613080
 0.000648802458
  2.835019   0.000000   1.665523   1.345364   2.732534   2.006917
  0.000000   0.000000   0.000000   0.000000   0.000000   3.397723
 0.000440679048
  0.000000   0.000000   3.005249   0.000000   0.000000   0.000000
  1.523666   2.542008   2.458044   2.811661   0.000000   1.217578
 0.000944181372
  0.000000   0.000000   3.026404   0.000000   0.000000   0.000000
  2.923376   0.000000   1.593013   1.702720   2.773216   2.013263
 0.000562872123
  0.000000   0.000000   3.182904   2.699325   0.000000   1.866240
  0.000000   0.000000   0.000000   0.455539   2.727734   1.559305
 0.000712408548
  1.260132   2.335246   2.013114   0.000000   0.000000   3.419579
  3.209898   0.000000   1.263599   0.000000   0.000000   0.000000
 0.000445992631
  2.708795   0.000000   1.741126   1.465589   2.661068   2.356877
  0.000000   0.000000   3.086917   0.000000   0.000000   0.000000
 0.000772874655
  0.367258   2.603342   1.725869   0.000000   0.000000   0.000000
  0.000000   0.000000   3.602954   2.787284   0.000000   1.823707
 0.000468389445
  0.000000   0.000000   0.000000   2.876657   0.000000   1.172860
  0.000000   0.000000   3.167167   0.792280   2.848205   2.124210
 0.000457417548
  0.000000   0.000000   0.000000   0.000000   0.000000   3.003606
  0.968055   2.827770   0.814828   3.089547   0.000000   1.197940
 0.000391360842
  2.720387   0.000000   1.487446   0.000000   0.000000   0.000000
  1.536534   2.837312   1.953894   0.000000   0.000000   3.348379
 0.000444046462
  0.000000   0.000000   3.009767   0.000000   0.000000   0.000000
 -0.595557   2.697110   1.797311   2.734516   0.000000   1.384050
 0.000591103757
  1.280062   2.351996   1.797746   3.159575   0.000000   1.641729
  0.000000   0.000000   3.303401   0.000000   0.000000   0.000000
 0.000550144722
  2.253932   0.000000   2.004991   0.000000   0.000000   0.000000
  0.000000   0.000000   4.062059  -0.059772   2.533745   1.772270
 0.000641601102
  0.000000   0.000000   3.080560   2.930617   0.000000   2.207769
  0.000000   0.000000   0.000000   0.329227   2.822507   1.511304
 0.000423288361
  0.000000   0.000000   3.004198   0.000000   0.000000   0.000000
  2.689539   0.000000   1.511188   0.748812   2.949461   2.468863
 0.000528447281
  0.000000   0.000000   0.000000   2.784823   0.000000   1.172719
  0.000000   0.000000   3.231494   0.145493   2.750860   1.719741
 0.000529516099
  2.556306   0.000000   1.931992   0.000000   0.000000   3.529124
  1.545374   2.725897   0.900185   0.000000   0.000000   0.000000
 0.000464543786
  0.000000   0.000000   0.000000   1.145769   2.663359   0.863457
  0.000000   0.000000   3.320212   2.776003   0.000000   2.008334
 0.000584751710
  0.000000   0.000000   3.006161   0.000000   0.000000   0.000000
  2.903990   0.000000   1.863069   1.130599   2.845038   2.125973
 0.000508876877
  1.269096   2.056810   1.808238   3.031520   0.000000   3.124532
  0.000000   0.000000   0.000000   0.000000   0.000000   3.632371
 0.000480197864
  2.575894   0.000000   1.610439   0.000000   0.000000   0.000000
  0.930312   2.579262   1.666192   0.000000   0.000000   3.700365
 0.000541508968
  2.485903   0.000000   1.702281   0.000000   0.000000   0.000000
  0.000000   0.000000   3.677798   0.378243   2.567120   1.958406
 0.000710736235
  0.000000   0.000000   0.000000   1.355449   2.415706   1.224567
  0.000000   0.000000   3.093319   3.404903   0.000000   2.007552
 0.000456428484
  1.216216   2.321555   1.776664   0.000000   0.000000   3.300403
  0.000000   0.000000   0.000000   3.170382   0.000000   0.569324
 0.000491190621
  1.388529   2.588699   0.792961   0.000000   0.000000   0.000000
  3.046926   0.000000   1.306506   0.000000   0.000000   3.215090
 0.000476392138
  1.389647   2.213680   1.545696   0.000000   0.000000   0.000000
  0.000000   0.000000   3.247645   3.157137   0.000000   0.054135
 0.000484991970
  0.621789   2.328829   1.793699   0.000000   0.000000   0.000000
  2.717566   0.000000   2.086114   0.000000   0.000000   3.935272
 0.000482523404
  0.000000   0.000000   0.000000   0.000000   0.000000   3.019362
  3.036938   0.000000  -0.001827   1.635214   2.321093   1.662952
 0.000747586440
  0.000000   0.000000   3.270928   0.953243   2.651417   1.747295
  2.891234   0.000000   1.837177   0.000000   0.000000   0.000000
 0.000555132727
  0.000000   0.000000   0.000000   0.000000   0.000000   3.051697
  1.364913   2.620165   0.902645   3.156294   0.000000   1.094470
 0.000484030288
  1.366818   2.574532   2.235353   0.000000   0.000000   3.216964
  2.890381   0.000000   1.212396   0.000000   0.000000   0.000000
 0.000669728589
  2.549223   0.000000   1.686960   0.000000   0.000000   3.289608
  1.591713   2.816279   1.042495   0.000000   0.000000   0.000000
 0.000560424795
  0.000000   0.000000   0.000000   0.000000   0.000000   3.019953
  1.526023   2.367856   1.109806   3.103805   0.000000  -0.291637
 0.000477273369
  2.826497   0.000000   1.572863   1.201078   2.610115   1.551303
  0.000000   0.000000   0.000000   0.000000   0.000000   3.500034
 0.000471642480
  0.000000   0.000000   3.030519  -1.475639   2.185769   1.563688
  0.000000   0.000000   0.000000   2.863954   0.000000   1.454184
 0.000540838211
  0.000000   0.000000   3.018336   1.326697   2.241807   1.528775
  0.000000   0.000000   0.000000   3.392951   0.000000   1.148850
 0.000625421741
  0.834616   2.402708   1.954376   0.000000   0.000000   3.545603
  2.777708   0.000000   1.737271   0.000000   0.000000   0.000000
 0.000666222184
  0.000000   0.000000   0.000000   0.000000   0.000000   3.064576
  2.920111   0.000000   1.418695   1.625325   2.807838   1.046886
 0.000512778069
  0.000000   0.000000   0.000000   2.725834   0.000000   1.269341
  0.000000   0.000000   3.051303   1.976012   2.299321   3.312289
 0.000834522295
  0.000000   0.000000   3.152278   2.884037   0.000000   2.077995
  0.000000   0.000000   0.000000   1.232858   2.855732   1.946607
 0.000441634188
  0.000000   0.000000   3.052968   0.000000   0.000000   0.000000
  2.824630   0.000000   1.548569   1.449980   2.870030   0.817722
 0.000525859612
  0.000000   0.000000   0.000000   0.000000   0.000000   3.113496
  2.978929   0.000000   1.261628   1.109909   2.815987   1.690280
 0.000464357563
  2.876999   0.000000   2.246123   0.000000   0.000000   3.446269
  1.121810   2.626677   1.443774   0.000000   0.000000   0.000000
 0.000471654090
  0.000000   0.000000   0.000000   2.737882   0.000000   1.418542
  0.000000   0.000000   3.112038  -1.292762   2.357976   1.571187
 0.000598827518
  0.000000   0.000000   3.040563   1.898975   2.084660   1.973214
  0.000000   0.000000   0.000000   3.034788   0.000000  -0.267090
 0.000803109366
  0.000000   0.000000   0.000000   0.000000   0.000000   3.033960
  2.955925   0.000000   0.971320   1.496114   2.688811   0.575688
 0.000526103461
  0.000000   0.000000   3.140088   0.000000   0.000000   0.000000
  1.312150   2.629716   1.600939   3.165953   0.000000   1.287727
 0.000459129815
  2.725489   0.000000   1.730970   0.000000   0.000000   3.031490
  2.041832   2.931188   2.006145   0.000000   0.000000   0.000000
 0.000454993454
  2.659438   0.000000   1.584364   0.000000   0.000000   0.000000
  0.000000   0.000000   3.176424   1.293127   2.986391   0.942225
 0.000458832856
  0.000000   0.000000   3.174974   2.779069   0.000000   1.943378
  0.000000   0.000000   0.000000   1.566771   2.773633   2.946805
 0.000411934067
  0.000000   0.000000   0.000000   2.791638   0.000000   1.168762
  0.810378   2.741953   1.798448   0.000000   0.000000   3.405170
 0.000465589519
  1.434203   2.247699   1.943250   0.000000   0.000000   3.407126
  3.273078   0.000000   0.989599   0.000000   0.000000   0.000000
 0.000450102728
  2.596296   0.000000   1.688674   1.900344   2.753310   0.704522
  0.000000   0.000000   3.260916   0.000000   0.000000   0.000000
 0.000516447033
  1.088129   2.592895   2.074127   0.000000   0.000000   3.444778
  2.936537   0.000000   1.304068   0.000000   0.000000   0.000000
 0.000458722685
  0.000000   0.000000   3.498687   0.813778   2.613736   2.110439
  2.695670   0.000000   1.761366   0.000000   0.000000   0.000000
 0.000584102753
  0.000000   0.000000   0.000000   0.000000   0.000000   3.029629
  0.815775   2.745374   1.221243   3.132591   0.000000   1.029916
 0.000408485588
  0.000000   0.000000   0.000000   2.832664   0.000000   1.269868
  0.000000   0.000000   3.177291   0.946462   2.763213   1.747462
 0.000574050718
  0.000000   0.000000   3.157379   0.348536   2.720285   1.826627
  0.000000   0.000000   0.000000   2.929811   0.000000   1.709296
 0.000498605635
  2.568371   0.000000   1.786621   0.940372   2.615758   2.114904
  0.000000   0.000000   0.000000   0.000000   0.000000   3.665886
 0.000549438795
  2.740116   0.000000   1.404373   1.573765   2.541284   2.575013
  0.000000   0.000000   0.000000   0.000000   0.000000   3.400094
 0.000627495271
  1.268248   2.323958   1.695745   3.241371   0.000000   1.414322
  0.000000   0.000000   3.353220   0.000000   0.000000   0.000000
 0.000462978534
  1.278732   2.492353   1.818418   3.131870   0.000000   1.511039
  0.000000   0.000000   3.398595   0.000000   0.000000   0.000000
 0.000418645530
  2.665521   0.000000   1.733194   0.000000   0.000000   3.204163
  0.000000   0.000000   0.000000   0.889705   3.057078   1.718593
 0.000426826289
  0.957009   2.365552   2.173742   0.000000   0.000000   3.788814
  2.904797   0.000000   2.338304   0.000000   0.000000   0.000000
 0.000386464774
  1.308162   2.322446   1.931939   0.000000   0.000000   3.416575
  3.161465   0.000000   2.797289   0.000000   0.000000   0.000000
 0.000402192099
  2.676460   0.000000   1.613205   0.000000   0.000000   3.145530
  1.660431   2.784928   0.644380   0.000000   0.000000   0.000000
 0.000580513394
  1.240227   2.537436   1.111625   2.898778   0.000000   1.070893
  0.000000   0.000000   0.000000   0.000000   0.000000   3.150729
 0.000702512351
  0.000000   0.000000   3.035453   1.071977   2.711340   2.311504
  0.000000   0.000000   0.000000   3.031542   0.000000   2.501427
 0.000400370020
  1.478298   2.665127   2.732386   2.716015   0.000000   1.882073
  0.000000   0.000000   3.470155   0.000000   0.000000   0.000000
 0.000440785818
  2.708306   0.000000   1.872429   0.000000   0.000000   3.297222
  0.000000   0.000000   0.000000   1.170791   2.893321   1.543985
 0.000469134702
  2.343743   0.000000   1.971727   0.000000   0.000000   3.846858
  1.252076   2.706645   1.101081   0.000000   0.000000   0.000000
 0.000404883467
  1.096099   2.562989   1.567057   2.864255   0.000000   1.449594
  0.000000   0.000000   0.000000   0.000000   0.000000   3.490883
 0.000485917772
  3.013473   0.000000   2.308146   1.607787   2.680057   2.641820
  0.000000   0.000000   3.106677   0.000000   0.000000   0.000000
 0.000403860564
  0.639210   2.447854   1.612867   0.000000   0.000000   0.000000
  0.000000   0.000000   3.334186   3.033173   0.000000   1.808900
 0.000547339102
  0.000000   0.000000   0.000000   2.869327   0.000000   1.058273
  0.000000   0.000000   3.130187   0.434982   2.854406   1.592669
 0.000450175771
  2.930985   0.000000   1.845990   1.240566   2.683983   1.898874
  0.000000   0.000000   3.248779   0.000000   0.000000   0.000000
 0.000505865030
  0.202370   2.242321   2.358938   0.000000   0.000000   4.345924
  2.415788   0.000000   1.975552   0.000000   0.000000   0.000000
 0.000495137587
  2.704443   0.000000   1.477969   0.000000   0.000000   0.000000
  0.000000   0.000000   3.288868   0.921425   2.877668   1.531206
 0.000494996729
  1.449662   2.543471   1.104276   3.056970   0.000000   1.755310
  0.000000   0.000000   0.000000   0.000000   0.000000   3.205102
 0.000565633653
  0.173519   2.269126   2.053404   0.000000   0.000000   4.075688
  0.000000   0.000000   0.000000   2.544909   0.000000   2.180388
 0.000596556701
  0.000000   0.000000   3.085691   0.000000   0.000000   0.000000
  1.187451   2.691521   1.957537   3.148100   0.000000   2.207409
 0.000406928113
  0.000000   0.000000   0.000000   0.431358   2.565770   1.644174
  2.822176   0.000000   1.338480   0.000000   0.000000   3.483308
 0.000522596357
  0.000000   0.000000   0.000000   2.768946   0.000000   1.272898
  0.258796   2.729566   1.801621   0.000000   0.000000   3.368496
 0.000501134947
  0.000000   0.000000   0.000000   0.000000   0.000000   3.010874
  2.922403   0.000000   0.882443   1.899916   2.847603   0.902682
 0.000442577424
  0.000000   0.000000   0.000000   1.223866   2.663414   0.736986
  2.505440   0.000000   1.783980   0.000000   0.000000   3.704051
 0.000417191580
  0.000000   0.000000   3.020951   0.000000   0.000000   0.000000
  2.774683   0.000000   1.667189   1.611689   2.846408   1.573040
 0.000625146959
  3.033979   0.000000   2.936515   0.000000   0.000000   3.328971
  1.529937   2.304552   1.451935   0.000000   0.000000   0.000000
 0.000590164373
  0.000000   0.000000   0.000000   2.797665   0.000000   1.091866
  0.000000   0.000000   3.253202   1.463490   2.760146   2.197406
 0.000531858120
  2.564208   0.000000   1.762382   0.000000   0.000000   3.457675
  1.583410   2.908450   1.280802   0.000000   0.000000   0.000000
 0.000380875690
  2.742642   0.000000   1.996597   0.000000   0.000000   3.328761
  1.224157   2.603873   1.013050   0.000000   0.000000   0.000000
 0.000676018300
  3.087979   0.000000   2.470850   1.380372   2.530977   1.732074
  0.000000   0.000000   3.216157   0.000000   0.000000   0.000000
 0.000491562396
  0.000000   0.000000   0.000000   0.000000   0.000000   3.040963
  1.413262   2.611709   0.731772   3.025881   0.000000   0.798914
 0.000536183581
  0.000000   0.000000   0.000000   0.000000   0.000000   3.065141
  2.920502   0.000000   1.134555   1.015540   2.720427   1.632881
 0.000617188474
  3.033358   0.000000   0.250554   0.000000   0.000000   0.000000
  2.179595   2.068577   2.342153   0.000000   0.000000   3.102614
 0.000926258813
  0.000000   0.000000   3.108840   0.000000   0.000000   0.000000
  1.352426   2.612239   1.724555   3.083316   0.000000   1.036119
 0.000551929425
  0.000000   0.000000   3.015644   2.761429   0.000000   1.821998
  0.000000   0.000000   0.000000   1.170305   3.007334   0.816680
 0.000488727419
  0.000000   0.000000   0.000000   0.000000   0.000000   3.028670
  2.976853   0.000000   0.771955   1.416285   2.816628   1.506236
 0.000494315615
  0.000000   0.000000   3.452761   0.681289   2.700127   1.925595
  2.750662   0.000000   1.681575   0.000000   0.000000   0.000000
 0.000509895980
  2.613355   0.000000   1.539421   0.000000   0.000000   3.037700
  0.000000   0.000000   0.000000   1.395306   2.843783   0.505192
 0.000660647645
  2.787675   0.000000   1.580690   0.000000   0.000000   0.000000
  1.262943   2.792940   2.253293   0.000000   0.000000   3.365024
 0.000441395214
  0.000000   0.000000   0.000000   0.000000   0.000000   3.035716
  0.829859   2.894783   1.099538   2.857316   0.000000   1.515150
 0.000512338733
  2.742971   0.000000   1.877376   0.000000   0.000000   3.252964
  1.101460   2.689058   1.108266   0.000000   0.000000   0.000000
 0.000659780984
  2.672032   0.000000   1.487272   0.000000   0.000000   0.000000
  0.000000   0.000000   3.247354   0.930726   2.868398   1.220358
 0.000537557131
  0.000000   0.000000   0.000000   0.000000   0.000000   3.023445
  1.486869   2.452567   1.179118   3.241969   0.000000   1.873807
 0.000629709051
  0.000000   0.000000   3.040558   2.687840   0.000000   4.388705
  0.000000   0.000000   0.000000   2.426102   1.285906   1.581363
 0.000745868307
  0.000000   0.000000   0.000000   0.000000   0.000000   3.064026
  0.564236   2.700497   1.493822   3.099290   0.000000   1.962271
 0.000441246361
  0.000000   0.000000   0.000000   0.000000   0.000000   3.012022
  2.126916   2.171898   0.227069   3.007970   0.000000   2.325640
 0.000936125839
  0.000000   0.000000   0.000000   2.429655   0.000000   1.797255
  0.350135   2.661403   1.522724   0.000000   0.000000   3.787588
 0.000565293655
  0.000000   0.000000   3.029101   0.000000   0.000000   0.000000
 -0.189403   2.748061   1.747173   2.870321   0.000000   1.508902
 0.000512994354
  3.152307   0.000000   3.079228   1.808192   2.308739   1.686682
  0.000000   0.000000   3.120514   0.000000   0.000000   0.000000
 0.000552233131
  2.456392   0.000000   1.803240   0.000000   0.000000   0.000000
  0.000000   0.000000   3.684584   0.818512   2.833407   2.606111
 0.000418060865
  0.000000   0.000000   3.243236   2.847377   0.000000   2.235979
  0.000000   0.000000   0.000000   1.516847   2.528729   0.673408
 0.000685915149
  0.000000   0.000000   0.000000  -0.532968   2.456503   1.692464
  2.562518   0.000000   1.672385   0.000000   0.000000   3.522361
 0.000812652507
  1.522506   2.170012   1.586054   3.047858   0.000000   3.021331
  0.000000   0.000000   3.058744   0.000000   0.000000   0.000000
 0.000827817458
  2.580318   0.000000   1.671906   0.000000   0.000000   3.258229
  0.000000   0.000000   0.000000   0.346918   2.834625   1.834805
 0.000654590030
  1.672843   2.361098   1.637742   3.298929   0.000000   0.512137
  0.000000   0.000000   3.107820   0.000000   0.000000   0.000000
 0.000520290563
  1.570954   2.376411   1.272207   3.399902   0.000000   1.063507
  0.000000   0.000000   0.000000   0.000000   0.000000   3.022630
 0.000523077830
  2.605091   0.000000   1.572347   0.000000   0.000000   3.095552
  0.000000   0.000000   0.000000   0.458112   2.923361   1.230070
 0.000646306145
  0.000000   0.000000   0.000000   2.706245   0.000000   1.396872
  0.000000   0.000000   3.216619   0.764211   3.057679   1.346108
 0.000389421189
  0.000000   0.000000   0.000000   2.692461   0.000000   1.372707
  0.000000   0.000000   3.070058   1.318396   2.844106  -0.071394
 0.000424887149
  0.000000   0.000000   0.000000   0.000000   0.000000   3.033597
  3.040650   0.000000   0.525382   0.611421   2.707310   1.487859
 0.000429258450
  3.057621   0.000000   2.091039   1.498739   2.577214   1.877857
  0.000000   0.000000   3.161543   0.000000   0.000000   0.000000
 0.000537617871
  0.000000   0.000000   3.118979   2.763984   0.000000   1.707120
  0.000000   0.000000   0.000000   0.744722   2.834966   2.039107
 0.000571861470
  1.694515   2.517197   2.719790   3.081287   0.000000   1.813593
  0.000000   0.000000   3.026389   0.000000   0.000000   0.000000
 0.000580623112
  1.590273   2.519336   0.733368   3.186081   0.000000   1.207628
  0.000000   0.000000   0.000000   0.000000   0.000000   3.086678
 0.000516024175
  0.000000   0.000000   0.000000   0.000000   0.000000   3.095613
  1.451157   2.709088   0.607030   3.003501   0.000000   1.068689
 0.000451221048
  1.540777   2.572147   0.718818   2.750667   0.000000   1.799556
  0.000000   0.000000   0.000000   0.000000   0.000000   3.300721
 0.000657926441
  0.000000   0.000000   3.283540   2.819993   0.000000   1.877473
  0.000000   0.000000   0.000000   0.560128   2.754190   1.463441
 0.000512262634
  1.593164   2.581406   3.064909   0.000000   0.000000   3.076747
  2.954834   0.000000   2.183889   0.000000   0.000000   0.000000
 0.000453325141
  0.567806   2.483905   1.673118   0.000000   0.000000   0.000000
  2.415226   0.000000   1.973313   0.000000   0.000000   3.914791
 0.000619184114
  1.150730   2.393336   1.982441   3.055016   0.000000   1.849282
  0.000000   0.000000   3.588227   0.000000   0.000000   0.000000
 0.000409459471
  0.000000   0.000000   0.000000   2.810568   0.000000   1.088554
  0.889791   2.629959   1.562130   0.000000   0.000000   3.235315
 0.000655594618
  0.000000   0.000000   3.152813   2.969472   0.000000   2.095700
  0.000000   0.000000   0.000000   1.461952   2.772923   2.274258
 0.000416866667
  0.000000   0.000000   3.023799   0.000000   0.000000   0.000000
  1.228861   2.327952   1.529237   3.601059   0.000000   1.202003
 0.000384150184
  0.000000   0.000000   3.080486   2.741866   0.000000   1.754069
  0.000000   0.000000   0.000000   0.960585   2.804841   0.804818
 0.000648800415
  0.000000   0.000000   3.832911  -0.030025   2.638285   2.302933
  2.417981   0.000000   1.910146   0.000000   0.000000   0.000000
 0.000575619219
  0.000000   0.000000   0.000000   0.000000   0.000000   3.168797
  2.981299   0.000000   1.376038   1.432463   2.804520   1.636628
 0.000439925811
  0.000000   0.000000   0.000000   0.000000   0.000000   3.008535
  2.810697   0.000000   1.192321  -0.124350   2.887190   1.262000
 0.000450555705
  0.183381   2.555406   1.653811   0.000000   0.000000   0.000000
  0.000000   0.000000   3.497054   2.831789   0.000000   2.096162
 0.000516260443
  1.632872   2.462039   2.474054   0.000000   0.000000   3.171618
  3.121097   0.000000   1.331162   0.000000   0.000000   0.000000
 0.000588243661
  0.000000   0.000000   0.000000   0.000000   0.000000   3.034520
  1.357376   2.760486   0.727142   2.984972   0.000000   1.766124
 0.000531992885
  2.823558   0.000000   1.937970   1.368843   2.650592   1.292312
  0.000000   0.000000   3.201566   0.000000   0.000000   0.000000
 0.000670407143
  2.573986   0.000000   1.570834   0.000000   0.000000   0.000000
  0.000000   0.000000   3.146225  -1.241060   2.584250   0.971107
 0.000509391780
  1.530449   2.564810   2.415650   3.079339   0.000000   2.039821
  0.000000   0.000000   3.032005   0.000000   0.000000   0.000000
 0.000558874427
  0.000000   0.000000   3.119561   0.354762   2.874609   2.232143
  2.769951   0.000000   1.873546   0.000000   0.000000   0.000000
 0.000462021889
  0.000000   0.000000   0.000000   2.956953   0.000000   0.530940
  0.000000   0.000000   3.098571   1.397393   2.725657   0.676674
 0.000404532199
  1.454565   2.214886   1.448994   0.000000   0.000000   0.000000
  3.342856   0.000000   0.364175   0.000000   0.000000   3.193528
 0.000447870345
  0.000000   0.000000   0.000000   3.021466   0.000000   0.325981
  0.657214   2.660873   1.326727   0.000000   0.000000   3.107888
 0.000384798722
  0.000000   0.000000   0.000000   2.658046   0.000000   1.436157
  0.000000   0.000000   3.032620   1.283522   3.082247   2.508342
 0.000426036258
  0.000000   0.000000   3.050291   0.000000   0.000000   0.000000
  2.715343   0.000000   1.585247   0.808735   2.647349   1.632974
 0.000950302043
  0.000000   0.000000   3.012260   0.000000   0.000000   0.000000
  2.876669   0.000000   2.022087   1.863414   2.437690   0.207365
 0.000837619221
  1.242665   2.508891   1.810973   2.932075   0.000000   1.166367
  0.000000   0.000000   3.221664   0.000000   0.000000   0.000000
 0.000696606475
  1.085618   2.320279   1.586613   0.000000   0.000000   3.173217
  0.000000   0.000000   0.000000   3.152085   0.000000   1.873471
 0.000672136917
  2.672610   0.000000   1.682826   0.000000   0.000000   3.270588
  0.000000   0.000000   0.000000   1.058150   2.761339   1.601727
 0.000639178803
  1.286420   2.538204   1.188109   2.823686   0.000000   1.748388
  0.000000   0.000000   0.000000   0.000000   0.000000   3.059586
 0.000961832705
  0.000000   0.000000   0.000000   0.000000   0.000000   3.022586
  2.845465   0.000000   1.284802   0.837010   2.829828   1.637824
 0.000604443980
  0.000000   0.000000   0.000000   0.000000   0.000000   3.158471
  2.931478   0.000000   1.564672   1.037431   2.864766   1.434562
 0.000433375012
  1.254176   2.360943   1.459060   3.059030   0.000000   2.084575
  0.000000   0.000000   0.000000   0.000000   0.000000   3.331849
 0.000612508162
  0.316875   2.560521   1.592575   0.000000   0.000000   0.000000
  0.000000   0.000000   3.395561   2.919624   0.000000   2.073530
 0.000500257903
  0.000000   0.000000   3.046374   1.167148   2.588501   2.068545
  0.000000   0.000000   0.000000   3.112630   0.000000   1.994235
 0.000536696109
  1.274230   2.245399   1.708139   0.000000   0.000000   3.250257
  0.000000   0.000000   0.000000   3.464331   0.000000   2.336284
 0.000372947984
  0.000000   0.000000   3.391391   0.410874   2.553757   1.856732
  2.952666   0.000000   2.426704   0.000000   0.000000   0.000000
 0.000437351874
  1.630972   2.374039   1.666136   3.270109   0.000000   0.807811
  0.000000   0.000000   3.161991   0.000000   0.000000   0.000000
 0.000530687542
  1.944436   2.158083   1.085396   3.246818   0.000000   2.795043
  0.000000   0.000000   0.000000   0.000000   0.000000   3.056745
 0.000734535185
  1.378603   2.536207   0.934487   0.000000   0.000000   0.000000
  3.092944   0.000000   1.351146   0.000000   0.000000   3.122228
 0.000573874511
  0.000000   0.000000   3.097383   0.897482   2.533877   1.687127
  0.000000   0.000000   0.000000   3.067274   0.000000   1.381817
 0.000628250922
  0.000000   0.000000   3.898286   2.593773   0.000000   2.174049
  0.199088   2.447320   1.964550   0.000000   0.000000   0.000000
 0.000549947113
  2.607219   0.000000   1.529535   0.000000   0.000000   0.000000
  1.076049   2.665089   1.950397   0.000000   0.000000   3.356247
 0.000723740404
  0.000000   0.000000   3.040562   2.804387   0.000000   1.919430
  0.000000   0.000000   0.000000   0.046101   2.923335   0.945214
 0.000423953752
  1.209400   2.521165   2.242112   0.000000   0.000000   3.352806
  2.931835   0.000000   2.288874   0.000000   0.000000   0.000000
 0.000503188439
  1.358934   2.539917   2.367518   0.000000   0.000000   3.277499
  2.915095   0.000000   1.335852   0.000000   0.000000   0.000000
 0.000624342055
  0.000000   0.000000   3.495492   2.830345   0.000000   2.402693
  0.728486   2.493284   1.906571   0.000000   0.000000   0.000000
 0.000537745946
  2.537060   0.000000   1.937239   0.000000   0.000000   3.636466
  0.000000   0.000000   0.000000   0.672709   2.737783   1.630557
 0.000518468978
  2.638947   0.000000   1.646715   0.000000   0.000000   0.000000
  0.000000   0.000000   3.331640   1.205156   2.947156   1.457810
 0.000440084042
  0.538993   2.466567   1.768437   0.000000   0.000000   3.519865
  0.000000   0.000000   0.000000   2.917391   0.000000   1.679918
 0.000512995058
  0.000000   0.000000   3.023408   0.000000   0.000000   0.000000
  2.988234   0.000000   2.048605   1.475343   2.799960   1.670688
 0.000508778741
  0.000000   0.000000   0.000000   0.000000   0.000000   3.116155
  2.930575   0.000000   1.138927   1.630304   2.651206   2.333110
 0.000612079835
  0.000000   0.000000   3.183139   0.841457   2.636565   1.781813
  0.000000   0.000000   0.000000   3.047888   0.000000   1.021685
 0.000482272287
  0.000000   0.000000   3.049344   0.000000   0.000000   0.000000
  2.927478   0.000000   1.587794   1.395279   2.818147   1.064763
 0.000531190000
  2.557786   0.000000   1.868764   1.451624   2.782621   1.680516
  0.000000   0.000000   3.649139   0.000000   0.000000   0.000000
 0.000383723884
  2.888321   0.000000   3.922624   0.000000   0.000000   3.098726
  2.222780   1.743991   1.504958   0.000000   0.000000   0.000000
 0.000759521632
  0.000000   0.000000   3.200007   2.848962   0.000000   2.230234
  0.000000   0.000000   0.000000   1.520652   2.677903   0.867334
 0.000591993630
  1.609161   2.573289   1.613989   3.233963   0.000000   1.844943
  0.000000   0.000000   3.113015   0.000000   0.000000   0.000000
 0.000471653313
  2.576795   0.000000   1.677663   0.000000   0.000000   0.000000
  1.149467   2.726902   1.340987   0.000000   0.000000   3.681993
 0.000410509559
  1.296225   2.503556   1.366133   2.986292   0.000000   1.540197
  0.000000   0.000000   0.000000   0.000000   0.000000   3.170113
 0.000693126619
  1.490237   2.330089   1.648881   3.312805   0.000000   1.079293
  0.000000   0.000000   3.025037   0.000000   0.000000   0.000000
 0.000654358949
  0.000000   0.000000   3.065115   0.000000   0.000000   0.000000
  3.072132   0.000000   2.943143   1.452172   2.501815   1.677140
 0.000525088838
  2.904078   0.000000   2.267329   1.224189   2.444799   1.710610
  0.000000   0.000000   3.604227   0.000000   0.000000   0.000000
 0.000467007520
  2.513648   0.000000   1.731154   0.000000   0.000000   0.000000
  0.000000   0.000000   3.612881   0.703309   2.706236   1.593640
 0.000572139576
  2.967737   0.000000   0.632522   0.000000   0.000000   0.000000
  1.455415   2.425436   1.866013   0.000000   0.000000   3.225693
 0.000693579388
  0.000000   0.000000   3.290691   2.938506   0.000000   2.416647
  1.072718   2.560211   1.856124   0.000000   0.000000   0.000000
 0.000526879156
  0.000000   0.000000   0.000000   0.000000   0.000000   3.044758
  1.322200   2.464584   1.519434   3.213912   0.000000   1.034223
 0.000599892558
  3.130738   0.000000   2.631687   1.847913   2.504608   1.543408
  0.000000   0.000000   3.067997   0.000000   0.000000   0.000000
 0.000562545125
  0.000000   0.000000   3.016346   0.000000   0.000000   0.000000
  1.272585   2.759170   2.864199   2.897132   0.000000   1.772503
 0.000468846314
  0.000000   0.000000   0.000000   2.993418   0.000000   0.202194
  1.457861   2.657971   0.416647   0.000000   0.000000   3.061265
 0.000359328524
  0.785233   2.474035   1.672027   0.000000   0.000000   3.225910
  0.000000   0.000000   0.000000   3.257225   0.000000   2.175236
 0.000394984953
  0.993397   2.381371   1.840405   0.000000   0.000000   3.445760
  0.000000   0.000000   0.000000   3.103272   0.000000   1.883240
 0.000466314886
  0.000000   0.000000   3.374289   0.256604   2.862181   2.056806
  2.711385   0.000000   1.726094   0.000000   0.000000   0.000000
 0.000437205883
  1.012878   2.368897   1.653652   0.000000   0.000000   3.201933
  0.000000   0.000000   0.000000   3.123010   0.000000   2.684883
 0.000527808284
  2.465114   0.000000   1.733215   0.000000   0.000000   0.000000
  0.000000   0.000000   3.620685   0.757501   2.896286   2.130643
 0.000439969191
  0.000000   0.000000   3.030208   0.000000   0.000000   0.000000
 -0.445907   2.807567   1.866838   2.751050   0.000000   1.370288
 0.000498874087
  0.000000   0.000000   3.180199   1.519989   2.660463   2.749927
  0.000000   0.000000   0.000000   2.945985   0.000000   1.743662
 0.000472581514
  0.230192   2.322395   1.989858   0.000000   0.000000   3.951027
  0.000000   0.000000   0.000000   2.511523   0.000000   1.752016
 0.000685142123
  0.000000   0.000000   0.000000   1.281610   2.620381   1.046433
  0.000000   0.000000   3.116919   3.040080   0.000000   1.109649
 0.000531925631
  0.000000   0.000000   0.000000   2.741538   0.000000   1.219488
  0.962278   2.595013   1.248685   0.000000   0.000000   3.440392
 0.000552378319
 -0.158670   2.100085   2.439027   2.044961   0.000000   2.354286
  0.000000   0.000000   4.687484   0.000000   0.000000   0.000000
 0.000576283206
  1.138895   2.601742   2.456670   0.000000   0.000000   3.482849
  2.769952   0.000000   1.528249   0.000000   0.000000   0.000000
 0.000529652594
  1.501569   2.450826   1.068209   0.000000   0.000000   0.000000
  3.027443   0.000000   2.104145   0.000000   0.000000   3.241523
 0.000648462375
  2.991759   0.000000   2.540553   1.597288   2.486221   1.346593
  0.000000   0.000000   3.329538   0.000000   0.000000   0.000000
 0.000550115320
  0.000000   0.000000   0.000000   2.709072   0.000000   1.339721
  0.000000   0.000000   3.150527   0.337450   2.966679   1.996456
 0.000468657918
  3.009925   0.000000   2.548797   1.289756   2.492856   1.739358
  0.000000   0.000000   3.440757   0.000000   0.000000   0.000000
 0.000442215234
  2.886288   0.000000   2.331301   0.000000   0.000000   3.448583
  1.199365   2.656195   1.779994   0.000000   0.000000   0.000000
 0.000425581386
  0.652351   2.500361   1.591414   0.000000   0.000000   3.150138
  0.000000   0.000000   0.000000   3.001725   0.000000   1.416854
 0.000666288998
  1.324396   2.614944   1.395054   2.956483   0.000000   1.373858
  0.000000   0.000000   0.000000   0.000000   0.000000   3.347578
 0.000470035326
  0.000000   0.000000   3.156852   0.301426   2.784502   1.825764
  0.000000   0.000000   0.000000   2.913814   0.000000   1.651179
 0.000458799244
  0.000000   0.000000   3.106536   2.704459   0.000000   1.802728
  0.000000   0.000000   0.000000   1.252644   2.793723   2.348452
 0.000619350800
  2.771638   0.000000   2.262509   0.000000   0.000000   3.537534
  0.940260   2.618531   1.291578   0.000000   0.000000   0.000000
 0.000497532563
  0.000000   0.000000   0.000000   0.701335   2.730183   1.035100
  0.000000   0.000000   3.136810   2.822703   0.000000   1.477310
 0.000606095018
  0.000000   0.000000   3.159693   1.325285   2.612754   2.426736
  0.000000   0.000000   0.000000   3.081604   0.000000   1.983474
 0.000454805745
  2.773015   0.000000   1.828999   0.000000   0.000000   3.166418
  1.627375   2.601369   0.484759   0.000000   0.000000   0.000000
 0.000688182575
  2.465500   0.000000   2.065475   1.018200   2.580282   1.492197
  0.000000   0.000000   3.864695   0.000000   0.000000   0.000000
 0.000487017797
  0.791382   2.409168   1.709377   0.000000   0.000000   3.359127
  0.000000   0.000000   0.000000   3.142738   0.000000   1.283721
 0.000461101087
  0.000000   0.000000   3.413507   2.756673   0.000000   1.831594
  1.158741   2.799745   2.407917   0.000000   0.000000   0.000000
 0.000409115548
  0.000000   0.000000   3.225530  -0.206226   2.689730   1.844050
  0.000000   0.000000   0.000000   2.781429   0.000000   1.559047
 0.000556820905
  2.615343   0.000000   1.512464   0.000000   0.000000   0.000000
  0.000000   0.000000   3.309869   0.627990   2.777572   2.128036
 0.000639208483
  2.533513   0.000000   1.669826   0.000000   0.000000   0.000000
  0.000000   0.000000   3.356335   0.711701   2.984535   1.834900
 0.000488089399
  1.461523   2.263993   1.559290   0.000000   0.000000   3.118380
  0.000000   0.000000   0.000000   3.295261   0.000000   0.402208
 0.000538025514
  1.308771   2.512106   2.044192   0.000000   0.000000   3.233970
  3.205579   0.000000   2.253864   0.000000   0.000000   0.000000
 0.000407104936
  0.000000   0.000000   3.471392   2.894413   0.000000   2.583335
  0.667964   2.474495   1.627708   0.000000   0.000000   0.000000
 0.000508017938
  0.876965   2.452892   1.691173   0.000000   0.000000   3.209760
  0.000000   0.000000   0.000000   2.924037   0.000000   0.742736
 0.000696794935
  2.370661   0.000000   1.960835   0.000000   0.000000   0.000000
  0.379821   2.408329   2.296238   0.000000   0.000000   4.275125
 0.000455007173
  1.050103   2.394634   2.263035   0.000000   0.000000   3.740772
  2.836113   0.000000   1.238630   0.000000   0.000000   0.000000
 0.000469756484
 -0.323750   2.230937   2.069053   0.000000   0.000000   4.069499
  0.000000   0.000000   0.000000   2.523743   0.000000   2.218117
 0.000668242827
  0.000000   0.000000   3.882570  -0.468090   2.392268   2.008189
  2.465019   0.000000   1.986547   0.000000   0.000000   0.000000
 0.000719323190
  0.000000   0.000000   0.000000   2.816531   0.000000   1.150859
  0.000000   0.000000   3.095694   0.623710   2.888374   1.092819
 0.000471662813
  1.224760   2.633460   2.437629   0.000000   0.000000   3.249580
  2.937971   0.000000   1.858466   0.000000   0.000000   0.000000
 0.000498937860
  2.779122   0.000000   1.858400   1.986712   2.733827   0.854050
  0.000000   0.000000   3.193697   0.000000   0.000000   0.000000
 0.000516304606
  2.796637   0.000000   1.673915   1.760606   2.752667   1.020394
  0.000000   0.000000   3.117390   0.000000   0.000000   0.000000
 0.000595244716
  2.555642   0.000000   1.743318   0.000000   0.000000   3.346563
  0.000000   0.000000   0.000000   1.693921   2.929674   1.237598
 0.000415825073
  0.000000   0.000000   3.037223   0.000000   0.000000   0.000000
  2.832809   0.000000   1.788387   1.360538   2.670301   1.664925
 0.000780207241
  0.000000   0.000000   0.000000   2.842345   0.000000   1.185745
  0.862480   2.618054   1.540856   0.000000   0.000000   3.426599
 0.000492837084
  0.000000   0.000000   3.118278   0.934056   2.851965   2.888074
  2.715469   0.000000   1.671376   0.000000   0.000000   0.000000
 0.000454562974
  0.000000   0.000000   0.000000   0.766528   2.736002   0.970722
  0.000000   0.000000   3.021286   2.962444   0.000000   1.711139
 0.000568540467
  0.000000   0.000000   0.000000   0.000000   0.000000   3.054694
  3.108768   0.000000   0.886108   1.363329   2.694234   1.802486
 0.000497050762
  0.000000   0.000000   0.000000   0.000000   0.000000   3.152047
  2.840535   0.000000   1.503134   0.849497   2.972006   1.834029
 0.000410857937
  0.000000   0.000000   0.000000   2.762122   0.000000   1.204782
  0.000000   0.000000   3.096178   1.006857   2.909578   1.539692
 0.000546035076
  0.000000   0.000000   0.000000   2.846662   0.000000   1.114715
  0.000000   0.000000   3.116692   1.159329   2.793688   2.464590
 0.000533978870
  0.000000   0.000000   3.057355   0.000000   0.000000   0.000000
  1.366850   2.736624   2.259348   2.866507   0.000000   1.412378
 0.000631041523
  0.000000   0.000000   3.038309   0.000000   0.000000   0.000000
  0.561508   2.837045   2.035189   2.885129   0.000000   1.275679
 0.000513537233
  2.867459   0.000000   2.578894   1.152389   2.349316   1.702790
  0.000000   0.000000   3.732548   0.000000   0.000000   0.000000
 0.000463626998
  1.162849   2.402730   1.590929   3.017935   0.000000   1.179842
  0.000000   0.000000   0.000000   0.000000   0.000000   3.611224
 0.000387826088
  0.000000   0.000000   0.000000   1.541496   2.596051  -0.125061
  2.679882   0.000000   1.578345   0.000000   0.000000   3.134898
 0.000583100280
  0.000000   0.000000   3.180338   2.894567   0.000000   2.134497
  0.000000   0.000000   0.000000   0.770651   2.761410   1.761147
 0.000488233517
  2.645846   0.000000   2.183778   0.000000   0.000000   3.606666
  1.099632   2.689608   2.133514   0.000000   0.000000   0.000000
 0.000448213327
  3.016483   0.000000   2.450275   1.237578   2.407573   1.613407
  0.000000   0.000000   3.293998   0.000000   0.000000   0.000000
 0.000603815384
  0.184532   2.122186   2.286422   0.000000   0.000000   4.459656
  2.446852   0.000000   2.053013   0.000000   0.000000   0.000000
 0.000459536026
  2.617860   0.000000   1.605957   0.000000   0.000000   0.000000
  1.208629   2.784663   1.249363   0.000000   0.000000   3.463508
 0.000478792124
  0.229847   2.648379   1.663567   0.000000   0.000000   3.200613
  0.000000   0.000000   0.000000   2.902720   0.000000   1.370759
 0.000553603367
  0.747602   2.579562   1.883714   0.000000   0.000000   3.402181
  2.722035   0.000000   1.587111   0.000000   0.000000   0.000000
 0.000681843239
  1.597582   2.119229   1.421227   3.425962   0.000000   2.525450
  0.000000   0.000000   0.000000   0.000000   0.000000   3.295662
 0.000467210892
  0.000000   0.000000   3.037169   0.000000   0.000000   0.000000
  3.021300   0.000000   2.280885   1.094974   2.752706   1.404519
 0.000498796707
  2.480825   0.000000   1.749719   0.000000   0.000000   0.000000
  0.000000   0.000000   3.726972   0.384599   2.754473   1.611082
 0.000495407068
  0.000000   0.000000   3.835102   0.556262   2.531927   2.237902
  2.676203   0.000000   2.161377   0.000000   0.000000   0.000000
 0.000438567874
  0.000000   0.000000   3.135831   1.018049   2.604895   2.025786
  3.052200   0.000000   2.630647   0.000000   0.000000   0.000000
 0.000428587155
  2.624745   0.000000   1.460377   0.000000   0.000000   0.000000
  0.000000   0.000000   3.188786   0.814070   3.097127   1.765433
 0.000430825619
  0.465228   2.552324   2.005406   0.000000   0.000000   3.625275
  0.000000   0.000000   0.000000   2.848845   0.000000   1.809711
 0.000443614142
  1.312539   2.392393   1.866257   3.048781   0.000000   1.205934
  0.000000   0.000000   3.361595   0.000000   0.000000   0.000000
 0.000571651857
  2.831242   0.000000   1.966025   0.000000   0.000000   3.236623
  1.404796   2.891252   1.891522   0.000000   0.000000   0.000000
 0.000409205145
  0.000000   0.000000   3.208478   2.876412   0.000000   2.051926
  0.000000   0.000000   0.000000   1.585891   2.719666   0.941329
 0.000532189810
  1.323028   2.458839   1.195958   0.000000   0.000000   0.000000
  3.223135   0.000000   1.438889   0.000000   0.000000   3.186735
 0.000497961855
  0.000000   0.000000   0.000000   2.662707   0.000000   1.526130
  1.045708   2.841175   0.602266   0.000000   0.000000   3.217020
 0.000513442604
  2.630391   0.000000   1.567193   0.000000   0.000000   0.000000
  0.749595   2.503197   1.797655   0.000000   0.000000   3.681910
 0.000597883151
  1.554807   2.293030   1.211326   3.196220   0.000000   2.265043
  0.000000   0.000000   0.000000   0.000000   0.000000   3.214051
 0.000645555379
  0.000000   0.000000   0.000000   0.997825   2.677009   1.154477
  2.748687   0.000000   1.405522   0.000000   0.000000   3.479145
 0.000461907722
  0.000000   0.000000   3.143474   2.015428   2.292339   3.112262
  0.000000   0.000000   0.000000   2.916080   0.000000   1.154575
 0.000727933675
  0.000000   0.000000   0.000000   1.381843   2.472523   1.178170
  0.000000   0.000000   3.092792   3.099286   0.000000   2.712690
 0.000588849699
  2.554553   0.000000   1.578230   0.000000   0.000000   0.000000
  0.000000   0.000000   3.264618   0.860247   2.719444   1.793116
 0.000817863921
  0.000000   0.000000   0.000000   2.669245   0.000000   1.451496
  0.000000   0.000000   3.151555   1.549950   2.818610   2.556397
 0.000562328106
  0.000000   0.000000   3.576378   0.504485   2.567535   2.063029
  2.621870   0.000000   2.070977   0.000000   0.000000   0.000000
 0.000632690143
  2.343467   0.000000   1.906241   0.000000   0.000000   0.000000
  0.000000   0.000000   3.877699   0.854071   2.676378   2.050995
 0.000501545726
  2.550985   0.000000   1.589038   0.000000   0.000000   0.000000
  0.000000   0.000000   3.293001   1.548282   2.788042   2.804859
 0.000517178389
  0.000000   0.000000   3.089661   0.000000   0.000000   0.000000
  2.804494   0.000000   1.681186   1.333369   2.792074   1.175571
 0.000627482833
  2.646399   0.000000   1.961488   0.000000   0.000000   3.458453
  1.096251   2.628743   1.893197   0.000000   0.000000   0.000000
 0.000623402201
  2.788010   0.000000   2.551075   0.000000   0.000000   3.714300
  1.063629   2.435880   2.030405   0.000000   0.000000   0.000000
 0.000454031336
  0.680243   2.275007   1.886438   2.585782   0.000000   2.472985
  0.000000   0.000000   0.000000   0.000000   0.000000   4.173197
 0.000432731424
  0.966981   2.316689   1.796433   0.000000   0.000000   0.000000
  0.000000   0.000000   3.595739   3.156406   0.000000   1.513855
 0.000375891748
  0.000000   0.000000   3.086947   2.087331   2.145373   3.663286
  0.000000   0.000000   0.000000   2.787148   0.000000   1.448827
 0.000687360412
  0.000000   0.000000   3.048857   0.000000   0.000000   0.000000
  1.884051   2.501333   3.287665   2.855095   0.000000   1.649640
 0.000550603029
  0.000000   0.000000   3.004594   0.000000   0.000000   0.000000
  2.799852   0.000000   1.737633   2.473303   1.848467  -0.665230
 0.000841797030
  2.952275   0.000000   1.809246   1.687448   2.690740   1.303419
  0.000000   0.000000   3.234439   0.000000   0.000000   0.000000
 0.000489299409
  0.000000   0.000000   0.000000   2.945388   0.000000   0.712310
  0.373369   2.662110   1.643498   0.000000   0.000000   3.247301
 0.000420880922
  0.000000   0.000000   3.164027   2.835627   0.000000   2.183600
  1.486427   2.632196   3.119014   0.000000   0.000000   0.000000
 0.000432674908
  2.936616   0.000000   0.718584   0.000000   0.000000   0.000000
  1.772032   2.529369   1.981657   0.000000   0.000000   3.118166
 0.000722462644
  0.000000   0.000000   3.047824   0.000000   0.000000   0.000000
  2.891524   0.000000   4.154481   2.225513   1.565120   1.535455
 0.000684421837
  0.000000   0.000000   0.000000   2.682545   0.000000   1.375723
  0.699365   2.766764   1.228923   0.000000   0.000000   3.380369
 0.000517430599
  2.723384   0.000000   1.935296   0.000000   0.000000   3.446576
  1.582858   2.612319   0.665815   0.000000   0.000000   0.000000
 0.000506266947
  2.793894   0.000000   1.769018   0.000000   0.000000   3.254583
  1.434134   2.805204   0.838014   0.000000   0.000000   0.000000
 0.000471392440
  0.974787   2.410090   1.973348   0.000000   0.000000   3.634755
  3.024110   0.000000   2.147989   0.000000   0.000000   0.000000
 0.000387119289
  0.000000   0.000000   3.008354   0.000000   0.000000   0.000000
  2.333120   1.265095   1.521340   2.980871   0.000000   4.261813
 0.000657190619
  0.000000   0.000000   0.000000   0.000000   0.000000   3.016540
  0.963297   2.490984   1.423936   2.705958   0.000000   1.660178
 0.001283903113
  0.000000   0.000000   3.178631   2.893350   0.000000   2.162108
  0.000000   0.000000   0.000000   1.003356   2.692988   1.373184
 0.000577036133
  0.000000   0.000000   3.396227   2.835698   0.000000   2.273373
  0.750520   2.729639   1.993564   0.000000   0.000000   0.000000
 0.000422068259
  2.831013   0.000000   1.473262   1.057711   2.549798   1.643238
  0.000000   0.000000   0.000000   0.000000   0.000000   3.270802
 0.000712255068
  2.642604   0.000000   1.582698   1.819622   2.758034   2.514306
  0.000000   0.000000   0.000000   0.000000   0.000000   3.329611
 0.000476332089
  2.747268   0.000000   1.210323   0.000000   0.000000   0.000000
  1.757042   2.859629   0.804556   0.000000   0.000000   3.131165
 0.000458538455
  2.608800   0.000000   1.706488   1.946923   2.400697  -0.053624
  0.000000   0.000000   3.338688   0.000000   0.000000   0.000000
 0.000576415584
  1.306879   2.238443   1.574292   0.000000   0.000000   0.000000
  3.136304   0.000000   2.527335   0.000000   0.000000   3.582278
 0.000436680727
  2.391213   0.000000   1.848681   0.000000   0.000000   0.000000
  0.000000   0.000000   3.753811   0.915547   2.750302   2.064876
 0.000494182994
  2.497155   0.000000   1.752671   0.000000   0.000000   3.420954
  0.000000   0.000000   0.000000   0.628110   2.864465   1.075675
 0.000550624796
  0.000000   0.000000   0.000000   0.095364   2.854302   0.958047
  2.542285   0.000000   1.696052   0.000000   0.000000   3.328068
 0.000550052642
  0.000000   0.000000   3.241077   1.106899   2.685381   2.451050
  0.000000   0.000000   0.000000   2.834848   0.000000   1.325050
 0.000569289603
  2.662923   0.000000   1.418010   0.000000   0.000000   0.000000
  0.000000   0.000000   3.324584   0.423626   2.844316   2.336454
 0.000500126863
  0.000000   0.000000   3.171119   1.282482   2.776572   2.772720
  2.679240   0.000000   1.635528   0.000000   0.000000   0.000000
 0.000551309561
  0.000000   0.000000   0.000000   0.812227   2.680979   1.111716
  2.785973   0.000000   1.842629   0.000000   0.000000   3.512887
 0.000443974169
  0.000000   0.000000   0.000000  -0.640880   2.556226   1.452888
  2.608142   0.000000   1.799644   0.000000   0.000000   3.515726
 0.000605534385
  2.722969   0.000000   1.415498   0.000000   0.000000   0.000000
  0.000000   0.000000   3.387372   0.578721   2.819476   1.812278
 0.000473933565
  0.000000   0.000000   0.000000   2.625809   0.000000   1.591878
  0.851685   2.710231   1.486094   0.000000   0.000000   3.708069
 0.000407698798
  0.000000   0.000000   0.000000   0.000000   0.000000   3.204429
  3.045333   0.000000   1.039715   1.317510   2.704130   1.171288
 0.000411821086
  0.000000   0.000000   3.181628   2.750839   0.000000   1.942758
 -1.132664   2.417726   1.486211   0.000000   0.000000   0.000000
 0.000562120154
  0.394107   2.441634   1.956395   0.000000   0.000000   3.728498
  0.000000   0.000000   0.000000   2.737940   0.000000   1.816413
 0.000548138131
  0.923611   2.480404   1.595965   0.000000   0.000000   0.000000
  2.902544   0.000000   1.908315   0.000000   0.000000   3.645967
 0.000431884126
  0.000000   0.000000   0.000000   0.452730   2.769997   1.285506
  0.000000   0.000000   3.169719   2.911493   0.000000   1.511761
 0.000476440066
  2.647087   0.000000   1.900887   1.238159   2.780695   1.754374
  0.000000   0.000000   3.618844   0.000000   0.000000   0.000000
 0.000388611822
  2.744378   0.000000   1.222408   0.000000   0.000000   0.000000
  0.932324   2.357427   1.683229   0.000000   0.000000   3.360746
 0.000925923209
  1.385306   2.275535   1.682770   0.000000   0.000000   3.123287
  3.079500   0.000000   2.883954   0.000000   0.000000   0.000000
 0.000673817258
  0.000000   0.000000   0.000000   2.646125   0.000000   1.470011
 -0.173929   2.616203   1.556944   0.000000   0.000000   3.472634
 0.000617648906
 -0.102163   2.653398   1.454323   0.000000   0.000000   0.000000
  0.000000   0.000000   3.258748   2.895429   0.000000   2.044997
 0.000472013128
 -0.099695   2.556163   1.688962   0.000000   0.000000   0.000000
  0.000000   0.000000   3.545016   2.745265   0.000000   1.640666
 0.000554216551
  2.810362   0.000000   1.769198   1.153325   2.535461   1.853086
  0.000000   0.000000   0.000000   0.000000   0.000000   3.704061
 0.000410788545
  1.210829   2.507327   2.435991   0.000000   0.000000   3.616238
  2.761699   0.000000   1.492274   0.000000   0.000000   0.000000
 0.000522576969
  0.957992   2.589711   1.893539   0.000000   0.000000   3.446368
  2.919401   0.000000   1.266249   0.000000   0.000000   0.000000
 0.000466606983
  0.000000   0.000000   0.000000   0.000000   0.000000   3.051156
  2.853844   0.000000   1.157953  -0.351013   2.788972   1.423699
 0.000437549828
  2.805721   0.000000   1.949374   1.874588   2.587913   3.254895
  0.000000   0.000000   3.147941   0.000000   0.000000   0.000000
 0.000442736298
  2.837637   0.000000   1.234345   0.000000   0.000000   0.000000
  1.273250   2.704186   1.391503   0.000000   0.000000   3.323305
 0.000492693243
  0.000000   0.000000   3.963348   2.438583   0.000000   2.129731
  0.328431   2.493669   1.948495   0.000000   0.000000   0.000000
 0.000584655021
  0.873052   2.260049   1.798972   0.000000   0.000000   3.594871
  0.000000   0.000000   0.000000   2.863747   0.000000   2.341337
 0.000630985564
  0.000000   0.000000   0.000000   2.621035   0.000000   1.468316
 -1.077519   2.369347   1.589866   0.000000   0.000000   3.223687
 0.000811632434
  0.000000   0.000000   3.073906   0.000000   0.000000   0.000000
  2.917154   0.000000   2.015264   1.387599   2.785732   2.442459
 0.000461108222
  1.100015   2.380956   1.690722   2.986092   0.000000   2.092169
  0.000000   0.000000   0.000000   0.000000   0.000000   3.461561
 0.000549903246
  0.000000   0.000000   3.039563   0.000000   0.000000   0.000000
  2.903168   0.000000   1.543474   1.535861   2.734655   1.872805
 0.000632094619
  0.000000   0.000000   3.013035   0.000000   0.000000   0.000000
  3.030360   0.000000   3.044076   1.384351   2.602254   1.913868
 0.000451555772
  0.000000   0.000000   3.589673   0.558328   2.421137   1.872672
  2.895128   0.000000   2.639628   0.000000   0.000000   0.000000
 0.000456002179
  2.678265   0.000000   1.445236   2.128035   2.147887  -0.620634
  0.000000   0.000000   0.000000   0.000000   0.000000   3.046212
 0.000739593345
  0.000000   0.000000   3.257801   0.919693   2.775430   2.500286
  2.748203   0.000000   1.809328   0.000000   0.000000   0.000000
 0.000501711011
  1.136045   2.421147   1.623303   2.877867   0.000000   1.300446
  0.000000   0.000000   0.000000   0.000000   0.000000   3.539657
 0.000534317900
  0.000000   0.000000   3.064025  -0.221033   2.633518   1.638953
  0.000000   0.000000   0.000000   2.874112   0.000000   1.580417
 0.000600238670
  0.000000   0.000000   3.064480   2.648634   0.000000   1.548594
  0.000000   0.000000   0.000000   0.283817   3.101268   1.559860
 0.000452526597
  2.957713   0.000000   2.131497   1.541288   2.659991   1.519727
  0.000000   0.000000   3.151859   0.000000   0.000000   0.000000
 0.000571643147
  1.145129   2.469101   1.624015   2.887240   0.000000   1.736025
  0.000000   0.000000   0.000000   0.000000   0.000000   3.691170
 0.000408828828
  0.000000   0.000000   0.000000   2.983420   0.000000   0.556289
  1.173231   2.233361   1.710218   0.000000   0.000000   3.624630
 0.000428761569
  0.000000   0.000000   0.000000   0.000000   0.000000   3.085668
  2.846079   0.000000   1.395410   1.121754   2.640990   1.503041
 0.000768805514
  1.946814   2.373326   0.019241   2.922988   0.000000   1.677816
  0.000000   0.000000   0.000000   0.000000   0.000000   3.159741
 0.000635793341
  0.000000   0.000000   0.000000   0.000000   0.000000   3.037338
  1.206641   2.687567   1.096895   2.944669   0.000000   1.268237
 0.000634500138
  0.000000   0.000000   0.000000   1.124883   2.513729   1.230550
  0.000000   0.000000   3.067363   3.235750   0.000000   2.509727
 0.000471357709
  0.000000   0.000000   3.534024   0.680035   2.573391   1.838443
  2.694792   0.000000   1.812789   0.000000   0.000000   0.000000
 0.000607633424
  1.299390   2.274616   1.582082   3.061125   0.000000   0.596061
  0.000000   0.000000   0.000000   0.000000   0.000000   3.504617
 0.000440197687
  3.032225   0.000000   0.028411   0.000000   0.000000   0.000000
  1.891250   2.177498   1.823089   0.000000   0.000000   3.118841
 0.000799520179
  0.000000   0.000000   3.160065   2.718900   0.000000   1.866041
 -0.262112   2.664017   1.507532   0.000000   0.000000   0.000000
 0.000669180292
  0.000000   0.000000   0.000000   2.757103   0.000000   1.291747
  0.000000   0.000000   3.280757   1.117816   2.730067   2.509003
 0.000556006678
  0.696547   2.577778   1.546304   0.000000   0.000000   0.000000
  0.000000   0.000000   3.200446   3.025760   0.000000   1.781573
 0.000541617294
  0.000000   0.000000   3.693259   2.579202   0.000000   2.025463
  0.632826   2.589381   2.065156   0.000000   0.000000   0.000000
 0.000563814425
  2.651076   0.000000   1.610543   0.000000   0.000000   3.217789
  0.000000   0.000000   0.000000   1.268447   2.876310   1.827963
 0.000562243900
  0.000000   0.000000   0.000000   0.000000   0.000000   3.000253
  1.402598   2.546932   1.041993   3.048369   0.000000   1.113507
 0.000700871418
  2.904284   0.000000   2.266610   0.000000   0.000000   3.290492
  1.337703   2.579213   1.395837   0.000000   0.000000   0.000000
 0.000591059821
  0.000000   0.000000   0.000000   0.000000   0.000000   3.003693
  1.378000   2.562900   1.107131   3.087953   0.000000   0.914389
 0.000625147875
  0.000000   0.000000   3.129799   0.000000   0.000000   0.000000
  2.992752   0.000000   1.738994   1.184489   2.851716   1.911807
 0.000411787051
  0.000000   0.000000   0.000000   0.878797   2.442978   1.782296
  2.860952   0.000000   1.354081   0.000000   0.000000   3.755094
 0.000400551114
  0.000000   0.000000   0.000000   0.000000   0.000000   3.126312
  2.913453   0.000000   1.249445   1.347089   2.859228   1.090397
 0.000439417121
  0.000000   0.000000   0.000000   0.903113   2.525618   1.413616
  2.662631   0.000000   1.465150   0.000000   0.000000   3.535462
 0.000638480748
  0.000000   0.000000   0.000000   0.000000   0.000000   3.046260
  3.095639   0.000000   0.141605   1.248474   2.534264   1.523625
 0.000495938247
  2.664452   0.000000   1.630368   2.063607   2.345801   3.414208
  0.000000   0.000000   3.258862   0.000000   0.000000   0.000000
 0.000601089467
  0.000000   0.000000   0.000000   0.000000   0.000000   3.018844
  1.185091   2.526996   1.156464   3.082336   0.000000   2.097227
 0.000691548440
  0.000000   0.000000   0.000000   1.160425   2.596468   1.197098
  0.000000   0.000000   3.275918   3.114229   0.000000   1.770784
 0.000433873021
  0.000000   0.000000   0.000000   1.498899   2.564439   0.661796
  0.000000   0.000000   3.079604   3.134536   0.000000   1.561161
 0.000545829948
  0.000000   0.000000   3.186527   2.911363   0.000000   2.387926
  0.187104   2.732098   1.615919   0.000000   0.000000   0.000000
 0.000419467033
  1.131424   2.441935   2.065808   0.000000   0.000000   3.488289
  3.042051   0.000000   2.611183   0.000000   0.000000   0.000000
 0.000390133617
  0.000000   0.000000   3.197712   2.722142   0.000000   1.921493
  0.308680   2.796252   1.849857   0.000000   0.000000   0.000000
 0.000574057022
  0.000000   0.000000   3.421854   0.707748   2.791225   2.215727
  2.652328   0.000000   1.719163   0.000000   0.000000   0.000000
 0.000510459159
  2.618827   0.000000   1.900945   0.000000   0.000000   3.391385
  1.504064   2.816934   1.296306   0.000000   0.000000   0.000000
 0.000486610028
  0.000000   0.000000   3.339098   0.777700   2.578269   1.824574
  2.805509   0.000000   1.851731   0.000000   0.000000   0.000000
 0.000644497974
  2.709268   0.000000   1.407690   2.047374   2.326451   3.263189
  0.000000   0.000000   0.000000   0.000000   0.000000   3.244432
 0.000693092141
  2.930505   0.000000   1.357244   1.456624   2.751276   1.408241
  0.000000   0.000000   0.000000   0.000000   0.000000   3.136354
 0.000528206249
  2.674890   0.000000   1.403903   0.000000   0.000000   0.000000
  1.487426   2.878955   0.831151   0.000000   0.000000   3.236580
 0.000454454888
  0.000000   0.000000   0.000000   2.840705   0.000000   1.204513
  0.608467   2.797992   1.212587   0.000000   0.000000   3.135640
 0.000517689097
  2.622304   0.000000   1.541544   0.000000   0.000000   0.000000
  0.000000   0.000000   3.389707   0.869719   2.743188   2.340828
 0.000590783010
  2.927328   0.000000   0.850574   0.000000   0.000000   0.000000
  1.450644   2.585195   1.813760   0.000000   0.000000   3.319711
 0.000528104293
  0.505019   2.626630   1.573353   0.000000   0.000000   3.143317
  0.000000   0.000000   0.000000   2.975945   0.000000   1.711286
 0.000567877459
  0.000000   0.000000   3.013495   0.000000   0.000000   0.000000
  1.170632   2.587360   1.506940   3.258039   0.000000   0.980478
 0.000475504731
  0.000000   0.000000   0.000000   0.000000   0.000000   3.020123
  2.704078   0.000000   1.379434   0.645000   3.213498   1.168862
 0.000363853639
  0.000000   0.000000   0.000000   2.581848   0.000000   1.745986
  0.741108   2.700233   1.374312   0.000000   0.000000   3.645710
 0.000490241519
  0.000000   0.000000   3.147037   0.982261   2.685134   2.041225
  0.000000   0.000000   0.000000   2.854602   0.000000   1.416784
 0.000647470006
  0.000000   0.000000   3.118216   0.000000   0.000000   0.000000
  1.081529   2.810137   2.226679   2.942420   0.000000   1.992356
 0.000432863173
  0.000000   0.000000   0.000000   0.000000   0.000000   3.017619
  1.328009   2.404306   1.381383   3.116762   0.000000   2.327622
 0.000753218113
  0.000000   0.000000   3.001757   0.000000   0.000000   0.000000
  1.684933   2.371275   1.976399   3.223037   0.000000   0.849505
 0.000737015248
  0.000000   0.000000   0.000000   2.469952   0.000000   1.733336
  0.334429   2.322457   1.971052   0.000000   0.000000   4.035018
 0.000631087036
  2.785349   0.000000   1.233132   0.000000   0.000000   0.000000
  0.967117   2.636592   2.048295   0.000000   0.000000   3.375684
 0.000584839623
  0.000000   0.000000   3.045592   0.000000   0.000000   0.000000
  2.779326   0.000000   1.761899   1.910587   2.365325   3.667034
 0.000529550626
  0.945575   2.465207   1.787606   0.000000   0.000000   3.283928
  0.000000   0.000000   0.000000   3.056002   0.000000   0.541094
 0.000476573182
  1.402253   2.441579   1.937129   3.065519   0.000000   1.120584
  0.000000   0.000000   3.312541   0.000000   0.000000   0.000000
 0.000560803202
  2.776705   0.000000   1.865835   1.598530   2.713150   2.640935
  0.000000   0.000000   3.246894   0.000000   0.000000   0.000000
 0.000487269647
  0.000000   0.000000   0.000000   1.547862   2.337135   1.196939
  0.000000   0.000000   3.095488   3.167313   0.000000   2.423568
 0.000710766035
  0.000000   0.000000   3.060626   0.000000   0.000000   0.000000
  0.582895   2.943522   2.412053   2.810246   0.000000   1.712791
 0.000411646516
  0.000000   0.000000   0.000000   0.898213   2.573336   1.362479
  0.000000   0.000000   3.075991   3.157188   0.000000   1.046486
 0.000497636605
  0.000000   0.000000   3.049517   2.963632   0.000000   2.431503
  0.000000   0.000000   0.000000   1.229140   2.661471   1.443191
 0.000605661440
  2.651254   0.000000   1.781323   0.920702   2.603491   1.949790
  0.000000   0.000000   0.000000   0.000000   0.000000   3.633347
 0.000528291068
  0.000000   0.000000   3.013702   0.000000   0.000000   0.000000
  3.171003   0.000000   2.420790   1.557401   2.597124   1.287909
 0.000530277488
  2.903536   0.000000   1.479031   1.149349   2.605726   1.654138
  0.000000   0.000000   0.000000   0.000000   0.000000   3.492499
 0.000433444791
 -0.497469   2.464665   1.655995   0.000000   0.000000   0.000000
  0.000000   0.000000   3.414646   2.810695   0.000000   2.011692
 0.000578120845
  0.000000   0.000000   3.016829   0.836602   2.588063   1.713885
  0.000000   0.000000   0.000000   2.953671   0.000000   2.026568
 0.000711236161
  0.000000   0.000000   3.018182   0.000000   0.000000   0.000000
  2.802599   0.000000   1.794984   1.666892   2.735821   0.707883
 0.000689341264
  0.000000   0.000000   0.000000   3.001775   0.000000   0.266648
  0.949213   2.408832   1.689210   0.000000   0.000000   3.287779
 0.000485732944
  0.000000   0.000000   3.683889   2.689855   0.000000   2.337612
  0.708576   2.652356   1.757559   0.000000   0.000000   0.000000
 0.000439402362
  0.000000   0.000000   0.000000   2.263415   0.000000   1.989878
 -0.464293   2.082123   2.267435   0.000000   0.000000   4.405531
 0.000724270225
  0.000000   0.000000   0.000000   0.000000   0.000000   3.012147
  1.636699   2.520121  -0.279474   2.979945   0.000000   0.934072
 0.000463202516
  0.407866   2.512356   1.790955   0.000000   0.000000   0.000000
  0.000000   0.000000   3.668270   2.831487   0.000000   1.669292
 0.000458326881
  0.000000   0.000000   0.000000   0.000000   0.000000   3.002724
  2.946084   0.000000   0.955396   1.718127   2.717992   0.260060
 0.000461728631
  0.000000   0.000000   0.000000   0.927504   2.365043   1.603221
  2.841212   0.000000   1.167077   0.000000   0.000000   3.458882
 0.000674854684
  0.000000   0.000000   3.429883   1.133438   2.691127   2.573885
  2.636101   0.000000   1.790911   0.000000   0.000000   0.000000
 0.000543782179
  1.495476   2.540861   1.863596   3.274730   0.000000   1.870836
  0.000000   0.000000   3.140820   0.000000   0.000000   0.000000
 0.000437422481
  2.540562   0.000000   1.739357   1.188517   2.643322   2.266766
  0.000000   0.000000   0.000000   0.000000   0.000000   3.656765
 0.000520506795
  0.000000   0.000000   3.136624   2.807658   0.000000   1.799403
  0.000000   0.000000   0.000000   0.745660   2.751065   1.722383
 0.000623472239
  2.610918   0.000000   1.892256   1.543714   2.774496   2.468412
  0.000000   0.000000   3.561485   0.000000   0.000000   0.000000
 0.000379907755
  0.000000   0.000000   3.033861   0.000000   0.000000   0.000000
  3.148878   0.000000   2.141407   1.493589   2.617798   1.594728
 0.000531966334
  0.000000   0.000000   0.000000   0.070941   2.796977   1.212837
  2.811337   0.000000   1.348183   0.000000   0.000000   3.137926
 0.000498224665
  0.000000   0.000000   0.000000   2.736425   0.000000   1.326156
  0.000000   0.000000   3.147828   0.606112   2.925651   2.421432
 0.000461004390
  2.965477   0.000000   2.856150   0.000000   0.000000   3.356718
  1.426159   2.497829   1.958738   0.000000   0.000000   0.000000
 0.000457763238
  0.633912   2.506746   1.612348   0.000000   0.000000   0.000000
  0.000000   0.000000   3.662769   2.836986   0.000000   1.824255
 0.000456580491
  0.287913   2.647924   1.694854   0.000000   0.000000   3.202449
  0.000000   0.000000   0.000000   3.046991   0.000000   1.572459
 0.000439980988
  0.589497   2.491601   2.043967   0.000000   0.000000   3.783783
  0.000000   0.000000   0.000000   2.717238   0.000000   1.766376
 0.000481774212
  2.698966   0.000000   2.151100   0.000000   0.000000   3.527548
  0.939794   2.676717   1.715994   0.000000   0.000000   0.000000
 0.000506157168
  2.694087   0.000000   1.690292   1.897633   2.853944   1.061497
  0.000000   0.000000   3.120412   0.000000   0.000000   0.000000
 0.000527475972
  3.041167   0.000000   3.025160   0.000000   0.000000   3.144224
  1.568031   2.405622   1.869541   0.000000   0.000000   0.000000
 0.000548250316
  1.550764   2.331274   2.172449   3.220014   0.000000   1.231624
  0.000000   0.000000   3.308422   0.000000   0.000000   0.000000
 0.000531858741
  0.000000   0.000000   3.023610   0.000000   0.000000   0.000000
  3.031330   0.000000   2.064182   1.334349   2.658550   1.351544
 0.000615051804
  0.000000   0.000000   0.000000   1.575845   2.355407   0.999255
  0.000000   0.000000   3.007192   3.548715   0.000000   0.905583
 0.000404702273
  2.568562   0.000000   1.752937   0.000000   0.000000   0.000000
  0.000000   0.000000   3.526746   0.769850   2.785848   2.349113
 0.000499647131
  0.000000   0.000000   3.394879   0.126916   2.599627   1.850517
  2.872384   0.000000   2.197131   0.000000   0.000000   0.000000
 0.000476417117
  0.000000   0.000000   0.000000   2.645675   0.000000   1.603030
  1.089510   2.729961   1.086534   0.000000   0.000000   3.633417
 0.000388066608
  1.127884   2.637564   1.080305   0.000000   0.000000   0.000000
  2.562041   0.000000   1.850486   0.000000   0.000000   3.700429
 0.000464729408
  2.711607   0.000000   2.239009   0.858948   2.436609   1.801924
  0.000000   0.000000   3.818218   0.000000   0.000000   0.000000
 0.000479737414
  0.000000   0.000000   0.000000   2.946612   0.000000   0.890136
  1.090036   2.771319   0.884539   0.000000   0.000000   3.173986
 0.000396819133
  0.000000   0.000000   3.118781   2.729661   0.000000   1.803316
  0.000000   0.000000   0.000000   1.232224   2.801971   2.318830
 0.000590530877
  0.000000   0.000000   0.000000   2.841671   0.000000   1.034948
  1.217752   2.789501   0.893089   0.000000   0.000000   3.180841
 0.000461139215
  1.027433   2.544557   1.612870   0.000000   0.000000   0.000000
  0.000000   0.000000   3.229502   3.136687   0.000000   2.509380
 0.000424906396
  2.605155   0.000000   1.533712   0.000000   0.000000   0.000000
  0.000000   0.000000   3.070074  -0.481157   2.962094   0.675388
 0.000389992966
  0.000000   0.000000   0.000000   0.922817   2.512964   1.492446
  3.029947   0.000000   0.581282   0.000000   0.000000   3.338197
 0.000412201480
  0.854677   2.353665   1.972082   0.000000   0.000000   3.723756
  2.845612   0.000000   1.423573   0.000000   0.000000   0.000000
 0.000497024835
  1.221110   2.580612   2.186790   2.834669   0.000000   1.735276
  0.000000   0.000000   3.545466   0.000000   0.000000   0.000000
 0.000459782543
  2.629037   0.000000   1.836149   0.000000   0.000000   3.443797
  0.000000   0.000000   0.000000   0.173005   2.758240   1.680897
 0.000559819407
  0.000000   0.000000   0.000000   0.000000   0.000000   3.050812
  2.760825   0.000000   1.444689   1.269681   2.910759   1.473629
 0.000577353550
  0.000000   0.000000   3.144113   2.775197   0.000000   1.740161
  0.000000   0.000000   0.000000   1.611703   2.903458   2.246732
 0.000444738252
  0.000000   0.000000   0.000000   0.000000   0.000000   3.014126
  2.819943   0.000000   1.237098   1.318847   2.650010   1.918386
 0.000856879474
  0.000000   0.000000   0.000000   1.151277   2.632334   1.467245
  0.000000   0.000000   3.226586   3.142727   0.000000   1.295828
 0.000411552882
  2.621399   0.000000   2.123368   0.000000   0.000000   3.746409
  0.735066   2.600796   1.580812   0.000000   0.000000   0.000000
 0.000488836994
  2.209497   0.000000   2.163431   0.000000   0.000000   0.000000
 -0.023829   2.169141   2.305664   0.000000   0.000000   4.534470
 0.000553178702
  0.000000   0.000000   0.000000   2.723952   0.000000   1.482741
 -0.530383   2.773640   1.299625   0.000000   0.000000   3.140204
 0.000496268320
  0.000000   0.000000   0.000000   2.861839   0.000000   0.929226
  0.000000   0.000000   3.019504   1.085416   2.834016   2.207070
 0.000565019849
  1.415305   2.248393   1.428985   0.000000   0.000000   0.000000
  3.359425   0.000000   2.126369   0.000000   0.000000   3.366438
 0.000422449026
  0.000000   0.000000   0.000000   0.802614   2.620313   1.265909
  2.964344   0.000000   1.148552   0.000000   0.000000   3.322883
 0.000445906093
  2.630523   0.000000   2.430400   0.739696   2.358419   2.098813
  0.000000   0.000000   4.083239   0.000000   0.000000   0.000000
 0.000407274155
  2.499222   0.000000   1.915107   0.796434   2.587543   2.238972
  0.000000   0.000000   0.000000   0.000000   0.000000   3.974624
 0.000419341787
  2.855996   0.000000   1.821065   1.841420   2.839574   1.586174
  0.000000   0.000000   3.082488   0.000000   0.000000   0.000000
 0.000502893782
  0.000000   0.000000   3.072072   0.000000   0.000000   0.000000
  1.463464   2.676280   2.202502   3.104071   0.000000   1.315883
 0.000505218193
  0.000000   0.000000   3.057985   0.000000   0.000000   0.000000
  0.858367   2.717329   1.784173   3.041275   0.000000   1.457111
 0.000515332059
  2.942376   0.000000   1.427700   1.452364   2.700290   1.616930
  0.000000   0.000000   0.000000   0.000000   0.000000   3.279232
 0.000469777817
  0.000000   0.000000   3.239867   0.515939   2.699652   1.971058
  0.000000   0.000000   0.000000   2.856981   0.000000   1.605324
 0.000544909330
  1.312533   2.202216   1.580700   0.000000   0.000000   0.000000
  0.000000   0.000000   3.282693   3.201567   0.000000   3.080662
 0.000474376495
  0.000000   0.000000   0.000000   0.932996   2.616771   1.323961
  0.000000   0.000000   3.177930   3.064829   0.000000   1.848842
 0.000506880397
  0.795028   2.361889   1.836880   0.000000   0.000000   3.538449
  0.000000   0.000000   0.000000   3.103093   0.000000   2.500190
 0.000387737303
  0.000000   0.000000   3.297153   0.487908   2.726824   2.124868
  2.941298   0.000000   1.986896   0.000000   0.000000   0.000000
 0.000398482345
  0.000000   0.000000   3.122864   2.734160   0.000000   1.682386
  0.000000   0.000000   0.000000  -0.523505   2.672703   1.542949
 0.000603602017
  0.000000   0.000000   0.000000   0.000000   0.000000   3.001635
  2.818844   0.000000   1.344441   0.453793   2.945235   1.369928
 0.000496833800
  2.649342   0.000000   1.719784   1.017650   2.650033   1.980740
  0.000000   0.000000   0.000000   0.000000   0.000000   3.760030
 0.000408538480
  2.726159   0.000000   1.835586   0.000000   0.000000   3.534504
  0.799579   2.582022   1.740648   0.000000   0.000000   0.000000
 0.000568344533
  0.000000   0.000000   3.464498   1.343951   2.677676   3.227520
  2.607216   0.000000   1.931583   0.000000   0.000000   0.000000
 0.000405458288
  2.667768   0.000000   1.879642   0.000000   0.000000   3.278424
  1.776086   2.479234   3.393264   0.000000   0.000000   0.000000
 0.000519682952
  0.000000   0.000000   0.000000   2.729592   0.000000   1.266754
  1.212626   2.665262   0.946653   0.000000   0.000000   3.433634
 0.000470804199
  1.306284   2.480993   2.030471   2.971145   0.000000   1.743960
  0.000000   0.000000   3.198120   0.000000   0.000000   0.000000
 0.000689925755
  0.000000   0.000000   3.112956   2.754081   0.000000   1.865110
 -1.602505   2.124358   1.498689   0.000000   0.000000   0.000000
 0.000589224827
  0.754797   2.457739   1.964993   2.628853   0.000000   1.737275
  0.000000   0.000000   3.775708   0.000000   0.000000   0.000000
 0.000566569477
  0.000000   0.000000   3.262148   0.501152   2.642206   1.837995
  2.747944   0.000000   1.745254   0.000000   0.000000   0.000000
 0.000694032744
  0.780080   2.480122   1.934944   0.000000   0.000000   3.537348
  2.779734   0.000000   1.421093   0.000000   0.000000   0.000000
 0.000604787579
  0.000000   0.000000   3.176717   0.000000   0.000000   0.000000
  2.902523   0.000000   1.634957   1.058562   2.861840   1.641933
 0.000444992894
  2.817008   0.000000   1.481173   1.193087   2.684864   1.811834
  0.000000   0.000000   0.000000   0.000000   0.000000   3.242672
 0.000612181143
  0.242632   2.354769   1.896536   0.000000   0.000000   0.000000
  2.356242   0.000000   2.198621   0.000000   0.000000   4.244102
 0.000536898836
  0.000000   0.000000   3.060776   0.000000   0.000000   0.000000
  2.836009   0.000000   1.850404   1.623080   2.788261   2.940349
 0.000425459115
  3.016161   0.000000   2.172859   1.463648   2.522180   1.624098
  0.000000   0.000000   3.350949   0.000000   0.000000   0.000000
 0.000500335589
  0.000000   0.000000   3.248780   2.737434   0.000000   1.968089
  0.000000   0.000000   0.000000   1.005246   2.763428   1.735305
 0.000590579623
  0.000000   0.000000   3.011458   0.000000   0.000000   0.000000
  2.975899   0.000000   3.578892   2.171365   1.851980   1.309771
 0.000910818055
  0.000000   0.000000   3.012442   0.000000   0.000000   0.000000
  2.023427   2.326028   2.985349   2.978557   0.000000   0.966748
 0.000762882021
  1.643397   2.633203   2.679750   2.896872   0.000000   1.759575
  0.000000   0.000000   3.277204   0.000000   0.000000   0.000000
 0.000474479037
  0.768416   2.443720   1.715232   2.558168   0.000000   1.777087
  0.000000   0.000000   0.000000   0.000000   0.000000   3.605486
 0.000801292200
  0.000000   0.000000   3.338432   2.858850   0.000000   2.378781
  0.436685   2.603216   1.504590   0.000000   0.000000   0.000000
 0.000528610175
  0.000000   0.000000   3.061578   2.856142   0.000000   1.985429
  0.000000   0.000000   0.000000   1.174920   2.857804   1.832734
 0.000522133703
  0.487835   2.441182   1.893655   0.000000   0.000000   0.000000
  0.000000   0.000000   3.861661   2.604000   0.000000   1.942325
 0.000557615804
  0.000000   0.000000   0.000000   0.497295   2.604596   1.420112
  0.000000   0.000000   3.054157   3.211203   0.000000   1.143954
 0.000417683514
  0.000000   0.000000   3.135856   2.638551   0.000000   1.697729
  0.000000   0.000000   0.000000  -0.056874   2.927647   0.698339
 0.000450290425
  0.800042   2.527808   2.330041   0.000000   0.000000   3.799575
  2.624735   0.000000   1.666746   0.000000   0.000000   0.000000
 0.000497386637
  3.067007   0.000000   1.164801   1.623710   2.539243   1.887712
  0.000000   0.000000   0.000000   0.000000   0.000000   3.246522
 0.000530360170
  1.559937   2.470381   1.791709   3.224852   0.000000   2.371100
  0.000000   0.000000   3.124524   0.000000   0.000000   0.000000
 0.000494010890
  0.000000   0.000000   0.000000   0.000000   0.000000   3.087345
  0.481007   2.857076   1.471000   2.971653   0.000000   1.649724
 0.000417865881
  0.000000   0.000000   3.137415   1.555059   2.175771   1.728291
  3.029189   0.000000   3.239305   0.000000   0.000000   0.000000
 0.000681120981
  2.607092   0.000000   1.974100   1.027060   2.619692   2.108080
  0.000000   0.000000   3.806637   0.000000   0.000000   0.000000
 0.000417309362
  0.000000   0.000000   0.000000   0.000000   0.000000   3.001922
  3.087640   0.000000   0.621319   1.735661   2.593561   1.768529
 0.000615960974
  0.000000   0.000000   3.233051   1.184506   2.478927   1.937024
  0.000000   0.000000   0.000000   3.178078   0.000000   2.635911
 0.000401195553
  0.000000   0.000000   0.000000   2.743261   0.000000   1.405806
  0.670350   2.588547   1.634980   0.000000   0.000000   3.460666
 0.000595027652
  0.000000   0.000000   3.022934   0.000000   0.000000   0.000000
  1.046804   2.670790   1.591754   3.183207   0.000000   0.706178
 0.000436535969
  1.236524   2.311566   1.570456   3.219350   0.000000   1.722531
  0.000000   0.000000   0.000000   0.000000   0.000000   3.479333
 0.000409283988
  1.602055   2.096482   1.597908   3.437673   0.000000   0.373386
  0.000000   0.000000   3.139754   0.000000   0.000000   0.000000
 0.000504562325
  0.000000   0.000000   0.000000   0.000000   0.000000   3.019331
  3.070828   0.000000   0.873957   1.072031   2.756590   1.758106
 0.000482065976
  0.267122   2.355491   1.840923   0.000000   0.000000   0.000000
  0.000000   0.000000   4.014686   2.651514   0.000000   2.015059
 0.000488516860
  0.000000   0.000000   0.000000   2.825241   0.000000   1.123061
  0.000000   0.000000   3.384908   0.737409   2.710423   2.083321
 0.000477264544
  2.647904   0.000000   1.522266   0.000000   0.000000   0.000000
  0.000000   0.000000   3.151996  -0.495303   2.909444   1.209491
 0.000443105648
  1.442633   2.556675   1.491806   3.068289   0.000000   1.823524
  0.000000   0.000000   0.000000   0.000000   0.000000   3.093031
 0.000633373858
  0.000000   0.000000   3.038321   0.000000   0.000000   0.000000
  0.440014   2.729048   1.709305   2.694623   0.000000   1.569839
 0.000837347010
  2.279588   0.000000   1.950416   0.000000   0.000000   0.000000
  0.000000   0.000000   3.976956  -0.067812   2.603789   2.163004
 0.000629188054
  0.000000   0.000000   3.121088   1.744320   2.433506   3.487857
  2.632174   0.000000   1.496007   0.000000   0.000000   0.000000
 0.000649797311
  1.224756   2.372266   1.582830   0.000000   0.000000   3.117454
  0.000000   0.000000   0.000000   3.290682   0.000000   1.143863
 0.000543613194
  0.000000   0.000000   3.054794   2.750782   0.000000   1.775629
  0.000000   0.000000   0.000000   1.745167   2.918578   1.725709
 0.000516098269
  0.000000   0.000000   0.000000   0.471749   2.629215   1.408124
  2.711703   0.000000   1.685799   0.000000   0.000000   3.524179
 0.000544128863
  1.390457   2.225352   1.649247   0.000000   0.000000   3.114634
  3.035388   0.000000   0.288324   0.000000   0.000000   0.000000
 0.000828383515
  0.000000   0.000000   0.000000   2.590825   0.000000   1.521077
  0.422805   2.476756   1.926573   0.000000   0.000000   3.660108
 0.000704125238
  1.172132   2.450263   1.504591   3.015435   0.000000   1.945644
  0.000000   0.000000   0.000000   0.000000   0.000000   3.384435
 0.000540390925
  0.000000   0.000000   0.000000   0.000000   0.000000   3.044234
  2.784519   0.000000   1.368587   1.585838   3.067581   1.748037
 0.000411480746
  2.396401   0.000000   1.937320   0.000000   0.000000   3.857637
  0.734665   2.589283   1.852383   0.000000   0.000000   0.000000
 0.000571620845
  0.000000   0.000000   3.261759   2.982203   0.000000   2.201798
  0.000000   0.000000   0.000000   1.005907   2.689611   1.563837
 0.000453019911
  2.978897   0.000000   2.050502   1.402343   2.660099   1.565648
  0.000000   0.000000   3.153419   0.000000   0.000000   0.000000
 0.000558546115
  0.000000   0.000000   3.788790   2.467105   0.000000   2.035570
 -0.431663   2.549309   1.945126   0.000000   0.000000   0.000000
 0.000630334842
  0.000000   0.000000   0.000000   0.000000   0.000000   3.037681
  1.261484   2.636815   1.087409   3.188663   0.000000   1.470541
 0.000493017966
  2.620308   0.000000   1.842362   0.000000   0.000000   3.435581
  0.000000   0.000000   0.000000   0.808565   2.677466   1.541788
 0.000648529106
  0.000000   0.000000   0.000000   1.184878   2.533395   1.199800
  0.000000   0.000000   3.057057   3.292059   0.000000   1.044382
 0.000447056724
 -0.715446   2.500213   1.524824   0.000000   0.000000   3.044905
  0.000000   0.000000   0.000000   2.941569   0.000000   1.418598
 0.000527345724
  2.633280   0.000000   1.668184   0.000000   0.000000   3.150934
  0.000000   0.000000   0.000000   1.694610   2.505848   0.041527
 0.000750550318
  2.850132   0.000000   2.479062   0.000000   0.000000   3.471839
  0.972977   2.539822   1.365082   0.000000   0.000000   0.000000
 0.000529960102
  0.000000   0.000000   3.273006   2.848042   0.000000   2.322230
  0.359310   2.716219   1.948933   0.000000   0.000000   0.000000
 0.000450603944
  2.611241   0.000000   2.000833   1.326782   2.726032   2.225341
  0.000000   0.000000   3.556823   0.000000   0.000000   0.000000
 0.000450793212
  0.000000   0.000000   0.000000   2.863997   0.000000   1.257463
  0.334022   2.716562   1.605262   0.000000   0.000000   3.196306
 0.000534660949
  0.000000   0.000000   0.000000   0.000000   0.000000   3.114936
  2.899828   0.000000   1.222732   1.075781   2.711445   1.512228
 0.000606934661
  0.000000   0.000000   3.358465   2.947048   0.000000   2.722287
  0.853129   2.576242   1.687627   0.000000   0.000000   0.000000
 0.000437876293
  0.000000   0.000000   0.000000   0.000000   0.000000   3.108789
  2.994941   0.000000   1.261840   1.315682   2.653564   1.628763
 0.000594000470
  0.000000   0.000000   3.146544   3.046985   0.000000   2.996717
  1.184053   2.403397   1.640098   0.000000   0.000000   0.000000
 0.000542473786
  2.762185   0.000000   1.224343   1.144756   2.477121   1.776938
  0.000000   0.000000   0.000000   0.000000   0.000000   3.718297
 0.000451023611
  0.000000   0.000000   3.047398   0.000000   0.000000   0.000000
  3.015074   0.000000   2.133066   0.829143   2.712208   1.533207
 0.000517671719
  2.718971   0.000000   1.999108   0.000000   0.000000   3.510272
  1.204346   2.747932   1.746691   0.000000   0.000000   0.000000
 0.000437895710
  0.000000   0.000000   0.000000   0.241635   2.833565   1.281889
  0.000000   0.000000   3.205460   2.811350   0.000000   1.647930
 0.000469764952
  0.000000   0.000000   0.000000   2.425875   0.000000   1.885468
  0.247495   2.383759   2.113081   0.000000   0.000000   4.065876
 0.000609462483
  2.600292   0.000000   1.763643   0.000000   0.000000   3.273928
  0.000000   0.000000   0.000000   0.374277   2.769466   1.739608
 0.000699432808
  2.645541   0.000000   1.504539   0.000000   0.000000   0.000000
  1.136436   2.567291   2.197696   0.000000   0.000000   3.764639
 0.000457687280
  0.000000   0.000000   3.502696   0.409766   2.670035   2.100265
  2.765814   0.000000   1.783123   0.000000   0.000000   0.000000
 0.000483152015
  0.000000   0.000000   3.106123   0.000000   0.000000   0.000000
  1.362163   2.515089   1.833198   3.161399   0.000000   2.486796
 0.000492055375
  2.787163   0.000000   1.706928   1.192423   2.590192   1.657194
  0.000000   0.000000   3.350070   0.000000   0.000000   0.000000
 0.000638244855
  0.000000   0.000000   0.000000   0.000000   0.000000   3.110881
  1.381600   2.610427   1.366680   3.021138   0.000000   1.808493
 0.000613175198
  0.000000   0.000000   0.000000   0.000000   0.000000   3.041858
 -0.497857   2.703147   1.390385   2.933212   0.000000   1.617551
 0.000427614308
  2.790825   0.000000   1.580956   0.000000   0.000000   0.000000
  0.000000   0.000000   3.355784   0.866222   2.844974   1.642514
 0.000429151114
  0.000000   0.000000   0.000000   0.000000   0.000000   3.020044
  1.840246   2.675604   0.923796   3.140456   0.000000   1.498818
 0.000500433941
  2.630171   0.000000   1.481029   0.000000   0.000000   0.000000
  0.000000   0.000000   3.193696  -0.139754   2.862875   1.357451
 0.000557450813
  1.588644   2.584313   1.071320   3.185054   0.000000   1.754972
  0.000000   0.000000   0.000000   0.000000   0.000000   3.120877
 0.000496623285
  0.000000   0.000000   3.257130   2.988634   0.000000   2.975127
  0.898445   2.531281   1.568955   0.000000   0.000000   0.000000
 0.000439394395
  2.802398   0.000000   1.345584   1.581169   2.652845   0.538660
  0.000000   0.000000   0.000000   0.000000   0.000000   3.243350
 0.000514816146
  0.000000   0.000000   0.000000   0.000000   0.000000   3.027560
  1.728581   2.622181   0.602112   2.928960   0.000000   1.654923
 0.000679914113
  0.000000   0.000000   3.136753   2.949034   0.000000   2.542478
  0.000000   0.000000   0.000000   1.326576   2.781868   2.307335
 0.000377543457
  0.000000   0.000000   0.000000   2.726778   0.000000   1.381096
  0.380758   2.787906   1.270273   0.000000   0.000000   3.239666
 0.000556622313
  2.681912   0.000000   1.691886   0.000000   0.000000   3.260038
  1.560704   2.837810   2.347782   0.000000   0.000000   0.000000
 0.000480844837
  2.579171   0.000000   1.883559   0.000000   0.000000   3.419297
  0.000000   0.000000   0.000000   0.659906   2.840044   0.820676
 0.000487882942
  1.381397   2.410657   1.756023   3.148636   0.000000   2.306319
  0.000000   0.000000   3.230178   0.000000   0.000000   0.000000
 0.000535900563
  0.000000   0.000000   3.025228  -1.442856   2.291974   1.711371
  0.000000   0.000000   0.000000   2.793752   0.000000   1.162881
 0.000513089086
  0.000000   0.000000   3.389322   2.872846   0.000000   2.448788
  0.372585   2.592090   1.801203   0.000000   0.000000   0.000000
 0.000471702867
  0.000000   0.000000   0.000000   0.672482   2.663756   1.525219
  0.000000   0.000000   3.199552   3.062657   0.000000   2.157254
 0.000428495449
  0.000000   0.000000   0.000000   2.731522   0.000000   1.415809
  0.000000   0.000000   3.207712   0.557104   2.878083   1.466925
 0.000517913033
 -0.031347   2.593217   1.528616   0.000000   0.000000   0.000000
  0.000000   0.000000   3.128787   2.997841   0.000000   0.561663
 0.000400454246
  0.000000   0.000000   3.096591   0.096197   2.741656   1.824585
  2.739866   0.000000   1.661174   0.000000   0.000000   0.000000
 0.000662932738
  0.000000   0.000000   3.056120   0.000000   0.000000   0.000000
  2.827630   0.000000   1.590033   1.737228   2.934980   1.437603
 0.000470964786
  0.713485   2.408390   1.642232   0.000000   0.000000   0.000000
  2.560407   0.000000   1.665834   0.000000   0.000000   3.416274
 0.001084957670
  2.929769   0.000000   2.323960   0.000000   0.000000   3.212069
  1.405465   2.746067   1.825028   0.000000   0.000000   0.000000
 0.000454772105
  2.458664   0.000000   1.843762   0.000000   0.000000   3.675047
  0.000000   0.000000   0.000000  -0.837151   2.356247   1.835565
 0.000851605483
  0.000000   0.000000   3.169968   0.000000   0.000000   0.000000
  1.112393   2.629335   1.633194   2.919346   0.000000   1.472939
 0.000635192984
  2.577234   0.000000   1.594758   1.946957   2.895200   1.060733
  0.000000   0.000000   0.000000   0.000000   0.000000   3.345848
 0.000367045918
  0.000000   0.000000   3.493580   0.990325   2.700853   2.433232
  2.573963   0.000000   1.782507   0.000000   0.000000   0.000000
 0.000565646346
  2.849908   0.000000   1.079925   0.000000   0.000000   0.000000
  2.174187   2.360468   2.890030   0.000000   0.000000   3.172951
 0.000715075380
  0.000000   0.000000   3.319954   2.776104   0.000000   1.757901
  0.668773   2.726280   1.711488   0.000000   0.000000   0.000000
 0.000553977465
  0.000000   0.000000   0.000000   2.839452   0.000000   1.128116
  0.672902   2.833841   1.088001   0.000000   0.000000   3.192932
 0.000438161876
  1.443303   2.535083   1.298329   3.065229   0.000000   2.032962
  0.000000   0.000000   0.000000   0.000000   0.000000   3.225831
 0.000554411617
  2.566227   0.000000   1.576064   0.000000   0.000000   0.000000
  0.000000   0.000000   3.266487   0.845191   2.647789   1.435399
 0.000895694055
  1.301262   2.224778   1.894873   3.311982   0.000000   1.660766
  0.000000   0.000000   3.488532   0.000000   0.000000   0.000000
 0.000386144328
  0.000000   0.000000   0.000000   2.757277   0.000000   1.348461
  0.347845   2.587505   1.660820   0.000000   0.000000   3.574428
 0.000498421992
  0.000000   0.000000   0.000000   2.710845   0.000000   1.323698
  0.000000   0.000000   3.158385   0.424347   2.844381   1.956763
 0.000583688183
  2.431232   1.281791   1.661569   2.925979   0.000000  -1.035488
  0.000000   0.000000   3.067425   0.000000   0.000000   0.000000
 0.000818542450
  0.000000   0.000000   3.066260   0.000000   0.000000   0.000000
  1.250805   2.528285   1.628745   3.048200   0.000000   1.243006
 0.000699767754
  1.256088   2.504604   1.430145   3.123040   0.000000   1.773765
  0.000000   0.000000   0.000000   0.000000   0.000000   3.226008
 0.000527559869
  2.695872   0.000000   1.831357   0.000000   0.000000   3.371809
  0.000000   0.000000   0.000000   0.259783   2.758701   1.527969
 0.000547319740
  0.000000   0.000000   3.867796   2.786629   0.000000   2.643988
  0.824326   2.332983   1.993724   0.000000   0.000000   0.000000
 0.000432355440
  0.000000   0.000000   0.000000   0.000000   0.000000   3.040269
  2.904540   0.000000   1.050727   1.737366   2.726339   2.362342
 0.000593346037
 -0.221409   2.526309   1.698137   0.000000   0.000000   0.000000
  0.000000   0.000000   3.406660   2.859639   0.000000   1.784611
 0.000540172409
  0.000000   0.000000   0.000000   0.000000   0.000000   3.007511
  2.837619   0.000000   1.303351   1.296597   2.577057   1.683507
 0.000951179443
  2.541680   0.000000   1.946932   1.007631   2.602771   2.252556
  0.000000   0.000000   3.708772   0.000000   0.000000   0.000000
 0.000527417421
  3.031823   0.000000   0.149195   0.000000   0.000000   0.000000
  1.673614   2.472276   1.464064   0.000000   0.000000   3.141376
 0.000541151096
  1.058170   2.374060   1.594792   0.000000   0.000000   3.149527
  0.000000   0.000000   0.000000   3.414763   0.000000   1.944516
 0.000409478826
  1.298225   2.659837   2.399516   0.000000   0.000000   3.325152
  2.958330   0.000000   2.250819   0.000000   0.000000   0.000000
 0.000395169065
  0.000000   0.000000   3.146913   0.781483   2.758220   1.933439
  0.000000   0.000000   0.000000   2.951280   0.000000   2.018109
 0.000462317472
  0.000000   0.000000   0.000000   1.042524   2.589871   1.479930
  0.000000   0.000000   3.186068   2.976804   0.000000   2.014966
 0.000597509490
  0.000000   0.000000   0.000000   2.675257   0.000000   1.421078
  0.000000   0.000000   3.144217   0.513988   2.902497   2.274911
 0.000539716398
 -0.246381   2.414713   1.813262   0.000000   0.000000   0.000000
  0.000000   0.000000   3.704548   2.677051   0.000000   1.605774
 0.000628873959
  0.696808   2.285006   1.830542   0.000000   0.000000   0.000000
  2.673979   0.000000   2.039311   0.000000   0.000000   4.022550
 0.000470144665
  0.000000   0.000000   0.000000   0.478819   2.609524   1.674365
  2.539384   0.000000   1.884397   0.000000   0.000000   3.779497
 0.000533569510
  0.000000   0.000000   3.057373   0.000000   0.000000   0.000000
  3.029101   0.000000   1.832899   1.248136   2.701099   1.472991
 0.000558898874
  0.000000   0.000000   0.000000   0.000000   0.000000   3.008386
  1.388687   2.396991   1.360796   3.300887   0.000000   2.168324
 0.000598255653
  2.510788   0.000000   1.782849   1.466250   2.744338   0.961620
  0.000000   0.000000   0.000000   0.000000   0.000000   3.624060
 0.000407231847
 -0.321751   2.492631   1.655238   0.000000   0.000000   0.000000
  0.000000   0.000000   3.317024   2.893813   0.000000   1.079244
 0.000520378677
  0.000000   0.000000   0.000000   1.114829   2.477952   1.281986
  0.000000   0.000000   3.110584   3.041501   0.000000   1.822169
 0.000714947513
  0.970695   2.347011   1.626584   0.000000   0.000000   0.000000
  2.990314   0.000000   1.849871   0.000000   0.000000   3.430734
 0.000600985275
  2.654129   0.000000   1.409251   0.000000   0.000000   0.000000
  0.972851   2.433096   1.973195   0.000000   0.000000   3.961888
 0.000406823296
  0.000000   0.000000   3.045754  -1.541320   2.219355   1.733511
  0.000000   0.000000   0.000000   2.681821   0.000000   1.408996
 0.000659689544
  0.000000   0.000000   0.000000   1.344822   2.275775   1.514364
  3.083616   0.000000  -0.027318   0.000000   0.000000   3.172334
 0.000538842954
  1.369234   2.321169   2.000836   3.231089   0.000000   1.434952
  0.000000   0.000000   3.392882   0.000000   0.000000   0.000000
 0.000460234591
  0.000000   0.000000   3.016514   0.000000   0.000000   0.000000
  2.710773   0.000000   1.586590   1.394136   2.801028   3.005111
 0.000517595262
  1.587997   2.250107   1.488318   3.601711   0.000000   1.596082
  0.000000   0.000000   0.000000   0.000000   0.000000   3.091339
 0.000416905150
  0.000000   0.000000   0.000000   1.665247   2.558600  -0.195942
  0.000000   0.000000   3.090632   2.873661   0.000000   1.160704
 0.000475891683
  0.000000   0.000000   3.177397   1.067959   2.661274   2.248945
  2.951579   0.000000   2.180472   0.000000   0.000000   0.000000
 0.000485225913
  2.845084   0.000000   1.049608   0.000000   0.000000   0.000000
  1.305414   2.497481   1.888043   0.000000   0.000000   3.537292
 0.000509268746
  0.000000   0.000000   3.636454   2.465742   0.000000   1.918002
  0.208170   2.720327   2.260014   0.000000   0.000000   0.000000
 0.000587094188
  0.473852   2.624789   1.509436   0.000000   0.000000   0.000000
  0.000000   0.000000   3.201783   2.715051   0.000000   1.734397
 0.000811298609
  0.000000   0.000000   0.000000   2.615231   0.000000   1.693861
  0.780732   2.542704   1.659952   0.000000   0.000000   3.474900
 0.000762562307
  0.000000   0.000000   0.000000   0.000000   0.000000   3.062146
  0.920024   2.773993   0.966731   2.791792   0.000000   1.734967
 0.000669393916
  0.000000   0.000000   0.000000   0.000000   0.000000   3.029837
  3.027064   0.000000   0.841310   2.071528   2.437590   2.509401
 0.000718954369
  1.191019   2.309119   1.886809   3.169356   0.000000   1.754668
  0.000000   0.000000   3.477512   0.000000   0.000000   0.000000
 0.000445226927
  0.000000   0.000000   3.574439   2.618286   0.000000   1.836959
  0.103382   2.635383   1.770680   0.000000   0.000000   0.000000
 0.000598038152
  2.511179   0.000000   1.679760   0.000000   0.000000   0.000000
  1.288491   2.868725   1.279916   0.000000   0.000000   3.625654
 0.000363705306
  0.000000   0.000000   0.000000   0.730419   2.856411   0.688889
  2.739783   0.000000   1.561569   0.000000   0.000000   3.207910
 0.000468266590
  1.332801   2.283083   1.655240   3.288986   0.000000   1.467235
  0.000000   0.000000   0.000000   0.000000   0.000000   3.332197
 0.000466424354
  1.503657   2.395346   1.315577   3.280552   0.000000   0.751268
  0.000000   0.000000   0.000000   0.000000   0.000000   3.146876
 0.000479088859
  0.000000   0.000000   3.283372   2.832334   0.000000   2.108693
  0.605298   2.714664   1.678076   0.000000   0.000000   0.000000
 0.000520586623
  2.588907   0.000000   2.377784   0.000000   0.000000   3.971874
  0.764502   2.450197   2.261728   0.000000   0.000000   0.000000
 0.000437941365
  0.000000   0.000000   0.000000   0.000000   0.000000   3.020654
  3.017941   0.000000   0.177572   1.615755   2.611425   1.453066
 0.000546294597
  1.569456   2.626299   0.777158   3.000742   0.000000   1.313539
  0.000000   0.000000   0.000000   0.000000   0.000000   3.163605
 0.000511503471
  0.445366   2.364145   2.023273   0.000000   0.000000   3.857607
  0.000000   0.000000   0.000000   2.655108   0.000000   1.757845
 0.000579241785
  0.842934   2.509742   1.659510   0.000000   0.000000   3.241129
  0.000000   0.000000   0.000000   2.790370   0.000000   1.477781
 0.000834217035
  0.773405   2.353289   1.859406   0.000000   0.000000   3.637600
  0.000000   0.000000   0.000000   2.827458   0.000000   1.444190
 0.000577644430
  0.372852   2.552007   1.799479   0.000000   0.000000   3.470224
  0.000000   0.000000   0.000000   2.667563   0.000000   1.589325
 0.000714666729
  0.000000   0.000000   3.581962   2.890984   0.000000   2.779179
  0.964999   2.389626   1.711854   0.000000   0.000000   0.000000
 0.000487036559
  1.046313   2.563474   1.360574   2.719769   0.000000   1.463330
  0.000000   0.000000   0.000000   0.000000   0.000000   3.593013
 0.000500493333
  0.856596   2.554962   1.327920   0.000000   0.000000   0.000000
  2.821900   0.000000   1.659521   0.000000   0.000000   3.462095
 0.000550679526
  0.000000   0.000000   3.133651   2.780291   0.000000   1.914631
  0.000000   0.000000   0.000000   1.116055   2.754616   1.022310
 0.000653555835
  1.032800   2.332438   1.769944   0.000000   0.000000   3.392504
  0.000000   0.000000   0.000000   3.096023   0.000000   2.864214
 0.000439798104
  0.000000   0.000000   3.315050   2.848090   0.000000   1.892045
  0.000000   0.000000   0.000000   0.774121   2.840253   1.682615
 0.000414958017
  0.000000   0.000000   0.000000   0.581756   2.515772   1.804534
  2.625133   0.000000   1.770997   0.000000   0.000000   3.859096
 0.000478186593
  1.413549   2.411295   1.370778   3.048751   0.000000   2.278671
  0.000000   0.000000   0.000000   0.000000   0.000000   3.185318
 0.000696600825
  2.881388   0.000000   1.809588   1.735335   2.795512   1.898362
  0.000000   0.000000   3.169314   0.000000   0.000000   0.000000
 0.000470360499
  0.000000   0.000000   3.227588   0.847189   2.790759   2.400546
  2.897936   0.000000   2.273971   0.000000   0.000000   0.000000
 0.000370381022
  0.000000   0.000000   0.000000   2.626728   0.000000   1.463818
  0.000000   0.000000   3.045560  -0.875442   2.774455   1.307865
 0.000521937682
  0.000000   0.000000   3.023158   0.000000   0.000000   0.000000
  2.550668   1.408070   3.849406   2.847451   0.000000   1.168437
 0.001011373302
  0.000000   0.000000   0.000000   2.777423   0.000000   1.387756
  1.048731   2.637685   1.330531   0.000000   0.000000   3.410259
 0.000535073918
  0.134295   2.594231   1.638235   0.000000   0.000000   3.237118
  0.000000   0.000000   0.000000   2.874680   0.000000   1.689590
 0.000603975071
  0.000000   0.000000   3.272349   2.874460   0.000000   2.299632
  0.825147   2.752751   1.996329   0.000000   0.000000   0.000000
 0.000433281629
  0.000000   0.000000   0.000000   2.897814   0.000000   0.910451
  0.000000   0.000000   3.113318   1.404447   2.577515   2.132412
 0.000745165392
  0.058192   2.561982   1.771102   0.000000   0.000000   3.385724
  0.000000   0.000000   0.000000   2.940095   0.000000   1.828400
 0.000478237138
  1.239909   2.403363   1.648316   0.000000   0.000000   3.254043
  0.000000   0.000000   0.000000   3.124947   0.000000   0.773694
 0.000532276034
  1.491703   2.424055   0.975234   3.161225   0.000000   1.584342
  0.000000   0.000000   0.000000   0.000000   0.000000   3.048905
 0.000707973493
  0.000000   0.000000   3.014920   0.000000   0.000000   0.000000
  2.796950   0.000000   1.661999   1.237800   3.105278   1.357582
 0.000412064665
  0.000000   0.000000   3.027505   0.000000   0.000000   0.000000
  0.559572   2.642943   1.556917   3.032728   0.000000   2.403434
 0.000494089147
  0.000000   0.000000   0.000000  -0.128714   2.740182   1.322978
  2.766024   0.000000   1.611103   0.000000   0.000000   3.309097
 0.000489070304
  0.000000   0.000000   3.223664  -0.313424   2.741042   1.924489
  2.787893   0.000000   1.823885   0.000000   0.000000   0.000000
 0.000471402578
  0.000000   0.000000   0.000000   2.869237   0.000000   0.963591
  0.575574   2.714509   1.432743   0.000000   0.000000   3.330770
 0.000428403262
  0.000000   0.000000   3.121683   0.000000   0.000000   0.000000
  1.721010   2.184354   1.646566   3.176164   0.000000  -0.046121
 0.000602340812
  1.500950   2.626342   2.509459   2.860457   0.000000   1.972710
  0.000000   0.000000   3.315691   0.000000   0.000000   0.000000
 0.000489546275
  0.000000   0.000000   3.527225   1.141950   2.593962   2.200346
  2.894002   0.000000   2.335215   0.000000   0.000000   0.000000
 0.000391321842
  0.000000   0.000000   3.142321   2.937941   0.000000   2.067772
  0.000000   0.000000   0.000000   1.074500   2.807056   1.292983
 0.000477102524
  2.862170   0.000000   1.598904   1.919329   2.849882   1.973898
  0.000000   0.000000   3.139979   0.000000   0.000000   0.000000
 0.000434832290
  0.000000   0.000000   0.000000   0.000000   0.000000   3.026357
  2.714452   0.000000   1.400258  -0.237471   2.903761   1.582205
 0.000510708152
  0.000000   0.000000   0.000000   0.000000   0.000000   3.018639
  2.931946   0.000000   0.845923   1.269999   2.739939   1.518367
 0.000609462266
  0.000000   0.000000   3.133619   2.685757   0.000000   1.639578
  0.000000   0.000000   0.000000   0.419585   3.082628   1.475205
 0.000420613309
  0.000000   0.000000   0.000000  -0.933464   2.522687   1.394889
  0.000000   0.000000   3.128995   2.795794   0.000000   1.910279
 0.000522172809
  2.592502   0.000000   1.558804   0.000000   0.000000   0.000000
  0.000000   0.000000   3.264050   1.010034   2.917430   0.536681
 0.000448359317
  0.000000   0.000000   0.000000   1.096867   2.563822   1.108380
  0.000000   0.000000   3.164392   3.146091   0.000000   1.241160
 0.000468726434
  0.721097   2.422460   1.706373   0.000000   0.000000   0.000000
  0.000000   0.000000   3.467671   2.932476   0.000000   1.865865
 0.000567283749
  2.311038   0.000000   1.916498   0.000000   0.000000   0.000000
  0.709577   2.652956   1.582191   0.000000   0.000000   4.071000
 0.000412002164
  1.208366   2.499664   1.230696   2.763380   0.000000   1.933100
  0.000000   0.000000   0.000000   0.000000   0.000000   3.720853
 0.000442716055
  0.000000   0.000000   0.000000   1.117835   2.686133   1.196162
  2.893676   0.000000   1.243041   0.000000   0.000000   3.288601
 0.000481566663
  0.909496   2.630338   1.177026   0.000000   0.000000   0.000000
  2.695534   0.000000   1.848159   0.000000   0.000000   3.353598
 0.000683251565
  2.509749   0.000000   1.794080   0.000000   0.000000   0.000000
  0.000000   0.000000   3.774087   0.754307   2.775519   1.902213
 0.000416839936
  0.000000   0.000000   0.000000   2.847515   0.000000   0.965720
  0.000000   0.000000   3.028799   1.643171   2.512506   2.247541
 0.000949741788
  2.625539   0.000000   1.532448   0.000000   0.000000   0.000000
  0.000000   0.000000   3.213872   0.832743   2.910699   1.820598
 0.000576087509
  0.000000   0.000000   0.000000   0.124488   2.565607   1.699407
  2.725472   0.000000   1.636651   0.000000   0.000000   3.683068
 0.000488796332
  0.000000   0.000000   3.097753   0.000000   0.000000   0.000000
  1.242190   2.461214   1.610306   3.121207   0.000000   1.823398
 0.000655466872
  0.000000   0.000000   3.128629   2.684447   0.000000   1.668274
  0.000000   0.000000   0.000000   2.013411   2.534530   3.394727
 0.000494760763
  0.000000   0.000000   0.000000   2.681701   0.000000   1.392640
 -0.065752   2.471624   1.777101   0.000000   0.000000   3.758291
 0.000527153091
  0.000000   0.000000   3.121351   1.083033   2.483108   1.697433
  0.000000   0.000000   0.000000   3.324138   0.000000   2.097454
 0.000416734849
  0.000000   0.000000   3.668168   2.857297   0.000000   2.687706
  0.905815   2.485643   2.188998   0.000000   0.000000   0.000000
 0.000381227406
  2.654220   0.000000   1.492798   0.000000   0.000000   0.000000
  1.432369   2.682476   0.689785   0.000000   0.000000   3.549201
 0.000390979440
  1.535841   2.595359   1.915161   3.017721   0.000000   1.604339
  0.000000   0.000000   3.042007   0.000000   0.000000   0.000000
 0.000673610838
  0.000000   0.000000   0.000000   0.199574   2.518909   1.641529
  2.524880   0.000000   1.870519   0.000000   0.000000   3.575319
 0.000826001563
  1.335795   2.218263   1.651000   3.331129   0.000000   2.341558
  0.000000   0.000000   0.000000   0.000000   0.000000   3.375120
 0.000425087329
  0.000000   0.000000   3.387542   2.941376   0.000000   2.636694
  1.019887   2.535590   1.647771   0.000000   0.000000   0.000000
 0.000479798192
  2.602884   0.000000   1.701791   0.000000   0.000000   0.000000
  1.589823   2.693712   0.484290   0.000000   0.000000   3.439188
 0.000452817283
  0.000000   0.000000   0.000000   1.236103   2.587416   0.968059
  0.000000   0.000000   3.035816   3.037204   0.000000   1.148101
 0.000626619408
  0.000000   0.000000   0.000000   2.761203   0.000000   1.233927
  0.215942   2.586007   1.845264   0.000000   0.000000   3.601592
 0.000474387758
  2.270251   0.000000   1.962273   0.000000   0.000000   0.000000
  0.000000   0.000000   3.961331   0.166553   2.639169   1.694096
 0.000599325531
  0.000000   0.000000   3.037268   1.483402   2.382757   1.956057
  0.000000   0.000000   0.000000   3.423852   0.000000   1.422976
 0.000510684388
  0.583821   2.538115   1.827390   0.000000   0.000000   3.446063
  0.000000   0.000000   0.000000   2.713971   0.000000   1.436095
 0.000694246244
  0.000000   0.000000   3.295937   3.004218   0.000000   2.707401
  0.929840   2.540556   1.679933   0.000000   0.000000   0.000000
 0.000453811269
  0.876662   2.283472   1.913588   2.867756   0.000000   1.889584
  0.000000   0.000000   3.721244   0.000000   0.000000   0.000000
 0.000528166162
  0.000000   0.000000   3.024682   0.000000   0.000000   0.000000
  2.656295   0.000000   1.549490   0.567225   2.905666   2.089413
 0.000641440355
  0.734924   2.385759   1.870490   2.639209   0.000000   2.179137
  0.000000   0.000000   0.000000   0.000000   0.000000   3.912792
 0.000507840512
  0.000000   0.000000   3.051937   1.669165   2.542697   3.184535
  0.000000   0.000000   0.000000   2.820544   0.000000   1.533571
 0.000609064832
  2.809528   0.000000   1.314608   1.007878   2.437148   1.883155
  0.000000   0.000000   0.000000   0.000000   0.000000   3.749000
 0.000440129716
  3.053830   0.000000   2.579379   1.946306   2.468897   1.264308
  0.000000   0.000000   3.135164   0.000000   0.000000   0.000000
 0.000625359472
  0.000000   0.000000   3.227555   2.747880   0.000000   1.705065
  0.528556   2.933146   2.154253   0.000000   0.000000   0.000000
 0.000427338735
  0.000000   0.000000   3.054070   1.555382   2.334109   1.938106
  0.000000   0.000000   0.000000   3.481463   0.000000   1.472303
 0.000488125507
  2.866497   0.000000   1.373739   1.609914   2.592219   2.275283
  0.000000   0.000000   0.000000   0.000000   0.000000   3.376058
 0.000529981136
  0.000000   0.000000   0.000000   1.433718   2.700258   0.463999
  2.732487   0.000000   1.503604   0.000000   0.000000   3.379410
 0.000427691489
  2.798898   0.000000   2.355050   0.000000   0.000000   3.670116
  1.063647   2.556690   2.203846   0.000000   0.000000   0.000000
 0.000399116520
  2.600860   0.000000   1.639806   0.000000   0.000000   3.268769
  0.000000   0.000000   0.000000   1.361189   2.946042   2.590498
 0.000426948603
  1.230424   2.590438   1.108421   0.000000   0.000000   0.000000
  2.887184   0.000000   1.672197   0.000000   0.000000   3.385720
 0.000514153837
  0.000000   0.000000   0.000000   0.453773   2.845168   1.124564
  2.831785   0.000000   1.609628   0.000000   0.000000   3.264340
 0.000420220379
  2.502787   0.000000   2.274913   0.000000   0.000000   3.987590
  0.759450   2.503802   1.895568   0.000000   0.000000   0.000000
 0.000466490802
  1.537556   2.351337   1.478768   3.194124   0.000000   2.579726
  0.000000   0.000000   0.000000   0.000000   0.000000   3.184951
 0.000566856100
  1.993880   1.782110   1.363207   0.000000   0.000000   0.000000
  3.138052   0.000000  -0.802063   0.000000   0.000000   3.045290
 0.000579824481
  0.000000   0.000000   3.521660   2.885159   0.000000   2.632115
  0.724439   2.522662   1.511370   0.000000   0.000000   0.000000
 0.000459672456
  0.000000   0.000000   3.057348   0.000000   0.000000   0.000000
  1.478511   2.750532   2.483010   2.921949   0.000000   1.733794
 0.000517231435
  1.650263   0.000000   2.505759   0.000000   0.000000   0.000000
 -1.046830   1.446280   2.670139   0.000000   0.000000   5.143123
 0.000674540446
  0.000000   0.000000   0.000000   1.167074   2.764722   0.576867
  0.000000   0.000000   3.104938   2.848380   0.000000   1.749905
 0.000553169636
  1.450410   2.292892   1.531065   3.328632   0.000000   0.926108
  0.000000   0.000000   0.000000   0.000000   0.000000   3.315888
 0.000414805015
  0.000000   0.000000   3.260321   2.859453   0.000000   2.332593
  1.300574   2.691316   2.488977   0.000000   0.000000   0.000000
 0.000437311909
  0.000000   0.000000   0.000000   2.951330   0.000000   0.645656
  0.521658   2.584986   1.571530   0.000000   0.000000   3.171844
 0.000517495679
  1.583801   2.677888   2.418256   2.944794   0.000000   1.746925
  0.000000   0.000000   3.262841   0.000000   0.000000   0.000000
 0.000454846000
  2.699129   0.000000   1.841737   1.474402   2.767643   1.401534
  0.000000   0.000000   3.308375   0.000000   0.000000   0.000000
 0.000547772112
  0.000000   0.000000   3.050608   0.000000   0.000000   0.000000
  1.290303   2.633250   1.846203   2.996130   0.000000   1.740036
 0.000643935630
  0.000000   0.000000   0.000000   0.000000   0.000000   3.005875
  1.203965   2.696081   0.953281   3.133677   0.000000   1.627547
 0.000505590606
  0.000000   0.000000   3.247314   2.635485   0.000000   1.771954
 -0.210374   2.901073   2.022488   0.000000   0.000000   0.000000
 0.000466826273
  0.000000   0.000000   0.000000   0.810106   2.500530   1.457939
  2.701810   0.000000   1.559212   0.000000   0.000000   3.712365
 0.000496219646
  0.000000   0.000000   0.000000   0.000000   0.000000   3.008584
  3.080701   0.000000   0.181683   1.713025   2.464149   1.857739
 0.000642315516
  1.153291   2.262641   2.057243   0.000000   0.000000   3.666095
  3.143178   0.000000   1.856484   0.000000   0.000000   0.000000
 0.000373895613
  0.000000   0.000000   0.000000   2.666122   0.000000   1.401907
  0.000000   0.000000   3.138284   0.494380   3.060181   1.516807
 0.000450773869
  1.068760   2.633441   1.504057   0.000000   0.000000   0.000000
  2.924491   0.000000   1.589184   0.000000   0.000000   3.371697
 0.000478291940
  0.000000   0.000000   3.173035   0.325996   2.710414   1.679827
  0.000000   0.000000   0.000000   3.045468   0.000000   1.873259
 0.000406236397
  0.000000   0.000000   0.000000   2.958153   0.000000   0.526372
  1.187444   2.493878   1.661501   0.000000   0.000000   3.300517
 0.000529799804
  1.275746   2.518610   2.094860   0.000000   0.000000   3.246934
  3.014490   0.000000   1.250043   0.000000   0.000000   0.000000
 0.000594438537
  1.647697   2.461057   0.601590   0.000000   0.000000   0.000000
  3.245751   0.000000   1.453966   0.000000   0.000000   3.062091
 0.000549981682
  2.519653   0.000000   1.822536   0.000000   0.000000   3.485108
  0.000000   0.000000   0.000000  -0.171574   2.800345   1.837182
 0.000565037212
  0.000000   0.000000   3.543349   0.417139   2.559548   2.033794
  2.689213   0.000000   1.894920   0.000000   0.000000   0.000000
 0.000615891662
  0.000000   0.000000   4.319500   0.037305   2.353042   2.447663
  2.192737   0.000000   2.185367   0.000000   0.000000   0.000000
 0.000611703767
  0.000000   0.000000   3.161143   2.623077   0.000000   1.686599
  1.489534   2.599360   2.871938   0.000000   0.000000   0.000000
 0.000736449978
  2.587768   0.000000   1.903877   0.000000   0.000000   3.532185
  0.000000   0.000000   0.000000   0.020471   2.649323   1.689213
 0.000637524435
  2.636031   0.000000   1.537211   0.000000   0.000000   0.000000
  0.000000   0.000000   3.169250   1.690993   3.050034   1.999943
 0.000398631482
  0.281354   2.599304   1.583662   0.000000   0.000000   0.000000
  0.000000   0.000000   3.402195   2.869527   0.000000   1.661769
 0.000516541650
  0.000000   0.000000   3.226315   1.553846   2.567620   3.412620
  2.681402   0.000000   1.778038   0.000000   0.000000   0.000000
 0.000493024007
  0.000000   0.000000   0.000000   0.000000   0.000000   3.007865
  1.324641   2.443385   1.378701   3.075595   0.000000   0.977389
 0.000787493487
  1.207425   2.302537   1.609015   0.000000   0.000000   0.000000
  3.028268   0.000000   0.683241   0.000000   0.000000   3.414715
 0.000531615054
  0.000000   0.000000   3.086209   0.000000   0.000000   0.000000
  2.754603   0.000000   1.590364   1.163557   3.107262   1.388108
 0.000397888445
  3.125501   0.000000   0.324868   1.637621   2.405628   1.604483
  0.000000   0.000000   0.000000   0.000000   0.000000   3.130265
 0.000576215983
  0.000000   0.000000   3.396841   0.533721   2.676036   2.074561
  2.643442   0.000000   1.870297   0.000000   0.000000   0.000000
 0.000643874138
  0.000000   0.000000   3.019688  -0.867795   2.488565   1.569248
  0.000000   0.000000   0.000000   2.884433   0.000000   0.881204
 0.000482332180
  0.000000   0.000000   3.067599   0.000000   0.000000   0.000000
  2.859414   0.000000   1.870310   0.889351   3.010460   1.537751
 0.000411510570
  0.000000   0.000000   0.000000   2.972529   0.000000   0.693104
  0.000000   0.000000   3.194275   1.020555   2.564939   1.829958
 0.000573760823
  0.000000   0.000000   0.000000   0.996805   2.640450   1.052613
  0.000000   0.000000   3.091773   2.928796   0.000000   2.354144
 0.000631691191
  2.651470   0.000000   1.892106   0.000000   0.000000   3.462932
  0.000000   0.000000   0.000000   1.056132   2.900913   1.687249
 0.000406575330
  2.612168   0.000000   1.755851   0.000000   0.000000   3.434929
  0.000000   0.000000   0.000000   0.924814   2.667261   1.501189
 0.000656540204
  1.207771   2.555402   1.166904   0.000000   0.000000   0.000000
  2.886720   0.000000   1.404858   0.000000   0.000000   3.577887
 0.000390424191
  0.000000   0.000000   3.066755   0.609639   2.580903   1.611181
  0.000000   0.000000   0.000000   3.181660   0.000000   1.657364
 0.000476165918
  2.729307   0.000000   1.634997   1.848799   2.887490   1.338043
  0.000000   0.000000   3.105151   0.000000   0.000000   0.000000
 0.000508751601
  2.468785   0.000000   1.768997   0.000000   0.000000   3.486461
  0.000000   0.000000   0.000000   0.469320   2.864512   1.980679
 0.000564631793
  2.449656   0.000000   1.812633   1.188829   2.745611   2.190934
  0.000000   0.000000   0.000000   0.000000   0.000000   3.825895
 0.000386630524
  1.019683   2.340905   1.684075   0.000000   0.000000   3.367885
  0.000000   0.000000   0.000000   3.052849   0.000000   1.655337
 0.000596822404
  0.946119   2.409023   1.667621   0.000000   0.000000   0.000000
  0.000000   0.000000   3.341824   3.072642   0.000000   2.074062
 0.000535003829
  0.342530   2.288771   1.959259   0.000000   0.000000   3.904758
  0.000000   0.000000   0.000000   2.555814   0.000000   2.212715
 0.000699501352
  2.723749   0.000000   2.134778   0.000000   0.000000   3.440666
  1.245944   2.731885   2.191897   0.000000   0.000000   0.000000
 0.000452828528
  0.995810   2.481750   1.477666   0.000000   0.000000   0.000000
  2.796059   0.000000   2.111448   0.000000   0.000000   3.562555
 0.000567148072
  0.000000   0.000000   3.658723   2.794950   0.000000   2.513644
  0.930669   2.543049   2.182909   0.000000   0.000000   0.000000
 0.000408236086
  1.583721   2.172861   1.633199   0.000000   0.000000   3.175911
  0.000000   0.000000   0.000000   3.125627   0.000000  -0.165185
 0.000550275410
  0.000000   0.000000   0.000000   1.505650   2.665167   0.211748
  0.000000   0.000000   3.070202   2.849414   0.000000   1.825350
 0.000592285869
  2.653807   0.000000   1.745673   0.000000   0.000000   3.363412
  0.000000   0.000000   0.000000   1.097659   2.825177   1.300234
 0.000514186630
 -0.025035   2.097624   2.192548   0.000000   0.000000   0.000000
  2.211301   0.000000   2.378051   0.000000   0.000000   4.649389
 0.000496366544
  0.000000   0.000000   3.070733   0.000000   0.000000   0.000000
  1.171739   2.633397   1.827544   3.063675   0.000000   0.697621
 0.000542462427
  2.665106   0.000000   1.524650   0.000000   0.000000   0.000000
  0.000000   0.000000   3.312941   1.098378   2.888125   1.981046
 0.000491000756
  0.678652   2.485073   1.859571   2.477885   0.000000   2.018085
  0.000000   0.000000   0.000000   0.000000   0.000000   4.090093
 0.000432554410
  0.000000   0.000000   0.000000   0.542128   2.824973   0.932224
  0.000000   0.000000   3.176574   2.776262   0.000000   1.625292
 0.000514892304
  2.742268   0.000000   1.337194   1.186673   2.540056   1.784451
  0.000000   0.000000   0.000000   0.000000   0.000000   3.409501
 0.000673454175
  0.000000   0.000000   3.068814   0.000000   0.000000   0.000000
  2.876064   0.000000   1.925430   1.225822   2.566104   1.348436
 0.000845249791
  0.000000   0.000000   3.053348   0.000000   0.000000   0.000000
  1.222856   2.613670   1.861142   3.085908   0.000000   2.555662
 0.000481963400
  1.317181   2.574666   1.733517   3.155220   0.000000   2.075231
  0.000000   0.000000   3.196492   0.000000   0.000000   0.000000
 0.000455098637
  2.942768   0.000000   1.187686   1.634101   2.698080   1.921862
  0.000000   0.000000   0.000000   0.000000   0.000000   3.193658
 0.000524073432
  0.847210   2.595624   1.573812   0.000000   0.000000   0.000000
  0.000000   0.000000   3.213697   2.971366   0.000000   1.363166
 0.000571258787
  0.000000   0.000000   0.000000   2.747631   0.000000   1.225823
  0.734382   2.670455   1.669957   0.000000   0.000000   3.363576
 0.000584219062
  1.231762   2.596953   2.289080   2.831626   0.000000   1.693297
  0.000000   0.000000   3.539614   0.000000   0.000000   0.000000
 0.000452924691
  0.786869   2.516734   1.975055   0.000000   0.000000   3.490263
  2.633558   0.000000   1.581219   0.000000   0.000000   0.000000
 0.000757927713
  0.000000   0.000000   3.121369   2.750271   0.000000   1.689400
  0.000000   0.000000   0.000000   0.459700   3.058766   1.204885
 0.000397166738
  1.371519   2.220471   1.812914   3.244934   0.000000   1.048505
  0.000000   0.000000   3.512297   0.000000   0.000000   0.000000
 0.000404232434
  1.442179   2.619466   1.226056   3.005772   0.000000   1.726121
  0.000000   0.000000   0.000000   0.000000   0.000000   3.208334
 0.000539966003
  0.682352   2.538685   1.874924   0.000000   0.000000   3.381471
  0.000000   0.000000   0.000000   3.010312   0.000000   0.900777
 0.000437821269
  1.066554   2.372409   1.898341   0.000000   0.000000   3.407586
  3.029667   0.000000   2.509951   0.000000   0.000000   0.000000
 0.000503150082
  1.608175   2.565913   0.829431   3.176780   0.000000   1.252357
  0.000000   0.000000   0.000000   0.000000   0.000000   3.135211
 0.000464155384
  0.000000   0.000000   0.000000   2.746989   0.000000   1.263389
  0.000000   0.000000   3.126795   1.220144   2.865334   2.067831
 0.000572042116
  0.998041   2.519189   1.738114   2.759119   0.000000   1.777590
  0.000000   0.000000   0.000000   0.000000   0.000000   3.572957
 0.000553373489
  0.000000   0.000000   3.151163   0.000000   0.000000   0.000000
  2.825973   0.000000   1.677181   1.538544   2.849094   0.718664
 0.000464083054
  2.870319   0.000000   0.939676   0.000000   0.000000   0.000000
  1.541980   2.641213   1.623228   0.000000   0.000000   3.267168
 0.000555264224
  0.000000   0.000000   0.000000   0.000000   0.000000   3.058803
  1.476663   2.464932   1.469145   3.302245   0.000000   0.965839
 0.000513071968
  0.000000   0.000000   0.000000   0.000000   0.000000   3.044668
  0.845599   2.671727   1.311275   2.790213   0.000000   1.673946
 0.000827237543
  0.985010   2.551324   2.050663   0.000000   0.000000   3.355063
  3.051483   0.000000   1.570112   0.000000   0.000000   0.000000
 0.000456482621
  0.000000   0.000000   3.178015   2.915737   0.000000   2.421669
  0.000000   0.000000   0.000000   1.171257   2.661085   0.937999
 0.000563538109
  0.000000   0.000000   3.052693   0.000000   0.000000   0.000000
  2.834815   0.000000   1.764522   0.201818   2.838819   1.318878
 0.000519083850
  0.000000   0.000000   3.195058   2.968010   0.000000   2.468010
  0.000000   0.000000   0.000000   0.837230   2.615375   1.464883
 0.000520962068
  0.000000   0.000000   3.157783   0.681252   2.982386   2.622520
  2.690625   0.000000   1.584719   0.000000   0.000000   0.000000
 0.000405167273
  2.704781   0.000000   1.364749   0.000000   0.000000   0.000000
  1.096352   2.746059   1.517068   0.000000   0.000000   3.582687
 0.000394648192
  0.000000   0.000000   0.000000   0.000000   0.000000   3.240184
  0.902673   2.761232   1.520077   2.916658   0.000000   1.530040
 0.000470237853
  1.523296   2.379015   1.232920   3.347319   0.000000   1.610397
  0.000000   0.000000   0.000000   0.000000   0.000000   3.224859
 0.000448975400
  2.633954   0.000000   1.700645   1.277845   2.666552   2.057962
  0.000000   0.000000   3.260964   0.000000   0.000000   0.000000
 0.000747818366
  0.000000   0.000000   3.063541   0.000000   0.000000   0.000000
  3.108931   0.000000   2.745723   1.528638   2.552138   1.586178
 0.000516776984
  0.000000   0.000000   3.067714   1.100225   2.421453   1.581300
  0.000000   0.000000   0.000000   3.244853   0.000000   2.373612
 0.000524393608
  0.000000   0.000000   0.000000   0.705004   2.874251   0.646588
  2.703411   0.000000   1.620191   0.000000   0.000000   3.186678
 0.000487690152
  0.000000   0.000000   0.000000   2.909006   0.000000   1.033447
  0.000000   0.000000   3.090618   1.675966   2.811654   0.637190
 0.000420815763
  1.082735   2.484172   1.431054   0.000000   0.000000   0.000000
  2.919557   0.000000   2.019361   0.000000   0.000000   3.286199
 0.000676004380
  0.000000   0.000000   0.000000   2.945541   0.000000   0.670757
  1.119512   2.334491   1.669215   0.000000   0.000000   3.569478
 0.000455294671
  0.000000   0.000000   3.024981   0.555071   2.915703   2.450809
  0.000000   0.000000   0.000000   2.729833   0.000000   1.402415
 0.000512321548
  0.000000   0.000000   3.595115   0.476120   2.712497   2.369305
  2.598473   0.000000   1.858427   0.000000   0.000000   0.000000
 0.000502099653
  0.000000   0.000000   0.000000   2.741956   0.000000   1.510794
  0.000000   0.000000   3.161872   1.319153   2.915421   0.759449
 0.000456199352
  0.031014   2.614878   1.654736   0.000000   0.000000   3.296169
  0.000000   0.000000   0.000000   2.947765   0.000000   1.882478
 0.000469754936
  0.000000   0.000000   3.502984   0.653137   2.644577   2.185263
  2.771216   0.000000   2.131716   0.000000   0.000000   0.000000
 0.000470906574
  0.000000   0.000000   3.198938   2.765518   0.000000   1.619167
  0.000000   0.000000   0.000000   0.494582   2.964665   1.738724
 0.000429485127
  2.839116   0.000000   2.127387   0.000000   0.000000   3.393314
  1.061321   2.641510   1.811461   0.000000   0.000000   0.000000
 0.000508727550
  0.000000   0.000000   0.000000   2.213341   0.000000   2.025468
 -0.165711   2.078342   2.332234   0.000000   0.000000   4.499874
 0.000659157914
  0.000000   0.000000   3.029825   0.000000   0.000000   0.000000
  2.926827   0.000000   3.842365   2.173875   1.692785   1.292403
 0.000849155212
  0.000000   0.000000   0.000000   1.239568   2.659745   0.703932
  0.000000   0.000000   3.046725   2.933242   0.000000   1.257351
 0.000617130614
  1.728971   2.569894   0.930634   3.010353   0.000000   1.807815
  0.000000   0.000000   0.000000   0.000000   0.000000   3.156928
 0.000599044177
  2.567875   0.000000   1.697843   1.158298   2.638219   1.213794
  0.000000   0.000000   0.000000   0.000000   0.000000   3.703362
 0.000453264684
 -0.849844   2.418643   1.649317   0.000000   0.000000   3.214701
  0.000000   0.000000   0.000000   2.785808   0.000000   1.231791
 0.000631849784
  0.000000   0.000000   3.124783  -0.572526   2.707293   1.953652
  2.700771   0.000000   1.574898   0.000000   0.000000   0.000000
 0.000563959961
  0.000000   0.000000   3.865632   2.535235   0.000000   2.145301
  0.291059   2.478391   1.985126   0.000000   0.000000   0.000000
 0.000593089485
  2.360858   0.000000   1.909817   0.000000   0.000000   0.000000
  0.000000   0.000000   3.832817   0.685230   2.625505   1.639553
 0.000587878823
  0.000000   0.000000   0.000000   0.000000   0.000000   3.051241
  1.156444   2.812882   0.942123   2.941435   0.000000   1.475421
 0.000510468409
  0.000000   0.000000   3.062574   2.636687   0.000000   1.623372
  0.000000   0.000000   0.000000   2.047617   2.893776   0.408618
 0.000446455427
  0.000000   0.000000   3.019422   0.000000   0.000000   0.000000
  1.254332   2.535566   1.592092   3.264613   0.000000   2.275793
 0.000482217591
  1.382370   2.669763   2.530602   2.903154   0.000000   2.206556
  0.000000   0.000000   3.349455   0.000000   0.000000   0.000000
 0.000397445345
  2.616656   0.000000   1.474965   0.000000   0.000000   0.000000
  2.036892   3.005313   1.403526   0.000000   0.000000   3.096128
 0.000418105261
  1.253775   2.364419   1.813156   3.173761   0.000000   1.451497
  0.000000   0.000000   3.477384   0.000000   0.000000   0.000000
 0.000413668424
  0.000000   0.000000   0.000000   1.096676   2.704377   0.950660
  0.000000   0.000000   3.101896   2.977034   0.000000   1.017034
 0.000495563807
  0.000000   0.000000   3.220680   0.739532   2.574253   1.684061
  2.910537   0.000000   2.082388   0.000000   0.000000   0.000000
 0.000618917845
  0.000000   0.000000   0.000000   0.911579   2.546736   1.415443
  2.792809   0.000000   1.425527   0.000000   0.000000   3.657834
 0.000426107961
  2.415487   0.000000   1.825399   0.000000   0.000000   3.605245
  0.000000   0.000000   0.000000  -0.233003   2.732026   2.105216
 0.000638395005
  0.000000   0.000000   0.000000   0.000000   0.000000   3.016902
  1.545387   2.427953   1.355446   3.442796   0.000000   1.821479
 0.000479676952
  0.000000   0.000000   3.370175   2.741280   0.000000   2.044165
  0.081511   2.800666   1.949723   0.000000   0.000000   0.000000
 0.000441202909
  0.751672   2.523792   1.441644   0.000000   0.000000   0.000000
  0.000000   0.000000   3.400693   2.871832   0.000000   1.858067
 0.000590687484
  0.000000   0.000000   0.000000   0.000000   0.000000   3.010222
  0.926389   2.586744   1.430653   3.218776   0.000000   1.616040
 0.000507193910
  0.000000   0.000000   5.009441  -0.805836   1.529368   2.543469
  1.887299   0.000000   2.630739   0.000000   0.000000   0.000000
 0.000699245839
  0.000000   0.000000   0.000000   0.164939   2.675292   1.388813
  2.681939   0.000000   1.666113   0.000000   0.000000   3.280255
 0.000694802128
  0.000000   0.000000   3.600567   2.611644   0.000000   2.030100
  0.468670   2.776894   1.955304   0.000000   0.000000   0.000000
 0.000459997698
  0.000000   0.000000   3.163744   2.968743   0.000000   2.328021
  0.000000   0.000000   0.000000   1.022942   2.715697   1.786690
 0.000468419236
  0.000000   0.000000   3.039123   0.000000   0.000000   0.000000
  1.166557   2.841561   2.013478   3.015699   0.000000   1.388312
 0.000456886317
  2.718394   0.000000   1.411526   1.904482   2.791139   2.180575
  0.000000   0.000000   0.000000   0.000000   0.000000   3.205302
 0.000511025060
  3.047882   0.000000   1.958780   1.563839   2.639077   1.241497
  0.000000   0.000000   3.182699   0.000000   0.000000   0.000000
 0.000512330539
  0.000000   0.000000   3.109825   3.026485   0.000000   2.453969
  0.000000   0.000000   0.000000   1.003117   2.618043   1.496434
 0.000528858437
  0.000000   0.000000   3.094823   1.029432   2.447445   1.677449
  0.000000   0.000000   0.000000   3.182157   0.000000   0.574308
 0.000528090553
  0.000000   0.000000   3.987737   2.435776   0.000000   2.190029
  0.013843   2.440172   2.123009   0.000000   0.000000   0.000000
 0.000629822845
  2.663505   0.000000   1.499723   0.000000   0.000000   0.000000
  1.317287   2.742506   2.019918   0.000000   0.000000   3.128101
 0.000762641282
  0.000000   0.000000   0.000000   0.000000   0.000000   3.006299
  1.612541   2.457426   0.682337   3.002996   0.000000   2.214149
 0.000839557369
  0.000000   0.000000   4.304115   0.284965   2.241080   2.294457
  2.491661   0.000000   2.568158   0.000000   0.000000   0.000000
 0.000453818072
  2.691511   0.000000   1.663895   0.000000   0.000000   3.302920
  0.000000   0.000000   0.000000   0.649974   2.754960   1.562638
 0.000613683036
  0.983069   2.558148   1.972201   0.000000   0.000000   3.451300
  2.886315   0.000000   1.548616   0.000000   0.000000   0.000000
 0.000515248303
  1.108918   2.654365   2.206165   0.000000   0.000000   3.290346
  2.734501   0.000000   1.626752   0.000000   0.000000   0.000000
 0.000656253649
  0.000000   0.000000   0.000000   0.000000   0.000000   3.019228
  1.293807   2.714011   1.314256   3.204254   0.000000   1.301096
 0.000441012706
  0.000000   0.000000   3.112442   2.699992   0.000000   1.675153
  0.000000   0.000000   0.000000   1.470263   2.735277   0.029233
 0.000525914022
  0.000000   0.000000   3.102379   0.061537   2.778878   1.965446
  0.000000   0.000000   0.000000   2.810069   0.000000   1.476373
 0.000538816035
  0.000000   0.000000   0.000000   0.000000   0.000000   3.041769
  1.361630   2.443432   1.380982   3.239869   0.000000   1.999235
 0.000606251932
  2.747568   0.000000   1.507743   0.000000   0.000000   0.000000
  0.752878   2.588075   2.017875   0.000000   0.000000   3.635279
 0.000480069993
  0.000000   0.000000   3.548895   2.675729   0.000000   2.151818
  0.253092   2.706393   1.690673   0.000000   0.000000   0.000000
 0.000496052880
  2.543567   0.000000   1.645577   0.000000   0.000000   0.000000
  1.392741   2.680487   0.821769   0.000000   0.000000   3.612897
 0.000429985641
  2.573676   0.000000   1.557263   0.000000   0.000000   0.000000
  0.000000   0.000000   3.311291   0.513633   2.999835   1.130298
 0.000449116658
  0.000000   0.000000   3.004703   0.000000   0.000000   0.000000
  1.501551   2.305680   1.785748   3.611759   0.000000   1.691944
 0.000419984179
  0.000000   0.000000   3.320044   2.734310   0.000000   1.962766
  0.000000   0.000000   0.000000   0.402524   2.858322   1.152886
 0.000452716337
  2.578318   0.000000   2.015577   1.204832   2.669355   1.768959
  0.000000   0.000000   3.806121   0.000000   0.000000   0.000000
 0.000387367045
  2.885370   0.000000   2.295501   1.266517   2.566853   1.768293
  0.000000   0.000000   3.569848   0.000000   0.000000   0.000000
 0.000418196667
  0.536475   2.427338   1.756140   0.000000   0.000000   0.000000
  0.000000   0.000000   3.577239   2.805832   0.000000   1.657840
 0.000601677379
  0.000000   0.000000   3.090834   1.545145   2.589386   2.594936
  0.000000   0.000000   0.000000   3.063218   0.000000   1.546226
 0.000544137967
  1.172584   2.514939   2.179092   0.000000   0.000000   3.420702
  2.881885   0.000000   1.145064   0.000000   0.000000   0.000000
 0.000574054289
  0.000000   0.000000   3.112191   2.916171   0.000000   2.386835
  1.402040   2.675984   2.702818   0.000000   0.000000   0.000000
 0.000435521856
  2.984746   0.000000   0.631959   0.000000   0.000000   0.000000
  1.422387   2.525401   1.519040   0.000000   0.000000   3.315226
 0.000487947536
  3.156580   0.000000   0.244270   1.760990   2.355011   1.485534
  0.000000   0.000000   0.000000   0.000000   0.000000   3.160728
 0.000537604544
  0.000000   0.000000   0.000000   2.741296   0.000000   1.331412
  0.218885   2.681790   1.928047   0.000000   0.000000   3.470140
 0.000505171412
  0.000000   0.000000   3.081814   0.000000   0.000000   0.000000
  0.625640   2.680033   1.594713   3.187437   0.000000   1.160428
 0.000392971941
  0.000000   0.000000   3.208733   0.778481   2.602506   1.895378
  0.000000   0.000000   0.000000   3.101186   0.000000   2.236423
 0.000416065388
  2.437736   0.000000   2.018694   0.732024   2.627470   1.836929
  0.000000   0.000000   4.002763   0.000000   0.000000   0.000000
 0.000417521838
  0.000000   0.000000   3.509632   2.669783   0.000000   2.016181
  0.627144   2.646594   1.969594   0.000000   0.000000   0.000000
 0.000570065292
  0.000000   0.000000   0.000000   0.000000   0.000000   3.006071
  1.855930   2.546722   0.770585   3.228503   0.000000   1.616632
 0.000552708547
  0.000000   0.000000   0.000000   0.362505   2.499483   1.837848
  2.693673   0.000000   1.594766   0.000000   0.000000   3.838508
 0.000461331842
  3.034219   0.000000   0.910324   0.000000   0.000000   0.000000
  1.290170   2.665590   1.241627   0.000000   0.000000   3.254235
 0.000406102879
  2.663763   0.000000   1.499162   0.000000   0.000000   0.000000
  0.000000   0.000000   3.157627   0.506091   2.842395   2.034656
 0.000628870051
  2.713461   0.000000   1.495234   0.000000   0.000000   0.000000
  0.000000   0.000000   3.280019   1.233695   2.949719   1.428978
 0.000423310106
  0.000000   0.000000   3.588057   2.695559   0.000000   1.991210
  0.751906   2.576363   1.961388   0.000000   0.000000   0.000000
 0.000552924384
  0.000000   0.000000   0.000000   0.000000   0.000000   3.001478
  1.568139   2.552276   1.256800   3.111382   0.000000   1.919001
 0.000677665907
  0.920679   2.352582   1.813048   0.000000   0.000000   3.458495
  0.000000   0.000000   0.000000   2.949359   0.000000   0.649022
 0.000527332905
  0.000000   0.000000   3.034222   0.000000   0.000000   0.000000
  2.932549   0.000000   2.142463   1.216033   2.734150   0.700856
 0.000582397729
  1.516284   0.000000   2.600328   0.000000   0.000000   0.000000
  0.000000   0.000000   5.233203  -1.629043   0.235715   2.646843
 0.000853084179
  0.000000   0.000000   0.000000   2.689596   0.000000   1.699356
  0.180209   2.745851   1.618371   0.000000   0.000000   3.425056
 0.000530072532
  0.000000   0.000000   3.065952   3.019280   0.000000   3.007990
  0.000000   0.000000   0.000000   2.205905   1.972577   0.797665
 0.001011920480
  0.000000   0.000000   3.060059   1.460894   2.635768   2.728964
  0.000000   0.000000   0.000000   2.915377   0.000000   1.825372
 0.000570548515
  0.000000   0.000000   0.000000   2.757060   0.000000   1.203873
  0.000000   0.000000   3.048168  -0.622834   2.607671   1.669568
 0.000630929373
  1.075228   2.434837   2.064110   2.886384   0.000000   1.602443
  0.000000   0.000000   3.599137   0.000000   0.000000   0.000000
 0.000500235257
  2.982751   0.000000   0.633731   0.000000   0.000000   0.000000
  1.273186   2.303170   1.734051   0.000000   0.000000   3.469493
 0.000533669961
  0.116298   2.519771   1.648889   0.000000   0.000000   0.000000
  0.000000   0.000000   3.585258   2.601477   0.000000   2.024551
 0.000720449341
  3.062082   0.000000   0.614512   1.644905   2.406313   1.775261
  0.000000   0.000000   0.000000   0.000000   0.000000   3.317636
 0.000535656512
  0.117764   2.572926   1.649985   0.000000   0.000000   0.000000
  0.000000   0.000000   3.331336   2.786446   0.000000   1.622100
 0.000656607827
  2.846769   0.000000   1.153037   0.000000   0.000000   0.000000
  1.706130   2.871384   1.238469   0.000000   0.000000   3.126790
 0.000451148892
  1.059126   2.666342   1.280686   0.000000   0.000000   0.000000
  2.876519   0.000000   1.727774   0.000000   0.000000   3.453371
 0.000433863861
  0.000000   0.000000   0.000000   0.382201   2.769686   1.172057
  2.484249   0.000000   1.767783   0.000000   0.000000   3.665812
 0.000485881517
  1.306299   2.519719   1.678247   3.116187   0.000000   1.843167
  0.000000   0.000000   0.000000   0.000000   0.000000   3.380872
 0.000421645886
  0.000000   0.000000   3.100237   0.000000   0.000000   0.000000
  2.840340   0.000000   1.762707   1.540408   2.899721   1.275834
 0.000485557612
  1.278123   2.575094   2.073477   0.000000   0.000000   3.205585
  2.988040   0.000000   1.508955   0.000000   0.000000   0.000000
 0.000592315061
  0.000000   0.000000   3.113765   0.000000   0.000000   0.000000
  2.848121   0.000000   1.778527   1.792762   2.750971   0.711717
 0.000541234066
  0.000000   0.000000   3.223487   0.410981   2.773383   2.053079
  2.869804   0.000000   2.095484   0.000000   0.000000   0.000000
 0.000433466669
  0.267981   2.592823   1.596526   0.000000   0.000000   0.000000
  0.000000   0.000000   3.415836   2.803390   0.000000   1.777053
 0.000573495070
  0.000000   0.000000   0.000000   2.829482   0.000000   1.029147
  0.003827   2.613422   1.858537   0.000000   0.000000   3.408810
 0.000472708839
  0.002366   2.612599   1.575023   0.000000   0.000000   0.000000
  0.000000   0.000000   3.237324   2.849418   0.000000   1.884488
 0.000587404710
  2.572894   0.000000   1.978892   0.000000   0.000000   3.660707
  0.000000   0.000000   0.000000   0.694782   2.717465   1.592934
 0.000492172372
  0.000000   0.000000   3.081680   0.000000   0.000000   0.000000
  2.714502   0.000000   1.553322   2.053552   2.492486   3.305132
 0.000573553036
  0.000000   0.000000   0.000000   1.202045   2.600258   1.178785
  0.000000   0.000000   3.107694   3.023137   0.000000   1.929511
 0.000618382815
  0.175086   2.284959   2.148356   0.000000   0.000000   0.000000
  2.342690   0.000000   2.125945   0.000000   0.000000   4.317843
 0.000545588786
  0.000000   0.000000   0.000000   2.326030   1.837002   0.511568
  0.000000   0.000000   3.008880   3.116698   0.000000   2.876858
 0.001039483765
  0.000000   0.000000   3.083608   0.000000   0.000000   0.000000
  1.397971   2.570511   1.649326   3.274366   0.000000   2.108820
 0.000440816843
  2.915727   0.000000   2.004495   1.724438   2.803983   1.833242
  0.000000   0.000000   3.154815   0.000000   0.000000   0.000000
 0.000452256672
  2.660297   0.000000   1.767272   0.000000   0.000000   3.275759
  0.000000   0.000000   0.000000   0.902861   2.895150   1.040065
 0.000502744155
  2.898012   0.000000   1.801909   1.699491   2.771776   1.794181
  0.000000   0.000000   3.220327   0.000000   0.000000   0.000000
 0.000457903617
  1.212279   2.595652   2.230859   2.646079   0.000000   1.769245
  0.000000   0.000000   3.480046   0.000000   0.000000   0.000000
 0.000618996526
  0.000000   0.000000   0.000000   0.000000   0.000000   3.033413
  1.203111   2.635576   0.987134   2.965727   0.000000   1.938937
 0.000691932236
  0.000000   0.000000   3.038927   2.758240   0.000000   1.816079
  0.000000   0.000000   0.000000   1.178644   2.734389   0.516510
 0.000706220913
  2.361781   0.000000   1.853394   0.000000   0.000000   0.000000
  0.000000   0.000000   3.737250   1.274672   2.618009   2.908496
 0.000504245790
  0.000000   0.000000   0.000000   2.671467   0.000000   1.408583
  0.658899   2.706196   1.643491   0.000000   0.000000   3.628663
 0.000440531306
  2.770818   0.000000   1.201613   1.681262   2.666167   2.048530
  0.000000   0.000000   0.000000   0.000000   0.000000   3.083586
 0.000770988208
  0.000000   0.000000   0.000000   0.975972   2.749320   0.756503
  0.000000   0.000000   3.096465   2.914485   0.000000   1.499655
 0.000528052728
  2.726000   0.000000   1.334696   0.000000   0.000000   0.000000
  1.656999   2.497920   2.760910   0.000000   0.000000   3.411881
 0.000637712783
  3.068795   0.000000   2.821992   0.000000   0.000000   3.249272
  1.631994   2.357280   1.308064   0.000000   0.000000   0.000000
 0.000600258217
  0.000000   0.000000   0.000000   1.132373   2.788697   0.392783
  2.679973   0.000000   1.514155   0.000000   0.000000   3.338793
 0.000417940319
  2.711752   0.000000   1.496112   1.598615   2.774653   1.154711
  0.000000   0.000000   0.000000   0.000000   0.000000   3.119749
 0.000650090824
  0.000000   0.000000   0.000000   2.674579   0.000000   1.480691
  0.000000   0.000000   3.100342   0.721701   3.050931   1.383047
 0.000479894448
  0.000000   0.000000   0.000000   2.359903   0.000000   1.875995
  0.683440   2.577225   1.471621   0.000000   0.000000   3.986838
 0.000490706992
  0.000000   0.000000   0.000000   2.676463   0.000000   1.357096
 -0.223322   2.576999   1.637655   0.000000   0.000000   3.588526
 0.000534169172
  0.000000   0.000000   0.000000   2.436230   0.000000   1.756939
  1.614626   2.532032   0.228650   0.000000   0.000000   3.600569
 0.000461842019
  2.699381   0.000000   1.858921   0.000000   0.000000   3.222967
  1.563248   2.970271   2.114303   0.000000   0.000000   0.000000
 0.000399542999
  2.974420   0.000000   1.457798   1.319875   2.629082   1.801944
  0.000000   0.000000   0.000000   0.000000   0.000000   3.375550
 0.000446533810
  0.000000   0.000000   0.000000   0.318728   2.746306   1.265085
  0.000000   0.000000   3.078456   3.093310   0.000000   1.105487
 0.000369534099
  1.045165   2.372249   1.621114   0.000000   0.000000   3.137380
  0.000000   0.000000   0.000000   3.327403   0.000000   1.537917
 0.000494565059
  0.000000   0.000000   3.032228   0.000000   0.000000   0.000000
  3.068922   0.000000   2.894251   1.381082   2.507803   1.233104
 0.000570999332
  1.017898   2.453016   2.114188   0.000000   0.000000   3.534895
  2.908835   0.000000   1.716203   0.000000   0.000000   0.000000
 0.000513090245
  0.000000   0.000000   0.000000   0.000000   0.000000   3.166144
  3.007609   0.000000   1.136960   1.080361   2.784098   1.654426
 0.000432211888
  0.000000   0.000000   0.000000   2.774354   0.000000   1.203864
  0.039173   2.856669   1.445735   0.000000   0.000000   3.241528
 0.000428112664
  0.708703   2.326507   2.200403   0.000000   0.000000   4.043693
  2.675738   0.000000   1.973734   0.000000   0.000000   0.000000
 0.000431853142
  1.175700   2.387992   2.010356   0.000000   0.000000   3.432053
  2.951912   0.000000   1.403659   0.000000   0.000000   0.000000
 0.000610012733
  0.000000   0.000000   3.164856   0.821127   2.573056   1.714072
  0.000000   0.000000   0.000000   2.858912   0.000000   1.664525
 0.000749039022
  2.319641   0.000000   1.910109   0.000000   0.000000   3.813341
  0.000000   0.000000   0.000000  -0.175453   2.575606   2.261580
 0.000747115692
  0.000000   0.000000   0.000000   0.000000   0.000000   3.027888
  1.329463   2.584699   1.469435   3.212466   0.000000   0.728788
 0.000489598454
  0.000000   0.000000   0.000000   2.669002   0.000000   1.394378
  0.089370   2.845462   1.264837   0.000000   0.000000   3.354231
 0.000461767053
  1.280663   2.333686   1.736138   0.000000   0.000000   3.215982
  3.206832   0.000000   1.102599   0.000000   0.000000   0.000000
 0.000580085160
  0.000000   0.000000   3.180457   2.701640   0.000000   1.833626
  0.000000   0.000000   0.000000   1.052952   2.942720   0.640374
 0.000455027143
  0.000000   0.000000   0.000000   2.973749   0.000000   0.635650
  0.000000   0.000000   3.161960   1.002176   2.637206   2.021750
 0.000528766199
  2.450997   0.000000   1.896885   0.000000   0.000000   3.765268
  0.000000   0.000000   0.000000  -0.197691   2.611228   1.732804
 0.000627741646
  2.370015   0.000000   1.856173   0.000000   0.000000   0.000000
  0.000000   0.000000   3.777071   0.507876   2.658832   1.937551
 0.000626212205
  0.000000   0.000000   0.000000   0.000000   0.000000   3.001636
  2.724333   0.000000   1.313406   2.319371   2.195162   3.323953
 0.000839548701
  2.213130   0.000000   2.126938   0.000000   0.000000   4.187623
  0.000000   0.000000   0.000000   0.435267   2.566083   1.745810
 0.000491193132
  2.684492   0.000000   1.351892   0.000000   0.000000   0.000000
  1.338727   2.728521   1.741334   0.000000   0.000000   3.533652
 0.000442721775
  1.582500   2.485881   2.756431   0.000000   0.000000   3.338535
  2.901824   0.000000   1.600155   0.000000   0.000000   0.000000
 0.000571335067
  0.938413   2.585618   1.406558   0.000000   0.000000   0.000000
  2.606617   0.000000   1.849405   0.000000   0.000000   3.786636
 0.000452409370
  0.011509   2.297920   1.961478   0.000000   0.000000   3.897234
  0.000000   0.000000   0.000000   2.624221   0.000000   2.355827
 0.000640629713
  2.678936   0.000000   1.424127   0.000000   0.000000   0.000000
  1.548779   2.680864   2.724752   0.000000   0.000000   3.411815
 0.000509243288
  1.317976   2.553009   1.249262   0.000000   0.000000   0.000000
  3.118304   0.000000   1.718846   0.000000   0.000000   3.270232
 0.000466822535
  0.000000   0.000000   0.000000   3.016116   0.000000   0.742277
  0.000000   0.000000   3.247599   0.993972   2.552651   1.746833
 0.000506810129
  0.000000   0.000000   0.000000   0.000000   0.000000   3.005526
  1.261931   2.718750   0.676699   2.869823   0.000000   1.170271
 0.000631630446
  0.000000   0.000000   0.000000   0.021023   2.412815   1.827674
  2.556127   0.000000   1.627466   0.000000   0.000000   3.972970
 0.000547786776
  0.000000   0.000000   0.000000   0.894694   2.610797   1.212239
  2.736983   0.000000   1.554262   0.000000   0.000000   3.348488
 0.000653325246
  0.000000   0.000000   4.362696   2.285640   0.000000   2.371059
 -0.016524   2.247558   2.058259   0.000000   0.000000   0.000000
 0.000595123878
  0.000000   0.000000   3.126941   0.892320   2.564732   1.826578
  0.000000   0.000000   0.000000   3.248688   0.000000   1.440704
 0.000429213133
  2.641706   0.000000   1.542974   0.000000   0.000000   0.000000
  0.000000   0.000000   3.326844   0.154128   2.781386   2.015178
 0.000585645991
  0.000000   0.000000   3.233187   0.755436   2.629673   1.729721
  0.000000   0.000000   0.000000   2.898053   0.000000   1.500936
 0.000595967343
  0.000000   0.000000   0.000000   0.000000   0.000000   3.105301
  1.116465   2.624811   1.370912   2.969967   0.000000   1.744479
 0.000645265747
  0.000000   0.000000   3.045498   0.000000   0.000000   0.000000
  3.037884   0.000000   2.589764   1.807534   2.483150   0.892563
 0.000679725463
  0.000000   0.000000   3.331430   0.616297   2.813090   2.341077
  2.699395   0.000000   1.425593   0.000000   0.000000   0.000000
 0.000504676323
  0.993065   2.547138   1.650751   0.000000   0.000000   0.000000
  2.945069   0.000000   2.019451   0.000000   0.000000   3.522832
 0.000433983080
  0.000000   0.000000   3.028386   0.000000   0.000000   0.000000
  1.482057   2.446159   2.005833   3.446160   0.000000   1.752943
 0.000440098004
  0.000000   0.000000   0.000000   2.874895   0.000000   0.905396
  0.613712   2.498287   1.773893   0.000000   0.000000   3.432540
 0.000530884837
  0.000000   0.000000   3.233135   1.131692   2.795985   2.270308
  2.820425   0.000000   1.673944   0.000000   0.000000   0.000000
 0.000487622796
  0.000000   0.000000   3.080576   0.640710   2.614816   1.612432
  0.000000   0.000000   0.000000   3.199381   0.000000   1.060260
 0.000421638660
  0.000000   0.000000   0.000000  -1.148370   2.438474   1.433762
  0.000000   0.000000   3.172050   2.736175   0.000000   1.629779
 0.000574334358
  0.000000   0.000000   3.026182   0.000000   0.000000   0.000000
  2.861423   0.000000   1.911805   0.508238   2.917244   1.821106
 0.000454622272
  0.000000   0.000000   0.000000   0.000000   0.000000   3.000096
  0.929623   2.513403   1.423995   2.993878   0.000000   1.198887
 0.000807941091
  0.000000   0.000000   3.477521   3.050941   0.000000   3.177543
  1.369572   2.249432   1.888688   0.000000   0.000000   0.000000
 0.000433222587
  2.613239   0.000000   1.606254   0.000000   0.000000   0.000000
  0.000000   0.000000   3.231012   1.953585   2.401838  -0.273654
 0.000574284439
  0.000000   0.000000   0.000000   0.961975   2.610625   1.159183
  0.000000   0.000000   3.182158   2.935491   0.000000   1.632681
 0.000615318378
  1.169170   2.503916   1.187197   0.000000   0.000000   0.000000
  2.978808   0.000000   1.323946   0.000000   0.000000   3.252502
 0.000598344095
  0.000000   0.000000   3.051414   1.327082   2.595046   2.338365
  0.000000   0.000000   0.000000   2.985029   0.000000   1.925527
 0.000619099877
  0.000000   0.000000   0.000000   2.627999   0.000000   1.455768
  1.704086   2.635551  -0.105543   0.000000   0.000000   3.194358
 0.000492800980
  0.000000   0.000000   0.000000   2.713108   0.000000   1.358206
  0.000000   0.000000   3.151533   1.502588   2.838459   2.199161
 0.000572363665
  0.653537   2.606678   1.616666   0.000000   0.000000   0.000000
  0.000000   0.000000   3.269812   3.101529   0.000000   1.203425
 0.000407298026
  3.004533   0.000000   0.447117   0.000000   0.000000   0.000000
  1.381827   2.552695   1.118843   0.000000   0.000000   3.282206
 0.000408566369
  2.893073   0.000000   2.078592   1.304505   2.550330   1.321013
  0.000000   0.000000   3.232068   0.000000   0.000000   0.000000
 0.000685707181
  2.138928   0.000000   2.230947   0.000000   0.000000   4.378930
  0.000000   0.000000   0.000000   0.102637   2.415195   2.345294
 0.000545916839
  0.875710   2.290016   1.795001   0.000000   0.000000   3.584354
  0.000000   0.000000   0.000000   3.014197   0.000000   2.484250
 0.000472748364
  0.000000   0.000000   0.000000   0.000000   0.000000   3.046608
  1.180037   2.615884   1.313691   3.020718   0.000000   1.018267
 0.000621011148
  2.927193   0.000000   2.522984   0.000000   0.000000   3.292863
  1.668199   2.430442   1.154033   0.000000   0.000000   0.000000
 0.000683132341
  0.000000   0.000000   0.000000   0.886926   2.915908   0.197939
  0.000000   0.000000   3.064942   2.741226   0.000000   1.376580
 0.000409619489
  2.211913   0.000000   2.057767   0.000000   0.000000   0.000000
  0.000000   0.000000   4.145688  -0.032535   2.390303   1.887126
 0.000744454269
  0.000000   0.000000   0.000000   2.765914   0.000000   1.239696
  0.000000   0.000000   3.310514   0.765099   2.837695   1.765575
 0.000470618030
  0.000000   0.000000   0.000000   1.165319   2.615108   0.917638
  2.699789   0.000000   1.406255   0.000000   0.000000   3.439905
 0.000539808551
  0.000000   0.000000   3.198914   0.455007   2.734419   1.861329
  0.000000   0.000000   0.000000   2.804524   0.000000   1.511294
 0.000588123477
  0.000000   0.000000   3.165473   0.000000   0.000000   0.000000
  1.122088   2.876222   2.103884   2.908366   0.000000   1.486341
 0.000426610051
  0.000000   0.000000   0.000000   1.375936   2.528249   1.013285
  0.000000   0.000000   3.088949   3.215619   0.000000   0.591685
 0.000427271203
  1.403465   2.454213   1.917865   3.150365   0.000000   1.440619
  0.000000   0.000000   3.121538   0.000000   0.000000   0.000000
 0.000630038443
  2.474375   0.000000   1.787917   1.682969   2.655297   0.617509
  0.000000   0.000000   3.506092   0.000000   0.000000   0.000000
 0.000497503499
  2.620124   0.000000   1.800251   0.000000   0.000000   3.273733
  0.000000   0.000000   0.000000   0.872202   2.949198   1.361981
 0.000504185249
  0.000000   0.000000   3.248052   2.698750   0.000000   1.924641
  0.000000   0.000000   0.000000   0.870934   3.021642   2.088905
 0.000386452370
  1.385975   2.387951   1.419076   0.000000   0.000000   0.000000
  3.095201   0.000000   2.530560   0.000000   0.000000   3.287318
 0.000565209474
  0.000000   0.000000   3.127874   1.282566   2.419016   1.788538
  0.000000   0.000000   0.000000   3.199891   0.000000   2.596751
 0.000495876413
  0.000000   0.000000   0.000000   2.949177   0.000000   0.833575
  0.000000   0.000000   3.159541   1.118758   2.530836   1.715973
 0.000678457947
  0.000000   0.000000   0.000000   2.920649   0.000000   1.218877
  0.000000   0.000000   3.192402   0.956510   2.672955   1.596167
 0.000563628169
  2.647554   0.000000   2.217317   0.000000   0.000000   3.719538
  1.045199   2.613638   2.328779   0.000000   0.000000   0.000000
 0.000424952667
  0.000000   0.000000   3.023738   0.000000   0.000000   0.000000
  1.626218   2.586449   2.118657   3.120116   0.000000   1.053612
 0.000607960275
  0.000000   0.000000   0.000000   0.883861   2.561712   1.365367
  0.000000   0.000000   3.073210   3.191677   0.000000   2.476603
 0.000445551736
  0.000000   0.000000   0.000000   2.649752   0.000000   1.422709
  0.572228   2.851075   1.454912   0.000000   0.000000   3.341183
 0.000519311659
  0.000000   0.000000   0.000000   0.000000   0.000000   3.035894
  2.897735   0.000000   1.222414   1.448588   2.968361   0.997665
 0.000412791195
  0.000000   0.000000   4.461465  -0.201376   2.169754   2.270721
  2.186510   0.000000   2.229250   0.000000   0.000000   0.000000
 0.000657520164
  0.000000   0.000000   3.146858   0.000000   0.000000   0.000000
  3.032045   0.000000   2.231510   1.040003   2.754373   1.900882
 0.000408434653
  0.000000   0.000000   0.000000   0.000000   0.000000   3.002397
  2.796739   0.000000   1.474182   1.514785   2.830829   0.504265
 0.000566024641
  3.069886   0.000000   2.471985   1.499728   2.509656   1.889383
  0.000000   0.000000   3.214407   0.000000   0.000000   0.000000
 0.000509628589
  1.094477   2.335756   1.722057   2.958857   0.000000   2.488537
  0.000000   0.000000   0.000000   0.000000   0.000000   3.708404
 0.000426013433
  1.127426   2.567023   1.588997   3.019896   0.000000   1.165998
  0.000000   0.000000   0.000000   0.000000   0.000000   3.393762
 0.000429250963
  0.000000   0.000000   3.098356   0.000000   0.000000   0.000000
  2.836547   0.000000   1.598384   1.389727   2.778754   1.427275
 0.000609812614
  0.000000   0.000000   0.000000   0.000000   0.000000   3.077410
  1.219877   2.516866   1.328206   3.047183   0.000000   2.448874
 0.000646199385
  0.000000   0.000000   3.248639   2.574976   0.000000   1.645872
  1.859079   2.404522   3.496242   0.000000   0.000000   0.000000
 0.000607356380
  0.000000   0.000000   0.000000   0.000000   0.000000   3.018134
  2.699503   0.000000   1.436275   0.289004   3.081154   1.251035
 0.000445501386
  0.000000   0.000000   0.000000   0.845735   2.615586   1.251716
  2.276128   0.000000   2.000511   0.000000   0.000000   4.002012
 0.000462473252
  1.825839   2.574865   2.743789   2.895328   0.000000   1.495394
  0.000000   0.000000   3.056243   0.000000   0.000000   0.000000
 0.000646954408
  0.000000   0.000000   3.028330   3.004137   0.000000   3.154053
  0.000000   0.000000   0.000000   1.353451   2.537244   1.675445
 0.000499598810
  1.770820   2.174104   1.417029   3.378998   0.000000   0.082119
  0.000000   0.000000   0.000000   0.000000   0.000000   3.059953
 0.000506405110
  2.736427   0.000000   1.764029   1.284395   2.599009   1.302660
  0.000000   0.000000   3.025932   0.000000   0.000000   0.000000
 0.001026886189
  0.000000   0.000000   3.819759   0.198696   2.381182   1.962778
  2.535237   0.000000   2.132762   0.000000   0.000000   0.000000
 0.000727860676
  1.112021   2.491596   1.952016   0.000000   0.000000   3.276945
  3.000926   0.000000   1.358780   0.000000   0.000000   0.000000
 0.000602600003
  0.000000   0.000000   3.055808   0.000000   0.000000   0.000000
  2.932986   0.000000   2.043469   1.310039   2.757392   2.378081
 0.000488308768
  0.000000   0.000000   0.000000   1.142195   2.511679   1.216793
  0.000000   0.000000   3.126040   3.171111   0.000000   0.770340
 0.000471620208
  2.651269   0.000000   1.509960   0.000000   0.000000   0.000000
  0.000000   0.000000   3.200883   1.747844   2.509311   3.449101
 0.000547959139
  1.171776   2.483559   1.312362   0.000000   0.000000   0.000000
  2.947485   0.000000   0.969999   0.000000   0.000000   3.390482
 0.000498643065
  0.000000   0.000000   4.158271   0.302158   2.375401   2.313373
  2.360374   0.000000   2.175679   0.000000   0.000000   0.000000
 0.000577540664
  0.000000   0.000000   0.000000   0.000000   0.000000   3.083686
  3.003760   0.000000   0.761447   0.780218   2.680804   1.560549
 0.000507011691
  0.000000   0.000000   0.000000   0.801886   2.467696   1.515516
  2.819096   0.000000   1.155172   0.000000   0.000000   3.549633
 0.000523729076
  0.000000   0.000000   0.000000   0.379902   2.743738   1.286066
  2.705801   0.000000   1.541706   0.000000   0.000000   3.389301
 0.000525385922
 -0.388866   2.525923   1.751479   0.000000   0.000000   3.401782
  0.000000   0.000000   0.000000   2.673939   0.000000   1.557284
 0.000710418389
  1.005359   2.618225   1.125332   0.000000   0.000000   0.000000
  2.694802   0.000000   1.740465   0.000000   0.000000   3.678232
 0.000424979419
  0.000000   0.000000   3.373286   2.800400   0.000000   1.979992
  0.549945   2.792934   1.834129   0.000000   0.000000   0.000000
 0.000438616674
  2.542681   0.000000   1.897962   0.000000   0.000000   3.667868
  0.000000   0.000000   0.000000   0.562131   2.630014   1.618559
 0.000590550846
  2.948098   0.000000   2.779288   1.290161   2.465839   2.275693
  0.000000   0.000000   3.480255   0.000000   0.000000   0.000000
 0.000401661952
  0.000000   0.000000   4.228130  -0.333782   2.278120   2.204892
  2.289984   0.000000   2.075671   0.000000   0.000000   0.000000
 0.000708969595
  0.000000   0.000000   0.000000  -0.384619   2.631616   1.413033
  2.648040   0.000000   1.711690   0.000000   0.000000   3.322534
 0.000665535167
  0.000000   0.000000   3.257459   2.833119   0.000000   2.108792
  0.891114   2.586113   1.832194   0.000000   0.000000   0.000000
 0.000650784903
  1.396285   2.582966   3.023340   0.000000   0.000000   3.660707
  2.596040   0.000000   1.792549   0.000000   0.000000   0.000000
 0.000442715561
  0.712445   2.456060   1.732179   0.000000   0.000000   3.385212
  0.000000   0.000000   0.000000   2.953722   0.000000   1.614178
 0.000581938334
  0.000000   0.000000   0.000000   0.870267   2.668848   1.165246
  2.654832   0.000000   1.560974   0.000000   0.000000   3.456547
 0.000570727417
  1.026219   2.672062   1.101450   0.000000   0.000000   0.000000
  2.676433   0.000000   1.972701   0.000000   0.000000   3.512110
 0.000524598595
  0.000000   0.000000   3.064522   0.000000   0.000000   0.000000
  2.931902   0.000000   1.693622   1.413840   2.703487   1.721144
 0.000627975074
  2.421407   0.000000   1.789427   0.000000   0.000000   0.000000
  0.000000   0.000000   3.811829   0.242579   2.719126   2.133288
 0.000524078716
  2.745185   0.000000   2.101975   1.141397   2.607688   1.767136
  0.000000   0.000000   3.533992   0.000000   0.000000   0.000000
 0.000511318796
  0.000000   0.000000   3.567499   2.779764   0.000000   2.420632
  0.492787   2.465227   1.865003   0.000000   0.000000   0.000000
 0.000561368260
  0.000000   0.000000   3.040154   0.000000   0.000000   0.000000
  1.791423   2.541305   2.723537   2.984965   0.000000   1.314556
 0.000648403233
  2.215252   0.000000   2.063618   0.000000   0.000000   4.086998
  0.000000   0.000000   0.000000   0.376632   2.570946   1.721677
 0.000573059872
  2.723769   0.000000   1.528257   0.000000   0.000000   0.000000
  0.000000   0.000000   3.365712   0.876406   2.913225   1.892552
 0.000416325842
  0.000000   0.000000   0.000000   1.215603   2.551236   1.051149
  0.000000   0.000000   3.146321   3.035302   0.000000   1.591768
 0.000611672667
  1.698534   2.443242   3.057738   2.784500   0.000000   1.693556
  0.000000   0.000000   3.496208   0.000000   0.000000   0.000000
 0.000514052696
  2.749289   0.000000   2.034999   1.320732   2.641611   2.327808
  0.000000   0.000000   3.440301   0.000000   0.000000   0.000000
 0.000496604254
  1.137780   2.471622   1.581165   0.000000   0.000000   0.000000
  3.066126   0.000000   1.087619   0.000000   0.000000   3.373066
 0.000464933142
  2.396797   0.000000   2.272897   0.000000   0.000000   4.081806
  0.670250   2.509835   2.047668   0.000000   0.000000   0.000000
 0.000470211304
  0.000000   0.000000   0.000000   2.839089   0.000000   1.157075
  0.000000   0.000000   3.322020   0.502080   2.750436   1.817490
 0.000463791115
  0.000000   0.000000   0.000000   2.445585   0.000000   1.846447
  0.445322   2.512364   1.773939   0.000000   0.000000   3.973597
 0.000538167658
  3.056589   0.000000   1.309146   1.406264   2.582159   1.731892
  0.000000   0.000000   0.000000   0.000000   0.000000   3.319272
 0.000456745871
  0.000000   0.000000   0.000000   1.493927   2.198247   1.399420
  0.000000   0.000000   3.057872   3.517220   0.000000   0.576362
 0.000450996225
  0.000000   0.000000   3.102067   0.000000   0.000000   0.000000
  2.712434   0.000000   1.584144   1.294251   2.979256   2.377925
 0.000457938029
  0.000000   0.000000   3.501318   2.625003   0.000000   1.987266
  0.122157   2.713556   1.959007   0.000000   0.000000   0.000000
 0.000552738745
  0.000000   0.000000   0.000000  -1.247291   2.524902   1.084527
  2.650257   0.000000   1.539000   0.000000   0.000000   3.110068
 0.000520415088
  0.000000   0.000000   3.219028   0.967148   2.677557   1.816954
  0.000000   0.000000   0.000000   3.070303   0.000000   1.395968
 0.000437485364
  2.984211   0.000000   2.147787   1.577776   2.704617   1.708078
  0.000000   0.000000   3.194685   0.000000   0.000000   0.000000
 0.000475941392
  2.561832   0.000000   1.999220   0.000000   0.000000   3.620556
  0.000000   0.000000   0.000000   0.902028   2.770074   1.295319
 0.000463425961
  0.000000   0.000000   0.000000   0.000000   0.000000   3.011208
 -0.720041   2.765411   1.259891   2.809503   0.000000   1.475842
 0.000426825521
  2.776993   0.000000   1.391876   1.444112   2.740470   1.024711
  0.000000   0.000000   0.000000   0.000000   0.000000   3.208626
 0.000561730293
  1.486566   2.335808   1.661068   3.381252   0.000000   1.341806
  0.000000   0.000000   3.065443   0.000000   0.000000   0.000000
 0.000557202738
  0.000000   0.000000   0.000000   0.000000   0.000000   3.032026
  0.876082   2.745924   1.467561   3.176880   0.000000   1.237877
 0.000405914474
  0.000000   0.000000   0.000000   1.317029   2.390064   1.307884
  0.000000   0.000000   3.039899   3.138455   0.000000   0.565830
 0.000657795781
  0.000000   0.000000   0.000000   1.222509   2.685641   0.815853
  2.847303   0.000000   1.377116   0.000000   0.000000   3.398483
 0.000411358253
  0.000000   0.000000   0.000000   0.000000   0.000000   3.011020
  2.775604   0.000000   1.168601  -1.088295   2.553975   1.306712
 0.000484253860
  0.000000   0.000000   3.060821   1.556022   2.562691   2.511724
  0.000000   0.000000   0.000000   3.060322   0.000000   1.076533
 0.000612490077
  0.000000   0.000000   3.071903   0.000000   0.000000   0.000000
  2.717229   0.000000   1.581068   0.698148   2.638980   1.581434
 0.000932655236
  0.000000   0.000000   0.000000   0.985716   2.628512   1.073372
  0.000000   0.000000   3.112451   3.112448   0.000000   0.979998
 0.000447283913
  1.550440   2.579721   2.930135   0.000000   0.000000   3.245968
  2.725919   0.000000   1.447263   0.000000   0.000000   0.000000
 0.000633121175
  0.759903   2.464932   1.686684   0.000000   0.000000   3.222209
  0.000000   0.000000   0.000000   3.100452   0.000000   1.378625
 0.000551607996
  2.782584   0.000000   1.988061   0.000000   0.000000   3.126346
  1.346545   2.654472   2.074548   0.000000   0.000000   0.000000
 0.000708431522
  0.000000   0.000000   3.535080   0.654724   2.690420   2.088344
  2.732227   0.000000   1.813801   0.000000   0.000000   0.000000
 0.000474468288
  1.000422   2.416512   1.561985   2.761814   0.000000   1.860040
  0.000000   0.000000   0.000000   0.000000   0.000000   3.821988
 0.000442183794
  0.513881   2.565243   1.679348   0.000000   0.000000   0.000000
  0.000000   0.000000   3.506463   2.867951   0.000000   2.045488
 0.000485602039
 -0.005507   2.423777   1.891866   0.000000   0.000000   0.000000
  0.000000   0.000000   3.894637   2.453534   0.000000   1.999080
 0.000718119140
  2.858582   0.000000   1.341467   0.000000   0.000000   0.000000
  1.148694   2.639288   1.688664   0.000000   0.000000   3.437375
 0.000472962488
  0.000000   0.000000   3.023589   0.000000   0.000000   0.000000
  2.953033   0.000000   2.115474   1.270921   2.565690   1.555608
 0.000771658255
  0.000000   0.000000   0.000000   2.712541   0.000000   1.295002
  0.000000   0.000000   3.162385   0.551612   2.912138   2.386506
 0.000483720056
  3.005813   0.000000   0.882106   1.681248   2.756408   1.057093
  0.000000   0.000000   0.000000   0.000000   0.000000   3.076722
 0.000456252098
  2.208139   0.000000   2.174215   0.000000   0.000000   4.296190
  0.000000   0.000000   0.000000  -0.108640   2.384517   2.183108
 0.000615673814
  0.000000   0.000000   3.265325   2.830494   0.000000   2.015983
  0.000000   0.000000   0.000000   1.012970   2.820202   1.959709
 0.000448201056
  2.027973   1.829087   1.273159   0.000000   0.000000   0.000000
  3.171717   0.000000   3.386750   0.000000   0.000000   3.068548
 0.000819653788
  0.000000   0.000000   3.221133   2.696123   0.000000   1.835067
  0.000000   0.000000   0.000000   1.049918   2.806095   0.676946
 0.000555665663
  0.000000   0.000000   3.450422   2.812115   0.000000   2.366289
  0.973028   2.455282   1.884881   0.000000   0.000000   0.000000
 0.000620600907
  0.000000   0.000000   0.000000   0.985959   2.428615   1.523920
  2.903908   0.000000   1.013021   0.000000   0.000000   3.637952
 0.000408942823
  0.000000   0.000000   0.000000   1.047336   2.710730   0.801979
  0.000000   0.000000   3.051836   3.000140   0.000000   2.334488
 0.000519324207
  0.000000   0.000000   3.112373   3.009860   0.000000   2.378897
  0.000000   0.000000   0.000000   1.181434   2.589604   1.784420
 0.000564285341
  0.000000   0.000000   0.000000   0.000000   0.000000   3.031529
  2.890904   0.000000   1.174513   0.714719   2.693296   1.549433
 0.000677894307
  2.604896   0.000000   1.645508   0.000000   0.000000   3.225208
  0.000000   0.000000   0.000000   0.772719   2.823714   1.046291
 0.000648782153
  0.000000   0.000000   0.000000   0.000000   0.000000   3.100270
  2.778040   0.000000   1.534979   1.077944   2.930115   1.297580
 0.000514321408
  2.623039   0.000000   1.717745   1.342724   2.746868   2.324710
  0.000000   0.000000   0.000000   0.000000   0.000000   3.476254
 0.000486524670
  2.443792   0.000000   1.892894   0.000000   0.000000   0.000000
  0.898409   2.680685   1.508798   0.000000   0.000000   3.839058
 0.000453187953
  3.004961   0.000000   3.080959   1.524070   2.318729   1.862905
  0.000000   0.000000   3.282204   0.000000   0.000000   0.000000
 0.000555470614
  0.319086   2.467595   1.703754   0.000000   0.000000   0.000000
  0.000000   0.000000   3.570538   2.804441   0.000000   1.807340
 0.000579342744
  0.670356   2.428156   1.646003   0.000000   0.000000   0.000000
  0.000000   0.000000   3.324020   2.938385   0.000000   1.131549
 0.000637746424
  0.000000   0.000000   0.000000   0.000000   0.000000   3.098005
  2.776223   0.000000   1.448313   0.320486   2.989681   1.581041
 0.000438295815
  0.000000   0.000000   0.000000   2.976812   0.000000   0.818194
  0.000000   0.000000   3.098778   1.249749   2.758820   0.662671
 0.000403957742
  0.000000   0.000000   0.000000   0.000000   0.000000   3.127552
  3.160959   0.000000   0.512837   1.387548   2.523833   1.669085
 0.000488821203
  2.522451   0.000000   2.324869   0.000000   0.000000   4.019823
  0.669350   2.412204   1.941257   0.000000   0.000000   0.000000
 0.000499429716
  0.000000   0.000000   0.000000   0.000000   0.000000   3.049744
  1.529376   2.621489   0.627178   3.182262   0.000000   1.232100
 0.000459241785
  0.000000   0.000000   0.000000   2.783788   0.000000   1.430529
  0.751635   2.735456   1.450698   0.000000   0.000000   3.273887
 0.000562942558
  2.516800   0.000000   1.709337   0.000000   0.000000   0.000000
  0.000000   0.000000   3.515723  -0.698520   2.636841   1.675585
 0.000614631645
  0.000000   0.000000   0.000000   0.000000   0.000000   3.083611
  2.764759   0.000000   1.394384   1.810241   2.619358  -0.189501
 0.000488870357
  0.000000   0.000000   3.155239   0.000000   0.000000   0.000000
  2.998423   0.000000   2.167418   1.044219   2.752597   1.336417
 0.000462138185
  0.058822   2.584316   1.561191   0.000000   0.000000   0.000000
  0.000000   0.000000   3.217924   2.971193   0.000000   0.975048
 0.000472290313
  1.552446   2.306557   1.329501   3.510565   0.000000   1.742960
  0.000000   0.000000   0.000000   0.000000   0.000000   3.110322
 0.000445348339
  2.926565   0.000000   0.741738   0.000000   0.000000   0.000000
  1.322782   2.711300   1.232512   0.000000   0.000000   3.199032
 0.000462342699
  0.000000   0.000000   3.118053   0.886701   2.515270   1.687289
  0.000000   0.000000   0.000000   3.104119   0.000000   1.518054
 0.000592171628
  1.404896   2.599482   2.594351   2.659127   0.000000   1.677604
  0.000000   0.000000   3.271784   0.000000   0.000000   0.000000
 0.000714003956
  0.861109   2.500620   1.513323   0.000000   0.000000   0.000000
  2.916273   0.000000   1.558478   0.000000   0.000000   3.495965
 0.000494619499
  0.000000   0.000000   0.000000   0.209039   2.715961   1.270835
  2.640460   0.000000   1.632449   0.000000   0.000000   3.307181
 0.000666307982
  0.611317   2.406657   2.352751   0.000000   0.000000   4.039835
  2.464702   0.000000   1.840715   0.000000   0.000000   0.000000
 0.000537183728
  0.595310   2.535505   1.507267   0.000000   0.000000   0.000000
  0.000000   0.000000   3.113461   3.012692   0.000000   1.377388
 0.000640615980
  0.000000   0.000000   0.000000   3.044217   0.000000   0.577971
  1.060975   2.477399   1.582081   0.000000   0.000000   3.223633
 0.000523252782
  1.244001   2.484814   1.880595   2.965820   0.000000   1.989077
  0.000000   0.000000   3.287377   0.000000   0.000000   0.000000
 0.000609192518
  2.848767   0.000000   2.238620   0.000000   0.000000   3.239082
  1.472020   2.476030   1.041185   0.000000   0.000000   0.000000
 0.000794981763
  1.793388   2.485695   3.201520   2.938235   0.000000   1.919378
  0.000000   0.000000   3.162491   0.000000   0.000000   0.000000
 0.000490740672
  0.000000   0.000000   3.220484   1.131497   2.631988   2.072897
  0.000000   0.000000   0.000000   2.903297   0.000000   1.146288
 0.000604084587
  0.000000   0.000000   0.000000   2.593420   0.000000   1.583562
[truncated: 22,540,039 more chars]
