# Supplementary material for: Four-Body Nonadditive Potential Energy Surface and the Fourth Virial Coefficient of Helium
Source: J Chem Eng Data. 2023 Nov 29;68(12):3257–64. doi: 10.1021/acs.jced.3c00578 (PMC10726306; doi:10.1021/acs.jced.3c00578)
Supplement: Supplementary file 3 — je3c00578_si_003.txt [file je3c00578_si_003.txt]

  1.060660   1.060660   1.060660   1.060660  -1.060660  -1.060660
 -1.060660   1.060660  -1.060660  -1.060660  -1.060660   1.060660
 0.001620417381  0.001607217803
  0.000000   0.000000   0.000000   0.000000   0.000000   3.001898
  2.962636   0.000000   0.560655   0.821114   2.892174   0.807734
 0.000343567277  0.000340000437
  0.000000   0.000000   0.000000   0.000000   0.000000   3.005051
  2.609322   0.000000   1.498021   1.407819   3.238154   1.993814
 0.000384172265  0.000380214859
  0.000000   0.000000   0.000000   0.000000   0.000000   3.003547
  3.002322   0.000000  -0.197497   2.693009   1.356518   2.498766
 0.001256078008  0.001248117733
  0.000000   0.000000   0.000000   0.000000   0.000000   3.008411
  2.835742   0.000000   1.009075  -0.863068   2.630877   1.767261
 0.000432938378  0.000429643511
  0.000000   0.000000   0.000000   0.000000   0.000000   3.004413
  2.639515   0.000000   1.484003   2.530875   1.045976  -1.339069
 0.000893776607  0.000889414128
  0.000000   0.000000   0.000000   0.000000   0.000000   3.016846
  3.122611   0.000000   1.303191   1.825830   2.665776   1.876560
 0.000540153950  0.000535212847
  0.000000   0.000000   0.000000   0.000000   0.000000   3.015008
  2.671016   0.000000   1.488441  -1.972831   1.983772   1.256286
 0.000561870344  0.000558786153
  0.000000   0.000000   0.000000   0.000000   0.000000   3.004296
  2.647741   0.000000   1.490195   2.400796   2.683539   2.841587
 0.000492354009  0.000488777951
  0.000000   0.000000   0.000000   0.000000   0.000000   3.005307
  2.634241   0.000000   1.479330   2.511080   1.022459   4.342532
 0.000923637208  0.000919089348
  0.000000   0.000000   0.000000   0.000000   0.000000   3.016091
  2.881769   0.000000  -0.902069   1.934015   2.066862   1.116116
 0.000581044131  0.000577561400
  1.096016   1.096016   1.096016   1.096016  -1.096016  -1.096016
 -1.096016   1.096016  -1.096016  -1.096016  -1.096016   1.096016
 0.001124706091  0.001114851679
  0.000000   0.000000   0.000000   0.000000   0.000000   3.003213
  2.647086   0.000000   1.455242   0.516494   3.031244   0.187060
 0.000386192346  0.000382618653
  0.000000   0.000000   0.000000   0.000000   0.000000   3.016961
  2.665408   0.000000   1.435215   1.011289   2.643249   1.141729
 0.001049279244  0.001040062882
  0.000000   0.000000   0.000000   0.000000   0.000000   3.001163
  2.637433   0.000000   1.474159  -1.591382   2.217850   1.576063
 0.000709353137  0.000705142411
  0.000000   0.000000   0.000000   0.000000   0.000000   3.017018
  2.667650   0.000000   1.486624   1.076777   2.866725   3.255850
 0.000413549782  0.000410183391
  0.000000   0.000000   0.000000   0.000000   0.000000   3.020605
  2.751843   0.000000   1.255396   1.317498   3.097630   0.685752
 0.000376223640  0.000372418040
  1.166726   1.166726   1.166726   1.166726  -1.166726  -1.166726
 -1.166726   1.166726  -1.166726  -1.166726  -1.166726   1.166726
 0.000531649144  0.000526286418
  0.000000   0.000000   0.000000   0.000000   0.000000   3.003503
  2.920756   0.000000   0.711048   1.838279   2.734475   1.431582
 0.000598497945  0.000593179702
  0.000000   0.000000   0.000000   0.000000   0.000000   3.019982
  3.035243   0.000000  -0.062322   1.682135   2.136892   1.663796
 0.000916670325  0.000910371264
  0.000000   0.000000   0.000000   0.000000   0.000000   3.010949
  2.786950   0.000000   1.217250   1.355846   2.560567   1.920356
 0.001033737813  0.001025046599
  0.000000   0.000000   0.000000   0.000000   0.000000   3.104322
  3.080745   0.000000   0.385863   1.806678   2.338900   2.042392
 0.000725080308  0.000719482870
  0.000000   0.000000   0.000000   0.000000   0.000000   3.032477
  2.941393   0.000000   1.505068   1.922706   2.706166   0.492764
 0.000525850867  0.000521364074
  0.000000   0.000000   0.000000   0.000000   0.000000   3.000092
  2.901869   0.000000   0.867551   1.792307   2.495543  -0.492568
 0.000435396372  0.000432232860
  0.000000   0.000000   0.000000   0.000000   0.000000   3.012230
  3.137387   0.000000   0.719533   1.185869   2.593194   1.504307
 0.000545694674  0.000540588824
  0.000000   0.000000   0.000000   0.000000   0.000000   3.070603
  2.693235   0.000000   1.516023   2.180760   2.522952  -0.260998
 0.000511050687  0.000507518647
  0.000000   0.000000   0.000000   0.000000   0.000000   3.169630
  2.923545   0.000000   1.234534   1.179309   2.644828   1.359608
 0.000597204500  0.000591372078
  0.000000   0.000000   0.000000   0.000000   0.000000   3.004497
  2.796114   0.000000  -1.104495   2.342882   1.458195   1.769616
 0.000838716363  0.000833929702
  0.000000   0.000000   0.000000   0.000000   0.000000   3.174059
  2.790723   0.000000   1.575930   1.394819   2.864971   2.396081
 0.000465975163  0.000461520437
  0.000000   0.000000   0.000000   0.000000   0.000000   3.002731
  2.908092   0.000000   0.788362   1.970959   2.546334   2.541304
 0.000722835506  0.000717253793
  0.000000   0.000000   0.000000   0.000000   0.000000   3.001274
  2.658184   0.000000   1.419477   0.064995   2.625008   1.498604
 0.001024177999  0.001015572987
  0.000000   0.000000   0.000000   0.000000   0.000000   3.149579
  2.782829   0.000000   1.560205   1.198801   2.832484   0.918757
 0.000536523868  0.000531348686
  0.000000   0.000000   0.000000   0.000000   0.000000   3.034651
  3.050433   0.000000   0.111278   0.644753   2.654057   1.413533
 0.000369768166  0.000366355995
  0.000000   0.000000   0.000000   0.000000   0.000000   3.004294
  2.673900   0.000000   1.461967   2.284419   2.905669   0.678760
 0.000423655817  0.000420071967
  0.000000   0.000000   0.000000   0.000000   0.000000   3.017588
  3.148328   0.000000   0.964549   1.313766   2.766679   1.246177
 0.000421560614  0.000417295330
  0.000000   0.000000   0.000000   0.000000   0.000000   3.101653
  2.999138   0.000000   0.884000   0.686015   2.781091   1.843122
 0.000437400681  0.000433072551
  0.000000   0.000000   0.000000   0.000000   0.000000   3.005714
  3.151006   0.000000  -0.179517   2.189409   2.018153   1.877046
 0.000810363025  0.000804847729
  0.000000   0.000000   0.000000   0.000000   0.000000   3.014149
  2.829289   0.000000   1.452215  -0.613049   2.802136   1.555394
 0.000418497367  0.000414942644
  0.000000   0.000000   0.000000   0.000000   0.000000   3.004158
  2.746043   0.000000  -1.227341   2.618689   0.725970   1.685708
 0.001082192912  0.001076481840
  0.000000   0.000000   0.000000   0.000000   0.000000   3.009331
  2.756242   0.000000   1.300591   2.744064   1.062569   4.140265
 0.000878998967  0.000874170243
  0.000000   0.000000   0.000000   0.000000   0.000000   3.006216
  2.754684   0.000000   1.488704   1.413757   2.964189   1.271429
 0.000548981164  0.000543617416
  0.000000   0.000000   0.000000   0.000000   0.000000   3.030130
  2.878621   0.000000   1.500950   1.822606   2.658288   2.620981
 0.000614074494  0.000609006149
  0.000000   0.000000   0.000000   0.000000   0.000000   3.019101
  2.691466   0.000000   1.383931  -2.357582   1.239140   1.552768
 0.000716437100  0.000712907816
  0.000000   0.000000   0.000000   0.000000   0.000000   3.008118
  2.632769   0.000000   1.490531  -0.886073   2.870342   1.924235
 0.000424908804  0.000421537670
  0.000000   0.000000   0.000000   0.000000   0.000000   3.006882
  2.935323   0.000000   0.653230   1.053042   2.706964   2.206638
 0.000602383580  0.000597135809
  0.000000   0.000000   0.000000   0.000000   0.000000   3.005951
  2.787580   0.000000   1.128227   1.430623   2.676236   0.733849
 0.000749686339  0.000743008014
  0.000000   0.000000   0.000000   0.000000   0.000000   3.075187
  2.756552   0.000000   1.427845   0.382881   3.009338   0.709212
 0.000386680195  0.000382800297
  0.000000   0.000000   0.000000   0.000000   0.000000   3.007115
  2.833582   0.000000   1.019519   0.242280   2.646256   1.470007
 0.000726889053  0.000720295660
  0.000000   0.000000   0.000000   0.000000   0.000000   3.001700
  2.908842   0.000000   1.457483   1.322335   2.903095   2.257684
 0.000476650102  0.000472077886
  0.000000   0.000000   0.000000   0.000000   0.000000   3.014253
  2.868838   0.000000   0.944539   1.063122   2.512061   1.350811
 0.000933773821  0.000925508104
  0.000000   0.000000   0.000000   0.000000   0.000000   3.020253
  2.646322   0.000000   1.488518   1.475644   2.811516   1.642482
 0.000788615268  0.000781442361
  0.000000   0.000000   0.000000   0.000000   0.000000   3.042952
  2.829488   0.000000   1.164486   1.872142   2.953523   1.555133
 0.000446018384  0.000441715164
  0.000000   0.000000   0.000000   0.000000   0.000000   3.156775
  2.751760   0.000000   1.555351  -0.591046   2.706610   1.581164
 0.000521392721  0.000517057336
  0.000000   0.000000   0.000000   0.000000   0.000000   3.001767
  2.672817   0.000000   1.432976   0.668188   2.840407   2.080515
 0.000733949073  0.000727200858
  0.000000   0.000000   0.000000   0.000000   0.000000   3.115382
  3.183127   0.000000   0.304901   1.541666   2.456618   1.378873
 0.000477037700  0.000472896589
  0.000000   0.000000   0.000000   0.000000   0.000000   3.006018
  2.650035   0.000000   1.447291   0.675022   2.913406   1.060478
 0.000677025040  0.000670588790
  0.000000   0.000000   0.000000   0.000000   0.000000   3.005752
  2.830794   0.000000   1.451825   1.488801   2.856290   0.168900
 0.000452806681  0.000448870941
  0.000000   0.000000   0.000000   0.000000   0.000000   3.013999
  2.784893   0.000000   1.161977   1.247548   2.741523  -0.283750
 0.000415518127  0.000412166611
  0.000000   0.000000   0.000000   0.000000   0.000000   3.187599
  2.937556   0.000000   1.265306   0.600894   2.790300   1.483341
 0.000440178960  0.000435629492
  0.000000   0.000000   0.000000   0.000000   0.000000   3.001845
  2.679385   0.000000   1.489283   2.520137   0.938967   4.488562
 0.000758839298  0.000755025340
  0.000000   0.000000   0.000000   0.000000   0.000000   3.005911
  3.125014   0.000000   0.506836   1.596202   2.625857   0.764863
 0.000449881554  0.000445687937
  0.000000   0.000000   0.000000   0.000000   0.000000   3.016289
  2.831549   0.000000   1.416957   1.269878   2.615399   1.381132
 0.000888897059  0.000880885414
  0.000000   0.000000   0.000000   0.000000   0.000000   3.084748
  2.801745   0.000000   1.306212   1.855636   2.543375  -0.170984
 0.000527756553  0.000523811142
  0.000000   0.000000   0.000000   0.000000   0.000000   3.000214
  2.975583   0.000000   0.424814   1.432653   2.488877   1.630772
 0.000796132058  0.000789659049
  0.000000   0.000000   0.000000   0.000000   0.000000   3.097375
  3.075090   0.000000   1.473591   1.468752   2.703288   1.488221
 0.000499648164  0.000494712666
  0.000000   0.000000   0.000000   0.000000   0.000000   3.011656
  2.795449   0.000000   1.155081  -1.269882   2.326635   1.482128
 0.000587679360  0.000583848223
  0.000000   0.000000   0.000000   0.000000   0.000000   3.132971
  2.838448   0.000000   1.421422   1.283925   2.671083   1.990732
 0.000692171299  0.000685767397
  0.000000   0.000000   0.000000   0.000000   0.000000   3.004793
  2.793776   0.000000  -1.163975   2.046349   1.716566   1.465105
 0.000689394995  0.000685694779
  0.000000   0.000000   0.000000   0.000000   0.000000   3.018417
  3.098330   0.000000   0.815541   1.708928   2.584501   2.130955
 0.000613401016  0.000608208118
  0.000000   0.000000   0.000000   0.000000   0.000000   3.079607
  2.677269   0.000000   1.530193  -0.879566   2.740562   1.898073
 0.000480476647  0.000476736178
  0.000000   0.000000   0.000000   0.000000   0.000000   3.012614
  2.664062   0.000000   1.439964   1.743970   2.649785   0.323429
 0.000770997904  0.000764977080
  0.000000   0.000000   0.000000   0.000000   0.000000   3.029740
  2.893321   0.000000   1.111488   0.773958   3.021961   1.193495
 0.000377317472  0.000373289801
  0.000000   0.000000   0.000000   0.000000   0.000000   3.002721
  2.984599   0.000000   0.963986   0.146961   2.872479   1.254966
 0.000360067637  0.000356402732
  0.000000   0.000000   0.000000   0.000000   0.000000   3.109169
  2.983165   0.000000   0.934251   1.522366   2.772881   0.883102
 0.000426062345  0.000421828965
  0.000000   0.000000   0.000000   0.000000   0.000000   3.062688
  2.663714   0.000000   1.514115   1.570806   2.694937   2.793223
 0.000690679640  0.000685158900
  0.000000   0.000000   0.000000   0.000000   0.000000   3.006009
  2.920056   0.000000   0.754524   0.694213   2.921442   1.753926
 0.000429493269  0.000425249196
  0.000000   0.000000   0.000000   0.000000   0.000000   3.017211
  2.744246   0.000000   1.506574   0.158255   3.109872   1.689806
 0.000385198662  0.000381265137
  0.000000   0.000000   0.000000   0.000000   0.000000   3.000931
  2.999482   0.000000   0.818340   1.648926   2.669989   1.144852
 0.000597468127  0.000591990797
  0.000000   0.000000   0.000000   0.000000   0.000000   3.042033
  2.659857   0.000000   1.490737   1.043857   2.688426   1.677162
 0.000973753501  0.000965028747
  0.000000   0.000000   0.000000   0.000000   0.000000   3.096420
  3.087152   0.000000  -0.297551   1.482381   2.259720   1.550156
 0.000528890993  0.000525049033
  0.000000   0.000000   0.000000   0.000000   0.000000   3.085321
  2.927555   0.000000   1.488405   1.794068   2.866596   1.275611
 0.000445219903  0.000440867277
  0.000000   0.000000   0.000000   0.000000   0.000000   3.015923
  2.975588   0.000000   0.501983  -0.076160   2.703729   1.505596
 0.000375317357  0.000371869729
  0.000000   0.000000   0.000000   0.000000   0.000000   3.010568
  2.942791   0.000000   0.916763   2.143383   2.213701   2.849159
 0.000969270793  0.000962503205
  0.000000   0.000000   0.000000   0.000000   0.000000   3.000834
  2.999148   0.000000  -0.361533   1.790446   2.424730   1.089090
 0.000526018575  0.000522103105
  0.000000   0.000000   0.000000   0.000000   0.000000   3.131999
  2.773290   0.000000   1.471829   0.878831   3.055976   1.722786
 0.000403372651  0.000399096931
  0.000000   0.000000   0.000000   0.000000   0.000000   3.003777
  2.709450   0.000000   1.497828   0.107258   2.844988   1.297168
 0.000649333237  0.000643364386
  0.000000   0.000000   0.000000   0.000000   0.000000   3.235231
  2.848945   0.000000   1.604309   0.803341   2.915243   1.682014
 0.000406404600  0.000402102281
  0.000000   0.000000   0.000000   0.000000   0.000000   3.026379
  2.633975   0.000000   1.495338   2.020583   2.957495   0.844843
 0.000470958271  0.000466759110
  0.000000   0.000000   0.000000   0.000000   0.000000   3.010091
  2.841456   0.000000   1.460173   2.197390   2.833238   2.267351
 0.000460236555  0.000456249370
  0.000000   0.000000   0.000000   0.000000   0.000000   3.007466
  2.715722   0.000000   1.310710   2.049785   2.454797   3.324839
 0.000649598425  0.000645152117
  0.000000   0.000000   0.000000   0.000000   0.000000   3.004426
  2.991426   0.000000   0.545617   1.134780   2.613087   1.065130
 0.000583022016  0.000577604134
  0.000000   0.000000   0.000000   0.000000   0.000000   3.010565
  2.641550   0.000000   1.444347   2.623629   0.211374  -1.639232
 0.000740353425  0.000736866022
  0.000000   0.000000   0.000000   0.000000   0.000000   3.091954
  2.965017   0.000000   0.905201   1.190151   2.545645   1.768448
 0.000726816323  0.000720336689
  0.000000   0.000000   0.000000   0.000000   0.000000   3.034979
  2.668830   0.000000   1.508201   2.027410   2.180520  -0.872790
 0.000584385472  0.000580899528
  0.000000   0.000000   0.000000   0.000000   0.000000   3.003922
  2.745441   0.000000   1.495162   1.236429   2.615308   1.748281
 0.001012030643  0.001003149223
  0.000000   0.000000   0.000000   0.000000   0.000000   3.004848
  2.733417   0.000000   1.478920   2.398986   2.079401  -0.673724
 0.000674780032  0.000670779553
  0.000000   0.000000   0.000000   0.000000   0.000000   3.127610
  2.849822   0.000000   1.481085   0.486156   2.777614   1.587047
 0.000557804409  0.000552304182
  0.000000   0.000000   0.000000   0.000000   0.000000   3.002854
  2.827592   0.000000   1.019623   0.922984   2.894210   1.155160
 0.000534043013  0.000528714485
  0.000000   0.000000   0.000000   0.000000   0.000000   3.228428
  3.088050   0.000000   1.212294   1.236881   2.657074   1.619418
 0.000435009787  0.000430573473
  0.000000   0.000000   0.000000   0.000000   0.000000   3.006710
  3.011285   0.000000   0.140199   1.463884   2.674562   0.446571
 0.000368998618  0.000365620347
  0.000000   0.000000   0.000000   0.000000   0.000000   3.000609
  3.001234   0.000000   1.173807   1.789116   2.864289   1.219110
 0.000451570542  0.000447188171
  0.000000   0.000000   0.000000   0.000000   0.000000   3.093466
  2.841454   0.000000   1.357621   1.976873   2.556711   2.938596
 0.000601610977  0.000596997419
  0.000000   0.000000   0.000000   0.000000   0.000000   3.049901
  2.726523   0.000000   1.374195   2.462007   1.522373   4.106536
 0.000777721612  0.000773377435
  0.000000   0.000000   0.000000   0.000000   0.000000   3.016641
  2.689200   0.000000   1.376804  -1.051686   2.734352   1.317779
 0.000445060804  0.000441722753
  0.000000   0.000000   0.000000   0.000000   0.000000   3.004615
  3.036380   0.000000   0.182939   2.246927   2.241670   2.056822
 0.000841976771  0.000835878754
  0.000000   0.000000   0.000000   0.000000   0.000000   3.017769
  3.022764   0.000000   0.223269   1.454191   2.388202   1.201402
 0.000716696091  0.000710887689
  0.000000   0.000000   0.000000   0.000000   0.000000   3.005341
  2.996612   0.000000  -0.245025   2.288762   1.833038   2.059804
 0.001104609860  0.001097505161
  0.000000   0.000000   0.000000   0.000000   0.000000   3.000815
  3.032428   0.000000   0.710574   1.658440   2.585021   2.375230
 0.000641851704  0.000636600976
  0.000000   0.000000   0.000000   0.000000   0.000000   3.015058
  2.639356   0.000000   1.498339   0.243355   3.158440   0.841551
 0.000388422952  0.000384521119
  0.000000   0.000000   0.000000   0.000000   0.000000   3.149434
  2.742224   0.000000   1.551788   1.382166   2.830446   1.253374
 0.000580677005  0.000575057486
  0.000000   0.000000   0.000000   0.000000   0.000000   3.013575
  2.657603   0.000000   1.452730   1.699327   2.547021   3.001591
 0.000820876049  0.000814940887
  0.000000   0.000000   0.000000   0.000000   0.000000   3.040568
  3.043533   0.000000   0.370396   2.364102   1.942865   2.617043
 0.001027971180  0.001020929574
  0.000000   0.000000   0.000000   0.000000   0.000000   3.010359
  2.719272   0.000000   1.300828   0.544442   2.841659   0.850963
 0.000631490475  0.000625509380
  0.000000   0.000000   0.000000   0.000000   0.000000   3.041259
  2.992096   0.000000  -0.600793   2.370552   1.630328   1.967715
 0.000931179346  0.000925401721
  0.000000   0.000000   0.000000   0.000000   0.000000   3.142929
  2.737346   0.000000   1.547750  -0.048430   2.881898   1.372079
 0.000489337948  0.000484724891
  0.000000   0.000000   0.000000   0.000000   0.000000   3.058296
  2.759231   0.000000   1.381719   0.968622   2.936376   2.768870
 0.000431689732  0.000427741636
  0.000000   0.000000   0.000000   0.000000   0.000000   3.020875
  3.022568   0.000000   0.638989   0.488365   2.721736   1.611033
 0.000448225853  0.000443885809
  0.000000   0.000000   0.000000   0.000000   0.000000   3.032979
  3.217189   0.000000   0.911305   1.633407   2.544013   1.525708
 0.000547382687  0.000542373522
  0.000000   0.000000   0.000000   0.000000   0.000000   3.001501
  2.706931   0.000000   1.398595  -0.882574   2.774169   2.072207
 0.000419845067  0.000416603328
  0.000000   0.000000   0.000000   0.000000   0.000000   3.012183
  2.633388   0.000000   1.477217   0.927046   3.114216   1.556473
 0.000508233139  0.000503034901
  0.000000   0.000000   0.000000   0.000000   0.000000   3.168843
  2.846584   0.000000   1.419574   1.237592   2.869653   0.760783
 0.000425944285  0.000421709511
  0.000000   0.000000   0.000000   0.000000   0.000000   3.044194
  2.866403   0.000000   1.025708  -0.793988   2.590744   1.404792
 0.000453231873  0.000449686917
  0.000000   0.000000   0.000000   0.000000   0.000000   3.012547
  2.727327   0.000000   1.359385   0.590634   2.709506   1.658610
 0.000866604152  0.000858719046
  0.000000   0.000000   0.000000   0.000000   0.000000   3.004189
  2.925545   0.000000   1.480354   1.501292   2.994468   1.596207
 0.000423230034  0.000418917847
  0.000000   0.000000   0.000000   0.000000   0.000000   3.002869
  2.910532   0.000000   1.499619   1.552989   2.760191   1.312974
 0.000636156122  0.000630208388
  0.000000   0.000000   0.000000   0.000000   0.000000   3.009725
  3.022986   0.000000  -0.293688   2.930959   1.094370   2.781188
 0.000927670976  0.000921547252
  0.000000   0.000000   0.000000   0.000000   0.000000   3.013410
  1.770956   0.000000  -2.463816  -2.511310   0.871802   1.467702
-0.000097814065 -0.000096041536
  0.000000   0.000000   0.000000   0.000000   0.000000   3.014890
  1.568286   0.000000  -2.638707   1.066152   2.810226  -1.099993
-0.000011353560 -0.000010682547
  0.000000   0.000000   0.000000   0.000000   0.000000   3.012075
  2.645348   0.000000   1.484060   0.765439   2.990958   3.941280
 0.000157487628  0.000156302511
  0.000000   0.000000   0.000000   0.000000   0.000000   3.003961
  3.018099   0.000000  -0.330195   1.805281   2.848933   0.639490
 0.000246359319  0.000244186873
  0.000000   0.000000   0.000000   0.000000   0.000000   3.018152
  2.721628   0.000000   1.420860  -3.071499   0.206669  -0.840809
-0.000003565007 -0.000002884461
  0.000000   0.000000   0.000000   0.000000   0.000000   3.010845
  2.771018   0.000000   1.256715  -0.341140   3.124061   0.537985
 0.000221838392  0.000219689170
  0.000000   0.000000   0.000000   0.000000   0.000000   3.028623
  3.025802   0.000000   0.359222   2.312439   2.086836   2.730080
 0.000838469079  0.000832517334
  0.000000   0.000000   0.000000   0.000000   0.000000   3.021136
  2.818513   0.000000   1.092561  -1.686215   2.965220   2.379499
 0.000090221879  0.000089603125
  0.000000   0.000000   0.000000   0.000000   0.000000   3.052586
  3.005188   0.000000   0.598167   3.227992   0.435955   3.627535
 0.000860210692  0.000854650482
  0.000000   0.000000   0.000000   0.000000   0.000000   3.053420
  2.692080   0.000000   1.442568  -2.479225   1.183137   1.396848
 0.000597680742  0.000594683559
  0.000000   0.000000   0.000000   0.000000   0.000000   3.005774
  2.788466   0.000000  -1.201080   2.350672   1.973665   3.035529
 0.000210145672  0.000208342731
  0.000000   0.000000   0.000000   0.000000   0.000000   3.006430
  2.623913   0.000000   1.498486   4.969387   0.133282  -0.536657
-0.000022066966 -0.000021046431
  0.000000   0.000000   0.000000   0.000000   0.000000   3.042226
  3.062611   0.000000  -0.420919   3.054363   0.664154   3.024356
 0.000688493716  0.000683791987
  0.000000   0.000000   0.000000   0.000000   0.000000   3.038721
  2.817685   0.000000   1.462714   2.430745   1.365533  -1.550555
 0.000455454460  0.000452950771
  0.000000   0.000000   0.000000   0.000000   0.000000   3.007461
  2.921805   0.000000   0.719947  -2.698894   0.666227   1.198495
 0.000267954713  0.000266921795
  0.000000   0.000000   0.000000   0.000000   0.000000   3.010189
  3.333792   0.000000   0.444869   2.852838   1.814153   2.806951
 0.000627343615  0.000622813545
  0.000000   0.000000   0.000000   0.000000   0.000000   3.058644
  2.863824   0.000000   1.392847   2.686676   1.310066   4.172066
 0.000672752792  0.000668849849
  0.000000   0.000000   0.000000   0.000000   0.000000   3.122304
  3.107653   0.000000   0.376056   1.298819   2.727730   2.051087
 0.000373783044  0.000370367910
  0.000000   0.000000   0.000000   0.000000   0.000000   3.218064
  3.179125   0.000000   0.737241   2.033543   2.474412   2.559831
 0.000437122427  0.000433470947
  0.000000   0.000000   0.000000   0.000000   0.000000   3.002004
  2.994245   0.000000   0.462915   2.565640   3.084203   0.100369
 0.000134023178  0.000132780723
  0.000000   0.000000   0.000000   0.000000   0.000000   3.016481
  3.098272   0.000000   1.501542   3.608913   3.073127   1.556253
 0.000068857397  0.000068269756
  1.202082   1.202082   1.202082   1.202082  -1.202082  -1.202082
 -1.202082   1.202082  -1.202082  -1.202082  -1.202082   1.202082
 0.000362122627  0.000358204183
  0.000000   0.000000   0.000000   0.000000   0.000000   3.072535
  2.041152   0.000000  -2.310875   1.151383   2.913906   0.362286
 0.000050825765  0.000050695159
  0.000000   0.000000   0.000000   0.000000   0.000000   3.029992
  2.744500   0.000000   1.343533   1.773184   4.136135   1.036432
 0.000048250986  0.000047503899
  0.000000   0.000000   0.000000   0.000000   0.000000   3.295225
  2.902547   0.000000   1.574545   2.305176   2.244517  -0.966856
 0.000227036358  0.000225489814
  0.000000   0.000000   0.000000   0.000000   0.000000   3.399857
  3.451096   0.000000   0.752563   1.916999   3.024039   1.428225
 0.000101770139  0.000100536957
  0.000000   0.000000   0.000000   0.000000   0.000000   3.030973
  2.717222   0.000000  -1.351834   2.275978   1.955286   0.932039
 0.000434494800  0.000432025017
  0.000000   0.000000   0.000000   0.000000   0.000000   3.002922
  3.539556   0.000000   0.114958   3.898302   0.761791   3.001127
 0.000323370303  0.000320880164
  0.000000   0.000000   0.000000   0.000000   0.000000   3.008044
  3.247126   0.000000   0.492333   2.977173   0.870053   4.088984
 0.000381931270  0.000379150948
  0.000000   0.000000   0.000000   0.000000   0.000000   3.030533
  2.863111   0.000000   1.465070   3.251978   0.714349  -1.490497
 0.000349033339  0.000347181097
  0.000000   0.000000   0.000000   0.000000   0.000000   3.028084
  2.863093   0.000000  -1.060245   3.044529   1.497261   1.955870
 0.000479913517  0.000476592871
  0.000000   0.000000   0.000000   0.000000   0.000000   3.029732
  2.901050   0.000000   1.371157  -1.034798   2.677529   1.452450
 0.000333969188  0.000331382863
  0.000000   0.000000   0.000000   0.000000   0.000000   3.270781
  2.925486   0.000000   1.464125  -2.783028   1.133281   1.707523
 0.000204523745  0.000203325570
  0.000000   0.000000   0.000000   0.000000   0.000000   3.062058
  2.747925   0.000000   1.526844   2.483633   3.073417   2.023053
 0.000257212883  0.000254817216
  0.000000   0.000000   0.000000   0.000000   0.000000   3.022627
  3.086713   0.000000   1.491325   1.090146   2.941199   1.592087
 0.000360847588  0.000356968554
  0.000000   0.000000   0.000000   0.000000   0.000000   3.029348
  2.875395   0.000000  -1.106895   3.883030   1.560713   1.376416
 0.000246027197  0.000243990867
  0.000000   0.000000   0.000000   0.000000   0.000000   3.003573
  2.622387   0.000000   1.472873   0.026533   1.869424   5.624629
-0.000024838791 -0.000024026830
  0.000000   0.000000   0.000000   0.000000   0.000000   3.003043
  2.952536   0.000000   0.662347   1.760553   0.530560  -2.956016
 0.000078043075  0.000077828824
  0.000000   0.000000   0.000000   0.000000   0.000000   3.003975
  2.666100   0.000000   1.477094   2.817181   2.740964   3.770178
 0.000162918125  0.000161777044
  0.000000   0.000000   0.000000   0.000000   0.000000   3.488478
  3.316400   0.000000   1.556207   1.010513   3.257957   1.554708
 0.000079832742  0.000078699780
  0.000000   0.000000   0.000000   0.000000   0.000000   3.007864
  3.315523   0.000000   0.305252   1.833536   2.782104   0.051014
 0.000191503887  0.000189669428
  0.000000   0.000000   0.000000   0.000000   0.000000   3.017428
  3.265398   0.000000   0.534282  -1.727617   2.512315   1.394648
 0.000072039330  0.000071618915
  0.000000   0.000000   0.000000   0.000000   0.000000   3.002057
  2.966089   0.000000   0.491064   2.551280   0.493424   4.514917
 0.000436350243  0.000433258218
  0.000000   0.000000   0.000000   0.000000   0.000000   3.136596
  2.604038   0.000000  -1.953663   2.723867   0.914990   1.532119
 0.000270867255  0.000269335233
  0.000000   0.000000   0.000000   0.000000   0.000000   3.007332
  2.926074   0.000000  -0.770969   1.370972   2.555503  -1.219202
 0.000054883629  0.000054769896
  0.000000   0.000000   0.000000   0.000000   0.000000   3.260488
  2.869343   0.000000   1.559470   2.728534   3.447052   1.458953
 0.000076514611  0.000075635468
  0.000000   0.000000   0.000000   0.000000   0.000000   3.108969
  2.954747   0.000000   1.549820   3.137841   0.069106   4.787781
 0.000298699591  0.000296932426
  0.000000   0.000000   0.000000   0.000000   0.000000   3.136436
  2.898021   0.000000   1.458122   1.745399   1.470502  -2.338440
 0.000103860667  0.000103371046
  0.000000   0.000000   0.000000   0.000000   0.000000   3.074876
  3.398372   0.000000   1.440884   1.529851   3.396903   0.684571
 0.000089221934  0.000088078730
  0.000000   0.000000   0.000000   0.000000   0.000000   3.046118
  2.644697   0.000000   1.518258  -3.043972   0.224708   2.956013
 0.000139166692  0.000138943005
  0.000000   0.000000   0.000000   0.000000   0.000000   3.047194
  3.008650   0.000000  -0.597996   1.563915   2.426000   1.242240
 0.000398305572  0.000395416610
  0.000000   0.000000   0.000000   0.000000   0.000000   3.001266
  2.960879   0.000000   0.566797  -1.110601   2.896491   3.095688
 0.000051258795  0.000051058663
  0.000000   0.000000   0.000000   0.000000   0.000000   3.026498
  2.993463   0.000000   0.537721   1.581317   2.597189  -0.212101
 0.000353848736  0.000350864249
  0.000000   0.000000   0.000000   0.000000   0.000000   3.060470
  3.379505   0.000000   0.392501   1.289496   3.381195   1.741444
 0.000089349759  0.000088246449
  0.000000   0.000000   0.000000   0.000000   0.000000   3.038876
  3.009478   0.000000  -0.527669   1.036640   2.487970   1.451436
 0.000352593646  0.000349902609
  0.000000   0.000000   0.000000   0.000000   0.000000   3.078730
  3.093828   0.000000   0.242677   1.587005   0.978301  -2.534928
 0.000109528727  0.000109262398
  0.000000   0.000000   0.000000   0.000000   0.000000   3.031894
  2.991255   0.000000   0.577942   0.217270   1.709874  -2.520038
 0.000027725818  0.000027821885
  0.000000   0.000000   0.000000   0.000000   0.000000   3.324432
  3.366767   0.000000   0.105137   0.417196   3.073621   1.576131
 0.000068269156  0.000067437550
  0.000000   0.000000   0.000000   0.000000   0.000000   3.007298
  3.799027   0.000000  -0.041496   2.388688   2.630706   1.491811
 0.000150566252  0.000149148635
  0.000000   0.000000   0.000000   0.000000   0.000000   3.306993
  3.291179   0.000000   0.611194   1.813305   2.819112   2.996413
 0.000162929120  0.000161356334
  0.000000   0.000000   0.000000   0.000000   0.000000   3.009839
  2.984683   0.000000   1.028568   0.890355   2.935372   1.694999
 0.000411634857  0.000407401144
  0.000000   0.000000   0.000000   0.000000   0.000000   3.005105
  2.891507   0.000000   1.157411   2.218675   2.599608  -0.458369
 0.000342288149  0.000339817289
  0.000000   0.000000   0.000000   0.000000   0.000000   3.002656
  2.961008   0.000000   1.399291  -3.276672   0.158555   2.270372
 0.000089915467  0.000089646128
  0.000000   0.000000   0.000000   0.000000   0.000000   3.225472
  2.861591   0.000000   1.601848   0.221733   3.330607   3.670572
 0.000064386377  0.000063723361
  0.000000   0.000000   0.000000   0.000000   0.000000   3.000250
  2.861531   0.000000   0.936523   2.661763   1.383975  -1.760984
 0.000274573059  0.000273401437
  0.000000   0.000000   0.000000   0.000000   0.000000   3.002155
  2.638153   0.000000   1.447762  -1.297543   3.640094   0.638101
 0.000059731292  0.000059088074
  0.000000   0.000000   0.000000   0.000000   0.000000   3.010115
  2.792751   0.000000   1.205750   4.535645   1.063737   3.518442
 0.000087941973  0.000087736026
  0.000000   0.000000   0.000000   0.000000   0.000000   3.046686
  3.097267   0.000000  -0.162215   0.774594   1.729569  -2.464865
 0.000039630496  0.000039683374
  0.000000   0.000000   0.000000   0.000000   0.000000   3.004556
  3.287383   0.000000   0.851850   3.292040   2.353629  -1.046183
 0.000083192489  0.000082759794
  0.000000   0.000000   0.000000   0.000000   0.000000   3.086196
  2.997406   0.000000  -0.802331   3.327114   0.471660   3.105824
 0.000326533823  0.000324078891
  0.000000   0.000000   0.000000   0.000000   0.000000   3.062888
  2.670916   0.000000   1.516426   0.605081   2.613330  -1.532661
 0.000089684376  0.000089331974
  0.000000   0.000000   0.000000   0.000000   0.000000   3.325865
  3.130758   0.000000   1.502367   1.213277   3.057430   1.786324
 0.000191014134  0.000188720270
  0.000000   0.000000   0.000000   0.000000   0.000000   3.324006
  3.039442   0.000000  -1.420439   3.036938   0.219620   1.912495
 0.000299154183  0.000297164929
  0.000000   0.000000   0.000000   0.000000   0.000000   3.045909
  2.932128   0.000000   1.439165  -2.907259   1.308905   0.720720
 0.000114989346  0.000114536040
  0.000000   0.000000   0.000000   0.000000   0.000000   3.034130
  2.945394   0.000000   0.956969  -2.201270   1.919818   1.879003
 0.000212557368  0.000211499400
  0.000000   0.000000   0.000000   0.000000   0.000000   3.058036
  2.662271   0.000000   1.524576  -0.831305   3.089348   2.109826
 0.000258905991  0.000256627832
  0.000000   0.000000   0.000000   0.000000   0.000000   3.049210
  3.631414   0.000000  -0.204955   2.561781   2.226998   1.605390
 0.000276170204  0.000273958986
  0.000000   0.000000   0.000000   0.000000   0.000000   3.028512
  3.025844   0.000000   1.293237   2.796506   0.613343  -1.664375
 0.000441968283  0.000439486642
  0.000000   0.000000   0.000000   0.000000   0.000000   3.241911
  2.840497   0.000000   1.564638   2.287082   2.085534   4.575252
 0.000203408922  0.000202087663
  0.000000   0.000000   0.000000   0.000000   0.000000   3.000322
  2.971262   0.000000  -0.732066   1.727433   2.413807   2.034127
 0.000387816584  0.000384926860
  0.000000   0.000000   0.000000   0.000000   0.000000   3.003481
  2.952258   0.000000   1.373828  -1.654369   3.171706   1.529515
 0.000069711860  0.000069120282
  0.000000   0.000000   0.000000   0.000000   0.000000   3.015008
  2.224405   0.000000  -2.070696   1.126977   2.749189   0.714316
 0.000088768453  0.000088472748
  0.000000   0.000000   0.000000   0.000000   0.000000   3.040897
  2.672609   0.000000   1.519058  -1.996113   2.160958   1.046957
 0.000391955086  0.000389715147
  0.000000   0.000000   0.000000   0.000000   0.000000   3.313482
  3.315920   0.000000   0.085012   1.757684   2.897375   0.481337
 0.000103319216  0.000102174159
  0.000000   0.000000   0.000000   0.000000   0.000000   3.054474
  2.934759   0.000000  -1.119624  -0.631920   2.837583   1.699442
 0.000018304647  0.000018368277
  0.000000   0.000000   0.000000   0.000000   0.000000   3.009972
  2.698370   0.000000   1.457996   3.964976   0.628598   4.372322
 0.000147623377  0.000147053497
  0.000000   0.000000   0.000000   0.000000   0.000000   3.005073
  2.864906   0.000000   0.981295   2.566426   1.929980   3.714779
 0.000601363334  0.000597391953
  0.000000   0.000000   0.000000   0.000000   0.000000   3.140444
  2.932471   0.000000   1.389604  -2.853288   1.773776   1.389990
 0.000101382666  0.000100808095
  0.000000   0.000000   0.000000   0.000000   0.000000   3.112104
  2.733972   0.000000   1.551249   1.114303   3.208136   0.879780
 0.000307672175  0.000304370874
  0.000000   0.000000   0.000000   0.000000   0.000000   3.005830
  3.185684   0.000000   0.732921   0.183625   2.999894   1.452926
 0.000196164216  0.000193984876
  0.000000   0.000000   0.000000   0.000000   0.000000   3.008898
  3.064107   0.000000   1.040980   3.166374   3.320579   1.058644
 0.000079299849  0.000078483229
  0.000000   0.000000   0.000000   0.000000   0.000000   3.007551
  2.659624   0.000000   1.442477   2.984412   1.781581  -1.586619
 0.000194615408  0.000193565855
  0.000000   0.000000   0.000000   0.000000   0.000000   3.027695
  3.099974   0.000000   1.459803   2.227123   2.233774   4.622124
 0.000139586338  0.000138582862
  0.000000   0.000000   0.000000   0.000000   0.000000   3.009834
  2.691013   0.000000   1.477332  -3.475375   0.245345   3.000240
 0.000047986047  0.000048008276
  0.000000   0.000000   0.000000   0.000000   0.000000   3.005550
  2.869016   0.000000   1.438512   2.949509   2.158553  -1.637566
 0.000111710078  0.000110973037
  0.000000   0.000000   0.000000   0.000000   0.000000   3.003750
  3.008602   0.000000  -0.044204  -1.093426   3.051561  -0.083190
 0.000022924617  0.000022689389
  0.000000   0.000000   0.000000   0.000000   0.000000   3.115896
  3.105164   0.000000   0.495095   0.188033   3.230276   0.624545
 0.000090718797  0.000089585007
  0.000000   0.000000   0.000000   0.000000   0.000000   3.053852
  3.238547   0.000000   1.510829   3.081784   0.711577  -1.778047
 0.000213774232  0.000212355177
  0.000000   0.000000   0.000000   0.000000   0.000000   3.265969
  2.897114   0.000000   1.507979   0.340577   3.254504  -0.276151
 0.000081818535  0.000080956144
  0.000000   0.000000   0.000000   0.000000   0.000000   3.159280
  3.162330   0.000000   1.232636   1.517089   2.750435   1.496916
 0.000372426335  0.000368581457
  0.000000   0.000000   0.000000   0.000000   0.000000   3.034712
  3.019293   0.000000   0.357122   3.763896   2.036360   3.065833
 0.000202390530  0.000200686995
  0.000000   0.000000   0.000000   0.000000   0.000000   3.090056
  2.809911   0.000000   1.368261   2.047693   2.801591   2.546761
 0.000463917507  0.000459972953
  0.000000   0.000000   0.000000   0.000000   0.000000   3.028517
  1.623422   0.000000  -2.592791   3.028942   0.561347   0.216401
 0.000148637257  0.000148270976
  0.000000   0.000000   0.000000   0.000000   0.000000   3.000520
  1.773684   0.000000  -2.620584   3.242842   1.351205  -0.374611
 0.000068461177  0.000068303912
  0.000000   0.000000   0.000000   0.000000   0.000000   3.284165
  3.621895   0.000000   1.574118   2.201828   2.986021   1.762752
 0.000110393144  0.000109050885
  0.000000   0.000000   0.000000   0.000000   0.000000   3.061906
  3.011745   0.000000   0.701440  -2.822162   1.310302   2.384121
 0.000071674927  0.000071614560
  0.000000   0.000000   0.000000   0.000000   0.000000   3.307473
  3.233426   0.000000   0.714738  -1.147690   2.681633   1.568096
 0.000100759883  0.000099885183
  0.000000   0.000000   0.000000   0.000000   0.000000   3.010399
  2.882546   0.000000   0.940488   2.364120   3.014906   1.273038
 0.000310525947  0.000307560050
  0.000000   0.000000   0.000000   0.000000   0.000000   3.169422
  2.910728   0.000000   1.366573   2.560809   1.871850  -1.194439
 0.000298807285  0.000297013506
  0.000000   0.000000   0.000000   0.000000   0.000000   3.460777
  3.308524   0.000000   1.045239   2.033016   2.847906   2.579221
 0.000157721764  0.000156097982
  0.000000   0.000000   0.000000   0.000000   0.000000   3.180916
  3.198134   0.000000   0.557691   3.824825   1.056027   3.504115
 0.000271160285  0.000269100383
  0.000000   0.000000   0.000000   0.000000   0.000000   3.004675
  2.885223   0.000000   1.460758   3.384215   1.549721   3.998164
 0.000306595755  0.000304890468
  0.000000   0.000000   0.000000   0.000000   0.000000   3.197831
  3.080871   0.000000   0.904624   2.103995   3.014052   1.648701
 0.000229892457  0.000227494404
  0.000000   0.000000   0.000000   0.000000   0.000000   3.158898
  3.589751   0.000000  -0.140907   2.733981   2.165579   2.288498
 0.000231216349  0.000229315862
  0.000000   0.000000   0.000000   0.000000   0.000000   3.025120
  2.901313   0.000000   1.005933   2.803816   1.105291   4.737577
 0.000263519119  0.000261682677
  0.000000   0.000000   0.000000   0.000000   0.000000   3.038954
  3.083732   0.000000  -0.761948   2.701516   1.552996   1.949839
 0.000652742439  0.000648459434
  0.000000   0.000000   0.000000   0.000000   0.000000   3.015178
  2.689686   0.000000  -1.542575   2.839937   0.259144   1.683584
 0.000687198977  0.000683307353
  0.000000   0.000000   0.000000   0.000000   0.000000   3.187831
  2.772743   0.000000   1.585901   1.936788   3.789382   1.913069
 0.000076447885  0.000075423406
  0.000000   0.000000   0.000000   0.000000   0.000000   3.051601
  2.673801   0.000000   1.495568   0.088938   3.057861   2.482461
 0.000364349853  0.000360860080
  0.000000   0.000000   0.000000   0.000000   0.000000   3.003256
  3.240537   0.000000  -0.383328   3.927504   0.626800   2.564215
 0.000383778021  0.000380894120
  0.000000   0.000000   0.000000   0.000000   0.000000   3.009248
  2.779645   0.000000   1.460643   0.108969   3.149475  -0.294830
 0.000145980291  0.000144630972
  0.000000   0.000000   0.000000   0.000000   0.000000   3.060163
  2.741049   0.000000   1.370402  -3.008686   0.448495   0.922744
 0.000258432199  0.000257254117
  0.000000   0.000000   0.000000   0.000000   0.000000   3.021214
  3.173601   0.000000  -0.247052   1.006264   3.289167  -0.062359
 0.000055865886  0.000055224355
  0.000000   0.000000   0.000000   0.000000   0.000000   3.003703
  3.515914   0.000000   1.450131   2.855962   2.858467   0.246375
 0.000143899939  0.000142522880
  0.000000   0.000000   0.000000   0.000000   0.000000   3.098654
  2.729293   0.000000   1.524073   3.834978   3.115391   1.637874
 0.000031245177  0.000031104430
  0.000000   0.000000   0.000000   0.000000   0.000000   3.049692
  2.768338   0.000000   1.293459   0.340740   2.251888   5.221807
 0.000011789521  0.000012096610
  0.000000   0.000000   0.000000   0.000000   0.000000   3.003179
  2.961623   0.000000   0.608566  -3.067576   0.987589   1.336076
 0.000090529060  0.000090284863
  0.000000   0.000000   0.000000   0.000000   0.000000   3.102494
  3.119408   0.000000   0.308174   2.343489   1.773700  -2.177344
 0.000066383080  0.000066287244
  0.000000   0.000000   0.000000   0.000000   0.000000   3.040387
  2.760671   0.000000   1.283651   2.198015   0.539483  -2.062202
 0.000399899884  0.000398043478
  0.000000   0.000000   0.000000   0.000000   0.000000   3.002326
  2.974947   0.000000  -0.538345  -2.001912   2.157689   2.228591
 0.000003353078  0.000003905131
  0.000000   0.000000   0.000000   0.000000   0.000000   3.014659
  2.379468   0.000000  -1.861726   2.459218   1.820919   1.590811
 0.000269030269  0.000267435764
  0.000000   0.000000   0.000000   0.000000   0.000000   3.184701
  2.909072   0.000000   1.298771   0.255370   2.998531   1.249426
 0.000296620925  0.000293426149
  0.000000   0.000000   0.000000   0.000000   0.000000   3.173912
  2.822773   0.000000   1.510843  -2.041369   1.958828   1.630858
 0.000372723583  0.000370482441
  0.000000   0.000000   0.000000   0.000000   0.000000   3.017033
  2.642607   0.000000  -1.585664  -0.950192   2.530081   1.530880
-0.000017907170 -0.000017255961
  0.000000   0.000000   0.000000   0.000000   0.000000   3.243742
  3.190647   0.000000   1.596010   3.044145   2.197010   3.985320
 0.000158700849  0.000157529601
  0.000000   0.000000   0.000000   0.000000   0.000000   3.006192
  3.104257   0.000000   1.494384   2.203639   2.962698   0.338294
 0.000254564033  0.000252206595
  0.000000   0.000000   0.000000   0.000000   0.000000   3.047227
  2.738897   0.000000   1.478494   1.698994   0.003589  -2.958785
 0.000062922506  0.000062798669
  0.000000   0.000000   0.000000   0.000000   0.000000   3.015758
  2.822990   0.000000   1.464430   1.175824   3.074230   3.316847
 0.000230344791  0.000228264899
  0.000000   0.000000   0.000000   0.000000   0.000000   3.033698
  3.080450   0.000000  -1.427787   2.878206   1.515395   1.810499
 0.000270675137  0.000268779394
  0.000000   0.000000   0.000000   0.000000   0.000000   3.049011
  3.405123   0.000000  -0.148912   2.925877   2.842800   0.882859
 0.000134776400  0.000133459289
  0.000000   0.000000   0.000000   0.000000   0.000000   3.316488
  2.978096   0.000000   1.463507   2.803620   1.790512  -1.465351
 0.000140854371  0.000139962156
  0.000000   0.000000   0.000000   0.000000   0.000000   3.111288
  2.927013   0.000000  -1.148459   1.390261   2.717199  -0.854510
 0.000036289937  0.000036202136
  0.000000   0.000000   0.000000   0.000000   0.000000   3.006010
  2.907038   0.000000   1.053866   1.126161   2.872424   2.545031
 0.000465420484  0.000461182089
  0.000000   0.000000   0.000000   0.000000   0.000000   3.032541
  3.000934   0.000000   0.527739   0.329912   3.774311   0.885784
 0.000053343857  0.000052575618
  0.000000   0.000000   0.000000   0.000000   0.000000   3.118530
  3.133013   0.000000   0.777538   1.702287   3.409063  -0.148673
 0.000068100694  0.000067310050
  0.000000   0.000000   0.000000   0.000000   0.000000   3.019955
  3.050811   0.000000  -1.055506   1.919104   2.131201   1.509865
 0.000362992975  0.000360628169
  0.000000   0.000000   0.000000   0.000000   0.000000   3.166066
  3.200071   0.000000   0.021215   1.818309   2.341702   1.676773
 0.000465800197  0.000462121411
  0.000000   0.000000   0.000000   0.000000   0.000000   3.004010
  2.109519   0.000000  -2.169540   2.017174   2.346973   1.817510
 0.000107909548  0.000107341154
  0.000000   0.000000   0.000000   0.000000   0.000000   3.139266
  2.982182   0.000000  -1.002637   2.742498   1.245696   2.089979
 0.000558755281  0.000555105138
  0.000000   0.000000   0.000000   0.000000   0.000000   3.231886
  3.052175   0.000000   1.224506  -2.382458   2.030475   2.146007
 0.000106069669  0.000105452205
  0.000000   0.000000   0.000000   0.000000   0.000000   3.236288
  3.214284   0.000000   1.199804  -0.605406   3.215384   1.097189
 0.000070669078  0.000069853690
  0.000000   0.000000   0.000000   0.000000   0.000000   3.077757
  2.975126   0.000000  -1.984502   3.306665   0.393422   1.313836
 0.000183444441  0.000182247067
  0.000000   0.000000   0.000000   0.000000   0.000000   3.001114
  2.848746   0.000000   1.277436   2.057574   0.237676   5.389442
 0.000200861704  0.000199780192
  0.000000   0.000000   0.000000   0.000000   0.000000   3.028340
  2.845710   0.000000   1.096803  -1.806876   2.342669   1.489326
 0.000276994942  0.000275314100
  1.308148   1.308148   1.308148   1.308148  -1.308148  -1.308148
 -1.308148   1.308148  -1.308148  -1.308148  -1.308148   1.308148
 0.000110286943  0.000108807253
  0.000000   0.000000   0.000000   0.000000   0.000000   3.154584
  2.825273   0.000000   1.412065   2.975189   1.657192   4.104780
 0.000379791707  0.000377482395
  0.000000   0.000000   0.000000   0.000000   0.000000   3.004508
  2.748344   0.000000   1.478333   3.641999   1.445853   4.717483
 0.000098349726  0.000097790969
  0.000000   0.000000   0.000000   0.000000   0.000000   3.009391
  2.759782   0.000000   1.336589  -2.715129   0.908816   1.655321
 0.000416728730  0.000414761619
  0.000000   0.000000   0.000000   0.000000   0.000000   3.004567
  2.798735   0.000000   1.134881  -2.306487   2.801299   0.693021
 0.000060061581  0.000059692213
  0.000000   0.000000   0.000000   0.000000   0.000000   3.037524
  3.604111   0.000000   1.411253   2.791980   2.894930   2.281632
 0.000145403632  0.000143907642
  0.000000   0.000000   0.000000   0.000000   0.000000   3.013425
  2.982106   0.000000   1.391107   2.296239   2.400383  -0.380871
 0.000464690548  0.000461393754
  0.000000   0.000000   0.000000   0.000000   0.000000   3.107170
  2.920011   0.000000   1.165959   0.523208   3.137830  -0.240949
 0.000128344257  0.000127030779
  0.000000   0.000000   0.000000   0.000000   0.000000   3.000786
  2.555276   0.000000  -1.593470   1.150418   2.862157   0.032371
 0.000086767018  0.000086367347
  0.000000   0.000000   0.000000   0.000000   0.000000   3.013769
  3.008057   0.000000   0.310684  -2.882804   0.931474   0.089633
 0.000038917167  0.000038991042
  0.000000   0.000000   0.000000   0.000000   0.000000   3.242768
  3.023625   0.000000   1.576935  -3.070075   0.035973   1.560290
 0.000151716781  0.000150856806
  0.000000   0.000000   0.000000   0.000000   0.000000   3.011933
  1.034854   0.000000  -2.836976   2.371402   1.732405   1.334655
 0.000039871423  0.000040120664
  0.000000   0.000000   0.000000   0.000000   0.000000   3.141061
  2.698956   0.000000  -1.611951   3.477228   0.230982   1.704497
 0.000292845280  0.000290777534
  0.000000   0.000000   0.000000   0.000000   0.000000   3.041588
  2.827248   0.000000   1.128019   4.535052   0.599951  -1.333063
-0.000007551903 -0.000006733441
  0.000000   0.000000   0.000000   0.000000   0.000000   3.013244
  3.003450   0.000000  -0.328230   3.234746   1.616238   3.193721
 0.000303571069  0.000301167739
  0.000000   0.000000   0.000000   0.000000   0.000000   3.186412
  2.548955   0.000000  -1.946805   1.835087   2.666315  -0.166620
 0.000048538635  0.000048416190
  0.000000   0.000000   0.000000   0.000000   0.000000   3.007632
  2.812114   0.000000   1.495625   4.213969   1.438433  -0.851201
 0.000077942053  0.000077891717
  0.000000   0.000000   0.000000   0.000000   0.000000   3.105106
  2.712150   0.000000   1.549663   1.200108   3.028035   2.691501
 0.000380906359  0.000377278152
  0.000000   0.000000   0.000000   0.000000   0.000000   3.014461
  2.625690   0.000000  -1.501810   2.529587   2.857173   0.365450
 0.000112599164  0.000111763352
  0.000000   0.000000   0.000000   0.000000   0.000000   3.209070
  2.955286   0.000000   1.270293   3.166829   1.739893   4.252528
 0.000210515249  0.000209048601
  0.000000   0.000000   0.000000   0.000000   0.000000   3.003168
  1.773205   0.000000  -2.552164   0.721295   2.715113   1.409091
 0.000014243069  0.000014644732
  0.000000   0.000000   0.000000   0.000000   0.000000   3.207730
  2.893185   0.000000   1.474175   2.261087   3.157391   1.410131
 0.000193733678  0.000191660183
  0.000000   0.000000   0.000000   0.000000   0.000000   3.018285
  1.235323   0.000000  -2.903938   2.589193   1.691915  -0.732777
 0.000010108435  0.000010727896
  0.000000   0.000000   0.000000   0.000000   0.000000   3.011023
  3.175317   0.000000   0.494210   0.595655   3.178046   0.003972
 0.000090006270  0.000088933482
  0.000000   0.000000   0.000000   0.000000   0.000000   3.022269
  3.019259   0.000000   0.290155   2.892991   0.822876   4.401722
 0.000281124626  0.000278918376
  0.000000   0.000000   0.000000   0.000000   0.000000   3.101564
  3.341372   0.000000   1.300090   2.480340   2.581345   2.890402
 0.000284430743  0.000281989227
  0.000000   0.000000   0.000000   0.000000   0.000000   3.050031
  2.679792   0.000000   1.472945  -1.440503   1.968675  -1.892725
-0.000049672909 -0.000048602888
  0.000000   0.000000   0.000000   0.000000   0.000000   3.088882
  2.752854   0.000000   1.409677   3.689405   0.719071  -1.863599
 0.000096960834  0.000096554654
  0.000000   0.000000   0.000000   0.000000   0.000000   3.018446
  3.038184   0.000000   0.586358   1.445738   2.819845   0.525823
 0.000342517535  0.000339129782
  0.000000   0.000000   0.000000   0.000000   0.000000   3.005723
  2.788007   0.000000   1.146669   1.022717   3.098657  -0.164945
 0.000234347904  0.000232132360
  0.000000   0.000000   0.000000   0.000000   0.000000   3.013955
  3.038968   0.000000   0.512238   2.459925   2.800924   1.477360
 0.000372020687  0.000368682687
  0.000000   0.000000   0.000000   0.000000   0.000000   3.018742
  2.929617   0.000000   1.237818   1.540592   2.792747  -0.254273
 0.000333409819  0.000330621187
  0.000000   0.000000   0.000000   0.000000   0.000000   3.096515
  2.717466   0.000000  -1.773174   1.940508   2.328714   1.829688
 0.000125818637  0.000124971531
  0.000000   0.000000   0.000000   0.000000   0.000000   3.009555
  3.336013   0.000000   0.284479   0.200043   3.266588   2.235805
 0.000073363950  0.000072506527
  0.000000   0.000000   0.000000   0.000000   0.000000   3.137519
  3.505734   0.000000  -0.343624   3.485391   0.743354   2.822299
 0.000330347551  0.000327901801
  0.000000   0.000000   0.000000   0.000000   0.000000   3.385962
  2.979796   0.000000   1.662888  -0.103022   3.105316   1.457775
 0.000168896967  0.000167005347
  0.000000   0.000000   0.000000   0.000000   0.000000   3.172414
  2.844794   0.000000   1.482931   0.758989   3.494330  -0.551428
 0.000058939419  0.000058292148
  0.000000   0.000000   0.000000   0.000000   0.000000   3.016643
  3.020232   0.000000   0.576235   1.643446   2.604541   3.208827
 0.000386268719  0.000383082838
  0.000000   0.000000   0.000000   0.000000   0.000000   3.034903
  1.905499   0.000000  -2.368479   2.740273   0.220240   1.663666
 0.000223450241  0.000222457218
  0.000000   0.000000   0.000000   0.000000   0.000000   3.007492
  2.917866   0.000000   0.773301  -0.047466   3.066368   2.219236
 0.000238062576  0.000235735242
  0.000000   0.000000   0.000000   0.000000   0.000000   3.008986
  2.719488   0.000000   1.289938  -0.132104   2.830265   4.322804
 0.000041061371  0.000040986771
  0.000000   0.000000   0.000000   0.000000   0.000000   3.008740
  2.695429   0.000000   1.475177   0.209381   3.241229   0.847291
 0.000304472191  0.000301284742
  0.000000   0.000000   0.000000   0.000000   0.000000   3.023374
  3.194562   0.000000   1.442979  -0.406906   3.443917   0.530162
 0.000054919821  0.000054246186
  0.000000   0.000000   0.000000   0.000000   0.000000   3.026906
  2.671743   0.000000   1.488042   0.799980   3.519868   1.478526
 0.000222040244  0.000219383785
  0.000000   0.000000   0.000000   0.000000   0.000000   3.200606
  3.147463   0.000000   1.523096   2.443221   2.698873  -0.118816
 0.000204793508  0.000203056763
  0.000000   0.000000   0.000000   0.000000   0.000000   3.001825
  3.272150   0.000000   0.316388   3.196291   2.609282   2.509004
 0.000197085123  0.000195333261
  0.000000   0.000000   0.000000   0.000000   0.000000   3.086667
  3.563925   0.000000   0.526971   0.817317   3.184760   1.564450
 0.000080723741  0.000079667211
  0.000000   0.000000   0.000000   0.000000   0.000000   3.010898
  3.013821   0.000000  -0.417221   0.425770   2.861772  -0.957378
 0.000041503049  0.000041168700
  0.000000   0.000000   0.000000   0.000000   0.000000   3.004054
  2.621075   0.000000   1.484634   2.509850   2.277701   4.153968
 0.000293234914  0.000291470708
  0.000000   0.000000   0.000000   0.000000   0.000000   3.010286
  3.115661   0.000000   0.872363   2.679938   1.813577   3.454305
 0.000641631308  0.000637236947
  0.000000   0.000000   0.000000   0.000000   0.000000   3.307222
  3.281503   0.000000   0.552505   0.861641   3.242345   0.383938
 0.000059916777  0.000059095265
  0.000000   0.000000   0.000000   0.000000   0.000000   3.012989
  2.967823   0.000000   0.693940   1.812909   0.838637  -2.552590
 0.000151310053  0.000150765199
  0.000000   0.000000   0.000000   0.000000   0.000000   3.006510
  3.161711   0.000000   0.612779   2.036487   3.063772   1.406520
 0.000241132220  0.000238663467
  0.000000   0.000000   0.000000   0.000000   0.000000   3.041349
  3.223075   0.000000  -0.688957   2.401768   2.019694   1.438971
 0.000446843991  0.000443793617
  0.000000   0.000000   0.000000   0.000000   0.000000   3.001418
  3.010957   0.000000   0.275844   1.346660   2.916480   1.559244
 0.000362665208  0.000359234766
  0.000000   0.000000   0.000000   0.000000   0.000000   3.027167
  2.940709   0.000000  -0.807529  -2.334591   1.367341   1.420774
 0.000002059287  0.000002741092
  0.000000   0.000000   0.000000   0.000000   0.000000   3.022959
  2.758334   0.000000   1.245308   3.416992   2.869759   3.046769
 0.000113598990  0.000112728959
  0.000000   0.000000   0.000000   0.000000   0.000000   3.017800
  2.867018   0.000000   1.036336  -0.276140   3.014500  -0.591588
 0.000076128077  0.000075493875
  0.000000   0.000000   0.000000   0.000000   0.000000   3.020099
  3.337017   0.000000   1.436929   1.710755   3.499917   2.270330
 0.000088983206  0.000087852855
  0.000000   0.000000   0.000000   0.000000   0.000000   3.220963
  3.012990   0.000000   1.195482   0.028461   3.006058   1.863798
 0.000225737614  0.000223313743
  0.000000   0.000000   0.000000   0.000000   0.000000   3.001784
  3.229271   0.000000   1.468635   1.217782   3.382921   1.474240
 0.000139283230  0.000137506375
  0.000000   0.000000   0.000000   0.000000   0.000000   3.218626
  3.025622   0.000000   1.545152   3.441809   0.472939  -1.678250
 0.000156108006  0.000155169649
  0.000000   0.000000   0.000000   0.000000   0.000000   3.125420
  2.887461   0.000000   1.538616  -0.605350   3.174079   2.442954
 0.000141773037  0.000140371974
  0.000000   0.000000   0.000000   0.000000   0.000000   3.137983
  2.802898   0.000000   1.521938  -0.266561   3.035324  -1.185008
 0.000026477137  0.000026383894
  0.000000   0.000000   0.000000   0.000000   0.000000   3.071473
  2.845404   0.000000   1.522227   0.462215   4.022806   1.085853
 0.000054577201  0.000053747921
  0.000000   0.000000   0.000000   0.000000   0.000000   3.219718
  3.067346   0.000000   0.981216  -0.320585   3.488983   1.792500
 0.000068584079  0.000067731763
  0.000000   0.000000   0.000000   0.000000   0.000000   3.013929
  2.746970   0.000000   1.254752  -1.387373   2.905979  -0.333191
 0.000056100688  0.000055829434
  0.000000   0.000000   0.000000   0.000000   0.000000   3.060566
  3.012693   0.000000  -0.789175   3.282936   0.865152   2.158139
 0.000653391931  0.000648953314
  0.000000   0.000000   0.000000   0.000000   0.000000   3.158945
  2.773769   0.000000   1.542519  -1.408588   3.133994   2.272687
 0.000109738826  0.000108784808
  0.000000   0.000000   0.000000   0.000000   0.000000   3.260829
  3.368019   0.000000   0.876567   2.303103   2.915142  -0.203185
 0.000091705817  0.000090787535
  0.000000   0.000000   0.000000   0.000000   0.000000   3.000692
  2.885557   0.000000   1.115968  -1.901199   2.446986   2.987134
 0.000069385909  0.000069260626
  0.000000   0.000000   0.000000   0.000000   0.000000   3.093360
  2.354216   0.000000  -2.196204   3.117027   0.390893   0.781839
 0.000238696002  0.000237484606
  0.000000   0.000000   0.000000   0.000000   0.000000   3.006867
  2.373570   0.000000  -2.080220   3.050689   1.573941   1.397684
 0.000171419929  0.000170309285
  0.000000   0.000000   0.000000   0.000000   0.000000   3.167012
  3.158406   0.000000   0.698364   3.225499   0.679290   3.805211
 0.000547064167  0.000543306591
  0.000000   0.000000   0.000000   0.000000   0.000000   3.303059
  2.994620   0.000000   1.453847   3.062312   0.888277   4.663143
 0.000270477263  0.000268710670
  0.000000   0.000000   0.000000   0.000000   0.000000   3.220980
  3.277388   0.000000   0.360934   3.458300   0.595198   3.774461
 0.000306814082  0.000304530461
  0.000000   0.000000   0.000000   0.000000   0.000000   3.036124
  2.231861   0.000000  -2.232139  -0.501372   0.960255  -3.328762
-0.000061742358 -0.000060468775
  0.000000   0.000000   0.000000   0.000000   0.000000   3.001735
  2.795802   0.000000   1.379691   5.095108   0.608627  -0.492620
-0.000042963821 -0.000041790420
  0.000000   0.000000   0.000000   0.000000   0.000000   3.002414
  2.464004   0.000000  -1.724129  -2.645448   1.589690   1.501992
-0.000039310407 -0.000038425568
  0.000000   0.000000   0.000000   0.000000   0.000000   3.025018
  3.381175   0.000000  -0.002114   3.667817   1.101588   3.130370
 0.000301256123  0.000298953851
  0.000000   0.000000   0.000000   0.000000   0.000000   3.023919
  3.172749   0.000000   0.001391   4.950322   1.272561  -2.091570
-0.000032373910 -0.000031600226
  0.000000   0.000000   0.000000   0.000000   0.000000   3.026561
  2.737505   0.000000   1.336971   5.810934   1.275316   1.110148
-0.000048985011 -0.000047926983
  0.000000   0.000000   0.000000   0.000000   0.000000   3.191696
  1.599014   0.000000  -2.985138  -3.020442   0.443400   1.705875
-0.000023093467 -0.000022523382
  0.000000   0.000000   0.000000   0.000000   0.000000   3.412653
  3.592979   0.000000   1.123311   2.603687   2.713367   3.186503
 0.000098383623  0.000097420950
  0.000000   0.000000   0.000000   0.000000   0.000000   3.110199
  2.793773   0.000000  -1.596909  -2.795826   1.399220   0.837363
-0.000011338131 -0.000011022047
  0.000000   0.000000   0.000000   0.000000   0.000000   3.252195
  3.366205   0.000000  -1.657749   3.573538   0.155311   1.861075
 0.000113898135  0.000112999963
  0.000000   0.000000   0.000000   0.000000   0.000000   3.011229
  3.164100   0.000000  -0.480940   3.302331   0.337567   3.771096
 0.000220372579  0.000218596771
  0.000000   0.000000   0.000000   0.000000   0.000000   3.010953
  3.143122   0.000000   1.496158   5.341579   0.394920   3.972946
-0.000003560881 -0.000003230165
  0.000000   0.000000   0.000000   0.000000   0.000000   3.028655
  3.288531   0.000000  -0.001503   3.614413   1.337952   3.408272
 0.000216916990  0.000215173025
  0.000000   0.000000   0.000000   0.000000   0.000000   3.295246
  2.620650   0.000000  -2.034894   3.222745   0.310810   1.456620
 0.000160491512  0.000159436279
  0.000000   0.000000   0.000000   0.000000   0.000000   3.277094
  3.011123   0.000000   1.480116   3.375769   0.403837  -1.811903
 0.000128263926  0.000127513680
  0.000000   0.000000   0.000000   0.000000   0.000000   3.086889
  2.857461   0.000000  -1.194684   3.752093   0.895795   1.976253
 0.000277188876  0.000275078705
  0.000000   0.000000   0.000000   0.000000   0.000000   3.153351
  3.223165   0.000000   0.393391  -0.442991   3.139278   2.353453
 0.000065502267  0.000064826159
  0.000000   0.000000   0.000000   0.000000   0.000000   3.045620
  3.153040   0.000000  -1.149554   4.352897   1.063824   1.484648
 0.000152450645  0.000151080776
  0.000000   0.000000   0.000000   0.000000   0.000000   3.010279
  3.136931   0.000000   1.207891   2.402292   1.078574  -2.451463
 0.000109235025  0.000108581676
  0.000000   0.000000   0.000000   0.000000   0.000000   3.036555
  2.791173   0.000000   1.260807  -0.119649   1.289079   6.021202
-0.000032344904 -0.000031528797
  0.000000   0.000000   0.000000   0.000000   0.000000   3.175241
  3.651840   0.000000   1.099439   3.045684   1.213922  -2.045875
 0.000068556301  0.000068070581
  0.000000   0.000000   0.000000   0.000000   0.000000   3.004550
  2.963594   0.000000   0.598505  -0.432100   2.626292   4.483481
 0.000002106309  0.000002410742
  0.000000   0.000000   0.000000   0.000000   0.000000   3.300482
  3.213548   0.000000   0.832130  -2.549502   1.440921   1.718856
 0.000102727486  0.000102154990
  0.000000   0.000000   0.000000   0.000000   0.000000   3.128347
  3.009411   0.000000   0.977437   3.275678   0.298286   4.783815
 0.000195555394  0.000194089642
  0.000000   0.000000   0.000000   0.000000   0.000000   3.018213
  3.888364   0.000000  -0.195350   2.715475   2.725978   1.089350
 0.000097411558  0.000096438545
  0.000000   0.000000   0.000000   0.000000   0.000000   3.042239
  2.749979   0.000000   1.319444  -0.373195   1.067544  -2.936602
-0.000039476968 -0.000038525992
  0.000000   0.000000   0.000000   0.000000   0.000000   3.151727
  3.256974   0.000000  -0.103613   2.457227   3.212338   0.392162
 0.000072670022  0.000071877808
  0.000000   0.000000   0.000000   0.000000   0.000000   3.005823
  3.076080   0.000000   0.168558  -2.442354   1.622606   4.780467
-0.000017637430 -0.000017149208
  0.000000   0.000000   0.000000   0.000000   0.000000   3.002420
  2.518272   0.000000  -1.878454   0.138803   1.944850  -2.496902
-0.000054588456 -0.000053443008
  0.000000   0.000000   0.000000   0.000000   0.000000   3.071536
  3.708068   0.000000  -0.115545   3.483333   2.835173   2.995059
 0.000036751663  0.000036355157
  0.000000   0.000000   0.000000   0.000000   0.000000   3.080767
  3.309507   0.000000  -0.202659   0.138252   3.459571   2.816593
 0.000026950918  0.000026641490
  0.000000   0.000000   0.000000   0.000000   0.000000   3.381911
  3.113239   0.000000   1.625527   2.847524   1.749337  -2.090762
 0.000044090002  0.000043755996
  0.000000   0.000000   0.000000   0.000000   0.000000   3.030309
  2.749303   0.000000   1.340741  -3.667651   0.148362   2.290278
 0.000061296739  0.000061053308
  0.000000   0.000000   0.000000   0.000000   0.000000   3.013440
  3.763102   0.000000   1.282440   3.353355   2.092318  -0.866104
 0.000117720860  0.000116763906
  0.000000   0.000000   0.000000   0.000000   0.000000   3.002397
  2.910293   0.000000  -0.917436   5.434211   0.009212   0.799765
 0.000071300630  0.000070520555
  0.000000   0.000000   0.000000   0.000000   0.000000   3.013729
  3.247782   0.000000   0.464679   0.404813   3.546866   2.176026
 0.000062958514  0.000062152916
  0.000000   0.000000   0.000000   0.000000   0.000000   3.065709
  3.082472   0.000000  -0.042012  -0.220078   3.707641  -1.484794
 0.000003073170  0.000003024552
  0.000000   0.000000   0.000000   0.000000   0.000000   3.523248
  3.287931   0.000000   1.307476  -3.483715   0.756064   2.916899
 0.000015187232  0.000015128910
  0.000000   0.000000   0.000000   0.000000   0.000000   3.086733
  2.723427   0.000000   1.528537  -2.347411   0.001774   6.246068
-0.000015823877 -0.000015399510
  0.000000   0.000000   0.000000   0.000000   0.000000   3.054158
  2.149591   0.000000  -2.191778   2.801176   1.358450   2.190832
 0.000133738168  0.000132830046
  0.000000   0.000000   0.000000   0.000000   0.000000   3.229436
  3.154792   0.000000   0.785843   5.943450   1.469003   2.103731
-0.000003179039 -0.000002990246
  0.000000   0.000000   0.000000   0.000000   0.000000   3.126266
  1.675321   0.000000  -2.745006   2.975443   1.419240   0.162198
 0.000064412188  0.000064262591
  0.000000   0.000000   0.000000   0.000000   0.000000   3.102967
  2.813572   0.000000   1.499804   3.191580   0.162568  -2.275160
 0.000109626579  0.000108973247
  0.000000   0.000000   0.000000   0.000000   0.000000   3.071410
  1.301701   0.000000  -2.799597  -1.907214   1.609391  -1.849551
-0.000025902172 -0.000025327520
  0.000000   0.000000   0.000000   0.000000   0.000000   3.021219
  2.456631   0.000000  -1.776040  -3.024505   0.648683   2.800336
-0.000041502126 -0.000040544282
  0.000000   0.000000   0.000000   0.000000   0.000000   3.079224
  4.036275   0.000000   1.228060   4.060243   0.488943   4.270380
 0.000091957105  0.000091161246
  0.000000   0.000000   0.000000   0.000000   0.000000   3.025164
  3.033957   0.000000   0.526187   0.398713   0.986666  -2.923626
 0.000029852024  0.000029942231
  0.000000   0.000000   0.000000   0.000000   0.000000   3.073682
  3.113094   0.000000   0.083125   2.162439   0.171246  -3.011963
 0.000034442193  0.000034677449
  0.000000   0.000000   0.000000   0.000000   0.000000   3.113853
  3.083488   0.000000   1.112071  -3.163845   0.260103   2.076010
 0.000090258716  0.000089903693
  0.000000   0.000000   0.000000   0.000000   0.000000   3.024478
  2.118232   0.000000  -2.226193  -2.289024   1.753573   1.636098
-0.000057438779 -0.000056267955
  0.000000   0.000000   0.000000   0.000000   0.000000   3.240538
  3.141020   0.000000   1.448957  -3.136994   1.043082   1.540093
 0.000072542177  0.000072125656
  0.000000   0.000000   0.000000   0.000000   0.000000   3.255253
  2.876871   0.000000   1.525786  -3.102232   1.285016   0.079973
 0.000041104048  0.000041027263
  1.343503   1.343503   1.343503   1.343503  -1.343503  -1.343503
 -1.343503   1.343503  -1.343503  -1.343503  -1.343503   1.343503
 0.000073300174  0.000072241760
  0.000000   0.000000   0.000000   0.000000   0.000000   3.240548
  3.260013   0.000000   0.857476   3.493032   1.633594   3.666836
 0.000222043289  0.000220338932
  0.000000   0.000000   0.000000   0.000000   0.000000   3.297185
  3.359366   0.000000  -1.022834   3.441415   1.018367   3.758228
 0.000048286467  0.000047821990
  0.000000   0.000000   0.000000   0.000000   0.000000   3.006372
  2.535736   0.000000  -1.633995   1.836050   1.372631   5.027733
 0.000031662965  0.000031296496
  0.000000   0.000000   0.000000   0.000000   0.000000   3.002575
  1.198241   0.000000  -2.760261  -1.851019   0.221041  -3.931662
-0.000028053319 -0.000027406394
  0.000000   0.000000   0.000000   0.000000   0.000000   3.028853
  2.835171   0.000000   1.126626   1.485298   4.169150   1.588021
 0.000046501748  0.000045761832
  0.000000   0.000000   0.000000   0.000000   0.000000   3.291150
  2.955425   0.000000   1.511902   0.935462   3.409036   3.754526
 0.000059149215  0.000058500070
  1.484924   1.484924   1.484924   1.484924  -1.484924  -1.484924
 -1.484924   1.484924  -1.484924  -1.484924  -1.484924   1.484924
 0.000013449968  0.000013186233
  0.000000   0.000000   0.000000   0.000000   0.000000   3.442522
  3.356554   0.000000   0.980776   0.850916   3.607659   1.997967
 0.000039228815  0.000038630801
  0.000000   0.000000   0.000000   0.000000   0.000000   3.152508
  2.787121   0.000000   1.569660   1.479080   1.037631   5.976110
 0.000042624128  0.000042612188
  0.000000   0.000000   0.000000   0.000000   0.000000   3.287110
  3.345735   0.000000   0.477812   0.709469   3.156705  -1.030646
 0.000020975842  0.000020741872
  0.000000   0.000000   0.000000   0.000000   0.000000   3.307699
  2.319686   0.000000  -2.440516   0.731504   3.029558  -1.931276
-0.000009811056 -0.000009493738
  0.000000   0.000000   0.000000   0.000000   0.000000   3.029646
  3.687229   0.000000   1.020083   1.355773   3.627128   1.021734
 0.000039602036  0.000038983964
  0.000000   0.000000   0.000000   0.000000   0.000000   3.001669
  3.083316   0.000000   0.114157   4.246071   2.173846  -1.674776
-0.000022456664 -0.000021772470
  0.000000   0.000000   0.000000   0.000000   0.000000   3.032991
  2.782373   0.000000   1.335650  -1.676086   1.474796  -3.040508
-0.000017095558 -0.000016659066
  0.000000   0.000000   0.000000   0.000000   0.000000   3.178575
  3.948391   0.000000   0.424311   1.353763   3.926632   0.764880
 0.000009363516  0.000009181023
  0.000000   0.000000   0.000000   0.000000   0.000000   3.027745
  2.541863   0.000000  -1.982992  -2.507661   0.505759  -1.970245
 0.000002918647  0.000002832139
  0.000000   0.000000   0.000000   0.000000   0.000000   3.042818
  3.142275   0.000000   0.807412  -3.346578   1.966497   2.157410
 0.000013024478  0.000013019741
  0.000000   0.000000   0.000000   0.000000   0.000000   3.431689
  3.154622   0.000000   1.397914   1.971664   4.373852   2.520446
 0.000010397988  0.000010184361
  0.000000   0.000000   0.000000   0.000000   0.000000   3.045489
  4.149570   0.000000  -0.075665   3.119058   0.361420  -2.924249
 0.000012710671  0.000012709567
  0.000000   0.000000   0.000000   0.000000   0.000000   3.032134
  2.830194   0.000000   1.393661   2.868621   4.753426   3.226015
 0.000003774113  0.000003623303
  0.000000   0.000000   0.000000   0.000000   0.000000   3.003763
  3.423080   0.000000   1.438785   1.248580   3.295001  -2.160618
 0.000009012701  0.000008903277
  0.000000   0.000000   0.000000   0.000000   0.000000   3.339236
  3.179791   0.000000  -1.178419   0.685547   2.984694   1.727201
 0.000033262836  0.000032975900
  0.000000   0.000000   0.000000   0.000000   0.000000   3.046577
  1.378131   0.000000  -2.781591   1.286714   2.552937   1.408808
 0.000014872309  0.000015262185
  0.000000   0.000000   0.000000   0.000000   0.000000   3.343678
  2.974213   0.000000   1.611243  -2.720757   2.772765   3.091554
 0.000013883244  0.000013792492
  0.000000   0.000000   0.000000   0.000000   0.000000   3.778284
  3.391193   0.000000   1.867870   0.414272   3.893886   0.655171
 0.000010633642  0.000010436111
  0.000000   0.000000   0.000000   0.000000   0.000000   3.009636
  3.365941   0.000000   0.474551   3.658019   0.468995  -3.156952
 0.000004029443  0.000004173299
  0.000000   0.000000   0.000000   0.000000   0.000000   3.209061
  3.066242   0.000000   1.177215   0.446978   1.716692   6.095347
-0.000003210894 -0.000002972867
  0.000000   0.000000   0.000000   0.000000   0.000000   3.347073
  2.949213   0.000000   1.640065   3.949845   2.932134   3.131711
 0.000025852747  0.000025700360
  0.000000   0.000000   0.000000   0.000000   0.000000   3.050845
  2.941568   0.000000   1.416665   1.763287   0.744791  -2.777574
 0.000078335091  0.000077997964
  0.000000   0.000000   0.000000   0.000000   0.000000   3.019734
  4.376895   0.000000  -0.703891   3.338207   2.788055   0.878567
 0.000026718916  0.000026411145
  0.000000   0.000000   0.000000   0.000000   0.000000   3.003444
  2.575521   0.000000  -1.636949   1.301833   3.055264  -1.063117
 0.000013902134  0.000014056963
  0.000000   0.000000   0.000000   0.000000   0.000000   3.157705
  3.177583   0.000000  -0.132496  -2.600256   1.343089   1.874730
 0.000032041336  0.000032204202
  0.000000   0.000000   0.000000   0.000000   0.000000   3.037406
  2.988412   0.000000   1.168825   4.420474   0.907771  -1.417032
 0.000015743500  0.000016164948
  0.000000   0.000000   0.000000   0.000000   0.000000   3.050700
  3.295653   0.000000   1.506635   3.972631   3.013691   1.591437
 0.000038967165  0.000038658668
  0.000000   0.000000   0.000000   0.000000   0.000000   3.011357
  3.620330   0.000000   0.512958   2.560077   2.632569   2.893402
 0.000161604389  0.000160120876
  0.000000   0.000000   0.000000   0.000000   0.000000   3.010364
  2.282475   0.000000  -2.032100   2.851239   2.955369   2.212683
 0.000031415547  0.000031129438
  0.000000   0.000000   0.000000   0.000000   0.000000   3.225719
  3.232994   0.000000  -0.213328   3.208319   0.341381   3.736864
 0.000269558332  0.000267506096
  0.000000   0.000000   0.000000   0.000000   0.000000   3.060365
  3.168105   0.000000   0.891065   0.161015   3.125382  -1.127035
 0.000028279009  0.000028019414
  0.000000   0.000000   0.000000   0.000000   0.000000   3.108417
  3.080980   0.000000   0.507551  -3.161402   0.210921   0.215949
 0.000033651655  0.000033680534
  0.000000   0.000000   0.000000   0.000000   0.000000   3.031363
  2.919945   0.000000   1.486814  -0.477634   3.826056  -0.273817
 0.000021808691  0.000021510302
  0.000000   0.000000   0.000000   0.000000   0.000000   3.033784
  3.998320   0.000000   1.233630   3.304485   2.440472  -1.555059
 0.000027139571  0.000026890608
  0.000000   0.000000   0.000000   0.000000   0.000000   3.005686
  3.782837   0.000000   1.107097   0.404237   3.946502   3.220931
 0.000008156952  0.000008006802
  0.000000   0.000000   0.000000   0.000000   0.000000   3.312799
  3.021320   0.000000   1.478416   0.942422   2.997942  -1.286340
 0.000042316272  0.000041977078
  0.000000   0.000000   0.000000   0.000000   0.000000   3.020676
  3.317891   0.000000   1.454156  -2.460195   2.097248   4.665858
-0.000006509353 -0.000006298376
  0.000000   0.000000   0.000000   0.000000   0.000000   3.036728
  2.282278   0.000000  -2.723816  -0.603729   1.987586  -2.904370
-0.000025436694 -0.000024827281
  0.000000   0.000000   0.000000   0.000000   0.000000   3.009885
  2.652231   0.000000   1.499790   1.157553   3.720718  -1.899411
 0.000011737050  0.000011580592
  0.000000   0.000000   0.000000   0.000000   0.000000   3.039272
  2.221728   0.000000  -2.940616   2.947737   2.613826   0.497540
 0.000016580715  0.000016499364
  0.000000   0.000000   0.000000   0.000000   0.000000   3.148766
  3.096745   0.000000  -0.755301   5.533786   0.661011   1.369029
 0.000040454442  0.000039980416
  0.000000   0.000000   0.000000   0.000000   0.000000   3.021285
  3.662164   0.000000   0.190994   2.759913   2.922228   0.286108
 0.000090219770  0.000089268776
  0.000000   0.000000   0.000000   0.000000   0.000000   3.033374
  4.271338   0.000000   1.425762   3.280566   2.897473   1.933201
 0.000058434633  0.000057699047
  0.000000   0.000000   0.000000   0.000000   0.000000   3.030325
  2.813504   0.000000   1.137548   5.890709   0.497311  -0.882573
-0.000019781490 -0.000019238145
  0.000000   0.000000   0.000000   0.000000   0.000000   3.112540
  3.095097   0.000000  -0.465549   1.789358   2.222884   4.479948
 0.000058685180  0.000058055713
  0.000000   0.000000   0.000000   0.000000   0.000000   3.433375
  3.869989   0.000000   1.525489   3.278509   3.349483   0.559092
 0.000019305643  0.000019042464
  0.000000   0.000000   0.000000   0.000000   0.000000   3.072409
  2.816744   0.000000  -1.296277   4.715843   0.467465   2.318107
 0.000061139438  0.000060537757
  0.000000   0.000000   0.000000   0.000000   0.000000   3.200855
  3.217705   0.000000   0.675178  -3.050070   1.298455   2.957632
 0.000012822218  0.000012982553
  0.000000   0.000000   0.000000   0.000000   0.000000   3.088402
  2.989137   0.000000   1.230412   4.278707   2.344894   2.875882
 0.000056234258  0.000055975410
  0.000000   0.000000   0.000000   0.000000   0.000000   3.008520
  3.307750   0.000000   0.029306  -1.486374   2.609957   4.505126
-0.000006882406 -0.000006630333
  0.000000   0.000000   0.000000   0.000000   0.000000   3.246072
  3.430756   0.000000  -1.384690   3.147311   1.245867   1.609630
 0.000159022992  0.000157877257
  0.000000   0.000000   0.000000   0.000000   0.000000   3.793418
  3.338943   0.000000   1.881914   2.247220   3.156672  -0.173197
 0.000031289167  0.000030931289
  0.000000   0.000000   0.000000   0.000000   0.000000   3.276231
  2.927379   0.000000   1.498900   0.580046   0.478874  -3.491129
-0.000003293953 -0.000003057606
  0.000000   0.000000   0.000000   0.000000   0.000000   3.197192
  3.133814   0.000000   1.247583  -2.299996   0.365424  -2.490335
-0.000015072472 -0.000014692472
  0.000000   0.000000   0.000000   0.000000   0.000000   3.001378
  3.107555   0.000000   1.154261   5.153851   2.611709  -0.853680
-0.000003579132 -0.000003411850
  0.000000   0.000000   0.000000   0.000000   0.000000   3.051032
  3.048762   0.000000   0.378382  -1.099723   0.577601   5.891177
-0.000037893202 -0.000037048344
  0.000000   0.000000   0.000000   0.000000   0.000000   3.003215
  0.708626   0.000000  -2.989635   0.313796   3.242807  -0.056745
 0.000018893541  0.000018956311
  0.000000   0.000000   0.000000   0.000000   0.000000   3.423916
  3.425152   0.000000   1.003369   0.586389   3.185081   1.508497
 0.000069337599  0.000068360679
  0.000000   0.000000   0.000000   0.000000   0.000000   3.190633
  3.628010   0.000000   1.046824  -2.981290   2.162950   1.911230
 0.000009571557  0.000009524659
  0.000000   0.000000   0.000000   0.000000   0.000000   3.058741
  3.310246   0.000000   1.457872   2.883995   1.751438   5.400936
 0.000041744312  0.000041387467
  0.000000   0.000000   0.000000   0.000000   0.000000   3.361901
  4.209089   0.000000   1.179909   2.219153   3.498945   1.943318
 0.000016835773  0.000016560973
  0.000000   0.000000   0.000000   0.000000   0.000000   3.240111
  3.140050   0.000000  -0.851016   0.820522   3.263041  -2.144684
 0.000000645424  0.000000700613
  0.000000   0.000000   0.000000   0.000000   0.000000   3.131337
  4.410993   0.000000   1.309352   3.641092   2.907968   0.176608
 0.000027080063  0.000026721498
  0.000000   0.000000   0.000000   0.000000   0.000000   3.197472
  2.853126   0.000000   1.524033   4.311209   0.453119   5.497304
 0.000018081655  0.000017927753
  0.000000   0.000000   0.000000   0.000000   0.000000   3.225540
  3.277494   0.000000  -0.061181   3.303596   0.404056  -3.332221
-0.000006473026 -0.000006128092
  0.000000   0.000000   0.000000   0.000000   0.000000   3.009560
  1.180156   0.000000  -2.799330  -2.939504   0.520872   0.643364
-0.000022385350 -0.000021904245
  0.000000   0.000000   0.000000   0.000000   0.000000   3.319823
  2.885472   0.000000  -1.709908   3.641272   1.669514   2.434188
 0.000044234768  0.000043840983
  0.000000   0.000000   0.000000   0.000000   0.000000   3.015636
  4.047454   0.000000  -1.138723   4.518906   1.140919   1.638999
 0.000062557984  0.000061918121
  0.000000   0.000000   0.000000   0.000000   0.000000   3.024795
  2.960783   0.000000   0.682979  -3.458791   2.186540   3.193937
 0.000001128940  0.000001229527
  0.000000   0.000000   0.000000   0.000000   0.000000   3.015989
  3.324101   0.000000   0.491129  -2.489551   2.587347  -0.110332
 0.000005739066  0.000005742622
  0.000000   0.000000   0.000000   0.000000   0.000000   3.549141
  3.372047   0.000000   1.209197   3.822571   0.572511   4.827856
 0.000065428670  0.000064874697
  0.000000   0.000000   0.000000   0.000000   0.000000   3.338278
  1.096466   0.000000  -3.183519   0.327676   3.306797   0.555247
 0.000004114403  0.000004163187
  0.000000   0.000000   0.000000   0.000000   0.000000   3.624916
  3.207587   0.000000  -1.847497   3.165799   0.744619   1.776190
 0.000065389610  0.000064894458
  0.000000   0.000000   0.000000   0.000000   0.000000   3.220664
  3.012751   0.000000   1.421188   3.497276   0.307614   4.821044
 0.000164600806  0.000163498089
  0.000000   0.000000   0.000000   0.000000   0.000000   3.278746
  3.243825   0.000000  -0.477862  -2.567428   2.481309   1.779223
 0.000001873116  0.000001971061
  0.000000   0.000000   0.000000   0.000000   0.000000   3.043434
  1.560113   0.000000  -2.685452   0.628114   2.739716  -1.417789
-0.000034745983 -0.000033813401
  0.000000   0.000000   0.000000   0.000000   0.000000   3.009700
  3.043326   0.000000   0.333964  -2.719987   0.043678  -2.170809
-0.000006321898 -0.000006182645
  0.000000   0.000000   0.000000   0.000000   0.000000   3.111573
  2.841125   0.000000   1.450531  -2.205896   0.735678  -2.241585
-0.000041045556 -0.000040139401
  0.000000   0.000000   0.000000   0.000000   0.000000   3.006170
  1.659471   0.000000  -2.534483  -3.325663   1.467234   0.469965
-0.000005622612 -0.000005457104
  0.000000   0.000000   0.000000   0.000000   0.000000   3.355537
  2.968639   0.000000   1.674241   6.275685   0.506870   0.787563
-0.000018095824 -0.000017618377
  0.000000   0.000000   0.000000   0.000000   0.000000   3.068919
  2.907204   0.000000   1.008399   0.867035   2.662384  -3.333686
 0.000002666973  0.000002658305
  0.000000   0.000000   0.000000   0.000000   0.000000   3.114130
  2.755209   0.000000   1.485306  -1.575528   3.154714  -0.076297
 0.000041881583  0.000041590835
  0.000000   0.000000   0.000000   0.000000   0.000000   3.017265
  2.765282   0.000000   1.252071  -1.196230   3.043140   4.228305
 0.000002135580  0.000002340575
  1.414214   1.414214   1.414214   1.414214  -1.414214  -1.414214
 -1.414214   1.414214  -1.414214  -1.414214  -1.414214   1.414214
 0.000031790413  0.000031256853
  0.000000   0.000000   0.000000   0.000000   0.000000   3.342273
  3.364390   0.000000   1.660923   2.381203   3.274184   1.394311
 0.000079038899  0.000078043629
  0.000000   0.000000   0.000000   0.000000   0.000000   3.576595
  3.631494   0.000000   1.662102  -1.121986   3.398999   1.801278
 0.000013682219  0.000013496218
  0.000000   0.000000   0.000000   0.000000   0.000000   3.060602
  2.683633   0.000000   1.509187   4.820218   0.591698   4.451623
 0.000016965993  0.000017060320
  0.000000   0.000000   0.000000   0.000000   0.000000   3.015631
  3.282897   0.000000  -1.264986  -2.089407   2.858899   0.049344
 0.000000163547  0.000000174813
  0.000000   0.000000   0.000000   0.000000   0.000000   3.035602
  1.064523   0.000000  -3.160582  -2.315310   2.020395   1.430333
-0.000021072053 -0.000020527928
  0.000000   0.000000   0.000000   0.000000   0.000000   3.023588
  2.734722   0.000000   1.506383   6.064090   0.405925  -0.952635
-0.000006232381 -0.000006017557
  0.000000   0.000000   0.000000   0.000000   0.000000   3.000704
  2.198366   0.000000  -2.362962   3.015424   1.013880   2.242553
 0.000101865173  0.000101100989
  0.000000   0.000000   0.000000   0.000000   0.000000   3.005042
  2.750063   0.000000  -1.281994   5.161672   2.045084  -0.720826
 0.000023708787  0.000023452444
  0.000000   0.000000   0.000000   0.000000   0.000000   3.004562
  2.823162   0.000000   1.058910   4.036298   3.186412   2.239435
 0.000034434047  0.000034143570
  0.000000   0.000000   0.000000   0.000000   0.000000   3.419036
  3.211274   0.000000  -1.245825  -2.749870   1.393008   1.537942
-0.000004749246 -0.000004528524
  0.000000   0.000000   0.000000   0.000000   0.000000   3.012851
  4.261845   0.000000   1.329047   4.012285   3.034314   1.227299
 0.000029989208  0.000029573848
  0.000000   0.000000   0.000000   0.000000   0.000000   3.551164
  3.222647   0.000000   1.541038   0.851260   3.322048   2.163994
 0.000075646391  0.000074587482
  0.000000   0.000000   0.000000   0.000000   0.000000   3.574493
  3.308172   0.000000   1.731439   4.226798   1.338508  -1.455304
 0.000021397013  0.000021255805
  0.000000   0.000000   0.000000   0.000000   0.000000   3.085991
  2.784092   0.000000   1.505665  -4.690904   0.548149   1.939630
 0.000006287319  0.000006212080
  0.000000   0.000000   0.000000   0.000000   0.000000   3.019024
  3.062651   0.000000   0.224175   3.967960   0.974409   4.798325
 0.000042086948  0.000041561056
  0.000000   0.000000   0.000000   0.000000   0.000000   3.115639
  3.293364   0.000000   1.495734  -1.370674   3.870792  -0.169463
 0.000003949879  0.000003891612
  0.000000   0.000000   0.000000   0.000000   0.000000   3.052429
  2.920725   0.000000   1.477710   1.398171   0.438411   6.059117
 0.000039879048  0.000039845360
  0.000000   0.000000   0.000000   0.000000   0.000000   3.178230
  2.772051   0.000000   1.569816   2.589815   4.682966   0.319816
 0.000005723153  0.000005544762
  0.000000   0.000000   0.000000   0.000000   0.000000   3.311310
  2.989586   0.000000   1.481885   2.371796   1.984746   4.812586
 0.000134703701  0.000133756224
  0.000000   0.000000   0.000000   0.000000   0.000000   3.021329
  3.025397   0.000000   0.403280  -2.912347   1.707543   0.744256
 0.000037888502  0.000037835231
  0.000000   0.000000   0.000000   0.000000   0.000000   3.082626
  2.750900   0.000000   1.465034  -2.805860   1.275193   4.375641
-0.000019417666 -0.000018770128
  0.000000   0.000000   0.000000   0.000000   0.000000   3.312568
  1.978046   0.000000  -2.681680   3.241559   0.346047   2.321926
 0.000031712831  0.000031493295
  0.000000   0.000000   0.000000   0.000000   0.000000   3.296115
  3.396249   0.000000  -1.364563   0.237620   3.316123   1.597993
 0.000008190452  0.000008110583
  0.000000   0.000000   0.000000   0.000000   0.000000   3.900751
  3.774896   0.000000   1.002582   1.674102   3.249235   1.672322
 0.000020684562  0.000020339971
  0.000000   0.000000   0.000000   0.000000   0.000000   3.054061
  3.582528   0.000000   0.766493   3.550673   1.082017   3.823639
 0.000237491566  0.000235651304
  0.000000   0.000000   0.000000   0.000000   0.000000   3.002298
  3.009413   0.000000  -0.128019   2.363630   4.213188  -0.686751
 0.000007728264  0.000007617498
  0.000000   0.000000   0.000000   0.000000   0.000000   3.006976
  0.504031   0.000000  -3.287089   2.099736   2.635612  -0.525790
 0.000008330611  0.000008474865
  0.000000   0.000000   0.000000   0.000000   0.000000   3.420108
  3.001269   0.000000   1.688475  -3.525225   0.262819   0.726408
 0.000039899911  0.000039676148
  0.000000   0.000000   0.000000   0.000000   0.000000   3.110221
  3.693619   0.000000   0.270835   3.613533   3.115206   0.575672
 0.000037840166  0.000037398223
  0.000000   0.000000   0.000000   0.000000   0.000000   3.005852
  3.331318   0.000000  -1.073692   5.122615   0.723832   1.919306
 0.000048878609  0.000048341294
  0.000000   0.000000   0.000000   0.000000   0.000000   3.000877
  2.297508   0.000000  -2.388231   4.425064   1.902932  -1.259328
 0.000023464151  0.000023222822
  0.000000   0.000000   0.000000   0.000000   0.000000   3.042965
  2.386022   0.000000  -2.363423   3.313686   0.688639   1.178838
 0.000138119395  0.000137259585
  0.000000   0.000000   0.000000   0.000000   0.000000   3.023517
  2.676730   0.000000   1.504838   5.310098   1.215210   3.007210
-0.000036424900 -0.000035487851
  0.000000   0.000000   0.000000   0.000000   0.000000   3.087870
  3.010413   0.000000   0.973108  -1.027924   2.843068   4.118109
 0.000004835364  0.000005040471
  0.000000   0.000000   0.000000   0.000000   0.000000   3.001439
  2.908594   0.000000   1.388764  -0.613474   1.125619  -3.404724
-0.000014736119 -0.000014325567
  0.000000   0.000000   0.000000   0.000000   0.000000   3.194730
  3.407209   0.000000   1.563854   1.885176   4.433691   1.564268
 0.000010114816  0.000009894864
  0.000000   0.000000   0.000000   0.000000   0.000000   3.463217
  3.473754   0.000000  -0.257301   1.535298   0.972672  -2.981116
 0.000011222097  0.000011266258
  0.000000   0.000000   0.000000   0.000000   0.000000   3.169360
  3.201087   0.000000  -0.106816  -2.851247   1.582403  -1.031531
 0.000000763642  0.000000777770
  0.000000   0.000000   0.000000   0.000000   0.000000   3.403202
  3.411719   0.000000  -0.061468   4.371801   2.437428   2.444723
 0.000034932323  0.000034551556
  0.000000   0.000000   0.000000   0.000000   0.000000   3.035241
  2.674672   0.000000  -1.446766   3.239187   0.243130   4.075690
 0.000066649639  0.000065919585
  0.000000   0.000000   0.000000   0.000000   0.000000   3.507605
  3.192049   0.000000   1.459876   1.927521   1.802376   5.823467
 0.000025554946  0.000025379972
  0.000000   0.000000   0.000000   0.000000   0.000000   3.777882
  3.424250   0.000000   1.689682  -1.643406   3.113813   1.693976
 0.000019427650  0.000019211927
  0.000000   0.000000   0.000000   0.000000   0.000000   3.022046
  2.974808   0.000000  -2.336824   3.764092   0.333707   0.620948
 0.000084967118  0.000084433844
  0.000000   0.000000   0.000000   0.000000   0.000000   3.048470
  2.906395   0.000000   1.470771   2.592337   3.641462   2.599709
 0.000066755115  0.000065975323
  0.000000   0.000000   0.000000   0.000000   0.000000   3.013570
  3.475642   0.000000   0.129587   2.311658   3.464503  -0.004860
 0.000041132503  0.000040641113
  0.000000   0.000000   0.000000   0.000000   0.000000   3.013563
  3.000988   0.000000  -0.558002   1.470468   3.474225   1.301895
 0.000085214924  0.000084316999
  0.000000   0.000000   0.000000   0.000000   0.000000   3.421046
  1.558167   0.000000  -3.167649   3.170095   1.621329   0.300339
 0.000012751011  0.000012720428
  0.000000   0.000000   0.000000   0.000000   0.000000   3.002631
  0.988745   0.000000  -3.197010   3.349291   1.700072  -1.943137
-0.000006964590 -0.000006667341
  0.000000   0.000000   0.000000   0.000000   0.000000   3.042885
  2.145123   0.000000  -2.241589   4.531838   0.569476  -0.374126
 0.000059805543  0.000059194194
  0.000000   0.000000   0.000000   0.000000   0.000000   3.060514
  2.879250   0.000000   1.507762  -1.820280   3.520193   2.900812
 0.000017508465  0.000017346288
  0.000000   0.000000   0.000000   0.000000   0.000000   3.024808
  3.066954   0.000000   0.121673  -2.969998   1.235851   3.088733
-0.000006643094 -0.000006082401
  0.000000   0.000000   0.000000   0.000000   0.000000   3.281366
  3.120845   0.000000   1.044977   3.768582   1.326702  -2.188457
 0.000019815911  0.000019810581
  0.000000   0.000000   0.000000   0.000000   0.000000   3.337723
  3.156734   0.000000   1.132358   0.050351   2.702023  -2.386020
 0.000002285459  0.000002332535
  0.000000   0.000000   0.000000   0.000000   0.000000   3.325438
  3.258848   0.000000   0.889240   2.455711   0.610004  -2.314392
 0.000098562430  0.000098004576
  0.000000   0.000000   0.000000   0.000000   0.000000   3.127243
  3.742604   0.000000  -0.249393   3.429227   1.709470   2.354967
 0.000202179716  0.000200514927
  0.000000   0.000000   0.000000   0.000000   0.000000   3.061877
  3.541957   0.000000   0.809233   0.513705   3.376690   1.686284
 0.000059591405  0.000058747573
  0.000000   0.000000   0.000000   0.000000   0.000000   3.017388
  3.308629   0.000000   0.615846   2.430329   1.058474   5.268842
 0.000072610822  0.000071970551
  0.000000   0.000000   0.000000   0.000000   0.000000   3.085479
  2.935805   0.000000   1.018862   1.963229   0.142130  -2.877749
 0.000081158351  0.000080829319
  0.000000   0.000000   0.000000   0.000000   0.000000   3.025241
  3.314378   0.000000   0.015035  -1.515410   2.734463   1.543066
 0.000033239134  0.000033085727
  0.000000   0.000000   0.000000   0.000000   0.000000   3.019062
  3.882924   0.000000   0.328887   3.650139   1.301424   3.800269
 0.000103549692  0.000102661269
  0.000000   0.000000   0.000000   0.000000   0.000000   3.103834
  0.993975   0.000000  -3.622154   3.033160   1.456156  -1.752389
-0.000017470215 -0.000016987487
  0.000000   0.000000   0.000000   0.000000   0.000000   3.006852
  2.527793   0.000000  -2.269181   2.440501   2.571752   2.478594
 0.000031399643  0.000031108475
  0.000000   0.000000   0.000000   0.000000   0.000000   3.010158
  4.086647   0.000000   1.303855   4.228897   1.532228   4.320738
 0.000038024821  0.000037672123
  0.000000   0.000000   0.000000   0.000000   0.000000   3.215717
  3.299050   0.000000   1.601771   2.901774   0.117188   5.527123
 0.000081898292  0.000081299496
  0.000000   0.000000   0.000000   0.000000   0.000000   3.361372
  3.080910   0.000000   1.352932  -3.131607   0.709372   1.842431
 0.000091488629  0.000090928895
  0.000000   0.000000   0.000000   0.000000   0.000000   3.014622
  2.953657   0.000000   1.423716  -3.081261   1.146624   0.183741
 0.000051430528  0.000051428788
  0.000000   0.000000   0.000000   0.000000   0.000000   3.587237
  3.720887   0.000000  -0.253210   3.741446   0.509880   3.758638
 0.000059263125  0.000058777839
  0.000000   0.000000   0.000000   0.000000   0.000000   3.042051
  3.421899   0.000000  -1.634465   2.460549   2.618638   1.547476
 0.000052451401  0.000051996344
  0.000000   0.000000   0.000000   0.000000   0.000000   3.047632
  2.873786   0.000000  -1.083858  -2.824932   0.276842   1.210959
-0.000017838146 -0.000017085746
  0.000000   0.000000   0.000000   0.000000   0.000000   3.007394
  2.638112   0.000000  -1.983028  -0.968569   2.966592  -1.980077
-0.000001840702 -0.000001761345
  0.000000   0.000000   0.000000   0.000000   0.000000   3.004802
  2.990443   0.000000  -1.540250   1.200071   2.024467  -2.859238
-0.000029683226 -0.000028923735
  0.000000   0.000000   0.000000   0.000000   0.000000   3.159131
  3.655905   0.000000   1.475730   4.818545   0.092288   4.452114
 0.000027069920  0.000026916633
  0.000000   0.000000   0.000000   0.000000   0.000000   3.262680
  3.638747   0.000000  -0.654100   4.252667   1.811744   2.009697
 0.000065518722  0.000064876835
  0.000000   0.000000   0.000000   0.000000   0.000000   3.125312
  3.189843   0.000000   0.475127   1.711216   0.412489  -2.718667
 0.000090653643  0.000090338878
  0.000000   0.000000   0.000000   0.000000   0.000000   3.438627
  3.328710   0.000000  -1.507314   3.624766   0.856066   1.926947
 0.000085958367  0.000085247910
  0.000000   0.000000   0.000000   0.000000   0.000000   3.005691
  3.222213   0.000000   0.790741   5.695054   0.040902   2.745837
 0.000006340351  0.000006482525
  0.000000   0.000000   0.000000   0.000000   0.000000   3.041029
  3.008426   0.000000  -0.538957   1.574998   2.956214   2.889475
 0.000127085897  0.000125854540
  0.000000   0.000000   0.000000   0.000000   0.000000   3.000140
  2.910085   0.000000   0.770583   2.071028   1.398488   5.526579
 0.000062001477  0.000061488066
  0.000000   0.000000   0.000000   0.000000   0.000000   3.545010
  3.111483   0.000000   1.713195   1.304822   3.055426  -1.596151
 0.000016888924  0.000016743655
  0.000000   0.000000   0.000000   0.000000   0.000000   3.010103
  2.719814   0.000000   1.300133  -2.307061   2.812830   4.748281
-0.000006913819 -0.000006679468
  0.000000   0.000000   0.000000   0.000000   0.000000   3.169340
  3.124688   0.000000   0.530988   3.290741   0.469597   4.656553
 0.000152307125  0.000151037282
  0.000000   0.000000   0.000000   0.000000   0.000000   3.051572
  2.883974   0.000000   1.161807  -2.440626   0.223908   4.993740
-0.000054447867 -0.000053253088
  0.000000   0.000000   0.000000   0.000000   0.000000   3.544635
  4.155518   0.000000   1.261150   2.554984   3.268193   1.551959
 0.000020615633  0.000020291774
  0.000000   0.000000   0.000000   0.000000   0.000000   3.003642
  3.065442   0.000000   0.594657  -1.877322   3.215933   4.251330
-0.000002759856 -0.000002627927
  0.000000   0.000000   0.000000   0.000000   0.000000   3.054651
  2.704168   0.000000   1.526867  -1.915347   2.469270   4.960922
-0.000014925367 -0.000014491430
  0.000000   0.000000   0.000000   0.000000   0.000000   3.017819
  2.978179   0.000000   1.269040   1.343238   0.886750   6.845701
 0.000003040791  0.000003044671
  0.000000   0.000000   0.000000   0.000000   0.000000   3.107875
  2.369618   0.000000  -2.052940  -3.321981   0.576191   2.384353
-0.000022489597 -0.000021926374
  0.000000   0.000000   0.000000   0.000000   0.000000   3.028187
  2.900393   0.000000   0.968739  -3.441844   0.080665   1.929153
 0.000074851429  0.000074608482
  0.000000   0.000000   0.000000   0.000000   0.000000   3.131976
  3.615183   0.000000   1.544505   4.554479   1.227421  -1.254071
 0.000030536005  0.000030370051
  0.000000   0.000000   0.000000   0.000000   0.000000   3.162517
  3.171038   0.000000  -0.242269   2.781208   0.695465   5.343545
 0.000032431061  0.000032044646
  0.000000   0.000000   0.000000   0.000000   0.000000   3.198164
  2.834104   0.000000   1.595765   4.727049   1.859502  -0.543302
 0.000010249115  0.000010426983
  0.000000   0.000000   0.000000   0.000000   0.000000   3.467643
  3.254688   0.000000   1.680562   2.800324   1.175718   5.971727
 0.000026209522  0.000025993816
  0.000000   0.000000   0.000000   0.000000   0.000000   3.221366
  3.165377   0.000000   0.829415   0.074286   0.576075   6.448435
-0.000013261491 -0.000012868168
  0.000000   0.000000   0.000000   0.000000   0.000000   3.013394
  3.233003   0.000000   0.711860  -3.171900   0.492470   1.037569
 0.000053841776  0.000053712887
  0.000000   0.000000   0.000000   0.000000   0.000000   3.033278
  2.995923   0.000000   0.820670  -0.749337   0.568433  -2.964516
-0.000017999232 -0.000017512892
  0.000000   0.000000   0.000000   0.000000   0.000000   3.001118
  2.805437   0.000000   1.375083   5.216471   0.759592  -1.419881
-0.000002600498 -0.000002338787
  0.000000   0.000000   0.000000   0.000000   0.000000   3.139255
  2.795486   0.000000   1.436616   4.184392   2.910232   1.715174
 0.000014337669  0.000014426859
  0.000000   0.000000   0.000000   0.000000   0.000000   3.013086
  2.971549   0.000000   0.613715   5.573393   1.045857   2.111589
 0.000006699643  0.000006883259
  0.000000   0.000000   0.000000   0.000000   0.000000   3.025671
  3.090387   0.000000   1.479209  -1.978939   3.125242   2.221053
 0.000032113356  0.000031871022
  0.000000   0.000000   0.000000   0.000000   0.000000   3.124594
  2.991784   0.000000   1.548557   6.235616   0.859628   3.087000
-0.000013792937 -0.000013399028
  0.000000   0.000000   0.000000   0.000000   0.000000   3.019971
  2.965455   0.000000   0.657766   0.335128   0.470078  -3.312090
 0.000012949571  0.000013089354
  0.000000   0.000000   0.000000   0.000000   0.000000   3.174850
  3.138272   0.000000   0.943743   5.147656   2.015907  -0.522873
-0.000018375527 -0.000017853887
  0.000000   0.000000   0.000000   0.000000   0.000000   3.027963
  0.114574   0.000000  -3.125979  -1.959347   2.244492  -3.286134
-0.000017441737 -0.000017015961
  0.000000   0.000000   0.000000   0.000000   0.000000   3.022638
  2.984641   0.000000  -1.702261   2.679829   2.519393   0.049563
 0.000077911480  0.000077421874
  0.000000   0.000000   0.000000   0.000000   0.000000   3.066579
  3.184903   0.000000  -1.028118   1.751272   2.823298  -0.945790
 0.000030069889  0.000029953947
  0.000000   0.000000   0.000000   0.000000   0.000000   3.101659
  2.867033   0.000000  -1.576755  -0.809586   0.289683  -3.213850
-0.000009679607 -0.000009388984
  0.000000   0.000000   0.000000   0.000000   0.000000   3.000269
  2.840711   0.000000  -1.139283   0.761819   1.797015  -3.552185
-0.000014456343 -0.000013996380
  0.000000   0.000000   0.000000   0.000000   0.000000   3.382042
  3.365494   0.000000   0.364786   0.393004   1.444287  -3.041693
 0.000006737131  0.000006747150
  0.000000   0.000000   0.000000   0.000000   0.000000   3.001009
  4.305989   0.000000  -0.201691   2.830589   3.302020   0.897327
 0.000021228581  0.000020941523
  0.000000   0.000000   0.000000   0.000000   0.000000   3.328712
  3.507869   0.000000   0.126448   1.888375   2.906661   1.393290
 0.000102486625  0.000101375053
  0.000000   0.000000   0.000000   0.000000   0.000000   3.153892
  2.774849   0.000000  -1.553016  -1.504559   2.881153   3.263722
-0.000008295270 -0.000008004096
  0.000000   0.000000   0.000000   0.000000   0.000000   3.034565
  2.701153   0.000000   1.452899   4.424463   0.266448  -1.793840
 0.000032792877  0.000032772018
  0.000000   0.000000   0.000000   0.000000   0.000000   3.000767
  3.098850   0.000000   0.984978   1.432383   4.932512   2.031060
 0.000005927355  0.000005729324
  0.000000   0.000000   0.000000   0.000000   0.000000   3.007028
  3.423557   0.000000   0.852424   3.471816   1.020287  -2.103409
 0.000065055728  0.000064806964
  0.000000   0.000000   0.000000   0.000000   0.000000   3.007054
  3.003816   0.000000   1.484127  -4.249689   0.021939   0.472241
 0.000007832610  0.000007817476
  0.000000   0.000000   0.000000   0.000000   0.000000   3.199296
  3.297105   0.000000  -0.957464   3.469958   0.339440   2.691498
 0.000227783430  0.000226039891
  0.000000   0.000000   0.000000   0.000000   0.000000   3.053107
  2.956029   0.000000  -1.088388  -2.997353   0.673778  -0.952098
 0.000003617914  0.000003520139
  0.000000   0.000000   0.000000   0.000000   0.000000   3.362336
  3.157102   0.000000   1.605302  -1.973621   3.173420   1.846139
 0.000027493099  0.000027228424
  0.000000   0.000000   0.000000   0.000000   0.000000   3.263077
  3.525345   0.000000  -0.558458   1.247728   3.725008   1.086369
 0.000015445204  0.000015226313
  0.000000   0.000000   0.000000   0.000000   0.000000   3.022531
  2.814262   0.000000  -1.711586   3.269110   0.324109   3.760055
 0.000055438245  0.000054835877
  0.000000   0.000000   0.000000   0.000000   0.000000   3.047939
  3.004390   0.000000  -0.591526  -0.066571   1.492178  -2.900805
 0.000005743826  0.000005888886
  0.000000   0.000000   0.000000   0.000000   0.000000   3.004377
  3.191972   0.000000   0.837763  -3.344185   0.667097   3.306869
-0.000000054364  0.000000269634
  0.000000   0.000000   0.000000   0.000000   0.000000   3.057796
  3.722392   0.000000   0.921351   2.979814   2.744137   2.118803
 0.000147470694  0.000145989375
  0.000000   0.000000   0.000000   0.000000   0.000000   3.009889
  3.082414   0.000000   0.794751   5.956469   0.887559   0.390452
-0.000053957450 -0.000052832136
  0.000000   0.000000   0.000000   0.000000   0.000000   3.070202
  2.397724   0.000000  -1.985224  -0.677097   0.799530  -3.212263
-0.000040554944 -0.000039654403
  0.000000   0.000000   0.000000   0.000000   0.000000   3.016213
  2.901888   0.000000   1.310882   4.247327   1.538307  -1.461567
 0.000031868399  0.000031910689
  0.000000   0.000000   0.000000   0.000000   0.000000   3.005433
  3.077303   0.000000   1.438554   1.767010   0.369211  -3.834137
 0.000007606752  0.000007542400
  0.000000   0.000000   0.000000   0.000000   0.000000   3.008610
  2.602154   0.000000  -1.971000  -2.570051   1.926361   0.702556
-0.000010282189 -0.000010025440
  0.000000   0.000000   0.000000   0.000000   0.000000   3.081884
  3.050932   0.000000  -0.528510   3.356115   1.223224   3.112577
 0.000289562238  0.000287332844
  0.000000   0.000000   0.000000   0.000000   0.000000   3.060147
  3.128117   0.000000   1.512220  -0.562466   1.687649  -3.009708
-0.000010188468 -0.000009867869
  0.000000   0.000000   0.000000   0.000000   0.000000   3.594805
  2.879594   0.000000  -2.448701   3.571711   0.270762   1.510809
 0.000028352401  0.000028125377
  0.000000   0.000000   0.000000   0.000000   0.000000   3.154441
  2.635556   0.000000  -2.465492  -0.638153   1.480798  -3.254877
-0.000014906479 -0.000014507278
  0.000000   0.000000   0.000000   0.000000   0.000000   3.361458
  3.433125   0.000000   1.599166   2.353427   0.632578  -2.907911
 0.000021429546  0.000021268616
  0.000000   0.000000   0.000000   0.000000   0.000000   3.472669
  2.957963   0.000000  -2.334540   0.158243   2.997853  -2.610208
-0.000002351443 -0.000002263430
  0.000000   0.000000   0.000000   0.000000   0.000000   3.123530
  3.214331   0.000000   1.068790  -1.982778   0.199582  -2.929489
-0.000010097075 -0.000009835904
  0.000000   0.000000   0.000000   0.000000   0.000000   3.039935
  2.073268   0.000000  -2.857124   3.939554   1.606076   1.193354
 0.000017987254  0.000017856407
  0.000000   0.000000   0.000000   0.000000   0.000000   3.041088
  3.164826   0.000000  -0.636142  -3.732954   0.919670   0.985385
-0.000000635076 -0.000000535677
  0.000000   0.000000   0.000000   0.000000   0.000000   3.002885
  2.576817   0.000000  -2.405250  -0.992349   1.708620  -3.155147
-0.000011940764 -0.000011619598
  1.626346   1.626346   1.626346   1.626346  -1.626346  -1.626346
 -1.626346   1.626346  -1.626346  -1.626346  -1.626346   1.626346
 0.000002223814  0.000002163048
  0.000000   0.000000   0.000000   0.000000   0.000000   3.219982
  1.005413   0.000000  -3.332198   0.293145   3.566530   0.016137
 0.000004081310  0.000004099403
  0.000000   0.000000   0.000000   0.000000   0.000000   3.112494
  1.876534   0.000000  -3.153048  -3.623073   0.643967   1.385969
-0.000003932176 -0.000003811415
  0.000000   0.000000   0.000000   0.000000   0.000000   3.465174
  3.419706   0.000000   0.827001   1.925216   3.666629  -0.927349
 0.000009094538  0.000008972500
  0.000000   0.000000   0.000000   0.000000   0.000000   3.258558
  1.490198   0.000000  -3.294896   3.539878   0.405924   0.938471
 0.000014611480  0.000014550485
  0.000000   0.000000   0.000000   0.000000   0.000000   3.373791
  2.763145   0.000000  -2.136904  -2.990754   0.962732   1.678890
-0.000010859607 -0.000010546951
  0.000000   0.000000   0.000000   0.000000   0.000000   3.450461
  3.337925   0.000000  -0.968594   1.263740   3.418052  -1.143706
 0.000003207573  0.000003195805
  0.000000   0.000000   0.000000   0.000000   0.000000   3.068769
  2.263168   0.000000  -2.327669  -2.201999   0.100567  -3.567736
-0.000003950197 -0.000003831046
  0.000000   0.000000   0.000000   0.000000   0.000000   3.409639
  3.471767   0.000000   0.813732  -3.568307   0.301216   0.664766
 0.000009929336  0.000009901484
  0.000000   0.000000   0.000000   0.000000   0.000000   3.308768
  3.694230   0.000000   1.145597   2.657577   0.478587  -2.922912
 0.000019825180  0.000019681012
  0.000000   0.000000   0.000000   0.000000   0.000000   3.121095
  3.456605   0.000000   0.831351   1.880703   0.614906  -3.507426
 0.000012720285  0.000012653669
  0.000000   0.000000   0.000000   0.000000   0.000000   3.409476
  3.844466   0.000000   0.598197   0.271609   3.899513   0.536743
 0.000004653973  0.000004543688
  0.000000   0.000000   0.000000   0.000000   0.000000   4.012395
  3.254720   0.000000  -2.538722   3.811408   0.641752   1.691509
 0.000006354093  0.000006290097
  0.000000   0.000000   0.000000   0.000000   0.000000   3.267119
  3.491182   0.000000   0.466400   0.941752   0.073232  -3.549201
 0.000007803932  0.000007798524
  0.000000   0.000000   0.000000   0.000000   0.000000   3.058836
  2.558959   0.000000  -2.109560   2.749275   3.577883   0.746538
 0.000015318368  0.000015185652
  0.000000   0.000000   0.000000   0.000000   0.000000   3.158615
  4.569751   0.000000  -0.447030   1.835404   4.080138   1.360498
 0.000002190847  0.000002140996
  0.000000   0.000000   0.000000   0.000000   0.000000   3.653229
  3.478782   0.000000   1.578310   2.793882   2.235065  -1.765692
 0.000021004422  0.000020818301
  0.000000   0.000000   0.000000   0.000000   0.000000   3.032864
  3.570685   0.000000  -1.263504   0.792261   3.027673  -2.308615
-0.000000441668 -0.000000358540
  0.000000   0.000000   0.000000   0.000000   0.000000   3.485563
  3.429485   0.000000   0.870374  -3.729935   0.732007   1.653243
 0.000009614729  0.000009564011
  0.000000   0.000000   0.000000   0.000000   0.000000   3.565821
  2.527820   0.000000  -2.548409   1.804529   3.108835  -0.547381
 0.000003259108  0.000003291291
  0.000000   0.000000   0.000000   0.000000   0.000000   3.023046
  3.230529   0.000000  -0.436348  -2.603741   0.397007  -2.463963
 0.000000341446  0.000000326825
  0.000000   0.000000   0.000000   0.000000   0.000000   3.851048
  3.737158   0.000000   1.572163   2.226667   3.197335  -1.980855
 0.000002516528  0.000002481788
  0.000000   0.000000   0.000000   0.000000   0.000000   3.913906
  3.859834   0.000000  -1.201925   1.120003   3.975830   1.006518
 0.000000982842  0.000000963048
  0.000000   0.000000   0.000000   0.000000   0.000000   3.018616
  3.583438   0.000000   1.174644   1.107937   2.109242  -2.981401
 0.000009392784  0.000009333729
  0.000000   0.000000   0.000000   0.000000   0.000000   3.600937
  3.550008   0.000000  -0.768864  -1.137265   2.980587   1.783284
 0.000003174858  0.000003174565
  0.000000   0.000000   0.000000   0.000000   0.000000   3.592375
  3.541447   0.000000   1.702061   0.834659   3.749816  -0.959993
 0.000005035071  0.000004955423
  0.000000   0.000000   0.000000   0.000000   0.000000   3.754401
  3.795452   0.000000  -0.364244  -1.709407   3.028392   1.584633
 0.000001735740  0.000001725392
  0.000000   0.000000   0.000000   0.000000   0.000000   3.264724
  3.172556   0.000000   1.056716  -3.169825   1.855930  -0.779055
 0.000000824639  0.000000888785
  0.000000   0.000000   0.000000   0.000000   0.000000   3.128608
  1.908830   0.000000  -2.762930  -3.063160   1.458599   1.420590
-0.000012086781 -0.000011766961
  0.000000   0.000000   0.000000   0.000000   0.000000   3.203925
  3.764325   0.000000  -0.080297   1.769852   1.497501  -3.098211
 0.000008811745  0.000008823095
  0.000000   0.000000   0.000000   0.000000   0.000000   3.213784
  2.486561   0.000000  -2.311546  -1.127676   4.416436   1.541277
-0.000000054441 -0.000000029674
  0.000000   0.000000   0.000000   0.000000   0.000000   3.619130
  3.646180   0.000000  -0.536897  -0.071461   3.498214   1.454223
 0.000005159480  0.000005074953
  0.000000   0.000000   0.000000   0.000000   0.000000   3.297859
  3.376007   0.000000  -2.225190   3.081795   2.471189   1.011022
 0.000016350945  0.000016215920
  0.000000   0.000000   0.000000   0.000000   0.000000   3.014282
  2.723649   0.000000  -3.063729   4.059850   0.479664   1.136571
 0.000016192607  0.000016065413
  0.000000   0.000000   0.000000   0.000000   0.000000   3.120279
  2.232978   0.000000  -2.203179  -2.769478   1.557348  -1.783757
 0.000001053073  0.000001038867
  0.000000   0.000000   0.000000   0.000000   0.000000   3.720888
  3.856974   0.000000   0.559590   2.260675   2.387582  -2.164232
 0.000006940175  0.000006881540
  0.000000   0.000000   0.000000   0.000000   0.000000   3.091166
  3.582041   0.000000  -0.381015  -1.451660   0.304726  -4.202179
 0.000000053634  0.000000060664
  0.000000   0.000000   0.000000   0.000000   0.000000   3.066569
  1.303811   0.000000  -3.552823   3.713471   0.875301  -0.398999
 0.000005804643  0.000005872437
  0.000000   0.000000   0.000000   0.000000   0.000000   3.501729
  2.345965   0.000000  -2.971211   3.558189   1.077402   0.786040
 0.000014612298  0.000014521823
  0.000000   0.000000   0.000000   0.000000   0.000000   3.024375
  3.047448   0.000000   0.375527  -1.768017   1.747140  -3.166430
-0.000002061232 -0.000001999105
  0.000000   0.000000   0.000000   0.000000   0.000000   3.056999
  3.594426   0.000000   0.993337  -3.624513   1.941825   0.436994
 0.000002351874  0.000002349847
  0.000000   0.000000   0.000000   0.000000   0.000000   3.021045
  1.722120   0.000000  -2.618776  -3.763217   0.937651   0.375521
-0.000002559997 -0.000002464272
  0.000000   0.000000   0.000000   0.000000   0.000000   3.654923
  3.502003   0.000000   1.558104  -4.002058   0.555269  -0.575818
 0.000000391445  0.000000408568
  0.000000   0.000000   0.000000   0.000000   0.000000   3.640166
  1.749101   0.000000  -3.310620   2.588731   2.769050   0.353014
 0.000003360358  0.000003350435
  0.000000   0.000000   0.000000   0.000000   0.000000   3.286082
  3.332065   0.000000   0.645949  -2.550341   1.864986  -1.326416
-0.000001862679 -0.000001773224
  0.000000   0.000000   0.000000   0.000000   0.000000   3.813841
  3.064000   0.000000  -2.322389   3.131818   1.752813   1.656438
 0.000013655250  0.000013535713
  0.000000   0.000000   0.000000   0.000000   0.000000   3.100653
  3.828881   0.000000  -0.949608   1.641183   3.634438   0.879656
 0.000011653156  0.000011496875
  0.000000   0.000000   0.000000   0.000000   0.000000   3.631910
  3.630290   0.000000   0.192346  -2.042072   1.128691  -2.938080
-0.000000428217 -0.000000410009
  0.000000   0.000000   0.000000   0.000000   0.000000   3.334395
  1.455172   0.000000  -3.265033   3.163943   3.569739  -0.349399
 0.000001476369  0.000001482825
  0.000000   0.000000   0.000000   0.000000   0.000000   3.112595
  2.337739   0.000000  -2.393625  -2.887870   0.043321  -1.698356
 0.000001505017  0.000001465970
  0.000000   0.000000   0.000000   0.000000   0.000000   3.434089
  2.882847   0.000000  -2.319496   3.243936   1.853087   1.609693
 0.000025802398  0.000025589727
  1.520280   1.520280   1.520280   1.520280  -1.520280  -1.520280
 -1.520280   1.520280  -1.520280  -1.520280  -1.520280   1.520280
 0.000008665284  0.000008481214
  0.000000   0.000000   0.000000   0.000000   0.000000   3.380447
  3.174133   0.000000  -1.220961   0.326064   0.202655  -3.549876
-0.000005473941 -0.000005232247
  0.000000   0.000000   0.000000   0.000000   0.000000   3.368420
  3.118636   0.000000   1.551456  -2.346966   1.518349  -2.153264
-0.000009465252 -0.000009190347
  0.000000   0.000000   0.000000   0.000000   0.000000   3.046008
  0.711199   0.000000  -3.957818  -2.623360   2.392798  -2.388672
-0.000002770387 -0.000002660920
  0.000000   0.000000   0.000000   0.000000   0.000000   3.573800
  3.518804   0.000000   1.132018  -2.646020   3.116324   1.274180
 0.000004288346  0.000004241460
  0.000000   0.000000   0.000000   0.000000   0.000000   3.498415
  3.249704   0.000000   1.340091  -3.117860   0.286738  -1.602404
-0.000004372377 -0.000004207419
  0.000000   0.000000   0.000000   0.000000   0.000000   4.088799
  3.793003   0.000000   1.756219  -2.767761   2.843497   1.873763
 0.000002874546  0.000002837848
  0.000000   0.000000   0.000000   0.000000   0.000000   3.254369
  4.241356   0.000000   0.800773   1.906081   3.868563   1.045799
 0.000007967458  0.000007810666
  0.000000   0.000000   0.000000   0.000000   0.000000   3.380632
  3.370275   0.000000  -0.421810   0.497095   0.709644  -3.637406
 0.000001966471  0.000002017304
  0.000000   0.000000   0.000000   0.000000   0.000000   3.049656
  4.070828   0.000000   0.402428   2.302972   0.478138  -4.122138
 0.000002025926  0.000002020527
  0.000000   0.000000   0.000000   0.000000   0.000000   3.061266
  2.765596   0.000000  -1.378119  -0.464423   4.607954   0.310306
 0.000001484501  0.000001472381
  0.000000   0.000000   0.000000   0.000000   0.000000   3.539497
  3.980179   0.000000   0.359902  -2.075067   3.038525   1.744560
 0.000002459134  0.000002433539
  0.000000   0.000000   0.000000   0.000000   0.000000   3.911800
  2.373031   0.000000  -3.222799   3.232463   1.661590   1.844662
 0.000002576493  0.000002556668
  0.000000   0.000000   0.000000   0.000000   0.000000   3.020336
  2.608766   0.000000  -1.622677  -1.244978   2.072607  -3.148161
-0.000003567076 -0.000003456263
  0.000000   0.000000   0.000000   0.000000   0.000000   3.150686
  2.781138   0.000000  -1.496387  -3.886971   0.706803   1.437450
-0.000004899276 -0.000004745934
  0.000000   0.000000   0.000000   0.000000   0.000000   3.045458
  3.561785   0.000000  -0.351336   0.762372   0.145893  -3.676835
 0.000004921232  0.000004993861
  0.000000   0.000000   0.000000   0.000000   0.000000   3.015514
  0.756949   0.000000  -2.921671   3.998385   1.931539  -0.441574
 0.000008560707  0.000008579139
  0.000000   0.000000   0.000000   0.000000   0.000000   3.133293
  3.139271   0.000000  -0.270037   0.499989   0.040033  -4.543257
 0.000000301003  0.000000327565
  0.000000   0.000000   0.000000   0.000000   0.000000   3.688545
  3.260919   0.000000   1.747038   1.644332   2.685419  -1.981871
 0.000011799500  0.000011704193
  0.000000   0.000000   0.000000   0.000000   0.000000   3.030005
  3.192410   0.000000  -1.480350  -3.507762   0.673072   1.299267
-0.000004930342 -0.000004766202
  0.000000   0.000000   0.000000   0.000000   0.000000   3.988973
  4.259613   0.000000   0.622990   1.797633   3.528505   1.773287
 0.000004580608  0.000004489136
  0.000000   0.000000   0.000000   0.000000   0.000000   3.148999
  1.731408   0.000000  -2.682277   1.646197   3.939950  -0.197923
 0.000006377686  0.000006374481
  0.000000   0.000000   0.000000   0.000000   0.000000   3.552912
  4.352846   0.000000   0.690979   1.955806   4.512759   1.470629
 0.000001174793  0.000001140670
  0.000000   0.000000   0.000000   0.000000   0.000000   3.024750
  2.670868   0.000000  -1.690986  -0.690937   3.275543  -3.981187
-0.000000710801 -0.000000676608
  0.000000   0.000000   0.000000   0.000000   0.000000   3.674358
  3.505757   0.000000  -1.317494  -0.199078   2.910863  -2.389095
-0.000000161184 -0.000000144726
  0.000000   0.000000   0.000000   0.000000   0.000000   3.187435
  3.201086   0.000000   0.516629  -2.879258   0.243055  -2.904042
-0.000001874185 -0.000001820557
  0.000000   0.000000   0.000000   0.000000   0.000000   3.371612
  3.664125   0.000000   1.475139  -1.828144   3.266865   1.336147
 0.000008885760  0.000008784910
  0.000000   0.000000   0.000000   0.000000   0.000000   3.036476
  1.058757   0.000000  -3.571749  -1.798975   3.903526   1.336632
-0.000000110737 -0.000000077497
  0.000000   0.000000   0.000000   0.000000   0.000000   3.143598
  4.515731   0.000000   0.463731  -1.363674   4.091405   1.517555
 0.000000209625  0.000000198523
  0.000000   0.000000   0.000000   0.000000   0.000000   3.095699
  4.100771   0.000000   1.125394  -0.327628   3.261347  -2.731841
 0.000000164491  0.000000169416
  0.000000   0.000000   0.000000   0.000000   0.000000   4.015649
  3.685820   0.000000   1.628114   0.863561   4.123396  -0.083100
 0.000001984050  0.000001935844
  0.000000   0.000000   0.000000   0.000000   0.000000   3.008857
  2.636878   0.000000  -2.932087  -3.303351   1.750230  -1.315524
 0.000000183240  0.000000189247
  0.000000   0.000000   0.000000   0.000000   0.000000   3.010785
  3.553092   0.000000   0.348355   1.899745   3.504463  -1.858428
 0.000007542278  0.000007475700
  0.000000   0.000000   0.000000   0.000000   0.000000   3.262250
  1.110949   0.000000  -3.097590   3.668472   0.775236   1.101949
 0.000013664111  0.000013632305
  0.000000   0.000000   0.000000   0.000000   0.000000   3.425844
  3.263701   0.000000  -1.233891  -2.676272   1.814875   1.457460
-0.000003030383 -0.000002878855
  0.000000   0.000000   0.000000   0.000000   0.000000   3.119177
  3.766301   0.000000   0.940974  -2.555634   2.795941   1.130051
 0.000005371707  0.000005332990
  0.000000   0.000000   0.000000   0.000000   0.000000   3.115438
  3.370444   0.000000   1.481887   0.707344   0.339614  -3.635601
 0.000002530383  0.000002588283
  0.000000   0.000000   0.000000   0.000000   0.000000   3.518868
  3.522000   0.000000   0.536462  -3.645812   0.256802   0.127890
 0.000003228223  0.000003235206
  0.000000   0.000000   0.000000   0.000000   0.000000   3.046565
  0.342494   0.000000  -3.537114   3.221463   1.526680   1.387622
 0.000001342832  0.000001432170
  0.000000   0.000000   0.000000   0.000000   0.000000   3.006410
  1.839012   0.000000  -2.508170  -4.369677   0.126796  -1.826175
 0.000000303585  0.000000322539
  0.000000   0.000000   0.000000   0.000000   0.000000   3.390867
  3.452662   0.000000   0.461345   2.068961   2.489041  -2.572973
 0.000008164450  0.000008126433
  0.000000   0.000000   0.000000   0.000000   0.000000   3.278237
  0.119339   0.000000  -3.439298   1.139797   3.201251  -1.584266
-0.000004944173 -0.000004726050
  0.000000   0.000000   0.000000   0.000000   0.000000   3.325969
  3.211536   0.000000  -1.010375  -1.895491   1.085678  -2.619529
 0.000000873620  0.000000857136
  0.000000   0.000000   0.000000   0.000000   0.000000   3.355720
  3.174619   0.000000  -1.502521  -3.888929   0.911615   0.885611
-0.000001039326 -0.000000998256
  0.000000   0.000000   0.000000   0.000000   0.000000   3.150033
  3.968775   0.000000   1.175164  -1.812400   3.703162   1.507493
 0.000001959341  0.000001925528
  0.000000   0.000000   0.000000   0.000000   0.000000   3.339577
  2.172208   0.000000  -2.601061  -0.447581   2.907056  -1.797766
-0.000005590622 -0.000005405497
  0.000000   0.000000   0.000000   0.000000   0.000000   3.582756
  2.622373   0.000000  -2.473702   3.120052   2.577228   1.760979
 0.000008851226  0.000008773684
  0.000000   0.000000   0.000000   0.000000   0.000000   3.595429
  2.380932   0.000000  -2.731565  -3.493304   0.377983   0.894619
-0.000002197990 -0.000002127897
  0.000000   0.000000   0.000000   0.000000   0.000000   3.033829
  3.487541   0.000000   0.805779  -2.535797   1.500764  -2.894694
-0.000001701798 -0.000001649409
  0.000000   0.000000   0.000000   0.000000   0.000000   3.064680
  3.410459   0.000000   1.236097  -0.633034   3.016980  -2.293054
-0.000000343670 -0.000000291031
  0.000000   0.000000   0.000000   0.000000   0.000000   3.117944
  3.438197   0.000000  -1.971461   1.348189   3.435766   1.533489
 0.000008262199  0.000008166856
  0.000000   0.000000   0.000000   0.000000   0.000000   3.189754
  3.278152   0.000000   0.450021  -3.780143   1.315248   1.217882
 0.000006182655  0.000006180816
  0.000000   0.000000   0.000000   0.000000   0.000000   3.332273
  1.580075   0.000000  -3.028231  -3.167946   0.817794   1.390244
-0.000010511577 -0.000010225083
  0.000000   0.000000   0.000000   0.000000   0.000000   3.031578
  4.001210   0.000000  -1.262557   0.873270   4.629936   0.197651
 0.000000649317  0.000000633933
  0.000000   0.000000   0.000000   0.000000   0.000000   3.059288
  3.989918   0.000000   0.879296  -4.267156   1.086644   0.900456
 0.000000557496  0.000000556292
  0.000000   0.000000   0.000000   0.000000   0.000000   3.071690
  0.949090   0.000000  -2.960412  -3.604952   1.025952  -2.762597
-0.000001985221 -0.000001885134
  0.000000   0.000000   0.000000   0.000000   0.000000   3.655602
  3.661849   0.000000  -0.377681   1.437458   1.563872  -3.889095
 0.000000323526  0.000000340108
  0.000000   0.000000   0.000000   0.000000   0.000000   3.017871
  3.740295   0.000000   1.469568   1.677422   2.310920  -2.862329
 0.000008660597  0.000008575044
  0.000000   0.000000   0.000000   0.000000   0.000000   3.035842
  3.835391   0.000000   0.279326  -1.137189   0.920705  -3.603683
-0.000000042127 -0.000000017516
  0.000000   0.000000   0.000000   0.000000   0.000000   3.550746
  1.963325   0.000000  -3.040322  -2.922256   2.447778  -0.596669
 0.000000127696  0.000000135172
  0.000000   0.000000   0.000000   0.000000   0.000000   3.188830
  1.955828   0.000000  -2.645595  -2.283047   1.023178  -2.379394
-0.000005835441 -0.000005684254
  0.000000   0.000000   0.000000   0.000000   0.000000   3.375032
  0.909543   0.000000  -3.364667  -1.894660   2.716636   1.605598
-0.000006585336 -0.000006366879
  0.000000   0.000000   0.000000   0.000000   0.000000   3.050090
  4.292714   0.000000   0.585867   1.215873   4.037335   1.277850
 0.000005577129  0.000005447604
  0.000000   0.000000   0.000000   0.000000   0.000000   3.008350
  2.995344   0.000000  -0.668555   0.705138   4.131825  -1.806227
 0.000001065536  0.000001068101
  0.000000   0.000000   0.000000   0.000000   0.000000   3.547763
  2.008493   0.000000  -3.078520  -1.653319   3.280058   1.760963
-0.000001939815 -0.000001865211
  0.000000   0.000000   0.000000   0.000000   0.000000   3.097810
  3.200633   0.000000   0.347107   0.100827   2.148541  -3.300416
 0.000002670663  0.000002678539
  0.000000   0.000000   0.000000   0.000000   0.000000   3.003769
  3.196127   0.000000  -1.669632  -0.264422   3.819316   0.904284
 0.000003073604  0.000003051902
  0.000000   0.000000   0.000000   0.000000   0.000000   4.308206
  3.961334   0.000000   1.865054   0.148786   4.122174   1.555699
 0.000001353316  0.000001315153
  0.000000   0.000000   0.000000   0.000000   0.000000   3.018703
  3.554643   0.000000  -1.535101   0.160068   0.213116  -3.918040
-0.000003751935 -0.000003583438
  0.000000   0.000000   0.000000   0.000000   0.000000   3.260778
  3.648073   0.000000   0.403728   0.335614   4.555086  -0.716561
 0.000000786077  0.000000754280
  0.000000   0.000000   0.000000   0.000000   0.000000   3.008982
  3.024170   0.000000  -1.675130  -3.508330   0.021084   0.171803
-0.000001807386 -0.000001760224
  0.000000   0.000000   0.000000   0.000000   0.000000   3.509282
  3.577455   0.000000   0.309335   1.055135   0.956516  -4.302572
 0.000000663264  0.000000663612
  0.000000   0.000000   0.000000   0.000000   0.000000   3.042795
  2.998907   0.000000  -2.042612   2.782245   4.461724   1.217728
 0.000002327941  0.000002293564
  0.000000   0.000000   0.000000   0.000000   0.000000   3.021555
  4.032665   0.000000  -0.733233  -3.969660   0.101094   1.412816
-0.000000397845 -0.000000373967
  0.000000   0.000000   0.000000   0.000000   0.000000   3.303156
  3.160374   0.000000  -1.531863   2.059866   3.497368   1.266929
 0.000016535323  0.000016369886
  0.000000   0.000000   0.000000   0.000000   0.000000   3.205036
  2.938033   0.000000  -1.286111  -3.122926   1.170339  -0.650541
 0.000001162600  0.000001135852
  0.000000   0.000000   0.000000   0.000000   0.000000   3.131658
  3.153970   0.000000  -0.463436   1.465907   4.462690   0.082988
 0.000005840674  0.000005729336
  0.000000   0.000000   0.000000   0.000000   0.000000   3.784054
  2.581797   0.000000  -2.787220   3.418627   2.039523   0.579123
 0.000006542483  0.000006491642
  0.000000   0.000000   0.000000   0.000000   0.000000   3.566700
  4.290692   0.000000   0.813489   1.697219   4.060968  -0.587693
 0.000001440743  0.000001408317
  0.000000   0.000000   0.000000   0.000000   0.000000   3.761703
  3.418635   0.000000   1.659106  -3.739721   0.313104   0.718404
 0.000008231550  0.000008177337
  0.000000   0.000000   0.000000   0.000000   0.000000   3.136755
  3.089932   0.000000   0.645611  -2.444001   0.365326  -2.879135
-0.000005036795 -0.000004905672
  0.000000   0.000000   0.000000   0.000000   0.000000   3.036808
  3.090457   0.000000  -0.518500  -3.263332   0.581797  -3.337123
-0.000000040219 -0.000000039125
  0.000000   0.000000   0.000000   0.000000   0.000000   3.010046
  2.304151   0.000000  -1.975533  -3.579063   3.681350  -0.078177
-0.000000020320 -0.000000000481
  0.000000   0.000000   0.000000   0.000000   0.000000   3.128421
  3.001814   0.000000  -0.906383  -0.134214   0.535479  -3.997576
-0.000002163503 -0.000002049267
  0.000000   0.000000   0.000000   0.000000   0.000000   3.503836
  3.399197   0.000000  -2.800141   3.861994   1.398120   1.685787
 0.000005420242  0.000005361769
  0.000000   0.000000   0.000000   0.000000   0.000000   3.393062
  0.831556   0.000000  -3.590574  -1.724064   2.523895  -2.244086
-0.000006003239 -0.000005807003
  0.000000   0.000000   0.000000   0.000000   0.000000   3.002475
  2.459871   0.000000  -1.760455  -3.105073   1.811737  -1.818912
 0.000001242639  0.000001228004
  0.000000   0.000000   0.000000   0.000000   0.000000   3.129212
  3.162693   0.000000  -0.240320  -3.642626   0.677558  -1.046013
 0.000000332040  0.000000337688
  0.000000   0.000000   0.000000   0.000000   0.000000   3.103997
  2.961639   0.000000  -1.029967  -4.987760   0.458041   0.366140
-0.000000230347 -0.000000215468
  0.000000   0.000000   0.000000   0.000000   0.000000   3.002545
  2.955188   0.000000  -1.183222  -3.226427   2.941084   1.414064
-0.000001653588 -0.000001589294
  0.000000   0.000000   0.000000   0.000000   0.000000   3.024008
  3.378272   0.000000   1.010364  -3.246595   0.959653  -1.721897
-0.000003598283 -0.000003481172
  0.000000   0.000000   0.000000   0.000000   0.000000   3.177958
  3.832560   0.000000  -1.784020   1.409006   3.857384  -1.897760
-0.000000137972 -0.000000114331
  0.000000   0.000000   0.000000   0.000000   0.000000   3.083278
  2.024616   0.000000  -2.690400  -1.703915   3.261844   1.485786
-0.000004492561 -0.000004324946
  0.000000   0.000000   0.000000   0.000000   0.000000   3.177917
  2.557176   0.000000  -2.123544  -3.257465   1.824905   0.719891
-0.000003357244 -0.000003257043
  0.000000   0.000000   0.000000   0.000000   0.000000   3.685381
  3.790195   0.000000   1.197871  -3.178950   1.762756   1.747727
 0.000006818403  0.000006761114
  0.000000   0.000000   0.000000   0.000000   0.000000   3.625949
  4.047608   0.000000   1.581287  -1.098400   4.168518   0.575610
 0.000000696592  0.000000676653
  0.000000   0.000000   0.000000   0.000000   0.000000   3.401501
  3.214897   0.000000   1.172098  -1.073458   0.424724  -3.322860
-0.000006707770 -0.000006507313
  0.000000   0.000000   0.000000   0.000000   0.000000   3.756285
  3.725086   0.000000   0.869258   1.613970   3.807130   0.658860
 0.000007465261  0.000007314808
  0.000000   0.000000   0.000000   0.000000   0.000000   3.444688
  3.220988   0.000000  -1.231186   1.263179   4.277222  -0.501781
 0.000001639702  0.000001620191
  0.000000   0.000000   0.000000   0.000000   0.000000   3.302765
  3.639438   0.000000   0.651339   0.311960   4.158530   1.623455
 0.000006982268  0.000006831393
  0.000000   0.000000   0.000000   0.000000   0.000000   3.449027
  4.169525   0.000000   1.606952   1.208521   4.199795   1.148403
 0.000003242967  0.000003158287
  0.000000   0.000000   0.000000   0.000000   0.000000   3.278001
  1.925256   0.000000  -2.887079  -1.710430   1.253925  -3.155616
-0.000010122072 -0.000009841419
  0.000000   0.000000   0.000000   0.000000   0.000000   3.294539
  2.628564   0.000000  -2.113346  -2.314238   2.452635   0.496334
-0.000002780850 -0.000002691974
  0.000000   0.000000   0.000000   0.000000   0.000000   3.917791
  2.096662   0.000000  -3.347777   3.498805   2.027786   0.232608
 0.000001852191  0.000001842994
  0.000000   0.000000   0.000000   0.000000   0.000000   3.006704
  3.257872   0.000000  -0.931672  -1.639268   4.792684  -0.175966
 0.000000016330  0.000000016153
  0.000000   0.000000   0.000000   0.000000   0.000000   4.009740
  4.026848   0.000000   0.377746   2.139421   3.026234  -1.674578
 0.000002149085  0.000002120890
  0.000000   0.000000   0.000000   0.000000   0.000000   3.688513
  3.390497   0.000000   1.496690   0.476369   0.468883  -3.773111
-0.000000451846 -0.000000402102
  0.000000   0.000000   0.000000   0.000000   0.000000   3.039164
  1.480038   0.000000  -2.849824   2.213076   3.456954   1.210277
 0.000010135391  0.000010111775
  0.000000   0.000000   0.000000   0.000000   0.000000   3.161699
  1.765485   0.000000  -2.688106   4.554792   2.837342   1.508890
 0.000002480050  0.000002452353
  0.000000   0.000000   0.000000   0.000000   0.000000   3.255710
  2.981090   0.000000  -1.389395  -1.989672   0.685090  -2.989965
 0.000000274049  0.000000272743
  0.000000   0.000000   0.000000   0.000000   0.000000   3.006675
  3.522946   0.000000   0.900834  -3.472905   0.768392  -0.972505
-0.000001302361 -0.000001221596
  0.000000   0.000000   0.000000   0.000000   0.000000   3.320809
  1.711129   0.000000  -3.687598   0.977286   3.939565   0.499836
 0.000000843870  0.000000846624
  0.000000   0.000000   0.000000   0.000000   0.000000   3.041177
  3.346188   0.000000  -1.009566   0.231262   0.232016  -4.451991
-0.000001263845 -0.000001190383
  0.000000   0.000000   0.000000   0.000000   0.000000   3.494159
  1.367201   0.000000  -3.242555  -3.520094   0.345305  -0.081889
-0.000000061153 -0.000000044078
  0.000000   0.000000   0.000000   0.000000   0.000000   3.285218
  3.185863   0.000000  -0.961287  -2.249441   2.801311   1.480118
-0.000000960102 -0.000000861449
  0.000000   0.000000   0.000000   0.000000   0.000000   3.351097
  1.362865   0.000000  -3.664984  -1.967452   2.018308  -2.756350
-0.000004633168 -0.000004483210
  0.000000   0.000000   0.000000   0.000000   0.000000   4.041748
  4.215336   0.000000   0.551124   1.581185   4.089453   1.826776
 0.000001508436  0.000001470432
  0.000000   0.000000   0.000000   0.000000   0.000000   3.291481
  3.576324   0.000000  -0.253739  -2.624839   2.326033   0.970457
 0.000003144579  0.000003159064
  0.000000   0.000000   0.000000   0.000000   0.000000   3.083037
  3.983292   0.000000  -0.387918  -1.298410   3.704875   0.809383
 0.000000758445  0.000000741990
  0.000000   0.000000   0.000000   0.000000   0.000000   3.329462
  3.710718   0.000000   0.324347  -1.526472   1.673910  -3.078851
-0.000000422144 -0.000000398886
  0.000000   0.000000   0.000000   0.000000   0.000000   3.012812
  3.818647   0.000000  -1.004731  -3.929215   0.268225  -0.962471
 0.000000023708  0.000000021518
  0.000000   0.000000   0.000000   0.000000   0.000000   3.539071
  3.350869   0.000000   1.612489  -2.828933   0.683179  -2.487729
-0.000003299293 -0.000003189712
  0.000000   0.000000   0.000000   0.000000   0.000000   3.128158
  4.066463   0.000000   1.467597  -4.359859   0.381329   0.357001
 0.000000324823  0.000000327122
  0.000000   0.000000   0.000000   0.000000   0.000000   3.767468
  3.600201   0.000000   1.314600   2.578796   2.893047  -1.802901
 0.000006382647  0.000006314441
  0.000000   0.000000   0.000000   0.000000   0.000000   3.017222
  3.695115   0.000000   0.275835   0.922576   4.180045  -0.855485
 0.000003411500  0.000003338943
  0.000000   0.000000   0.000000   0.000000   0.000000   3.740036
  3.689800   0.000000  -1.371348  -3.512660   0.332479   1.784718
-0.000000787114 -0.000000743718
  0.000000   0.000000   0.000000   0.000000   0.000000   3.122972
  0.831006   0.000000  -3.426515   1.534953   3.373613  -1.322183
-0.000001633447 -0.000001475815
  0.000000   0.000000   0.000000   0.000000   0.000000   3.093334
  2.346567   0.000000  -2.932383  -3.685852   0.968999   0.065610
-0.000000513761 -0.000000491688
  0.000000   0.000000   0.000000   0.000000   0.000000   3.627003
  3.540020   0.000000   0.804586   1.821787   0.750812  -3.104475
 0.000010729461  0.000010673492
  0.000000   0.000000   0.000000   0.000000   0.000000   3.398931
  3.287170   0.000000  -0.945365  -2.234769   2.146763  -2.641714
 0.000000112463  0.000000113523
  0.000000   0.000000   0.000000   0.000000   0.000000   3.052393
  3.898245   0.000000   0.373402   1.946324   3.001437  -1.990415
 0.000010362841  0.000010282086
  0.000000   0.000000   0.000000   0.000000   0.000000   3.105571
  3.388834   0.000000   0.079286  -1.629641   0.244276  -2.988621
-0.000001261102 -0.000001213481
  0.000000   0.000000   0.000000   0.000000   0.000000   3.178287
  2.813910   0.000000  -2.274530  -2.433737   2.311638   1.433154
-0.000006118634 -0.000005934801
  0.000000   0.000000   0.000000   0.000000   0.000000   3.552882
  2.094277   0.000000  -2.909765  -1.575248   1.470912  -3.324044
-0.000004215113 -0.000004082535
  0.000000   0.000000   0.000000   0.000000   0.000000   3.006754
  3.337768   0.000000  -1.216854   1.257052   4.188818   1.501179
 0.000007559929  0.000007453557
  0.000000   0.000000   0.000000   0.000000   0.000000   3.069060
  3.799064   0.000000  -1.688805  -0.279669   1.563406  -3.903992
-0.000000745267 -0.000000697436
  0.000000   0.000000   0.000000   0.000000   0.000000   3.483711
  3.411414   0.000000   1.100491  -1.286105   3.627228   0.481702
 0.000006844750  0.000006746041
  0.000000   0.000000   0.000000   0.000000   0.000000   3.000313
  3.861024   0.000000   1.277853  -1.418743   2.758515  -2.672326
-0.000000756951 -0.000000725827
  0.000000   0.000000   0.000000   0.000000   0.000000   3.798672
  3.761871   0.000000   1.379899   1.517533   3.848671   0.672436
 0.000006934127  0.000006792777
  0.000000   0.000000   0.000000   0.000000   0.000000   3.013584
  1.400860   0.000000  -2.689212   0.026516   4.862718   1.133288
 0.000001333624  0.000001365607
  0.000000   0.000000   0.000000   0.000000   0.000000   3.442737
  3.659813   0.000000  -0.037799   1.435941   0.838919  -3.372375
 0.000005862035  0.000005873524
  0.000000   0.000000   0.000000   0.000000   0.000000   3.279274
  2.220135   0.000000  -2.752815   0.288839   3.364790   1.149957
 0.000002598569  0.000002645544
  0.000000   0.000000   0.000000   0.000000   0.000000   3.541577
  3.056317   0.000000  -1.808144  -0.435843   3.160232   1.706984
 0.000000022271  0.000000095357
  0.000000   0.000000   0.000000   0.000000   0.000000   3.251031
  3.304207   0.000000  -1.011953  -2.740303   1.699103  -1.316112
 0.000000713334  0.000000696869
  0.000000   0.000000   0.000000   0.000000   0.000000   4.042215
  4.055506   0.000000  -0.051068   0.639962   3.959047   0.734439
 0.000000874959  0.000000846876
  0.000000   0.000000   0.000000   0.000000   0.000000   3.506734
  3.522967   0.000000   0.277703  -0.583909   3.658923  -0.043720
 0.000003302777  0.000003230645
  0.000000   0.000000   0.000000   0.000000   0.000000   3.432322
  3.720812   0.000000  -0.438727   4.271056   0.095501   3.316239
 0.000053292800  0.000052842173
  0.000000   0.000000   0.000000   0.000000   0.000000   3.006437
  3.169890   0.000000   0.231215   6.327325   0.163240  -0.752946
-0.000022495509 -0.000021948389
  0.000000   0.000000   0.000000   0.000000   0.000000   3.153524
  2.974700   0.000000  -1.225110   2.875356   0.206106  -4.553004
-0.000009579579 -0.000009247800
  1.661701   1.661701   1.661701   1.661701  -1.661701  -1.661701
 -1.661701   1.661701  -1.661701  -1.661701  -1.661701   1.661701
 0.000001391816  0.000001350237
  0.000000   0.000000   0.000000   0.000000   0.000000   3.087094
  2.117079   0.000000  -3.280028  -0.738115   2.744624  -2.819391
-0.000006932779 -0.000006721453
  0.000000   0.000000   0.000000   0.000000   0.000000   3.046741
  1.490700   0.000000  -2.690985   3.084921   1.368333  -4.967388
 0.000017770480  0.000017426990
  0.000000   0.000000   0.000000   0.000000   0.000000   3.028008
  2.730463   0.000000  -1.647671   5.562011   1.163338  -0.199911
 0.000023378995  0.000023088473
  0.000000   0.000000   0.000000   2.762966   0.000000  -1.992678
  0.000000   0.000000   3.000559  -3.082762   1.605723   2.194812
-0.000011443851 -0.000011122798
  0.000000   0.000000   0.000000   3.758441   0.000000   0.382193
  0.000000   0.000000   3.000148  -3.904651   2.307231   3.424827
-0.000000384421 -0.000000366821
  0.000000   0.000000   0.000000   0.000000   0.000000   3.599636
  3.578033   0.000000   0.727789   3.997833   0.455092   4.544776
 0.000049397805  0.000048954179
  0.000000   0.000000   0.000000   1.920483   0.000000  -2.443087
  0.000000   0.000000   3.003122  -2.933812   0.754574   3.788794
-0.000014739899 -0.000014330630
  0.000000   0.000000   0.000000   0.000000   0.000000   3.073679
  3.173855   0.000000   0.266255   5.611586   0.779739  -2.541795
-0.000008453484 -0.000008188974
  0.000000   0.000000   0.000000   3.477187   0.000000   1.493504
  0.000000   0.000000   3.597717  -3.462966   0.038537   2.055123
 0.000021613599  0.000021457023
  0.000000   0.000000   0.000000   3.040634   0.000000  -1.249224
  0.000000   0.000000   3.155439   3.756952   0.568604   3.842882
 0.000040649776  0.000040221921
  0.000000   0.000000   0.000000   0.000000   0.000000   3.609553
  4.158967   0.000000   0.372030   4.412767   0.996658   4.880044
 0.000006688328  0.000006613084
  0.000000   0.000000   0.000000   0.000000   0.000000   3.256034
  3.429505   0.000000  -0.171449   4.166231   1.276347   3.862204
 0.000043694060  0.000043265303
  0.000000   0.000000   0.000000   0.000000   0.000000   3.083708
  3.278268   0.000000   1.141386   6.770162   0.035742   1.157204
-0.000018528390 -0.000018036929
  0.000000   0.000000   0.000000   0.000000   0.000000   3.032083
  3.133787   0.000000  -0.297779   3.009377   0.943747  -3.925271
-0.000006403585 -0.000006133389
  0.000000   0.000000   0.000000   0.000000   0.000000   3.013713
  1.121175   0.000000  -3.093440  -2.553872   0.012275  -3.117765
-0.000019182701 -0.000018690506
  0.000000   0.000000   0.000000   0.000000   0.000000   3.626042
  3.473029   0.000000  -1.341973   3.043815   2.473371   1.562003
 0.000028108234  0.000027842449
  0.000000   0.000000   0.000000   0.000000   0.000000   3.184718
  2.316603   0.000000  -2.591271  -0.930897   1.240880  -3.562586
-0.000015601131 -0.000015190958
  0.000000   0.000000   0.000000   4.187778   0.000000   0.806869
  0.000000   0.000000   3.777119   2.519213   3.364201   2.961619
 0.000009647030  0.000009513213
  0.000000   0.000000   0.000000   0.000000   0.000000   3.068478
  4.136273   0.000000  -0.205345   4.130098   2.370704   3.271479
 0.000018483901  0.000018275489
  0.000000   0.000000   0.000000   0.000000   0.000000   3.493325
  2.243365   0.000000  -2.760412   3.474695   1.919674   0.146377
 0.000013600221  0.000013520604
  0.000000   0.000000   0.000000   0.000000   0.000000   3.187818
  2.301440   0.000000  -2.221300   4.897755   0.787499  -0.472832
 0.000027650140  0.000027329646
  0.000000   0.000000   0.000000   0.000000   0.000000   3.051206
  3.194351   0.000000   0.386132   5.226611   0.907420   3.878899
 0.000023006346  0.000022694000
  0.000000   0.000000   0.000000   3.525494   0.000000   0.296220
  0.000000   0.000000   3.171756   0.068869   3.998593   2.931679
 0.000007771355  0.000007643881
  0.000000   0.000000   0.000000   0.000000   0.000000   3.523614
  3.567827   0.000000   0.106587   5.086034   0.203236  -3.215544
-0.000002808135 -0.000002700956
  0.000000   0.000000   0.000000   0.000000   0.000000   3.006535
  3.048073   0.000000  -2.610559   3.377431   3.605749   0.832974
 0.000003511760  0.000003475072
  0.000000   0.000000   0.000000   3.510880   0.000000   0.898781
  0.000000   0.000000   3.448813  -3.708287   0.645185   3.186312
 0.000002716375  0.000002751537
  0.000000   0.000000   0.000000   1.277948   0.000000  -3.088785
  0.000000   0.000000   3.055764  -0.655392   3.505435   1.750397
-0.000004293966 -0.000004090212
  0.000000   0.000000   0.000000   0.000000   0.000000   3.655397
  3.789536   0.000000   1.238848   2.793613   3.214353   3.524406
 0.000019942719  0.000019703124
  0.000000   0.000000   0.000000   0.000000   0.000000   3.057712
  2.435899   0.000000  -1.912984   4.880815   1.984700  -1.900082
 0.000017248309  0.000017015791
  0.000000   0.000000   0.000000   3.885631   0.000000  -0.528392
  0.000000   0.000000   3.711058  -3.608777   0.792185   2.114987
 0.000000135958  0.000000158378
  0.000000   0.000000   0.000000   0.000000   0.000000   3.880214
  3.736620   0.000000   1.754741   2.229529   3.834995   1.150671
 0.000007608599  0.000007461537
  0.000000   0.000000   0.000000   0.000000   0.000000   3.667221
  3.323186   0.000000   1.743589   6.631612   0.158820  -0.111224
-0.000003159361 -0.000003045087
  0.000000   0.000000   0.000000   3.199393   0.000000  -1.292740
  0.000000   0.000000   3.345924   3.340308   0.023770   4.354739
 0.000026031241  0.000025725965
  0.000000   0.000000   0.000000   3.390890   0.000000   1.598825
  0.000000   0.000000   3.505692  -0.460869   3.667344   4.326260
 0.000003482241  0.000003442641
  0.000000   0.000000   0.000000   3.012643   0.000000   0.596337
  0.000000   0.000000   3.041208  -1.080505   0.485306   6.557005
-0.000013832048 -0.000013460524
  0.000000   0.000000   0.000000   3.773120   0.000000   0.987546
  0.000000   0.000000   3.069995  -2.742611   2.564998   1.824907
 0.000005831311  0.000005802169
  0.000000   0.000000   0.000000   4.308993   0.000000   1.346671
  0.000000   0.000000   3.050643   0.932003   4.456169   2.325048
 0.000002070891  0.000002005402
  0.000000   0.000000   0.000000   0.000000   0.000000   3.104887
  3.730220   0.000000   0.851508   2.921786   1.022680  -3.004785
 0.000016296099  0.000016195838
  1.520280   1.520280   1.520280   1.520280  -1.520280  -1.520280
 -1.520280   1.520280  -1.520280  -1.520280  -1.520280   1.520280
 0.000008665284  0.000008481214
  0.000000   0.000000   0.000000   0.000000   0.000000   3.030203
  4.107425   0.000000   0.711653   3.309140   0.757794  -3.680051
 0.000002974077  0.000002955781
  0.000000   0.000000   0.000000   4.595241   0.000000  -0.502069
  0.000000   0.000000   3.099697   2.122834   4.255520   1.578524
 0.000001696367  0.000001656624
  0.000000   0.000000   0.000000   2.147413   0.000000  -3.275837
  0.000000   0.000000   3.034064  -2.315889   3.283922   1.532231
-0.000000986734 -0.000000945836
  0.000000   0.000000   0.000000   2.570341   0.000000  -1.590369
  0.000000   0.000000   3.006757   3.668953   0.675931   5.102114
 0.000007179469  0.000007059117
  0.000000   0.000000   0.000000   3.238792   0.000000   1.085518
  0.000000   0.000000   3.266494   0.339976   1.935512   6.105736
-0.000002057450 -0.000001896220
  0.000000   0.000000   0.000000   0.000000   0.000000   3.228303
  3.170362   0.000000   1.573012   6.139031   1.748105   0.661917
-0.000012063123 -0.000011719841
  0.000000   0.000000   0.000000   0.000000   0.000000   3.001018
  2.788585   0.000000  -1.873025   5.788635   1.926834  -2.529989
 0.000004257805  0.000004141328
  0.000000   0.000000   0.000000   3.533954   0.000000   1.890907
  0.000000   0.000000   3.941984  -1.142245   3.470627   2.144830
 0.000010846139  0.000010693626
  0.000000   0.000000   0.000000   4.373149   0.000000   1.203696
  0.000000   0.000000   3.167515   3.358466   2.637431   5.293046
 0.000003873646  0.000003817919
  0.000000   0.000000   0.000000   3.351109   0.000000   0.043621
  0.000000   0.000000   3.120503  -2.898934   1.686395   3.741790
-0.000006604758 -0.000006329043
  0.000000   0.000000   0.000000   3.655928   0.000000   1.624632
  0.000000   0.000000   3.957751  -2.584765   3.192237   3.326681
 0.000001753331  0.000001731355
  0.000000   0.000000   0.000000   1.748245   0.000000  -2.760551
  0.000000   0.000000   3.205047  -3.836673   0.939422   3.029658
-0.000003897459 -0.000003777089
  0.000000   0.000000   0.000000   3.644398   0.000000  -0.226042
  0.000000   0.000000   3.034946   3.742621   0.916316   5.234382
 0.000010235444  0.000010083976
  0.000000   0.000000   0.000000   3.167115   0.000000   0.834822
  0.000000   0.000000   3.218911  -3.583865   1.546873   3.550251
 0.000000253898  0.000000351379
  0.000000   0.000000   0.000000   0.000000   0.000000   3.635295
  3.391307   0.000000  -1.646082   5.030254   1.712233   1.305850
 0.000007772964  0.000007675073
  0.000000   0.000000   0.000000   2.637815   0.000000  -2.309745
  0.000000   0.000000   3.135323   3.218686   1.518280   3.025847
 0.000024590906  0.000024322834
  0.000000   0.000000   0.000000   2.130556   0.000000  -2.280248
  0.000000   0.000000   3.021713   4.358450   2.393003   1.775380
 0.000011272097  0.000011139565
  0.000000   0.000000   0.000000   3.518930   0.000000   0.992564
  0.000000   0.000000   3.041622  -0.868984   0.393572   6.965793
-0.000002637613 -0.000002548761
  0.000000   0.000000   0.000000   0.000000   0.000000   3.008012
  4.145313   0.000000   0.465677   5.047717   2.307012   4.442891
 0.000003368978  0.000003305518
  0.000000   0.000000   0.000000   3.109466   0.000000  -1.170635
  0.000000   0.000000   3.316095   1.168783   3.162702   3.500524
 0.000017086183  0.000016896983
  0.000000   0.000000   0.000000   0.000000   0.000000   3.384739
  1.468193   0.000000  -3.101826  -1.778014   0.997247  -3.848611
-0.000009064602 -0.000008806471
  0.000000   0.000000   0.000000   4.050062   0.000000  -0.492667
  0.000000   0.000000   4.071481   4.252292   0.222077   3.797037
 0.000010766084  0.000010672475
  0.000000   0.000000   0.000000   2.614367   0.000000  -1.856082
  0.000000   0.000000   3.156466  -0.178468   0.843096   6.256471
 0.000005541225  0.000005419655
  0.000000   0.000000   0.000000   0.000000   0.000000   3.010238
  2.567169   0.000000  -1.575736   5.081652   0.328128  -3.991475
 0.000003049401  0.000002991822
  0.000000   0.000000   0.000000   0.000000   0.000000   3.026358
  3.378314   0.000000   0.406236   5.770816   1.206327   2.664703
 0.000014350202  0.000014212853
  0.000000   0.000000   0.000000   3.612806   0.000000  -0.319605
  0.000000   0.000000   3.057640   3.013629   1.290231   4.717933
 0.000034022155  0.000033654636
  0.000000   0.000000   0.000000   4.045394   0.000000   0.424394
  0.000000   0.000000   3.011043   2.097225   3.962874   2.057946
 0.000012230537  0.000012025024
  0.000000   0.000000   0.000000   0.000000   0.000000   3.025910
  2.574429   0.000000  -1.677890  -0.655160   2.496631  -4.694523
-0.000000971931 -0.000000929921
  0.000000   0.000000   0.000000   0.000000   0.000000   3.094280
  3.543239   0.000000   1.353250   4.488931   2.854089  -0.987667
 0.000006812758  0.000006774131
  0.000000   0.000000   0.000000   3.705417   0.000000   0.341068
  0.000000   0.000000   3.050316  -4.133970   1.121436   1.820063
 0.000000745160  0.000000760359
  0.000000   0.000000   0.000000   3.170684   0.000000   0.061501
  0.000000   0.000000   3.004951   0.065098   0.247360   6.265131
-0.000009843329 -0.000009560146
  0.000000   0.000000   0.000000   0.000000   0.000000   3.682601
  3.400468   0.000000   1.650843   3.954895   2.041232   4.861852
 0.000018453193  0.000018284624
  0.000000   0.000000   0.000000   0.000000   0.000000   3.006801
  3.024895   0.000000  -0.211238   5.526033   3.271898  -1.772343
-0.000001364745 -0.000001321230
  0.000000   0.000000   0.000000   0.000000   0.000000   3.393602
  3.628485   0.000000   1.294240   6.649359   0.052044   3.883366
-0.000000728448 -0.000000683303
  0.000000   0.000000   0.000000   0.000000   0.000000   3.063595
  3.721557   0.000000   0.151633   4.643054   0.778765   3.793999
 0.000043510856  0.000043065588
  0.000000   0.000000   0.000000   3.329956   0.000000  -2.410819
  0.000000   0.000000   3.006180   3.815956   1.301714   1.703516
 0.000026879449  0.000026632547
  0.000000   0.000000   0.000000   0.000000   0.000000   3.164558
  3.455049   0.000000  -0.683399   1.752037   1.706678  -3.314890
-0.000001332365 -0.000001141130
  0.000000   0.000000   0.000000   3.810199   0.000000  -2.110720
  0.000000   0.000000   3.044811   4.550566   1.212560   2.484220
 0.000007745087  0.000007654065
  0.000000   0.000000   0.000000   2.179429   0.000000  -2.827386
  0.000000   0.000000   3.402076  -2.904368   1.353216   1.812312
-0.000009624578 -0.000009351344
  0.000000   0.000000   0.000000   0.000000   0.000000   4.064512
  4.149664   0.000000  -0.177230   2.088634   3.490861  -1.094548
 0.000000859433  0.000000844626
  0.000000   0.000000   0.000000   3.500155   0.000000   0.510633
  0.000000   0.000000   3.337683  -3.259777   1.713794   1.912668
 0.000007889140  0.000007876421
  0.000000   0.000000   0.000000   0.000000   0.000000   3.018378
  3.517658   0.000000  -1.738872   2.553274   3.411458   0.330463
 0.000012976018  0.000012859019
  0.000000   0.000000   0.000000   0.000000   0.000000   3.087508
  3.190014   0.000000  -0.227581   1.725246   3.350608  -2.495327
 0.000002161546  0.000002195039
  0.000000   0.000000   0.000000   0.000000   0.000000   3.007776
  0.945560   0.000000  -3.205437   3.268487   2.955700  -0.790462
 0.000003722059  0.000003769289
  0.000000   0.000000   0.000000   0.000000   0.000000   3.107253
  2.330968   0.000000  -2.614380   5.679711   0.522314   0.511208
 0.000003938208  0.000003887720
  0.000000   0.000000   0.000000   2.663264   0.000000  -1.858430
  0.000000   0.000000   3.016204   2.738017   1.624568   4.673268
 0.000013565495  0.000013392430
  0.000000   0.000000   0.000000   0.000000   0.000000   3.394523
  3.489723   0.000000  -0.861138   1.095910   1.883737  -3.070417
-0.000000149466 -0.000000040638
  0.000000   0.000000   0.000000   4.034752   0.000000  -0.290732
  0.000000   0.000000   3.283503   3.955734   1.002990   4.054386
 0.000024617221  0.000024388249
  0.000000   0.000000   0.000000   0.000000   0.000000   3.017346
  3.487054   0.000000  -1.291480   2.149904   0.140971  -4.902262
-0.000004035038 -0.000003890559
  0.000000   0.000000   0.000000   4.189628   0.000000   1.504263
  0.000000   0.000000   3.381020  -2.662237   3.371951   1.949766
 0.000000704450  0.000000692157
  0.000000   0.000000   0.000000   3.559817   0.000000  -2.040346
  0.000000   0.000000   3.826949   3.615697   1.333293   2.030846
 0.000011732846  0.000011615848
  0.000000   0.000000   0.000000   0.000000   0.000000   3.390131
  4.426599   0.000000   1.137395   2.702249   4.434489   2.230570
 0.000001754978  0.000001711140
  0.000000   0.000000   0.000000   0.408896   0.000000  -3.441367
  0.000000   0.000000   3.048325  -2.365826   2.186204   4.469283
 0.000001016112  0.000000985999
  0.000000   0.000000   0.000000   2.578679   0.000000  -2.756984
  0.000000   0.000000   3.087640  -3.224723   1.582250   1.602120
-0.000004232539 -0.000004105278
  0.000000   0.000000   0.000000   3.982905   0.000000   1.456299
  0.000000   0.000000   4.162320   3.874856   1.187511   5.652251
 0.000006491054  0.000006420749
  0.000000   0.000000   0.000000   2.217464   0.000000  -2.084910
  0.000000   0.000000   3.036882  -2.552930   1.232414   4.399083
-0.000008759220 -0.000008446354
  0.000000   0.000000   0.000000   0.000000   0.000000   3.017458
  4.052948   0.000000  -0.967824   3.709907   4.206828  -0.551985
 0.000001501386  0.000001481261
  0.000000   0.000000   0.000000   1.082760   0.000000  -2.866912
  0.000000   0.000000   3.017840   0.749116   1.087617   6.025772
 0.000014961758  0.000014647655
  0.000000   0.000000   0.000000   2.597221   0.000000  -2.495982
  0.000000   0.000000   3.001777   3.908991   0.358669   3.216464
 0.000013300957  0.000013145110
  0.000000   0.000000   0.000000   3.683210   0.000000   0.179836
  0.000000   0.000000   3.409052   0.345105   4.586027   3.624988
 0.000001011312  0.000000985783
  0.000000   0.000000   0.000000   0.000000   0.000000   3.614961
  3.576248   0.000000  -1.173713   4.007617   0.719196   2.800336
 0.000035260646  0.000034948663
  0.000000   0.000000   0.000000   3.887403   0.000000   1.272972
  0.000000   0.000000   3.346148   3.389044   1.925449   5.075468
 0.000019901818  0.000019702072
  0.000000   0.000000   0.000000   3.201285   0.000000  -1.038983
  0.000000   0.000000   3.006611  -1.859160   3.390991   4.480864
-0.000000731477 -0.000000708337
  0.000000   0.000000   0.000000   0.000000   0.000000   3.378875
  3.371572   0.000000  -0.438506   6.312278   1.350879  -1.531527
-0.000002710490 -0.000002627742
  0.000000   0.000000   0.000000   0.000000   0.000000   3.011265
  3.049066   0.000000  -0.390726   4.337882   0.113355  -3.411016
-0.000020727261 -0.000020146191
  0.000000   0.000000   0.000000   0.000000   0.000000   3.550299
  3.153324   0.000000  -1.662876   2.334115   3.313166  -0.621740
 0.000005188066  0.000005163403
  0.000000   0.000000   0.000000   0.000000   0.000000   3.182961
  3.708433   0.000000   1.244774   3.145610   3.901437   0.623482
 0.000012344416  0.000012146380
  0.000000   0.000000   0.000000   0.000000   0.000000   3.060087
  1.583372   0.000000  -2.698199   2.145538   2.138253  -4.933499
 0.000009320099  0.000009156071
  0.000000   0.000000   0.000000   3.733519   0.000000  -1.092719
  0.000000   0.000000   3.007159   3.593303   1.941094   2.956937
 0.000038880381  0.000038504167
  0.000000   0.000000   0.000000   1.175055   0.000000  -3.681979
  0.000000   0.000000   3.629601   1.101083   3.425399   1.948621
-0.000000662746 -0.000000616786
  0.000000   0.000000   0.000000   0.000000   0.000000   3.051976
  3.996075   0.000000   0.112547   4.313019   1.175663   4.667777
 0.000012402491  0.000012247616
  0.000000   0.000000   0.000000   0.000000   0.000000   3.004972
  2.783124   0.000000  -1.612320   3.035818   3.591720   1.417603
 0.000020247822  0.000020024016
  0.000000   0.000000   0.000000   2.182436   0.000000  -2.722771
  0.000000   0.000000   3.142167   3.992952   1.797563   1.703386
 0.000012351780  0.000012245480
  0.000000   0.000000   0.000000   2.937133   0.000000  -0.835225
  0.000000   0.000000   3.013450  -3.717789   1.295528   2.050377
-0.000005684525 -0.000005459919
  0.000000   0.000000   0.000000   0.000000   0.000000   3.017295
  2.607174   0.000000  -2.015767   3.536421   0.514929  -5.308307
 0.000000715134  0.000000756408
  0.000000   0.000000   0.000000   3.645789   0.000000   1.552671
  0.000000   0.000000   3.388551  -1.314335   1.830859   6.707067
-0.000001523863 -0.000001468957
  0.000000   0.000000   0.000000   1.228560   0.000000  -3.517026
  0.000000   0.000000   3.340652   3.388925   0.433914   1.715832
 0.000003944895  0.000003961929
  0.000000   0.000000   0.000000   0.000000   0.000000   3.341084
  3.405482   0.000000   1.213464   5.210188   0.319997   4.345215
 0.000014700151  0.000014586415
  0.000000   0.000000   0.000000   0.000000   0.000000   3.289782
  4.073860   0.000000  -0.178287   4.095321   0.939119   3.856319
 0.000030718055  0.000030440387
  0.000000   0.000000   0.000000   3.617689   0.000000   0.758962
  0.000000   0.000000   3.011237   2.393647   1.485734   5.574244
 0.000024521665  0.000024269211
  0.000000   0.000000   0.000000   3.942972   0.000000   2.031508
  0.000000   0.000000   4.156194   2.015900   3.970681   3.989344
 0.000002188505  0.000002144116
  0.000000   0.000000   0.000000   0.000000   0.000000   3.037489
  2.575766   0.000000  -1.634174   4.715704   0.123534  -3.954128
 0.000004599867  0.000004551775
  0.000000   0.000000   0.000000   0.000000   0.000000   3.080379
  3.109186   0.000000  -0.489586   4.678186   2.520012  -1.699588
-0.000006532950 -0.000006279432
  0.000000   0.000000   0.000000   0.000000   0.000000   3.013573
  3.275180   0.000000  -0.792388   6.457897   1.520866  -2.185729
-0.000001406842 -0.000001367167
  0.000000   0.000000   0.000000   3.321144   0.000000   1.435185
  0.000000   0.000000   3.046386  -2.095137   1.563699   5.614340
-0.000008542975 -0.000008301269
  0.000000   0.000000   0.000000   0.000000   0.000000   3.670398
  3.756937   0.000000   0.506078   3.631555   3.243044   2.492262
 0.000014849609  0.000014661104
  0.000000   0.000000   0.000000   0.000000   0.000000   3.296404
  3.780876   0.000000  -2.242023   3.385540   3.028830   1.298136
 0.000004165184  0.000004117344
  1.590990   1.590990   1.590990   1.590990  -1.590990  -1.590990
 -1.590990   1.590990  -1.590990  -1.590990  -1.590990   1.590990
 0.000003524799  0.000003436441
  0.000000   0.000000   0.000000   0.000000   0.000000   3.337367
  3.481936   0.000000   0.768108   3.419325   3.225130   3.457872
 0.000023325160  0.000023043723
  0.000000   0.000000   0.000000   0.000000   0.000000   3.397380
  3.680491   0.000000  -0.059076   2.481734   3.497931   2.198894
 0.000022219019  0.000021940814
  0.000000   0.000000   0.000000   0.000000   0.000000   3.055118
  3.530757   0.000000   0.628996   6.750351   2.435619  -0.672006
-0.000002354924 -0.000002270107
  0.000000   0.000000   0.000000   3.515519   0.000000   1.054056
  0.000000   0.000000   3.547190  -0.861275   3.929597   2.184079
 0.000006311567  0.000006203328
  0.000000   0.000000   0.000000   3.115599   0.000000  -1.244356
  0.000000   0.000000   3.300475   1.130478   5.025501   1.731926
 0.000001134432  0.000001110763
  0.000000   0.000000   0.000000   0.000000   0.000000   3.315533
  3.826175   0.000000   1.167352   5.228890   0.825379  -2.606923
 0.000000480969  0.000000496677
  0.000000   0.000000   0.000000   0.000000   0.000000   3.008325
  4.614226   0.000000  -0.165572   3.830173   2.805820   3.424092
 0.000007246795  0.000007148767
  0.000000   0.000000   0.000000   0.000000   0.000000   3.025157
  3.930497   0.000000  -1.730019   4.076660   1.821190   2.231742
 0.000017117928  0.000016938895
  0.000000   0.000000   0.000000   3.413982   0.000000  -1.126308
  0.000000   0.000000   3.022083  -2.583356   2.294614   4.132049
-0.000002471447 -0.000002381107
  0.000000   0.000000   0.000000   1.770200   0.000000  -2.756305
  0.000000   0.000000   3.017698  -2.629276   2.014412   3.409746
-0.000008809537 -0.000008569557
  0.000000   0.000000   0.000000   3.577189   0.000000  -1.075861
  0.000000   0.000000   3.607937  -1.439407   3.454698   3.393803
-0.000000318223 -0.000000294844
  0.000000   0.000000   0.000000   0.000000   0.000000   3.166860
  4.212277   0.000000   0.751033   2.193476   3.734572   1.908965
 0.000013330227  0.000013107950
  0.000000   0.000000   0.000000   0.000000   0.000000   3.056432
  3.422964   0.000000   1.342266   6.523228   2.085819   0.594156
-0.000007330366 -0.000007105891
  0.000000   0.000000   0.000000   3.353408   0.000000   0.115509
  0.000000   0.000000   3.087421  -1.056572   0.482832   6.251642
-0.000009829866 -0.000009566461
  0.000000   0.000000   0.000000   2.914436   0.000000  -2.890011
  0.000000   0.000000   3.021566   4.348245   1.682820   2.338505
 0.000003740748  0.000003692272
  0.000000   0.000000   0.000000   0.000000   0.000000   3.077825
  2.816542   0.000000  -1.762545   0.608154   0.964734  -4.173511
-0.000017870865 -0.000017392066
  0.000000   0.000000   0.000000   0.000000   0.000000   3.360246
  3.465061   0.000000   1.143619   3.487290   0.321392  -2.690513
 0.000017994400  0.000017883243
  0.000000   0.000000   0.000000   3.676089   0.000000   0.195151
  0.000000   0.000000   3.351884   3.269252   1.981445   4.149496
 0.000042654510  0.000042250541
  0.000000   0.000000   0.000000   3.797637   0.000000   0.382858
  0.000000   0.000000   3.179998   0.169380   1.059307   6.890127
-0.000000650128 -0.000000618074
  0.000000   0.000000   0.000000   3.830383   0.000000   1.487035
  0.000000   0.000000   3.921505  -0.498362   3.594172   1.978949
 0.000006558212  0.000006438945
  0.000000   0.000000   0.000000   0.000000   0.000000   3.019021
  3.946909   0.000000   0.293355   2.410765   3.231912  -1.452711
 0.000012112776  0.000012000235
  0.000000   0.000000   0.000000   2.098915   0.000000  -2.605345
  0.000000   0.000000   3.026453  -4.326763   0.568793   1.543871
-0.000002133676 -0.000002063825
  0.000000   0.000000   0.000000   0.000000   0.000000   3.081683
  0.710080   0.000000  -4.057006   0.968678   3.854860  -2.038153
-0.000001631467 -0.000001551617
  0.000000   0.000000   0.000000   0.000000   0.000000   3.276279
  3.225622   0.000000  -1.935251   3.573665   2.790296   0.605231
 0.000015848652  0.000015695382
  0.000000   0.000000   0.000000   3.062061   0.000000  -0.892583
  0.000000   0.000000   3.040613   4.367467   1.402878   3.435567
 0.000035521624  0.000035113222
  0.000000   0.000000   0.000000   2.902607   0.000000  -1.970623
  0.000000   0.000000   3.106548  -3.272312   0.368037   1.893669
-0.000011965629 -0.000011621655
  0.000000   0.000000   0.000000   3.198685   0.000000   1.292681
  0.000000   0.000000   3.425330  -2.952206   1.547562   4.427112
-0.000003755605 -0.000003560549
  0.000000   0.000000   0.000000   0.000000   0.000000   3.077254
  2.572943   0.000000  -1.695104   5.474996   0.636525  -2.588359
 0.000013135277  0.000012881714
  0.000000   0.000000   0.000000   4.210433   0.000000   0.217914
  0.000000   0.000000   3.744322   0.847707   4.125421   2.810577
 0.000001501078  0.000001466624
  0.000000   0.000000   0.000000   0.000000   0.000000   3.184490
  1.592612   0.000000  -3.002972   4.867922   0.548338  -2.268607
 0.000005066390  0.000004990271
  0.000000   0.000000   0.000000   3.095799   0.000000  -1.698923
  0.000000   0.000000   3.099955   4.457362   0.231624   2.665388
 0.000031165672  0.000030865700
  0.000000   0.000000   0.000000   0.000000   0.000000   3.084829
  4.105348   0.000000   1.220799   3.482970   0.596590  -3.056344
 0.000008335619  0.000008258965
  0.000000   0.000000   0.000000   3.512270   0.000000   1.647900
  0.000000   0.000000   3.744991   2.543081   1.691125   6.328774
 0.000007500688  0.000007425767
  0.000000   0.000000   0.000000   0.000000   0.000000   3.120001
  3.193198   0.000000   1.058254   6.349929   0.384080   2.879937
-0.000006013531 -0.000005799071
  0.000000   0.000000   0.000000   0.802846   0.000000  -2.921301
  0.000000   0.000000   3.002265  -1.590770   2.884797   4.277925
 0.000000684351  0.000000687596
  0.000000   0.000000   0.000000   2.878976   0.000000  -1.420404
  0.000000   0.000000   3.084938   1.961620   0.172730   5.729018
 0.000012681060  0.000012487795
  0.000000   0.000000   0.000000   0.000000   0.000000   3.603277
  3.335458   0.000000  -1.733694   1.895555   3.712552  -0.555523
 0.000001866083  0.000001857661
  0.000000   0.000000   0.000000   3.958644   0.000000   0.975962
  0.000000   0.000000   3.491833   0.721364   3.886155   2.094263
 0.000007071749  0.000006923312
  0.000000   0.000000   0.000000   0.000000   0.000000   3.867000
  3.832622   0.000000   1.223392   3.042240   0.760166  -2.806267
 0.000006013849  0.000005960079
  0.000000   0.000000   0.000000   3.147877   0.000000  -0.187135
  0.000000   0.000000   3.138727  -0.826217   4.420200   2.854556
 0.000001872036  0.000001842622
  0.000000   0.000000   0.000000   4.436690   0.000000   1.253903
  0.000000   0.000000   3.569349   1.258670   4.482929   1.959877
 0.000000961139  0.000000927990
  0.000000   0.000000   0.000000   0.000000   0.000000   3.068528
  3.591032   0.000000   0.407240   4.522206   3.247911   1.857289
 0.000015593270  0.000015394856
  0.000000   0.000000   0.000000   3.648829   0.000000   1.829421
  0.000000   0.000000   3.762642   0.703790   2.994781   6.454035
 0.000000506837  0.000000510022
  0.000000   0.000000   0.000000   0.000000   0.000000   3.062544
  3.278403   0.000000  -1.267743   5.427446   0.766064   3.644287
 0.000004050521  0.000003964202
  0.000000   0.000000   0.000000   0.000000   0.000000   3.391078
  3.397176   0.000000  -0.698029   1.710118   1.777033  -4.387593
-0.000000660439 -0.000000622434
  0.000000   0.000000   0.000000   0.443143   0.000000  -3.394276
  0.000000   0.000000   3.388092  -1.675664   2.975441   3.776905
-0.000002050213 -0.000001990675
  0.000000   0.000000   0.000000   3.898717   0.000000  -0.094834
  0.000000   0.000000   3.396669   3.351755   1.835563   4.382617
 0.000019651939  0.000019450537
  0.000000   0.000000   0.000000   3.542122   0.000000   1.403916
  0.000000   0.000000   3.584254   2.116386   3.563518   3.711685
 0.000017418992  0.000017186601
  0.000000   0.000000   0.000000   0.000000   0.000000   3.960222
  4.006858   0.000000   1.489952   3.094984   2.930955  -1.544018
 0.000003160665  0.000003120508
  0.000000   0.000000   0.000000   3.658263   0.000000   1.607741
  0.000000   0.000000   3.433559  -3.592351   1.460560   2.460602
 0.000005426221  0.000005393737
  0.000000   0.000000   0.000000   3.257849   0.000000   0.537295
  0.000000   0.000000   3.026092  -1.992438   3.247479   3.767737
-0.000000618250 -0.000000534521
  0.000000   0.000000   0.000000   4.236606   0.000000   1.080925
  0.000000   0.000000   4.215772   1.665044   3.987220   2.666987
 0.000001672145  0.000001633081
  0.000000   0.000000   0.000000   0.000000   0.000000   3.190672
  3.249082   0.000000  -1.287111   5.115616   0.342103   1.666334
 0.000039775308  0.000039338572
  0.000000   0.000000   0.000000   0.000000   0.000000   3.086629
  2.454571   0.000000  -2.533215   2.286461   3.316972  -1.251902
 0.000002060485  0.000002167871
  0.000000   0.000000   0.000000   0.000000   0.000000   3.720630
  3.817344   0.000000   0.058884   2.350730   4.184600   2.216842
 0.000003468000  0.000003405074
  0.000000   0.000000   0.000000   0.000000   0.000000   3.039668
  3.661194   0.000000   0.945419   7.308356   0.577427   1.930924
-0.000005127799 -0.000004967026
  0.000000   0.000000   0.000000   0.000000   0.000000   3.627539
  3.711366   0.000000  -0.322312   1.970695   3.397416  -0.665657
 0.000005633026  0.000005555917
  0.000000   0.000000   0.000000   0.000000   0.000000   3.093477
  4.232449   0.000000   0.513846   2.249110   3.967319   0.096956
 0.000006282472  0.000006165374
  0.000000   0.000000   0.000000   3.187474   0.000000   1.237697
  0.000000   0.000000   3.082930  -1.286522   0.068908   6.307764
-0.000016991669 -0.000016544924
  0.000000   0.000000   0.000000   0.000000   0.000000   3.008828
  3.386741   0.000000  -2.688586   3.247290   2.966252   0.515193
 0.000006302896  0.000006255455
  0.000000   0.000000   0.000000   4.284251   0.000000   0.795616
  0.000000   0.000000   3.729498   3.239994   2.863396   4.580748
 0.000004692765  0.000004634475
  0.000000   0.000000   0.000000   2.947214   0.000000  -2.132516
  0.000000   0.000000   3.619950  -3.295386   0.244804   1.850467
-0.000004693149 -0.000004536769
  0.000000   0.000000   0.000000   3.195006   0.000000  -1.910437
  0.000000   0.000000   3.700942   3.317883   1.975298   2.140309
 0.000017520252  0.000017355034
  0.000000   0.000000   0.000000   0.000000   0.000000   3.052228
  3.058798   0.000000  -1.796300   5.717767   0.760584   0.878906
 0.000012957428  0.000012784642
  0.000000   0.000000   0.000000   3.187478   0.000000  -0.114887
  0.000000   0.000000   3.004379  -2.350148   1.124134   5.231488
-0.000013382399 -0.000013008778
  0.000000   0.000000   0.000000   3.399494   0.000000   1.182269
  0.000000   0.000000   3.457297   0.901436   1.550834   6.624891
 0.000000691490  0.000000747960
  0.000000   0.000000   0.000000   0.000000   0.000000   3.802187
  3.564475   0.000000  -2.182271   4.526577   0.620183   1.897410
 0.000005911947  0.000005848376
  0.000000   0.000000   0.000000   0.000000   0.000000   3.030811
  2.134972   0.000000  -2.338544   6.159035   0.420028  -1.652796
 0.000003855533  0.000003765474
  0.000000   0.000000   0.000000   4.109881   0.000000   1.041310
  0.000000   0.000000   3.011222   2.428218   0.848836   6.610918
 0.000003001525  0.000002958966
  0.000000   0.000000   0.000000   0.000000   0.000000   3.062527
  3.067349   0.000000  -1.154050   6.099188   1.327172  -1.177723
 0.000005794472  0.000005692693
  0.000000   0.000000   0.000000   0.000000   0.000000   3.124619
  1.068988   0.000000  -3.649294   3.781010   1.742627  -1.597529
-0.000001348084 -0.000001240175
  0.000000   0.000000   0.000000   4.184847   0.000000  -0.807776
  0.000000   0.000000   3.196654  -1.750892   3.710602   1.910227
-0.000000026200 -0.000000024800
  0.000000   0.000000   0.000000   0.000000   0.000000   3.012836
  3.599910   0.000000  -0.059110   6.489616   1.364589   1.623833
 0.000003259004  0.000003231323
  0.000000   0.000000   0.000000   2.838633   0.000000  -1.814797
  0.000000   0.000000   3.021874   3.257318   0.364874   3.986969
 0.000034755998  0.000034351430
  0.000000   0.000000   0.000000   4.006482   0.000000   0.645470
  0.000000   0.000000   3.059496   3.770550   0.971921   5.117073
 0.000018810165  0.000018605277
  0.000000   0.000000   0.000000   0.000000   0.000000   3.161861
  2.117905   0.000000  -2.706353  -0.888585   1.854299  -3.132443
-0.000018994872 -0.000018513074
  0.000000   0.000000   0.000000   1.743015   0.000000  -2.574467
  0.000000   0.000000   3.033893  -0.660125   3.803562   2.468591
-0.000003095353 -0.000002938857
  0.000000   0.000000   0.000000   3.830755   0.000000  -0.936835
  0.000000   0.000000   3.047171  -0.757126   3.689685   1.767409
 0.000001364552  0.000001351805
  0.000000   0.000000   0.000000   0.000000   0.000000   3.023310
  0.963673   0.000000  -2.911744  -0.545045   3.484609  -4.615307
-0.000000093484 -0.000000086833
  0.000000   0.000000   0.000000   3.997649   0.000000   0.738234
  0.000000   0.000000   3.999305   2.057256   3.267030   2.451216
 0.000012479549  0.000012292259
  0.000000   0.000000   0.000000   0.992728   0.000000  -2.951116
  0.000000   0.000000   3.087118  -0.725058   1.957739   5.803301
 0.000007688643  0.000007521915
  0.000000   0.000000   0.000000   2.337164   0.000000  -2.079032
  0.000000   0.000000   3.114110  -2.959933   1.625706   2.589926
-0.000020132247 -0.000019621516
  0.000000   0.000000   0.000000   3.548680   0.000000   1.756353
  0.000000   0.000000   3.872455  -0.634269   4.003363   4.144412
 0.000001581673  0.000001551992
  0.000000   0.000000   0.000000   0.000000   0.000000   3.027904
  3.166263   0.000000  -1.920822   4.550948   1.094821   1.628569
 0.000034331238  0.000034000889
  0.000000   0.000000   0.000000   0.000000   0.000000   3.249161
  3.267492   0.000000   1.247985   6.767372   0.187051   1.029780
-0.000014372558 -0.000013976798
  0.000000   0.000000   0.000000   3.393151   0.000000  -1.890740
  0.000000   0.000000   3.141213   3.556866   0.121884   4.733107
 0.000004380664  0.000004319307
  0.000000   0.000000   0.000000   0.000000   0.000000   3.001230
  3.211826   0.000000  -0.524781   5.524406   1.347404   2.601020
 0.000020054294  0.000019768489
  0.000000   0.000000   0.000000   3.111444   0.000000   1.128762
  0.000000   0.000000   3.173582  -2.947044   0.933274   5.030859
-0.000011752329 -0.000011402043
  0.000000   0.000000   0.000000   3.862810   0.000000   1.045410
  0.000000   0.000000   3.083656   1.635006   2.989030   5.305735
 0.000006223379  0.000006143430
  0.000000   0.000000   0.000000   3.309242   0.000000   0.289598
  0.000000   0.000000   3.273894   2.214960   1.159289   5.900471
 0.000015297387  0.000015126036
  0.000000   0.000000   0.000000   0.000000   0.000000   3.021699
  2.465231   0.000000  -2.657399  -0.020084   3.536099  -2.700718
-0.000003148524 -0.000003028883
  0.000000   0.000000   0.000000   0.000000   0.000000   3.311140
  3.468801   0.000000  -1.136736   2.320678   3.526665   0.984031
 0.000015556076  0.000015380550
  0.000000   0.000000   0.000000   4.494165   0.000000  -0.577685
  0.000000   0.000000   3.006628   4.379674   0.982665   3.907151
 0.000010861118  0.000010736520
  0.000000   0.000000   0.000000   2.594113   0.000000  -2.826886
  0.000000   0.000000   3.050775   3.879530   0.223860   1.689322
 0.000025035202  0.000024819064
  0.000000   0.000000   0.000000   0.000000   0.000000   3.014095
  2.834609   0.000000  -1.369576   4.435276   4.383418  -1.273157
 0.000000905375  0.000000881217
  0.000000   0.000000   0.000000   3.974050   0.000000  -0.171917
  0.000000   0.000000   3.022856   1.005919   4.443794   2.951762
 0.000002173615  0.000002123967
  0.000000   0.000000   0.000000   0.000000   0.000000   3.578161
  3.677716   0.000000   0.667373   2.612780   2.695593  -1.718788
 0.000011144546  0.000011054374
  0.000000   0.000000   0.000000   0.000000   0.000000   3.238022
  1.823684   0.000000  -3.348730   3.421183   1.740086  -0.341135
 0.000006038599  0.000006082813
  0.000000   0.000000   0.000000   2.962681   0.000000  -0.906817
  0.000000   0.000000   3.027893   3.012323   0.649376   5.030063
 0.000029458581  0.000029086955
  0.000000   0.000000   0.000000   0.000000   0.000000   3.026569
  1.937925   0.000000  -2.471478   1.938548   3.285337  -3.260251
-0.000002547218 -0.000002424108
  0.000000   0.000000   0.000000   0.000000   0.000000   3.178126
  3.852148   0.000000  -0.915777   3.110775   3.864414  -1.389087
 0.000001190018  0.000001191235
  0.000000   0.000000   0.000000   2.797119   0.000000  -2.912321
  0.000000   0.000000   3.404241   3.733803   0.421527   1.909734
 0.000011309391  0.000011198356
  0.000000   0.000000   0.000000   3.685852   0.000000  -2.139624
  0.000000   0.000000   3.614695   3.489397   2.094146   1.945412
 0.000007437040  0.000007356727
  0.000000   0.000000   0.000000   0.000000   0.000000   3.073600
  3.264271   0.000000  -0.879685   2.085325   4.565711   0.902076
 0.000005216266  0.000005122671
  0.000000   0.000000   0.000000   2.609881   0.000000  -1.713485
  0.000000   0.000000   3.018127   1.928012   2.907254   3.772334
 0.000019660302  0.000019447041
  0.000000   0.000000   0.000000   3.759595   0.000000   0.585178
  0.000000   0.000000   3.398319  -3.328627   2.902408   1.821623
 0.000000855207  0.000000848288
  0.000000   0.000000   0.000000   0.000000   0.000000   3.036353
  2.930132   0.000000  -0.801292   4.921702   2.364592  -2.282304
-0.000003621737 -0.000003490315
  0.000000   0.000000   0.000000   2.771158   0.000000  -3.542296
  0.000000   0.000000   3.041553   3.914440   1.778984   1.642662
 0.000002727422  0.000002691817
  0.000000   0.000000   0.000000   3.265371   0.000000  -1.535390
  0.000000   0.000000   3.326618   3.586185   0.690335   3.179353
 0.000044235875  0.000043815727
  0.000000   0.000000   0.000000   0.000000   0.000000   3.727903
  3.394597   0.000000   1.664543   3.092790   3.338997  -0.333296
 0.000012831968  0.000012680825
  0.000000   0.000000   0.000000   0.000000   0.000000   3.007162
  1.635831   0.000000  -3.235570   5.216512   0.312551  -2.407811
 0.000003024752  0.000002977821
  0.000000   0.000000   0.000000   4.082876   0.000000   0.361134
  0.000000   0.000000   3.181229  -4.154288   0.107023   2.371464
 0.000000223028  0.000000235397
  0.000000   0.000000   0.000000   1.451630   0.000000  -3.006963
  0.000000   0.000000   3.028942   2.256728   2.464538   3.243890
 0.000004137405  0.000004142311
  0.000000   0.000000   0.000000   3.204699   0.000000  -1.571870
  0.000000   0.000000   3.419231   0.088023   3.346921   1.964133
 0.000004451755  0.000004442024
  0.000000   0.000000   0.000000   0.000000   0.000000   3.543253
  3.862906   0.000000  -1.154178   2.747734   2.939498   1.506042
 0.000014417657  0.000014261962
  0.000000   0.000000   0.000000   3.028169   0.000000  -1.147032
  0.000000   0.000000   3.227890  -0.718715   3.086133   4.002889
-0.000000207145 -0.000000100983
  0.000000   0.000000   0.000000   3.656658   0.000000   1.464891
  0.000000   0.000000   3.542858   2.460550   3.138393   4.183840
 0.000021608077  0.000021364163
  0.000000   0.000000   0.000000   3.750236   0.000000   0.534635
  0.000000   0.000000   3.682825   1.348359   3.529321   2.698813
 0.000015966543  0.000015726225
  0.000000   0.000000   0.000000   0.000000   0.000000   4.090405
  3.787291   0.000000   1.601281   1.642944   3.679294   2.084500
 0.000007818578  0.000007656299
  0.000000   0.000000   0.000000   1.958270   0.000000  -3.059639
  0.000000   0.000000   3.025170   3.541738   1.314103   2.073914
 0.000013974596  0.000013855664
  0.000000   0.000000   0.000000   0.000000   0.000000   3.048361
  4.116031   0.000000  -0.465072   1.655255   1.467940  -4.035679
 0.000000650924  0.000000678081
  0.000000   0.000000   0.000000   3.207386   0.000000   0.061229
  0.000000   0.000000   3.055619   0.853591   1.367387   6.365355
 0.000000570046  0.000000610373
  0.000000   0.000000   0.000000   0.000000   0.000000   3.001179
  3.179504   0.000000   0.561223   5.597897   2.163373  -1.050474
-0.000012045633 -0.000011700559
  0.000000   0.000000   0.000000   0.000000   0.000000   3.195618
  2.906086   0.000000  -1.560949   5.756283   1.444604  -2.775433
 0.000002865477  0.000002785838
  0.000000   0.000000   0.000000   3.895518   0.000000   0.880568
  0.000000   0.000000   3.385814   2.742583   3.167448   3.502472
 0.000023420897  0.000023148888
  0.000000   0.000000   0.000000   2.883937   0.000000  -1.906911
  0.000000   0.000000   3.000741  -1.656955   3.011061   2.312203
-0.000006508710 -0.000006288313
  0.000000   0.000000   0.000000   0.000000   0.000000   3.304231
  2.996170   0.000000  -1.634235   6.092735   0.821201  -0.169943
 0.000007518995  0.000007404969
  0.000000   0.000000   0.000000   0.000000   0.000000   3.089803
  3.481288   0.000000   0.596804   3.284264   3.427627  -1.514614
 0.000006141713  0.000006102404
  0.000000   0.000000   0.000000   0.000000   0.000000   3.130407
  0.865256   0.000000  -3.253259   0.422701   3.346054  -2.205399
-0.000011056685 -0.000010704894
  0.000000   0.000000   0.000000   3.399157   0.000000  -0.447803
  0.000000   0.000000   3.003836  -3.547035   0.545187   2.465863
-0.000003859479 -0.000003635345
  0.000000   0.000000   0.000000   0.000000   0.000000   3.261261
  3.663172   0.000000  -0.616084   1.926196   3.332618  -1.586767
 0.000003772354  0.000003768893
  0.000000   0.000000   0.000000   0.000000   0.000000   3.020993
  0.915773   0.000000  -2.927595  -2.359688   2.404080  -3.600820
-0.000004156017 -0.000004014152
  0.000000   0.000000   0.000000   0.000000   0.000000   3.778717
  3.891748   0.000000   0.348921   4.745046   3.497117   1.974019
 0.000002561440  0.000002523167
  0.000000   0.000000   0.000000   0.000000   0.000000   3.046786
  3.278004   0.000000   0.480030   5.060585   3.608858   1.346535
 0.000002866594  0.000002840214
  0.000000   0.000000   0.000000   1.859085   0.000000  -3.167854
  0.000000   0.000000   3.280997  -3.544976   0.320371   2.155137
-0.000004992871 -0.000004840374
  0.000000   0.000000   0.000000   0.000000   0.000000   3.614956
  3.737173   0.000000  -0.302910   5.237496   1.554371   3.557539
 0.000005696651  0.000005620107
  0.000000   0.000000   0.000000   3.489123   0.000000   0.818233
  0.000000   0.000000   3.256258   0.721842   1.991524   6.921194
-0.000000114867 -0.000000094129
  0.000000   0.000000   0.000000   0.000000   0.000000   3.220772
  3.935883   0.000000   0.377803   4.035494   1.561506   4.033283
 0.000036284378  0.000035934294
  0.000000   0.000000   0.000000   3.066102   0.000000  -0.555474
  0.000000   0.000000   3.023686   2.969932   1.114698   6.379027
 0.000002387028  0.000002323089
  0.000000   0.000000   0.000000   0.000000   0.000000   3.104990
  4.266950   0.000000  -0.385228   5.324544   0.860802   3.704729
 0.000007040165  0.000006944140
  0.000000   0.000000   0.000000   3.046662   0.000000  -0.464446
  0.000000   0.000000   3.028745  -0.962480   0.557588   6.898825
-0.000002271517 -0.000002211355
  0.000000   0.000000   0.000000   0.000000   0.000000   3.229510
  3.691710   0.000000   1.018240   4.252794   0.277775   5.096712
 0.000023519032  0.000023272543
  0.000000   0.000000   0.000000   0.000000   0.000000   3.496506
  3.643350   0.000000   1.319861   3.246786   2.239359  -1.864763
 0.000015328255  0.000015196599
  0.000000   0.000000   0.000000   3.351002   0.000000  -1.174947
  0.000000   0.000000   3.007579   0.410089   4.903136   1.540885
 0.000001173002  0.000001149653
  0.000000   0.000000   0.000000   0.000000   0.000000   3.409965
  3.578993   0.000000   1.185351   4.206745   3.704306   3.063707
 0.000005051905  0.000004971619
  0.000000   0.000000   0.000000   1.875823   0.000000  -3.382478
  0.000000   0.000000   3.018104   3.408729   1.808288   2.698312
 0.000003300331  0.000003272836
  0.000000   0.000000   0.000000   0.000000   0.000000   3.171952
  4.201661   0.000000   1.234318   4.075375   3.695802  -1.328743
 0.000001587904  0.000001560412
  0.000000   0.000000   0.000000   0.000000   0.000000   3.160087
  4.126825   0.000000   0.850621   3.453427   3.690642  -1.277291
 0.000002966530  0.000002924591
  0.000000   0.000000   0.000000   3.683059   0.000000  -1.070487
  0.000000   0.000000   3.767083   3.447495   1.750421   3.034811
 0.000021766903  0.000021558369
  0.000000   0.000000   0.000000   0.000000   0.000000   3.865530
  3.638770   0.000000  -2.141514   4.045009   1.071388   2.206409
 0.000006304074  0.000006236342
  0.000000   0.000000   0.000000   3.111548   0.000000  -0.842856
  0.000000   0.000000   3.140845  -3.766873   1.452393   1.679494
-0.000002173828 -0.000002067200
  0.000000   0.000000   0.000000   0.000000   0.000000   3.730582
  3.579438   0.000000   1.114724   4.569865   0.022827   4.850870
 0.000019075415  0.000018885850
  0.000000   0.000000   0.000000   0.000000   0.000000   3.037336
  1.659522   0.000000  -2.662507   3.264560   1.884353  -4.913121
 0.000009657538  0.000009444867
  0.000000   0.000000   0.000000   0.956018   0.000000  -3.000826
  0.000000   0.000000   3.005010   2.717718   0.207630   4.732687
 0.000010744674  0.000010524267
  0.000000   0.000000   0.000000   0.000000   0.000000   3.315927
  3.686083   0.000000   0.199781   2.588134   0.288409  -3.329145
 0.000007769262  0.000007788612
  0.000000   0.000000   0.000000   3.483211   0.000000  -0.195085
  0.000000   0.000000   3.031879   1.430861   4.324536   2.620503
 0.000008033653  0.000007884628
  0.000000   0.000000   0.000000   3.920030   0.000000   0.468126
  0.000000   0.000000   3.791011   3.194576   2.424910   3.851335
 0.000022252769  0.000022034933
  0.000000   0.000000   0.000000   0.000000   0.000000   3.302870
  4.317441   0.000000  -0.004811   3.024758   3.512176   2.393376
 0.000008497561  0.000008378974
  0.000000   0.000000   0.000000   3.813620   0.000000   1.230260
  0.000000   0.000000   3.617852   2.119279   3.596541   2.937756
 0.000015561950  0.000015331211
  0.000000   0.000000   0.000000   1.367726   0.000000  -3.304367
  0.000000   0.000000   3.557515   0.956466   3.463355   3.260167
-0.000001170952 -0.000001120323
  0.000000   0.000000   0.000000   0.000000   0.000000   3.177793
  3.324197   0.000000  -0.936454   2.981152   3.211713  -2.567736
-0.000001759082 -0.000001655035
  0.000000   0.000000   0.000000   0.000000   0.000000   3.007711
  3.430071   0.000000   0.394040   4.286421   2.011341  -2.501119
-0.000003018513 -0.000002831584
  0.000000   0.000000   0.000000   3.574218   0.000000  -1.059434
  0.000000   0.000000   3.536448   2.956432   2.528143   2.299525
 0.000031134919  0.000030835065
  0.000000   0.000000   0.000000   3.441710   0.000000  -0.606378
  0.000000   0.000000   3.328599  -3.215408   1.476943   3.271284
-0.000003362995 -0.000003213570
  0.000000   0.000000   0.000000   3.417997   0.000000  -0.247302
  0.000000   0.000000   3.311646  -2.838198   1.856515   2.780569
-0.000000431949 -0.000000274328
  0.000000   0.000000   0.000000   0.000000   0.000000   3.373271
  4.041643   0.000000  -0.759286   4.466023   1.480733   3.167097
 0.000014924080  0.000014775190
  0.000000   0.000000   0.000000   0.000000   0.000000   3.023107
  3.434579   0.000000  -0.573483   2.923541   3.983098   0.661205
 0.000013913174  0.000013714789
  0.000000   0.000000   0.000000   4.262375   0.000000   0.268489
  0.000000   0.000000   3.456253   2.581802   3.426565   3.198107
 0.000007911467  0.000007803943
  0.000000   0.000000   0.000000   0.000000   0.000000   3.532742
  2.453109   0.000000  -2.998658   3.735923   1.464713   0.428007
 0.000008632678  0.000008580583
  0.000000   0.000000   0.000000   0.000000   0.000000   3.155141
  4.286353   0.000000   0.804315   2.996515   3.708888   3.474049
 0.000006104959  0.000006008406
  0.000000   0.000000   0.000000   0.000000   0.000000   3.029721
  3.295055   0.000000  -0.718382   5.140223   2.674060   2.755233
 0.000007189448  0.000007052201
  0.000000   0.000000   0.000000   3.232820   0.000000   0.437582
  0.000000   0.000000   3.008522   2.401111   0.933323   5.982797
 0.000017539377  0.000017316323
  0.000000   0.000000   0.000000   3.851341   0.000000   0.481218
  0.000000   0.000000   3.239835  -2.765691   2.514551   2.154210
 0.000002835773  0.000002834214
  0.000000   0.000000   0.000000   3.200494   0.000000  -1.569554
  0.000000   0.000000   3.042323   5.193752   0.092068   3.456575
 0.000005671066  0.000005571986
  0.000000   0.000000   0.000000   0.000000   0.000000   3.208052
  4.186633   0.000000   1.129485   3.195376   0.289201  -3.417723
 0.000004181982  0.000004142365
  0.000000   0.000000   0.000000   4.371627   0.000000  -0.465918
  0.000000   0.000000   3.683902   3.217939   3.246746   2.727223
 0.000004171008  0.000004116437
  0.000000   0.000000   0.000000   2.958255   0.000000  -1.486389
  0.000000   0.000000   3.213763  -2.533614   0.352728   5.379001
-0.000003081880 -0.000002937527
  0.000000   0.000000   0.000000   0.000000   0.000000   3.286850
  3.069983   0.000000   1.502103   6.533688   0.034111   1.271669
-0.000019239731 -0.000018738154
  0.000000   0.000000   0.000000   4.141700   0.000000   1.351938
  0.000000   0.000000   3.237512  -1.318765   4.208333   3.504941
 0.000000194394  0.000000186548
  0.000000   0.000000   0.000000   3.926747   0.000000  -0.105405
  0.000000   0.000000   3.855051  -1.727843   3.086637   1.958283
 0.000001690674  0.000001673909
  0.000000   0.000000   0.000000   3.444905   0.000000   0.827426
  0.000000   0.000000   3.329137  -2.404699   1.081884   5.808591
-0.000006108627 -0.000005921931
  0.000000   0.000000   0.000000   0.000000   0.000000   3.268736
  3.133789   0.000000   1.206688   6.076290   1.275288   2.382069
-0.000011351511 -0.000011004284
  0.000000   0.000000   0.000000   3.514035   0.000000   1.508353
  0.000000   0.000000   3.711380  -2.203589   2.498139   5.602258
-0.000001567035 -0.000001506698
  0.000000   0.000000   0.000000   3.604172   0.000000   1.000992
  0.000000   0.000000   3.031360   0.672233   3.519391   5.000072
 0.000003714406  0.000003667791
  0.000000   0.000000   0.000000   0.000000   0.000000   3.239428
  3.275995   0.000000  -1.962965   4.185159   0.542431   1.991555
 0.000034643823  0.000034332463
  0.000000   0.000000   0.000000   0.000000   0.000000   3.037566
  3.037768   0.000000  -0.532295   4.302118   3.515466  -0.365370
 0.000007825000  0.000007760334
  0.000000   0.000000   0.000000   3.126791   0.000000  -1.170226
  0.000000   0.000000   3.006339  -3.691538   1.919093   2.912503
-0.000002563074 -0.000002468770
  0.000000   0.000000   0.000000   3.324874   0.000000  -1.023536
  0.000000   0.000000   3.058211  -3.538987   0.462720   1.676063
-0.000004219105 -0.000004035047
  0.000000   0.000000   0.000000   0.000000   0.000000   3.169109
  2.816568   0.000000  -2.164135   4.856849   0.925158   1.914634
 0.000012702958  0.000012564962
  0.000000   0.000000   0.000000   2.745394   0.000000  -1.946332
  0.000000   0.000000   3.049623   0.213123   3.003420   4.852092
 0.000002646936  0.000002591527
  0.000000   0.000000   0.000000   0.000000   0.000000   3.960954
  3.966537   0.000000   1.512815   1.989014   4.038389   2.556207
 0.000003587855  0.000003509646
  0.000000   0.000000   0.000000   3.233166   0.000000   1.598644
  0.000000   0.000000   3.436211  -2.176424   1.723543   5.891310
-0.000005907013 -0.000005724981
  0.000000   0.000000   0.000000   3.655388   0.000000   1.230105
  0.000000   0.000000   3.766981   2.810780   1.245024   6.210050
 0.000008053907  0.000007966568
  0.000000   0.000000   0.000000   3.815808   0.000000   1.365947
  0.000000   0.000000   3.722816   3.478392   0.189455   6.419125
 0.000004880020  0.000004818493
  0.000000   0.000000   0.000000   0.000000   0.000000   3.509686
  3.568765   0.000000   0.829753   3.506035   3.521307  -0.269599
 0.000006724626  0.000006649352
  0.000000   0.000000   0.000000   0.000000   0.000000   3.000720
  1.258576   0.000000  -3.317632   2.502406   3.439095  -2.281710
-0.000001863819 -0.000001751013
  0.000000   0.000000   0.000000   4.471841   0.000000   0.300893
  0.000000   0.000000   3.377635   4.213189   0.877392   4.807694
 0.000007721633  0.000007637937
  0.000000   0.000000   0.000000   0.000000   0.000000   3.355692
  3.365864   0.000000   0.881727   5.442634   0.832098  -2.603757
-0.000001494621 -0.000001425061
  0.000000   0.000000   0.000000   0.542668   0.000000  -3.084943
  0.000000   0.000000   3.002503  -4.688497   0.421418   2.703092
-0.000000614235 -0.000000574483
  0.000000   0.000000   0.000000   2.588363   0.000000  -1.848805
  0.000000   0.000000   3.031264   5.327843   0.547220   3.565563
 0.000003171374  0.000003091519
  0.000000   0.000000   0.000000   2.238979   0.000000  -2.223006
  0.000000   0.000000   3.083258  -2.526567   0.369545   5.311261
 0.000000254869  0.000000319688
  0.000000   0.000000   0.000000   0.000000   0.000000   3.339260
  3.857032   0.000000   0.603676   2.109192   3.949293   1.665187
 0.000011393379  0.000011196113
  0.000000   0.000000   0.000000   0.000000   0.000000   3.285845
  3.773359   0.000000  -0.024568   4.254387   0.208010   4.249024
 0.000030667254  0.000030372880
  0.000000   0.000000   0.000000   1.959396   0.000000  -2.639957
  0.000000   0.000000   3.027008  -0.042651   3.833914   1.722695
 0.000000919615  0.000001012319
  0.000000   0.000000   0.000000   3.725846   0.000000   0.813752
  0.000000   0.000000   3.003171  -3.996496   0.887450   2.768827
 0.000000476868  0.000000512331
  0.000000   0.000000   0.000000   3.775373   0.000000   1.070990
  0.000000   0.000000   3.227128  -0.826992   3.864656   1.847790
 0.000005614584  0.000005510648
  0.000000   0.000000   0.000000   4.445563   0.000000   0.784223
  0.000000   0.000000   3.063957   2.459898   3.794275   2.908186
 0.000007167438  0.000007047324
  0.000000   0.000000   0.000000   0.000000   0.000000   3.477989
  3.471346   0.000000  -1.686876   0.201726   0.526729  -4.256266
-0.000001612847 -0.000001544259
  0.000000   0.000000   0.000000   0.000000   0.000000   3.870407
  3.667952   0.000000   1.642479   3.896978   2.604490   4.712439
 0.000008525505  0.000008430465
  0.000000   0.000000   0.000000   3.052941   0.000000  -0.833393
  0.000000   0.000000   3.081916  -2.333063   0.341297   5.357043
-0.000010015542 -0.000009696098
  0.000000   0.000000   0.000000   4.465123   0.000000   0.075591
  0.000000   0.000000   3.056787  -0.757884   4.327699   1.911635
 0.000000268967  0.000000255543
  0.000000   0.000000   0.000000   0.000000   0.000000   3.019879
  3.552694   0.000000  -0.462172   1.548491   2.140033  -3.354731
 0.000001608133  0.000001693136
  0.000000   0.000000   0.000000   0.000000   0.000000   3.037083
  3.444845   0.000000  -2.001687   4.252031   2.690727   1.576821
 0.000008470279  0.000008371308
  0.000000   0.000000   0.000000   0.000000   0.000000   3.286538
  3.309967   0.000000  -0.974243   4.285032   2.687385   2.059067
 0.000019114977  0.000018892008
  0.000000   0.000000   0.000000   4.112364   0.000000  -0.492845
  0.000000   0.000000   3.046235   2.001930   3.585546   1.750993
 0.000013785374  0.000013587852
  0.000000   0.000000   0.000000   3.758325   0.000000  -1.003018
  0.000000   0.000000   3.026116   2.587288   3.839669   1.676199
 0.000009735136  0.000009602408
  0.000000   0.000000   0.000000   0.000000   0.000000   3.348563
  4.335435   0.000000   0.923756   3.058620   3.095300  -2.174220
 0.000002221973  0.000002194348
  0.000000   0.000000   0.000000   0.000000   0.000000   3.201093
  3.974136   0.000000   1.391925   4.159258   1.843192   5.246092
 0.000008575135  0.000008474568
  0.000000   0.000000   0.000000   0.000000   0.000000   3.024413
  1.893107   0.000000  -2.484921  -1.952453   0.700592  -3.922575
-0.000008445497 -0.000008211523
  0.000000   0.000000   0.000000   3.435313   0.000000   0.406025
  0.000000   0.000000   3.337356   3.678699   0.805768   5.104719
 0.000028205976  0.000027897427
  0.000000   0.000000   0.000000   0.000000   0.000000   3.088714
  2.173488   0.000000  -2.260125   4.787901   1.962756   0.548159
 0.000013884059  0.000013732113
  0.000000   0.000000   0.000000   0.000000   0.000000   3.160808
  2.826802   0.000000  -1.474384   0.557962   4.628833  -2.682869
-0.000000168081 -0.000000154350
  0.000000   0.000000   0.000000   0.000000   0.000000   3.018915
  3.331283   0.000000  -0.793476   2.368366   2.957022  -3.402855
-0.000002019360 -0.000001921101
  0.000000   0.000000   0.000000   0.000000   0.000000   3.024081
  2.849902   0.000000  -2.369486  -0.459524   1.521734  -3.616294
-0.000011148327 -0.000010833952
  0.000000   0.000000   0.000000   0.000000   0.000000   3.246609
  3.733576   0.000000  -0.284019   6.452636   1.070423   2.089928
 0.000004363348  0.000004300837
  0.000000   0.000000   0.000000   0.000000   0.000000   3.883120
  3.986828   0.000000   0.507728   4.216038   1.890903   4.152314
 0.000011078991  0.000010967020
  0.000000   0.000000   0.000000   4.110833   0.000000   1.260486
  0.000000   0.000000   3.948898   1.022666   3.929553   2.462871
 0.000003082490  0.000003009206
  0.000000   0.000000   0.000000   1.811544   0.000000  -3.069749
  0.000000   0.000000   3.486740   2.488214   3.577636   1.998324
 0.000001430844  0.000001432865
  0.000000   0.000000   0.000000   0.000000   0.000000   3.975155
  3.009788   0.000000  -2.794286   3.926200   1.639765   0.866236
 0.000003275948  0.000003242404
  0.000000   0.000000   0.000000   0.000000   0.000000   3.250681
  3.210371   0.000000   0.942581   5.955150   1.291170  -0.668219
-0.000014624470 -0.000014223010
  0.000000   0.000000   0.000000   3.731005   0.000000  -0.413671
  0.000000   0.000000   3.042681   2.346457   3.487093   2.942211
 0.000018540368  0.000018300896
  0.000000   0.000000   0.000000   0.000000   0.000000   3.007067
  3.891269   0.000000   1.155773   4.767816   4.016045   0.040826
 0.000001075570  0.000001063566
  0.000000   0.000000   0.000000   4.021748   0.000000   0.643274
  0.000000   0.000000   3.397975   4.133134   1.542529   5.158816
 0.000007096240  0.000007004764
  0.000000   0.000000   0.000000   0.000000   0.000000   3.474276
  3.483640   0.000000   0.181509   6.077827   0.937514   2.319307
 0.000007102287  0.000007031459
  0.000000   0.000000   0.000000   0.000000   0.000000   3.102875
  0.508150   0.000000  -3.218466   3.851812   0.357573  -1.376208
-0.000000083858  0.000000091795
  0.000000   0.000000   0.000000   0.000000   0.000000   3.529125
  3.496901   0.000000  -1.013142   5.764085   1.590045   1.748686
 0.000005715424  0.000005636458
  0.000000   0.000000   0.000000   0.000000   0.000000   3.014183
  3.265943   0.000000   0.033060   4.927675   0.807739   4.078102
 0.000024690664  0.000024348204
  0.000000   0.000000   0.000000   0.000000   0.000000   3.315524
  2.904354   0.000000   1.609693   6.583429   0.381080   1.420424
-0.000014256976 -0.000013870788
  0.000000   0.000000   0.000000   2.772016   0.000000   1.291725
  0.000000   0.000000   3.009703  -0.151287   0.679818   7.366406
-0.000004802906 -0.000004646732
  0.000000   0.000000   3.503426   3.082145   0.000000   1.687013
  0.000000   0.000000   0.000000  -3.789484   1.451657   1.528132
 0.000014947292  0.000014816371
  0.000000   0.000000   0.000000   0.000000   0.000000   3.057147
  3.220014   0.000000   0.559239   6.811171   0.856769  -1.948950
-0.000002570265 -0.000002468629
  0.000000   0.000000   0.000000   3.638435   0.000000   1.689873
  0.000000   0.000000   3.486654   3.213576   1.392780   5.581781
 0.000024415022  0.000024195078
  0.000000   0.000000   0.000000   0.000000   0.000000   3.024535
  3.039194   0.000000   0.324562   3.923502   2.818621  -2.609045
-0.000001711132 -0.000001609257
  1.661701   1.661701   1.661701   1.661701  -1.661701  -1.661701
 -1.661701   1.661701  -1.661701  -1.661701  -1.661701   1.661701
 0.000001391816  0.000001350237
  0.000000   0.000000   3.412925   3.589287   0.000000   0.870658
  0.000000   0.000000   0.000000   1.620314   4.027742  -1.242674
 0.000002986495  0.000002932199
  0.000000   0.000000   0.000000   0.000000   0.000000   4.115410
  3.831762   0.000000   1.975288   1.972625   4.558155   2.905025
 0.000001062330  0.000001028941
  0.000000   0.000000   3.341038   4.026155   0.000000   1.454702
  0.000000   0.000000   0.000000   1.608067   3.989019   1.168404
 0.000008267888  0.000008096555
  0.000000   0.000000   0.000000   0.000000   0.000000   3.261511
  3.399962   0.000000   1.468569   3.305555   2.590917  -1.977097
 0.000013672544  0.000013535694
  0.000000   0.000000   0.000000   0.000000   0.000000   3.040404
  4.225120   0.000000   1.504232   2.824276   3.882252   3.643978
 0.000005785576  0.000005687869
  0.000000   0.000000   3.291999   3.260110   0.000000   0.553213
  0.000000   0.000000   0.000000   1.846903   2.693438  -2.832969
 0.000005721137  0.000005690499
  0.000000   0.000000   0.000000   4.353196   0.000000   0.877379
  0.000000   0.000000   3.045032   3.219274   3.237197   4.879946
 0.000002897319  0.000002844812
  0.000000   0.000000   0.000000   0.000000   0.000000   3.201672
  3.304934   0.000000   1.086183   3.993958   1.016998   5.351782
 0.000022729208  0.000022471874
  0.000000   0.000000   0.000000   0.000000   0.000000   3.197491
  3.470907   0.000000   1.555649   4.976753   0.384713  -2.162527
 0.000005734315  0.000005696880
  0.000000   0.000000   0.000000   3.240592   0.000000   1.731817
  0.000000   0.000000   3.586704  -0.770077   2.844313   6.736378
-0.000001108962 -0.000001066853
  0.000000   0.000000   0.000000   0.000000   0.000000   3.009588
  3.331289   0.000000  -0.318802   2.210493   4.806030   1.526048
 0.000004430487  0.000004319232
  0.000000   0.000000   0.000000   0.000000   0.000000   3.034730
  3.386300   0.000000   0.436485   2.890596   3.845858  -1.493762
 0.000004329834  0.000004286496
  0.000000   0.000000   0.000000   0.000000   0.000000   3.000516
  3.026465   0.000000   0.271970   5.647856   3.054248   1.004846
 0.000000973170  0.000000992936
  0.000000   0.000000   3.689965   3.753434   0.000000   1.518290
  0.000000   0.000000   0.000000  -3.491128   2.237829   1.729665
 0.000002670829  0.000002642343
  0.000000   0.000000   3.931926   3.560423   0.000000   1.840818
  0.000000   0.000000   0.000000   2.495725   3.188157  -0.912670
 0.000009046193  0.000008937377
  0.000000   0.000000   3.213347   3.823518   0.000000   1.336307
  0.000000   0.000000   0.000000   2.438940   3.619027  -0.873221
 0.000010677758  0.000010533871
  0.000000   0.000000   0.000000   0.000000   0.000000   3.809655
  3.371190   0.000000   1.824963   3.089073   2.487099  -1.412574
 0.000015944547  0.000015792053
  0.000000   0.000000   0.000000   3.421228   0.000000   1.479664
  0.000000   0.000000   3.148220   0.664041   2.810392   5.635927
 0.000004974644  0.000004953366
  0.000000   0.000000   0.000000   0.000000   0.000000   3.242891
  3.562679   0.000000   1.241379   3.013671   4.315041   1.905332
 0.000007034918  0.000006890540
  0.000000   0.000000   0.000000   3.767281   0.000000   1.632607
  0.000000   0.000000   3.416594  -1.353943   3.678245   1.843284
 0.000005282914  0.000005200159
  0.000000   0.000000   0.000000   3.829436   0.000000   0.967081
  0.000000   0.000000   3.036146   2.772312   3.337627   3.853623
 0.000019700225  0.000019453088
  0.000000   0.000000   0.000000   4.296908   0.000000   1.378098
  0.000000   0.000000   3.123177  -0.785819   4.721919   1.672216
 0.000000233655  0.000000217185
  0.000000   0.000000   0.000000   0.000000   0.000000   3.376012
  3.739740   0.000000   0.824433   2.892358   1.706901  -3.426096
 0.000002711939  0.000002690383
  0.000000   0.000000   0.000000   0.000000   0.000000   3.103138
  3.294506   0.000000   1.512601   6.991762   0.459118   1.604374
-0.000011857264 -0.000011514081
  0.000000   0.000000   0.000000   0.000000   0.000000   3.370972
  3.109816   0.000000   1.442379   4.894209   1.616018  -1.435727
 0.000003440946  0.000003500925
  0.000000   0.000000   0.000000   0.000000   0.000000   3.092667
  3.094311   0.000000   0.581446   4.577474   0.857290   5.393492
 0.000009371006  0.000009171317
  0.000000   0.000000   0.000000   0.000000   0.000000   3.327852
  3.651167   0.000000   1.356289   2.275890   3.739084  -0.521780
 0.000011736038  0.000011568869
  0.000000   0.000000   0.000000   0.000000   0.000000   3.145145
  2.992563   0.000000   1.065569   6.795807   1.031704   0.949581
-0.000009427476 -0.000009152038
  0.000000   0.000000   3.748118   3.586245   0.000000   1.349321
  0.000000   0.000000   0.000000   1.589049   3.901610   1.193964
 0.000010160787  0.000009958026
  0.000000   0.000000   0.000000   3.392430   0.000000   1.739799
  0.000000   0.000000   3.691808  -3.001414   2.473859   2.981268
 0.000006734614  0.000006677721
  0.000000   0.000000   0.000000   3.511998   0.000000   1.354551
  0.000000   0.000000   3.035574   1.315597   3.954145   4.074325
 0.000009332226  0.000009174747
  0.000000   0.000000   3.445060   3.418840   0.000000   0.450791
  0.000000   0.000000   0.000000  -1.218465   5.053456   1.290306
 0.000000231177  0.000000211967
  0.000000   0.000000   0.000000   3.107845   0.000000   0.244373
  0.000000   0.000000   3.044622  -4.514643   1.055228   1.749536
 0.000000946100  0.000000968232
  0.000000   0.000000   3.202639   3.649793   0.000000   0.306426
  0.000000   0.000000   0.000000   1.577125   4.456699   1.576600
 0.000005912651  0.000005783873
  0.000000   0.000000   3.428026   3.548395   0.000000   0.883495
  0.000000   0.000000   0.000000  -0.972819   4.067551   1.659876
 0.000004218146  0.000004137124
  0.000000   0.000000   0.000000   0.000000   0.000000   3.211998
  4.315907   0.000000   1.514800   2.792473   4.635974   2.716976
 0.000001468662  0.000001426518
  0.000000   0.000000   3.030856   3.277704   0.000000   0.801020
  0.000000   0.000000   0.000000  -3.947276   0.597271  -1.543529
-0.000001169580 -0.000001123817
  0.000000   0.000000   0.000000   0.000000   0.000000   3.170798
  2.867805   0.000000   1.392947   2.685276   6.102517   3.727297
-0.000000231721 -0.000000265670
  0.000000   0.000000   0.000000   0.000000   0.000000   3.008905
  4.328672   0.000000   1.405315   2.404804   4.032610   0.212779
 0.000006667003  0.000006540035
  0.000000   0.000000   0.000000   3.970932   0.000000   2.023044
  0.000000   0.000000   4.219066   2.082488   4.075864   3.840551
 0.000001680217  0.000001643272
  0.000000   0.000000   0.000000   3.420273   0.000000   0.809466
  0.000000   0.000000   3.223510  -3.834182   1.218209   2.008371
 0.000005598173  0.000005589332
  0.000000   0.000000   0.000000   0.000000   0.000000   3.588401
  3.746092   0.000000   1.766692   3.543246   2.433585   5.297787
 0.000008598917  0.000008504000
  0.000000   0.000000   0.000000   0.000000   0.000000   3.088106
  3.027289   0.000000   1.172782   6.289816   1.139806  -0.421471
-0.000012507175 -0.000012147736
  0.000000   0.000000   0.000000   0.000000   0.000000   3.727486
  3.309022   0.000000   1.808848   4.029307   0.619110  -2.068580
 0.000013722409  0.000013607478
  0.000000   0.000000   3.015286   2.940530   0.000000  -1.192340
  0.000000   0.000000   0.000000   0.407401   4.412196  -2.786354
-0.000000247198 -0.000000229696
  0.000000   0.000000   0.000000   0.000000   0.000000   3.001518
  2.758546   0.000000   1.492931   3.679177   1.057582   6.437224
 0.000006063779  0.000005955387
  0.000000   0.000000   3.087498   3.167029   0.000000   0.295411
  0.000000   0.000000   0.000000  -4.475754   1.428280   1.533621
 0.000000941264  0.000000951294
  0.000000   0.000000   0.000000   0.000000   0.000000   3.002075
  3.107154   0.000000   1.443346   5.137450   4.170296   1.498309
-0.000000538910 -0.000000522674
  0.000000   0.000000   0.000000   3.639449   0.000000   0.712611
  0.000000   0.000000   3.039466  -0.131870   4.289119   2.337562
 0.000004981285  0.000004869056
  0.000000   0.000000   0.000000   0.000000   0.000000   3.041586
  3.220894   0.000000   1.492584   4.385662   0.454115  -2.572401
 0.000012273338  0.000012158308
  0.000000   0.000000   3.304146   3.045449   0.000000   1.293023
  0.000000   0.000000   0.000000   0.889471   4.872854   0.660996
 0.000003953571  0.000003809465
  0.000000   0.000000   0.000000   0.000000   0.000000   3.304257
  3.120834   0.000000   1.242879   5.359094   0.393062   4.344604
 0.000010204095  0.000010138324
  0.000000   0.000000   0.000000   0.000000   0.000000   3.097141
  3.663833   0.000000   1.520923   4.613097   0.237860   5.716108
 0.000006596235  0.000006520005
  0.000000   0.000000   3.266856   3.286018   0.000000   0.749837
  0.000000   0.000000   0.000000  -1.151596   4.225611   1.089920
 0.000004168400  0.000004080715
  0.000000   0.000000   0.000000   0.000000   0.000000   3.001124
  2.674239   0.000000   1.451676   6.117687   0.518020  -3.351908
-0.000000315129 -0.000000311751
  0.000000   0.000000   3.002001   3.185920   0.000000   0.901286
  0.000000   0.000000   0.000000   0.897125   1.085406  -3.879849
 0.000004410267  0.000004402342
  0.000000   0.000000   3.543894   3.588456   0.000000   1.621476
  0.000000   0.000000   0.000000   1.814855   1.810201  -3.164335
 0.000003762725  0.000003730583
  0.000000   0.000000   0.000000   2.963405   0.000000  -1.178449
  0.000000   0.000000   3.077289   2.517796   4.342411   1.756213
 0.000007713660  0.000007588550
  0.000000   0.000000   0.000000   0.000000   0.000000   3.023118
  3.053603   0.000000   1.406092   3.312995   2.689889  -3.054251
 0.000003601103  0.000003520544
  0.000000   0.000000   3.667790   3.817516   0.000000   1.758112
  0.000000   0.000000   0.000000   0.260507   4.246601   0.514394
 0.000002362828  0.000002300513
  0.000000   0.000000   0.000000   0.000000   0.000000   3.054503
  3.063759   0.000000  -0.562760   6.676084   1.254337   2.245469
 0.000002582213  0.000002510467
  0.000000   0.000000   0.000000   3.519690   0.000000  -0.370370
  0.000000   0.000000   3.017007   1.422804   5.555239   1.512290
 0.000000504402  0.000000472155
  0.000000   0.000000   3.341202   3.997360   0.000000   1.566882
  0.000000   0.000000   0.000000   3.432466   0.173866  -3.074923
 0.000005875996  0.000005811853
  0.000000   0.000000   0.000000   0.000000   0.000000   3.126206
  3.287351   0.000000   1.552955   3.340907   3.368308   5.714862
 0.000002090850  0.000002029246
  0.000000   0.000000   3.011429   2.759703   0.000000   1.392701
  0.000000   0.000000   0.000000  -2.077459   1.135447  -3.515789
-0.000008350807 -0.000008106021
  1.520280   1.520280   1.520280   1.520280  -1.520280  -1.520280
 -1.520280   1.520280  -1.520280  -1.520280  -1.520280   1.520280
 0.000008665284  0.000008481214
  0.000000   0.000000   3.695658   3.678356   0.000000   0.673369
  0.000000   0.000000   0.000000   1.336143   4.705187   1.559649
 0.000001635867  0.000001584278
  0.000000   0.000000   0.000000   3.305497   0.000000   0.771832
  0.000000   0.000000   3.020824  -3.116993   2.203973   5.727400
-0.000001297627 -0.000001247383
  0.000000   0.000000   3.677357   3.360466   0.000000   1.683314
  0.000000   0.000000   0.000000  -2.239814   0.892839  -3.141837
-0.000002308569 -0.000002230214
  0.000000   0.000000   3.066570   3.744531   0.000000   1.436438
  0.000000   0.000000   0.000000   2.577735   0.867309  -3.189922
 0.000013123368  0.000013001664
  0.000000   0.000000   0.000000   0.000000   0.000000   3.135440
  3.346904   0.000000  -0.221846   2.114952   4.301454   1.707735
 0.000011303074  0.000011109977
  0.000000   0.000000   0.000000   3.650707   0.000000   1.577001
  0.000000   0.000000   3.191353  -3.370982   2.137558   3.114983
 0.000001675458  0.000001685232
  0.000000   0.000000   0.000000   3.356037   0.000000   1.564395
  0.000000   0.000000   3.291996   3.427278   0.822362   5.933793
 0.000019326599  0.000019139739
  0.000000   0.000000   0.000000   3.009644   0.000000   1.316394
  0.000000   0.000000   3.077733   2.799386   2.203181   6.971500
 0.000001183745  0.000001131267
  0.000000   0.000000   3.321743   3.348251   0.000000   0.506396
  0.000000   0.000000   0.000000   1.908587   3.006147  -3.860101
 0.000000349310  0.000000343252
  0.000000   0.000000   3.033152   3.141615   0.000000   1.066705
  0.000000   0.000000   0.000000  -3.518989   4.444618   1.403654
-0.000000031384 -0.000000047516
  0.000000   0.000000   0.000000   3.479815   0.000000   0.837376
  0.000000   0.000000   3.420182   3.345590   2.100359   5.453333
 0.000010670029  0.000010526275
  0.000000   0.000000   0.000000   3.477625   0.000000   0.169269
  0.000000   0.000000   3.368029   0.098681   4.759781   2.182266
 0.000001673910  0.000001624140
  0.000000   0.000000   0.000000   3.841439   0.000000   1.988476
  0.000000   0.000000   4.158568   1.703685   3.981153   3.129293
 0.000003349205  0.000003274158
  0.000000   0.000000   0.000000   0.000000   0.000000   3.017557
  3.814931   0.000000   1.308810   3.450137   3.410370   3.756782
 0.000014272257  0.000014085310
  0.000000   0.000000   0.000000   0.000000   0.000000   3.033547
  3.557521   0.000000   0.953075   3.139771   0.748077  -3.157853
 0.000014988255  0.000014891852
  0.000000   0.000000   3.027155   2.356419   0.000000  -1.994753
  0.000000   0.000000   0.000000   2.013812   5.149454   1.404397
 0.000001435706  0.000001414300
  0.000000   0.000000   0.000000   0.000000   0.000000   3.018431
  3.191462   0.000000   1.175576   4.632743   2.711809   4.075626
 0.000010283190  0.000010152244
  0.000000   0.000000   0.000000   3.028879   0.000000   0.763228
  0.000000   0.000000   3.005778   1.187416   5.408719   1.508211
 0.000001728509  0.000001602266
  0.000000   0.000000   0.000000   2.792051   0.000000   1.356633
  0.000000   0.000000   3.023309  -3.985912   1.844998   3.983101
-0.000000920272 -0.000000855746
  0.000000   0.000000   0.000000   3.434555   0.000000  -0.199545
  0.000000   0.000000   3.023536   4.971619   0.616039   5.110186
 0.000003877295  0.000003771857
  0.000000   0.000000   3.071435   2.729069   0.000000   1.437349
  0.000000   0.000000   0.000000   2.179472   5.477001  -1.073042
-0.000000007817 -0.000000075610
  0.000000   0.000000   3.453797   3.301361   0.000000   1.141282
  0.000000   0.000000   0.000000  -3.037096   2.483385   1.062239
 0.000009906591  0.000009829166
  0.000000   0.000000   3.007238   2.925769   0.000000   0.774001
  0.000000   0.000000   0.000000  -2.764762   4.377867  -1.641746
-0.000000439462 -0.000000437999
  0.000000   0.000000   3.201630   3.015975   0.000000   1.097139
  0.000000   0.000000   0.000000  -2.618889   0.706409  -2.691421
-0.000007495654 -0.000007287823
  0.000000   0.000000   4.370160   3.940706   0.000000   2.103771
  0.000000   0.000000   0.000000   0.485724   4.208471   1.661213
 0.000001219769  0.000001183409
  1.590990   1.590990   1.590990   1.590990  -1.590990  -1.590990
 -1.590990   1.590990  -1.590990  -1.590990  -1.590990   1.590990
 0.000003524799  0.000003436441
  0.000000   0.000000   0.000000   0.000000   0.000000   3.410569
  3.823011   0.000000   1.358011   4.635433   3.875971  -0.435740
 0.000000792197  0.000000780939
  0.000000   0.000000   3.075075   4.266709   0.000000   1.285962
  0.000000   0.000000   0.000000   1.684175   4.340033   0.052584
 0.000002968309  0.000002894592
  0.000000   0.000000   0.000000   0.000000   0.000000   3.480465
  3.420949   0.000000   1.402047   3.000027   3.777216   3.052850
 0.000014143013  0.000013937366
  0.000000   0.000000   3.281088   3.268944   0.000000   0.466321
  0.000000   0.000000   0.000000   0.351795   2.710613  -3.396682
 0.000000861920  0.000000860090
  0.000000   0.000000   0.000000   0.000000   0.000000   3.015307
  3.064253   0.000000   1.428032   6.544377   0.351529   3.270856
-0.000008764191 -0.000008494823
  0.000000   0.000000   3.144692   2.914503   0.000000   1.351113
  0.000000   0.000000   0.000000   2.446081   1.452243  -3.701155
 0.000005181858  0.000005119854
  0.000000   0.000000   3.049751   2.874624   0.000000   1.103248
  0.000000   0.000000   0.000000  -4.156112   3.069836   1.271258
 0.000001316906  0.000001279046
  0.000000   0.000000   0.000000   0.000000   0.000000   3.327067
  3.543478   0.000000   1.652522   5.138614   0.496062  -2.838247
 0.000001255920  0.000001233011
  0.000000   0.000000   0.000000   0.000000   0.000000   3.051386
  3.288195   0.000000  -0.244428   2.494769   1.519236  -4.723947
-0.000000499192 -0.000000463856
  0.000000   0.000000   0.000000   0.000000   0.000000   3.030015
  3.948603   0.000000   0.064740   2.591457   5.075116   1.096563
 0.000001090197  0.000001050019
  0.000000   0.000000   0.000000   0.000000   0.000000   3.156652
  3.508224   0.000000   1.535909   4.620763   2.931944   3.899254
 0.000006407162  0.000006351512
  0.000000   0.000000   3.324372   3.460950   0.000000   0.285203
  0.000000   0.000000   0.000000  -4.032603   2.342933  -0.325302
 0.000000085594  0.000000087970
  0.000000   0.000000   0.000000   0.000000   0.000000   3.009980
  3.247474   0.000000   0.963037   1.643146   5.400506   1.683409
 0.000001373978  0.000001274095
  0.000000   0.000000   0.000000   0.000000   0.000000   3.963942
  3.521117   0.000000   1.889655   2.789170   4.034783   1.690409
 0.000004940082  0.000004836828
  0.000000   0.000000   3.254463   3.700937   0.000000   1.456390
  0.000000   0.000000   0.000000  -1.110328   3.748275   1.364063
 0.000006921781  0.000006808310
  0.000000   0.000000   0.000000   0.000000   0.000000   3.009578
  2.735405   0.000000   1.364845   4.807752   2.302579   5.004023
 0.000003897818  0.000003820158
  0.000000   0.000000   0.000000   3.595138   0.000000   0.315047
  0.000000   0.000000   3.098929  -4.606375   1.228528   1.619681
 0.000000249955  0.000000255337
  0.000000   0.000000   3.014521   3.557069   0.000000   1.197469
  0.000000   0.000000   0.000000   1.486990   4.834306   1.306582
 0.000004077150  0.000003946399
  0.000000   0.000000   0.000000   0.000000   0.000000   3.020328
  3.624983   0.000000   1.414031   7.260278   0.049446  -0.573557
-0.000003382631 -0.000003262200
  0.000000   0.000000   0.000000   0.000000   0.000000   3.100977
  3.207115   0.000000   0.466273   3.747801   3.307469   3.656585
 0.000017862987  0.000017586785
  0.000000   0.000000   0.000000   0.000000   0.000000   3.742498
  3.291271   0.000000   1.840813   3.928143   2.121334   5.002240
 0.000015055913  0.000014925573
  0.000000   0.000000   0.000000   0.000000   0.000000   3.006941
  2.941127   0.000000   0.758775   2.085986   5.973063  -1.172131
-0.000000244984 -0.000000273991
  0.000000   0.000000   0.000000   0.000000   0.000000   3.144104
  3.154972   0.000000   1.241396   7.157452   1.499120   3.613957
-0.000000804861 -0.000000770776
  0.000000   0.000000   0.000000   0.000000   0.000000   3.511751
  3.662071   0.000000   1.648804   1.551929   4.085274   1.791813
 0.000009828504  0.000009626588
  0.000000   0.000000   0.000000   0.000000   0.000000   3.043644
  3.902476   0.000000   1.327863   3.607210   0.305575  -3.282013
 0.000006380709  0.000006310062
  0.000000   0.000000   3.069897   3.098996   0.000000  -0.175485
  0.000000   0.000000   0.000000  -2.150921   1.561670  -3.666471
-0.000000214807 -0.000000207006
  0.000000   0.000000   3.709831   3.356629   0.000000   1.683429
  0.000000   0.000000   0.000000   2.806953   2.363921  -1.687304
 0.000019405748  0.000019230770
  0.000000   0.000000   3.000587   3.024724   0.000000   0.336552
  0.000000   0.000000   0.000000  -1.550546   4.479150  -0.336139
 0.000000559569  0.000000526415
  0.000000   0.000000   0.000000   3.275389   0.000000   1.174327
  0.000000   0.000000   3.325813   0.167276   5.872708   2.315933
 0.000000009447 -0.000000023291
  0.000000   0.000000   0.000000   0.000000   0.000000   3.174423
  3.589233   0.000000   1.436303   2.172905   4.232965   3.075537
 0.000008958195  0.000008788992
  0.000000   0.000000   0.000000   0.000000   0.000000   3.732218
  3.493015   0.000000   1.846839   2.625670   4.575765  -0.613273
 0.000001007592  0.000000974087
  0.000000   0.000000   3.015014   2.786850   0.000000  -1.547303
  0.000000   0.000000   0.000000  -0.147009   5.550249   0.161049
 0.000000263370  0.000000262027
  0.000000   0.000000   0.000000   0.000000   0.000000   3.002398
  3.507765   0.000000   0.605261   5.883044   1.927279   3.713320
 0.000003522288  0.000003459527
  0.000000   0.000000   3.006704   3.654495   0.000000  -0.007737
  0.000000   0.000000   0.000000  -0.824366   4.924049  -0.838897
-0.000000005542 -0.000000014496
  0.000000   0.000000   0.000000   3.119912   0.000000   1.232957
  0.000000   0.000000   3.159645   1.523219   4.647444   3.447141
 0.000005444278  0.000005289806
  0.000000   0.000000   3.241869   3.279439   0.000000   1.201087
  0.000000   0.000000   0.000000  -0.666380   4.511503   1.499218
 0.000004342641  0.000004227469
  0.000000   0.000000   3.038604   3.185290   0.000000  -0.233941
  0.000000   0.000000   0.000000   1.207826   3.043237  -3.330528
 0.000000682230  0.000000708386
  0.000000   0.000000   0.000000   0.000000   0.000000   3.372616
  3.911047   0.000000   0.204373   1.994493   4.724588   1.255338
 0.000001684414  0.000001637297
  0.000000   0.000000   0.000000   3.588896   0.000000   1.068819
  0.000000   0.000000   3.113894  -0.004029   1.256664   7.074485
-0.000000907929 -0.000000863953
  0.000000   0.000000   0.000000   2.770943   0.000000  -1.369107
  0.000000   0.000000   3.033982  -3.331628   3.944399   1.863862
-0.000000418222 -0.000000396395
  0.000000   0.000000   3.004695   2.974316   0.000000   0.750740
  0.000000   0.000000   0.000000   2.018841   2.382074  -4.445217
 0.000000360936  0.000000349617
  0.000000   0.000000   0.000000   2.802651   0.000000  -1.334683
  0.000000   0.000000   3.028048   3.019088   5.084976   2.378978
 0.000001049437  0.000001005341
  0.000000   0.000000   3.035528   3.719311   0.000000   0.851086
  0.000000   0.000000   0.000000   1.362712   0.161858  -4.223149
 0.000002278976  0.000002263735
  0.000000   0.000000   0.000000   4.395776   0.000000   1.450590
  0.000000   0.000000   3.354066   2.331843   4.306418   2.812260
 0.000002303591  0.000002249520
  0.000000   0.000000   3.089780   3.033291   0.000000  -0.603658
  0.000000   0.000000   0.000000  -1.489422   5.436282   1.066791
-0.000000023685 -0.000000029678
  0.000000   0.000000   3.383446   3.846861   0.000000   1.230893
  0.000000   0.000000   0.000000  -0.488875   4.746024  -0.074765
 0.000000306542  0.000000287523
  0.000000   0.000000   3.035960   2.934468   0.000000   1.122418
  0.000000   0.000000   0.000000   2.230845   4.428798  -1.591911
 0.000002687511  0.000002598298
  0.000000   0.000000   0.000000   0.000000   0.000000   3.113916
  3.210678   0.000000   1.439779   5.584978   2.848515   1.228116
-0.000006310347 -0.000006095768
  0.000000   0.000000   3.075508   3.730456   0.000000   0.110819
  0.000000   0.000000   0.000000  -4.528161   0.582450   1.505854
 0.000000185189  0.000000193970
  0.000000   0.000000   3.786472   3.708067   0.000000   1.081692
  0.000000   0.000000   0.000000   1.347644   4.283692   1.693690
 0.000003775367  0.000003682233
  0.000000   0.000000   3.207158   3.332007   0.000000  -1.120531
  0.000000   0.000000   0.000000   2.131573   4.933511   1.471066
 0.000001522283  0.000001486556
  0.000000   0.000000   0.000000   3.134978   0.000000  -0.595000
  0.000000   0.000000   3.007883  -1.366659   4.314515   4.627499
-0.000000182057 -0.000000179766
  0.000000   0.000000   0.000000   3.251352   0.000000   1.465523
  0.000000   0.000000   3.011368  -4.153052   1.096922   2.746761
 0.000002886909  0.000002898478
  0.000000   0.000000   0.000000   0.000000   0.000000   3.396845
  3.448994   0.000000   0.777364   4.670199   1.844515   5.415519
 0.000003410713  0.000003333270
  0.000000   0.000000   3.008929   3.607308   0.000000   1.393915
  0.000000   0.000000   0.000000  -3.135433   2.425191   0.071086
 0.000002024272  0.000002037439
  0.000000   0.000000   0.000000   0.000000   0.000000   3.288978
  3.770950   0.000000   1.496064   3.231933   2.564905   5.116940
 0.000012364490  0.000012226680
  0.000000   0.000000   3.014729   3.515505   0.000000   0.290216
  0.000000   0.000000   0.000000   1.569862   1.504070  -3.939391
 0.000003165715  0.000003163649
  0.000000   0.000000   3.445308   3.228650   0.000000   1.432051
  0.000000   0.000000   0.000000   2.426623   3.689459  -1.250170
 0.000007892420  0.000007783185
  0.000000   0.000000   0.000000   0.000000   0.000000   3.188106
  3.157115   0.000000   0.572046   2.116751   3.157211  -2.631040
 0.000004566176  0.000004534554
  0.000000   0.000000   0.000000   0.000000   0.000000   3.212885
  3.060427   0.000000   1.603821   4.065255   3.738742  -0.748177
 0.000003900502  0.000003829270
  0.000000   0.000000   3.014452   3.044622   0.000000   0.365927
  0.000000   0.000000   0.000000  -4.496786   0.098978   1.430698
 0.000002561994  0.000002579793
  0.000000   0.000000   3.063419   3.188656   0.000000   0.016347
  0.000000   0.000000   0.000000   0.817515   4.614547  -0.498811
 0.000002728015  0.000002648670
  0.000000   0.000000   0.000000   0.000000   0.000000   3.730211
  3.932810   0.000000   1.450954   2.559775   4.569449   1.530025
 0.000001549427  0.000001504826
  0.000000   0.000000   0.000000   3.665501   0.000000   0.057055
  0.000000   0.000000   3.225377   3.519315   2.389909   5.549951
 0.000002782772  0.000002720621
  0.000000   0.000000   0.000000   0.000000   0.000000   3.026356
  3.799031   0.000000   1.508716   5.116867   2.979115   4.679268
 0.000001142043  0.000001123863
  0.000000   0.000000   0.000000   0.000000   0.000000   3.276212
  3.076855   0.000000   1.580815   4.625398   0.174528  -3.171302
 0.000002050406  0.000002009478
  0.000000   0.000000   0.000000   3.885986   0.000000   0.873004
  0.000000   0.000000   3.067249  -4.234673   0.832525   1.582489
 0.000001046932  0.000001046462
  0.000000   0.000000   3.007080   3.471613   0.000000   1.496659
  0.000000   0.000000   0.000000  -3.057630   1.222995  -1.882926
-0.000004597530 -0.000004451956
  0.000000   0.000000   3.177035   3.507489   0.000000  -0.223659
  0.000000   0.000000   0.000000   0.112610   4.943137   0.118094
 0.000000552260  0.000000524576
  0.000000   0.000000   3.691737   3.618208   0.000000   0.863005
  0.000000   0.000000   0.000000   2.057097   2.744423  -3.161989
 0.000001113588  0.000001100108
  0.000000   0.000000   3.823882   3.540376   0.000000   1.661246
  0.000000   0.000000   0.000000  -1.390150   3.959779   0.676184
 0.000002368469  0.000002323434
  0.000000   0.000000   0.000000   3.850570   0.000000   1.102807
  0.000000   0.000000   3.098921  -4.307739   0.991868   3.274736
-0.000000058108 -0.000000044527
  0.000000   0.000000   0.000000   3.611422   0.000000   1.451688
  0.000000   0.000000   3.631105   0.837754   4.010371   2.619875
 0.000008975013  0.000008796519
  0.000000   0.000000   0.000000   2.990266   0.000000  -0.641162
  0.000000   0.000000   3.001601   0.392036   4.942885   1.834581
 0.000002832696  0.000002761089
  0.000000   0.000000   3.140369   3.678048   0.000000   0.771569
  0.000000   0.000000   0.000000   2.321842   2.568669  -3.876655
 0.000000824714  0.000000810357
  0.000000   0.000000   0.000000   0.000000   0.000000   3.008424
  2.910323   0.000000   1.429474   7.253134   0.577881  -1.656444
-0.000000752561 -0.000000711724
  0.000000   0.000000   0.000000   0.000000   0.000000   3.006989
  3.908850   0.000000   0.645705   2.193075   4.106720  -0.472309
 0.000006346910  0.000006233908
  0.000000   0.000000   3.228844   3.906266   0.000000   1.104872
  0.000000   0.000000   0.000000   0.456749   4.207167   1.589966
 0.000004979594  0.000004855201
  0.000000   0.000000   0.000000   4.113501   0.000000   1.831264
  0.000000   0.000000   4.096906   0.962718   4.198807   2.103564
 0.000001445869  0.000001401944
  0.000000   0.000000   3.003996   2.987880   0.000000   0.757356
  0.000000   0.000000   0.000000  -1.779014   0.804539  -3.671968
-0.000003874986 -0.000003763321
  0.000000   0.000000   0.000000   0.000000   0.000000   3.241212
  3.452183   0.000000   1.587902   7.186195   0.748615   0.643502
-0.000005103474 -0.000004935312
  0.000000   0.000000   3.408579   3.244775   0.000000   1.113241
  0.000000   0.000000   0.000000   1.066650   3.436561  -1.931984
 0.000005467696  0.000005405648
  0.000000   0.000000   0.000000   3.701207   0.000000   0.269582
  0.000000   0.000000   3.079006   4.200802   1.429786   4.851431
 0.000013486889  0.000013301939
  0.000000   0.000000   0.000000   3.310807   0.000000   0.597870
  0.000000   0.000000   3.037734   1.639657   3.119351   5.254398
 0.000008756722  0.000008628466
  0.000000   0.000000   0.000000   0.000000   0.000000   3.587014
  3.401712   0.000000   1.561927   2.967227   3.470526  -0.445580
 0.000012723634  0.000012568028
  0.000000   0.000000   0.000000   3.142534   0.000000   0.920876
  0.000000   0.000000   3.017040  -3.068184   1.490074   4.728768
-0.000008127384 -0.000007866301
  0.000000   0.000000   3.027631   3.986913   0.000000   0.599102
  0.000000   0.000000   0.000000   2.156852   4.013591  -1.316738
 0.000003365015  0.000003309222
  0.000000   0.000000   0.000000   3.199413   0.000000   0.244721
  0.000000   0.000000   3.009767  -1.678099   2.356015   6.123737
-0.000002638207 -0.000002554782
  0.000000   0.000000   0.000000   0.000000   0.000000   3.042775
  3.067350   0.000000   0.250035   4.712336   2.218921   3.764234
 0.000021731723  0.000021397939
  0.000000   0.000000   0.000000   2.942515   0.000000   0.794636
  0.000000   0.000000   3.043214  -2.727587   1.914708   6.827309
-0.000001277132 -0.000001214697
  0.000000   0.000000   0.000000   0.000000   0.000000   3.092609
  3.947739   0.000000   0.857449   1.810022   4.350823   1.607322
 0.000006395855  0.000006254301
  0.000000   0.000000   3.046981   3.178831   0.000000   0.443968
  0.000000   0.000000   0.000000   1.350058   5.681398  -1.109669
-0.000000070488 -0.000000096806
  0.000000   0.000000   0.000000   0.000000   0.000000   3.351318
  3.125101   0.000000   1.455552   6.013060   1.205443   3.400597
-0.000004144899 -0.000003969585
  0.000000   0.000000   3.658776   3.523075   0.000000   1.295491
  0.000000   0.000000   0.000000  -3.550868   2.203693   1.685598
 0.000003860311  0.000003821880
  0.000000   0.000000   0.000000   0.000000   0.000000   3.171609
  3.311588   0.000000   0.749700   5.264272   3.716453   0.795101
-0.000000163067 -0.000000135257
  0.000000   0.000000   0.000000   0.000000   0.000000   3.060881
  3.812299   0.000000   1.435308   2.432468   4.977418   0.996943
 0.000001824510  0.000001755049
  0.000000   0.000000   0.000000   3.214959   0.000000   1.812682
  0.000000   0.000000   3.668979   0.649787   1.306088   7.230954
-0.000001097520 -0.000001025511
  0.000000   0.000000   0.000000   3.668763   0.000000   1.288260
  0.000000   0.000000   3.362456  -4.024170   1.135269   2.586205
 0.000002158274  0.000002151012
  0.000000   0.000000   0.000000   3.514751   0.000000  -0.814479
  0.000000   0.000000   3.316062   2.440130   4.729655   2.041431
 0.000001754280  0.000001713292
  0.000000   0.000000   3.098378   3.067480   0.000000   0.446546
  0.000000   0.000000   0.000000  -3.315542   2.635827  -0.131204
 0.000001961577  0.000001960995
  0.000000   0.000000   0.000000   3.296093   0.000000   1.781433
  0.000000   0.000000   3.715072   2.285692   4.309488   4.223040
 0.000002902128  0.000002835826
  0.000000   0.000000   0.000000   0.000000   0.000000   3.004400
  4.345766   0.000000   1.448689   3.756576   0.740140   6.086507
 0.000004695790  0.000004637919
  0.000000   0.000000   3.097280   3.227964   0.000000   0.521007
  0.000000   0.000000   0.000000  -4.269800   0.136082   1.123874
 0.000003926112  0.000003928147
  0.000000   0.000000   3.305110   2.980025   0.000000   1.438613
  0.000000   0.000000   0.000000  -2.105217   2.566283  -3.398409
-0.000001334589 -0.000001285918
  0.000000   0.000000   0.000000   0.000000   0.000000   3.032231
  3.150484   0.000000  -0.002717   5.415527   4.425584   1.427545
 0.000000464011  0.000000434577
  0.000000   0.000000   0.000000   0.000000   0.000000   3.026359
  3.192042   0.000000   1.244531   2.264923   5.697759  -0.521479
 0.000000027681 -0.000000017673
  0.000000   0.000000   0.000000   0.000000   0.000000   3.015218
  3.536861   0.000000   1.190903   2.697354   5.771956   2.301148
 0.000000149432  0.000000111419
  0.000000   0.000000   0.000000   2.902748   0.000000   0.871777
  0.000000   0.000000   3.012799  -0.509113   2.245783   6.441444
-0.000005767009 -0.000005588745
  0.000000   0.000000   0.000000   3.544967   0.000000   1.043184
  0.000000   0.000000   3.544913   2.618912   3.586102   3.634924
 0.000014710078  0.000014512563
  0.000000   0.000000   3.406381   3.414140   0.000000   0.880167
  0.000000   0.000000   0.000000   2.653712   1.086325  -3.309806
 0.000007509660  0.000007465508
  0.000000   0.000000   0.000000   0.000000   0.000000   3.108883
  3.534197   0.000000   1.496963   4.150390   3.958105   1.348140
 0.000005287759  0.000005206830
  0.000000   0.000000   0.000000   0.000000   0.000000   3.104887
  3.454063   0.000000   0.209725   2.079307   3.897189  -3.353779
 0.000000169763  0.000000165286
  0.000000   0.000000   3.065842   3.835410   0.000000   1.208563
  0.000000   0.000000   0.000000  -0.559361   4.174910   1.141461
 0.000003482250  0.000003394128
  0.000000   0.000000   3.546293   3.596005   0.000000   1.316850
  0.000000   0.000000   0.000000  -4.013106   2.381374   1.705787
 0.000001114611  0.000001098522
  0.000000   0.000000   0.000000   2.939510   0.000000   0.640267
  0.000000   0.000000   3.005049  -0.672623   2.357674   6.032909
-0.000007787335 -0.000007554492
  0.000000   0.000000   0.000000   2.953484   0.000000   1.050184
  0.000000   0.000000   3.022609  -3.471976   3.555887   2.719636
 0.000000810392  0.000000789486
  0.000000   0.000000   0.000000   3.928010   0.000000   1.491692
  0.000000   0.000000   3.004989   1.169825   2.700423   6.022274
 0.000002599087  0.000002571257
  0.000000   0.000000   3.034461   3.030585   0.000000  -0.233073
  0.000000   0.000000   0.000000   0.178318   5.159029   0.718293
 0.000001384694  0.000001319734
  0.000000   0.000000   0.000000   0.000000   0.000000   3.010604
  2.943909   0.000000  -1.191187   5.244157   1.931443   3.253154
 0.000005823649  0.000005690560
  0.000000   0.000000   0.000000   0.000000   0.000000   3.150308
  3.184723   0.000000   0.933345   2.794925   4.562145  -0.606189
 0.000002590467  0.000002515682
  0.000000   0.000000   0.000000   0.000000   0.000000   3.033701
  3.218537   0.000000   1.199120   6.478229   0.377188   3.033134
-0.000007986102 -0.000007735519
  0.000000   0.000000   0.000000   0.000000   0.000000   3.140907
  4.272548   0.000000   1.559299   3.346051   4.382684   2.514081
 0.000002597776  0.000002537339
  0.000000   0.000000   0.000000   3.589425   0.000000   1.328625
  0.000000   0.000000   3.248688   1.113444   4.461644   1.801084
 0.000006473287  0.000006314751
  0.000000   0.000000   3.012126   3.018074   0.000000  -0.019181
  0.000000   0.000000   0.000000  -3.393729   0.844195  -3.699956
-0.000000293608 -0.000000285231
  0.000000   0.000000   3.252587   3.325615   0.000000  -0.279912
  0.000000   0.000000   0.000000   1.514562   4.571055  -0.948029
 0.000001275586  0.000001245993
  0.000000   0.000000   0.000000   3.572152   0.000000   0.756470
  0.000000   0.000000   3.353971  -0.699495   4.233476   1.924092
 0.000003504057  0.000003428032
  0.000000   0.000000   0.000000   2.817986   0.000000   1.234992
  0.000000   0.000000   3.026556  -0.867311   6.074137   1.979829
-0.000000280502 -0.000000335460
  0.000000   0.000000   0.000000   2.914981   0.000000   1.349054
  0.000000   0.000000   3.036728  -1.248437   1.552185   6.604595
-0.000008055719 -0.000007819023
  0.000000   0.000000   0.000000   3.125942   0.000000   1.599774
  0.000000   0.000000   3.290428   1.268931   2.949214   5.733051
 0.000007242591  0.000007178188
  0.000000   0.000000   3.242393   3.003585   0.000000   1.275129
  0.000000   0.000000   0.000000   0.316703   5.779513  -1.397931
-0.000000214943 -0.000000235649
  0.000000   0.000000   0.000000   0.000000   0.000000   3.029673
  4.313103   0.000000   1.217383   2.271480   4.467525   0.244706
 0.000002649031  0.000002581286
  0.000000   0.000000   0.000000   3.437098   0.000000   1.071869
  0.000000   0.000000   3.044310  -4.129807   0.430262   1.785268
 0.000005050376  0.000005042908
  0.000000   0.000000   0.000000   0.000000   0.000000   3.180984
  2.926537   0.000000   1.325379   3.585928   2.682095   5.388641
 0.000009263770  0.000009113025
  0.000000   0.000000   3.036077   3.754684   0.000000   1.293185
  0.000000   0.000000   0.000000  -1.825968   4.921870   0.454869
 0.000000000512 -0.000000011899
  0.000000   0.000000   3.511949   3.185120   0.000000   1.752907
  0.000000   0.000000   0.000000  -0.291963   4.052927  -0.184971
 0.000006195621  0.000006078980
  0.000000   0.000000   3.347113   3.546830   0.000000   0.742525
  0.000000   0.000000   0.000000   1.468134   4.716039   0.343834
 0.000002278241  0.000002204790
  0.000000   0.000000   0.000000   0.000000   0.000000   3.724962
  3.488100   0.000000   1.323422   3.246220   0.400200  -3.200174
 0.000004312907  0.000004273569
  0.000000   0.000000   3.181623   2.852718   0.000000   1.532617
  0.000000   0.000000   0.000000   0.248982   1.806008  -3.640604
-0.000003330878 -0.000003194204
  0.000000   0.000000   0.000000   3.271060   0.000000   1.232501
  0.000000   0.000000   3.043780   0.274411   0.892294   6.921519
-0.000001823231 -0.000001729217
  0.000000   0.000000   3.010261   2.680274   0.000000   1.464085
  0.000000   0.000000   0.000000  -3.883407   3.431038  -0.603562
-0.000000158451 -0.000000169134
  0.000000   0.000000   3.064635   3.337259   0.000000   0.093150
  0.000000   0.000000   0.000000  -0.940993   0.940969  -4.713153
-0.000000074960 -0.000000068294
  0.000000   0.000000   3.053547   2.863090   0.000000  -1.186026
  0.000000   0.000000   0.000000  -4.178701   2.905651   1.291668
-0.000000462584 -0.000000438998
  0.000000   0.000000   3.004300   3.374220   0.000000  -0.077766
  0.000000   0.000000   0.000000  -3.304174   0.986447  -3.060627
-0.000000273501 -0.000000265739
  0.000000   0.000000   0.000000   0.000000   0.000000   3.045864
  2.968032   0.000000   1.031753   5.389223   1.121412   6.363198
 0.000000298244  0.000000252225
  0.000000   0.000000   0.000000   0.000000   0.000000   3.006471
  3.283982   0.000000   0.364926   7.241365   2.215430   0.255808
-0.000001454014 -0.000001402646
  0.000000   0.000000   0.000000   2.960596   0.000000  -1.094440
  0.000000   0.000000   3.045107   4.048467   3.105130   3.748730
 0.000005208897  0.000005088719
  0.000000   0.000000   0.000000   0.000000   0.000000   3.009525
  4.146251   0.000000   1.089403   3.389783   4.212108  -1.388068
 0.000001296808  0.000001265367
  0.000000   0.000000   3.604674   3.572076   0.000000   1.554501
  0.000000   0.000000   0.000000  -0.007239   4.492517   1.605340
 0.000002795058  0.000002715492
  0.000000   0.000000   3.175421   3.443283   0.000000   0.148904
  0.000000   0.000000   0.000000   0.692158   4.422635   1.462878
 0.000006541188  0.000006397835
  0.000000   0.000000   0.000000   3.047714   0.000000   1.553740
  0.000000   0.000000   3.124379  -3.323299   0.783117   4.856260
-0.000007069068 -0.000006834395
  0.000000   0.000000   0.000000   3.374796   0.000000  -0.052295
  0.000000   0.000000   3.000611  -3.460900   3.289708   2.757372
-0.000000316202 -0.000000299826
  0.000000   0.000000   0.000000   3.302737   0.000000   1.595058
  0.000000   0.000000   3.205180   2.972432   0.346952   6.220312
 0.000019718721  0.000019536842
  0.000000   0.000000   3.714894   3.735788   0.000000   0.937099
  0.000000   0.000000   0.000000   1.381763   4.052520   1.842285
 0.000006521167  0.000006384158
  0.000000   0.000000   0.000000   0.000000   0.000000   3.022010
  3.063890   0.000000   0.574708   4.340175   4.292573  -0.214635
 0.000000439957  0.000000432149
  0.000000   0.000000   0.000000   4.179645   0.000000   0.479837
  0.000000   0.000000   3.021099   0.888352   4.835449   1.898421
 0.000001076948  0.000001035174
  0.000000   0.000000   3.543422   4.030454   0.000000   1.692456
  0.000000   0.000000   0.000000   2.167056   4.127998   0.311714
 0.000003887426  0.000003807964
  0.000000   0.000000   3.364467   3.087584   0.000000   1.486611
  0.000000   0.000000   0.000000   0.943564   1.393811  -3.810902
 0.000000504773  0.000000537817
  0.000000   0.000000   0.000000   0.000000   0.000000   3.581110
  3.785790   0.000000  -0.303368   4.035353   0.260556   3.386314
 0.000060037939  0.000059545208
  0.000000   0.000000   0.000000   0.000000   0.000000   3.036786
  2.486560   0.000000  -2.344793  -0.054115   0.509512  -4.153520
-0.000030465528 -0.000029752393
  0.000000   0.000000   0.000000   0.000000   0.000000   3.032406
  4.444370   0.000000  -0.516346   4.775686   0.236544   2.563467
 0.000050903908  0.000050360221
  0.000000   0.000000   0.000000   0.000000   0.000000   3.018807
  2.653185   0.000000  -2.634206   0.645257   0.286915  -4.927096
-0.000015703907 -0.000015284434
  1.661701   1.661701   1.661701   1.661701  -1.661701  -1.661701
 -1.661701   1.661701  -1.661701  -1.661701  -1.661701   1.661701
 0.000001391816  0.000001350237
  0.000000   0.000000   0.000000   0.000000   0.000000   3.043050
  3.403579   0.000000   0.305923   5.314372   1.266323  -1.803873
-0.000023080378 -0.000022496697
  0.000000   0.000000   0.000000   0.000000   0.000000   3.976861
  3.624703   0.000000   1.806345   4.289482   0.809378  -2.063397
 0.000005117051  0.000005069287
  0.000000   0.000000   0.000000   0.000000   0.000000   3.239985
  4.402677   0.000000  -0.311788   4.438945   1.385059   3.715503
 0.000012521036  0.000012388939
  0.000000   0.000000   0.000000   0.000000   0.000000   3.007420
  1.066695   0.000000  -3.077291   3.052753   1.798295  -4.872802
 0.000011742471  0.000011484423
  1.520280   1.520280   1.520280   1.520280  -1.520280  -1.520280
 -1.520280   1.520280  -1.520280  -1.520280  -1.520280   1.520280
 0.000008665284  0.000008481214
  0.000000   0.000000   0.000000   0.000000   0.000000   3.405906
  3.777713   0.000000   0.512030   2.884732   0.069268  -2.807280
 0.000018536532  0.000018447925
  0.000000   0.000000   0.000000   0.000000   0.000000   3.023261
  3.699512   0.000000   1.411033   4.554867   0.103398  -2.124275
 0.000017168115  0.000017053291
  0.000000   0.000000   0.000000   0.000000   0.000000   3.174512
  3.495025   0.000000  -0.788841   5.358904   0.146574   1.848875
 0.000042698634  0.000042204718
  0.000000   0.000000   0.000000   0.000000   0.000000   3.320862
  5.017997   0.000000  -0.525527   5.042496   0.979532   2.670864
 0.000010874042  0.000010731319
  0.000000   0.000000   0.000000   0.000000   0.000000   3.111046
  2.997095   0.000000  -2.685115   4.265987   0.010687   0.340312
 0.000025280041  0.000025098868
  0.000000   0.000000   0.000000   0.000000   0.000000   3.495370
  3.542521   0.000000  -1.137215   5.843227   1.900387   0.815836
 0.000005148158  0.000005076731
  0.000000   0.000000   0.000000   0.000000   0.000000   3.249653
  4.087035   0.000000   1.182855   2.486126   3.830156   1.354712
 0.000012433973  0.000012214719
  0.000000   0.000000   0.000000   0.000000   0.000000   3.093786
  0.796276   0.000000  -3.756531   0.196845   3.148904  -2.246287
-0.000012823937 -0.000012458767
  0.000000   0.000000   0.000000   0.000000   0.000000   3.083302
  3.036023   0.000000  -1.425711   2.548984   1.353607  -4.233552
-0.000013401037 -0.000012988444
  0.000000   0.000000   0.000000   0.000000   0.000000   3.052594
  3.981511   0.000000   1.331062   6.551988   1.052580   2.745243
-0.000011849584 -0.000011542717
  0.000000   0.000000   0.000000   0.000000   0.000000   3.002361
  2.383682   0.000000  -3.350059  -1.151254   0.663356  -4.427296
-0.000007335813 -0.000007123391
  0.000000   0.000000   0.000000   0.000000   0.000000   3.027870
  3.413934   0.000000   1.380928   6.663975   0.700988   1.962900
-0.000020974025 -0.000020435833
  0.000000   0.000000   0.000000   0.000000   0.000000   3.144953
  3.470401   0.000000  -0.592167   2.593738   0.765090  -3.890158
-0.000005248582 -0.000005014276
  0.000000   0.000000   0.000000   0.000000   0.000000   3.076819
  4.093743   0.000000   0.470081   3.065389   0.269405  -2.799906
 0.000022692223  0.000022562854
  0.000000   0.000000   0.000000   0.000000   0.000000   3.016596
  2.243631   0.000000  -2.285229   4.671612   1.739092  -1.818930
 0.000023017193  0.000022742029
  0.000000   0.000000   0.000000   0.000000   0.000000   3.594646
  3.586472   0.000000   1.307513   4.121804   0.802826   4.924350
 0.000031766916  0.000031476435
  0.000000   0.000000   0.000000   0.000000   0.000000   3.164557
  4.050810   0.000000  -0.369259   4.745787   0.456801   3.096712
 0.000039806400  0.000039411673
  0.000000   0.000000   0.000000   0.000000   0.000000   3.865268
  3.959213   0.000000  -0.148346   3.334848   2.036556   3.114484
 0.000030231803  0.000029950286
  0.000000   0.000000   0.000000   0.000000   0.000000   3.695980
  3.793485   0.000000  -0.900019   3.374517   1.929241   2.287916
 0.000036561194  0.000036220835
  0.000000   0.000000   0.000000   0.000000   0.000000   3.123882
  2.484292   0.000000  -1.934727   2.356287   1.336242  -4.770323
-0.000005169735 -0.000004947383
  0.000000   0.000000   0.000000   0.000000   0.000000   3.087662
  3.922568   0.000000  -0.362679   3.520733   1.172140  -3.493534
-0.000003577719 -0.000003415848
  0.000000   0.000000   0.000000   0.000000   0.000000   3.344300
  3.712920   0.000000  -1.970138   3.329494   2.404989   1.453043
 0.000013606599  0.000013475015
  0.000000   0.000000   0.000000   0.000000   0.000000   3.634718
  3.537246   0.000000   1.688811   6.640907   1.876960   3.014851
-0.000001975514 -0.000001900588
  0.000000   0.000000   0.000000   0.000000   0.000000   3.624134
  0.891345   0.000000  -3.597231  -1.477224   2.524247  -2.504068
-0.000005212863 -0.000005043042
  0.000000   0.000000   0.000000   0.000000   0.000000   3.338990
  3.939694   0.000000  -0.817687   2.549586   3.115034  -0.424673
 0.000010272282  0.000010160771
  0.000000   0.000000   0.000000   0.000000   0.000000   3.121895
  4.089703   0.000000   0.849931   3.270766   3.287797  -1.566240
 0.000005658522  0.000005595244
  0.000000   0.000000   0.000000   0.000000   0.000000   3.023680
  4.297753   0.000000   0.628026   2.152703   3.762543   0.763942
 0.000012080404  0.000011866587
  0.000000   0.000000   0.000000   0.000000   0.000000   3.291690
  1.745735   0.000000  -3.055999   3.698271   1.593663  -0.882427
 0.000006048376  0.000006088656
  0.000000   0.000000   0.000000   0.000000   0.000000   3.021346
  3.532117   0.000000  -2.155475   2.465369   2.891913  -1.787728
-0.000004405536 -0.000004215714
  0.000000   0.000000   0.000000   0.000000   0.000000   3.076332
  4.120840   0.000000   1.496330   6.816568   1.769447   0.236353
-0.000005475517 -0.000005309667
  0.000000   0.000000   0.000000   0.000000   0.000000   3.381969
  3.107615   0.000000   1.684782   5.861358   0.465294  -0.385251
-0.000007710899 -0.000007429066
  0.000000   0.000000   0.000000   0.000000   0.000000   3.001640
  3.809017   0.000000  -0.843780   6.066627   0.391819   1.393205
 0.000018498869  0.000018246527
  0.000000   0.000000   0.000000   0.000000   0.000000   3.173229
  5.132373   0.000000   0.968203   4.207763   3.129559   1.039308
 0.000007387100  0.000007240332
  0.000000   0.000000   0.000000   0.000000   0.000000   3.554329
  4.140843   0.000000   0.733923   3.535669   2.711449   3.049944
 0.000024926790  0.000024650667
  0.000000   0.000000   0.000000   0.000000   0.000000   3.907323
  4.549255   0.000000   1.496076   3.241146   3.687099   0.388683
 0.000002126181  0.000002084663
  0.000000   0.000000   0.000000   0.000000   0.000000   3.396961
  3.501987   0.000000  -1.075305   1.128255   1.203670  -3.388910
-0.000002572718 -0.000002403769
  0.000000   0.000000   0.000000   0.000000   0.000000   3.579103
  3.647236   0.000000  -1.019999   3.349010   2.870741   1.385749
 0.000018446208  0.000018243217
  0.000000   0.000000   0.000000   0.000000   0.000000   3.783454
  3.901283   0.000000   1.754702   2.243536   3.687236   0.864607
 0.000009077271  0.000008915878
  0.000000   0.000000   0.000000   0.000000   0.000000   3.094711
  3.636040   0.000000   0.189495   5.780835   0.427280   2.410743
 0.000022944370  0.000022709059
  0.000000   0.000000   0.000000   0.000000   0.000000   3.027707
  4.547193   0.000000   0.350494   3.884291   0.782157  -2.517150
 0.000011909613  0.000011833892
  0.000000   0.000000   0.000000   0.000000   0.000000   3.014356
  4.149907   0.000000  -2.235954   3.154948   3.543389   0.663694
 0.000002351764  0.000002322623
  0.000000   0.000000   0.000000   0.000000   0.000000   3.009332
  3.502553   0.000000  -1.349381   2.821008   3.349496  -1.299291
 0.000004863536  0.000004881901
  0.000000   0.000000   0.000000   0.000000   0.000000   3.202395
  0.875746   0.000000  -3.803897  -0.080151   3.060774  -3.707361
-0.000007282967 -0.000007078687
  0.000000   0.000000   0.000000   0.000000   0.000000   3.310446
  4.301818   0.000000  -1.218194   3.728343   1.879524   1.625453
 0.000025912229  0.000025662161
  0.000000   0.000000   0.000000   0.000000   0.000000   3.227923
  3.889587   0.000000   0.632731   4.507987   0.451002   4.096585
 0.000045920912  0.000045483133
  0.000000   0.000000   0.000000   0.000000   0.000000   3.016655
  2.124216   0.000000  -4.213325   4.260439   1.086489  -2.371731
-0.000005089754 -0.000004956715
  0.000000   0.000000   0.000000   0.000000   0.000000   3.672287
  3.920063   0.000000   1.734867   3.294480   2.943356   4.301107
 0.000012393707  0.000012252175
  0.000000   0.000000   0.000000   0.000000   0.000000   3.261653
  3.332210   0.000000  -0.103838   5.130732   1.658610  -2.282660
-0.000009816953 -0.000009525131
  0.000000   0.000000   0.000000   0.000000   0.000000   3.692626
  3.386057   0.000000   1.703382   3.724534   3.287949   3.451476
 0.000012062448  0.000011923979
  0.000000   0.000000   0.000000   0.000000   0.000000   3.131438
  3.483719   0.000000   0.822969   6.886517   0.075486  -0.095080
-0.000011766933 -0.000011432867
  0.000000   0.000000   0.000000   0.000000   0.000000   4.039398
  4.341832   0.000000   0.838568   2.522213   3.354663   2.384640
 0.000005882180  0.000005785791
  0.000000   0.000000   0.000000   0.000000   0.000000   3.039465
  3.269806   0.000000  -0.281906   5.009704   0.680692  -2.692865
-0.000024433141 -0.000023812384
  0.000000   0.000000   0.000000   0.000000   0.000000   3.129364
  3.268242   0.000000  -0.980876   5.157908   1.875439   0.900168
 0.000031633936  0.000031251194
  0.000000   0.000000   0.000000   0.000000   0.000000   3.076337
  3.996272   0.000000   0.959165   4.617898   3.065343   0.874127
 0.000010400481  0.000010297194
  0.000000   0.000000   0.000000   0.000000   0.000000   3.352786
  3.756401   0.000000   0.619969   2.566706   0.740843  -2.865713
 0.000019426881  0.000019318189
  0.000000   0.000000   0.000000   0.000000   0.000000   3.151923
  4.120106   0.000000   0.288172   5.818397   1.366969   3.756035
 0.000004538395  0.000004468585
  0.000000   0.000000   0.000000   0.000000   0.000000   3.464041
  4.150440   0.000000   1.612493   4.838798   0.509630   5.028796
 0.000009624525  0.000009534153
  0.000000   0.000000   0.000000   0.000000   0.000000   3.535827
  3.580523   0.000000  -1.166897   3.988171   1.233635   2.184636
 0.000047897747  0.000047464381
  0.000000   0.000000   0.000000   0.000000   0.000000   3.138544
  4.234803   0.000000   1.568418   4.127077   2.350907  -0.617233
 0.000027645540  0.000027356570
  0.000000   0.000000   0.000000   0.000000   0.000000   3.046340
  2.758223   0.000000  -2.951619   4.977444   2.127150  -0.332357
 0.000003336559  0.000003306377
  0.000000   0.000000   0.000000   0.000000   0.000000   3.322602
  3.807867   0.000000  -1.848506   3.963210   0.084626   1.789009
 0.000036410219  0.000036086060
  0.000000   0.000000   0.000000   0.000000   0.000000   3.524704
  3.282795   0.000000  -2.142611   3.735430   0.096564   1.735009
 0.000033026956  0.000032741679
  0.000000   0.000000   0.000000   0.000000   0.000000   3.631208
  3.811018   0.000000   1.713762   4.222363   0.422499  -1.870531
 0.000014362020  0.000014238521
  0.000000   0.000000   0.000000   0.000000   0.000000   3.305554
  4.144773   0.000000  -1.538153   2.597826   3.665556   0.105622
 0.000002501393  0.000002471990
  0.000000   0.000000   0.000000   0.000000   0.000000   3.485542
  3.510072   0.000000   0.744540   5.304076   2.418172   2.528397
 0.000007379647  0.000007323008
  0.000000   0.000000   0.000000   0.000000   0.000000   3.181902
  3.186238   0.000000   1.067009   6.367715   0.711397   1.015392
-0.000025867553 -0.000025232683
  0.000000   0.000000   0.000000   0.000000   0.000000   3.656111
  3.951603   0.000000   1.817459   4.113637   0.332925   6.032553
 0.000006179513  0.000006112856
  0.000000   0.000000   0.000000   0.000000   0.000000   3.566367
  3.931495   0.000000   1.173270   3.542325   3.943566   1.901840
 0.000004945917  0.000004855979
  0.000000   0.000000   0.000000   0.000000   0.000000   4.023881
  4.023697   0.000000   0.508548   4.555029   1.608131   4.158807
 0.000008120800  0.000008036861
  0.000000   0.000000   0.000000   0.000000   0.000000   3.111002
  3.424843   0.000000  -0.813891   5.909828   1.883736  -0.712507
 0.000003203144  0.000003196209
  0.000000   0.000000   0.000000   0.000000   0.000000   3.087567
  4.124744   0.000000   1.522471   4.108642   0.196539   4.969884
 0.000034481215  0.000034175985
  0.000000   0.000000   0.000000   0.000000   0.000000   3.113262
  3.843411   0.000000  -2.259835   1.471093   0.574293  -4.203964
-0.000008267107 -0.000008046325
  0.000000   0.000000   0.000000   0.000000   0.000000   3.803134
  2.771451   0.000000  -2.739232   4.646274   1.200633   0.432406
 0.000003638063  0.000003597217
  0.000000   0.000000   0.000000   0.000000   0.000000   3.121616
  3.086617   0.000000  -0.655643   6.194021   0.058836  -0.952820
-0.000001060728 -0.000001002791
  0.000000   0.000000   0.000000   0.000000   0.000000   3.060129
  4.245951   0.000000  -1.741698   4.287026   1.289338   1.059567
 0.000027598548  0.000027340538
  0.000000   0.000000   0.000000   0.000000   0.000000   3.000417
  3.338989   0.000000  -1.528008   5.947230   0.617245  -2.892053
 0.000002091421  0.000002068665
  0.000000   0.000000   0.000000   0.000000   0.000000   3.040520
  3.875262   0.000000   0.906771   5.019944   1.148994   4.516272
 0.000012450598  0.000012300856
  0.000000   0.000000   0.000000   0.000000   0.000000   3.318425
  3.518101   0.000000   1.439870   6.658361   1.025685   1.897932
-0.000012252683 -0.000011911677
  0.000000   0.000000   0.000000   0.000000   0.000000   3.031551
  4.722118   0.000000   0.216243   3.823158   2.971533   0.863593
 0.000018612589  0.000018323204
  0.000000   0.000000   0.000000   0.000000   0.000000   3.019210
  4.787591   0.000000  -0.172469   5.262126   2.712218  -1.441052
-0.000001168906 -0.000001133893
  0.000000   0.000000   0.000000   0.000000   0.000000   3.151058
  5.052287   0.000000   0.809159   4.233223   2.253171  -1.895209
 0.000003619832  0.000003573259
  0.000000   0.000000   0.000000   0.000000   0.000000   3.022595
  5.104699   0.000000  -0.910888   4.789212   2.059540   1.874692
 0.000008757803  0.000008630371
  0.000000   0.000000   0.000000   0.000000   0.000000   3.671840
  3.270928   0.000000   1.781802   4.430507   3.315719   0.566743
 0.000003590201  0.000003571668
  0.000000   0.000000   0.000000   0.000000   0.000000   3.009413
  3.427990   0.000000  -0.937328   5.276189   1.050396   1.772487
 0.000041194025  0.000040710076
  0.000000   0.000000   0.000000   0.000000   0.000000   3.006269
  3.331367   0.000000  -0.182372   5.300002   2.507591  -1.105515
-0.000006732045 -0.000006500839
  0.000000   0.000000   0.000000   0.000000   0.000000   3.139514
  4.270536   0.000000   1.542722   2.554835   3.987579   0.243405
 0.000006547078  0.000006426975
  0.000000   0.000000   0.000000   0.000000   0.000000   3.044991
  3.656940   0.000000   1.082006   6.479211   0.503853  -0.027784
-0.000026435945 -0.000025812695
  0.000000   0.000000   0.000000   0.000000   0.000000   3.681767
  3.758739   0.000000   0.796146   4.072828   0.177442  -2.963315
 0.000001901318  0.000001913392
  0.000000   0.000000   0.000000   0.000000   0.000000   3.032390
  4.340591   0.000000   1.068310   4.673593   1.083083   3.899435
 0.000040580363  0.000040171285
  0.000000   0.000000   0.000000   0.000000   0.000000   3.094428
  1.884670   0.000000  -2.932122   0.091300   0.342009  -5.704328
-0.000002092225 -0.000001984999
  0.000000   0.000000   0.000000   0.000000   0.000000   4.051605
  4.239315   0.000000   0.454933   2.546177   3.021655  -1.670864
 0.000001562633  0.000001540910
  0.000000   0.000000   0.000000   0.000000   0.000000   3.067923
  2.919850   0.000000  -2.709996   3.237117   2.337192   0.348712
 0.000016998192  0.000016911402
  0.000000   0.000000   0.000000   0.000000   0.000000   3.332147
  4.195068   0.000000   1.351924   3.351236   0.277660  -2.885222
 0.000008128060  0.000008052217
  0.000000   0.000000   0.000000   0.000000   0.000000   3.464755
  3.625995   0.000000   0.005460   3.999699   3.301145   1.082249
 0.000013646278  0.000013464918
  0.000000   0.000000   0.000000   0.000000   0.000000   3.425378
  2.692130   0.000000  -3.122161   1.320606   3.142994  -3.081621
-0.000003622409 -0.000003502439
  0.000000   0.000000   0.000000   0.000000   0.000000   3.013422
  5.348386   0.000000   0.082296   5.377477   1.104415   2.939832
 0.000013416465  0.000013218144
  0.000000   0.000000   0.000000   0.000000   0.000000   3.645509
  4.045341   0.000000  -0.874266   3.768901   1.528047   2.816473
 0.000023813995  0.000023590985
  0.000000   0.000000   0.000000   0.000000   0.000000   3.427928
  3.954170   0.000000   0.401255   3.387891   2.631028   3.160115
 0.000034678125  0.000034325442
  0.000000   0.000000   0.000000   0.000000   0.000000   3.251378
  1.820583   0.000000  -2.773865   0.327111   2.262676  -4.630773
-0.000004455185 -0.000004313686
  0.000000   0.000000   0.000000   0.000000   0.000000   3.111504
  2.409446   0.000000  -2.803941   0.011294   1.984295  -3.303535
-0.000025926629 -0.000025305950
  0.000000   0.000000   0.000000   0.000000   0.000000   3.050669
  4.610260   0.000000   1.521710   2.657891   4.071963   2.551782
 0.000004214648  0.000004126871
  0.000000   0.000000   0.000000   0.000000   0.000000   3.008919
  4.756870   0.000000   1.046633   4.272495   2.735628   4.119745
 0.000005693649  0.000005612680
  0.000000   0.000000   0.000000   0.000000   0.000000   3.193792
  4.725161   0.000000   1.577470   4.609187   1.535943   4.404103
 0.000014096548  0.000013933753
  0.000000   0.000000   0.000000   0.000000   0.000000   3.257230
  3.523508   0.000000   0.806756   3.842169   0.090233  -2.780733
 0.000009141729  0.000009162414
  0.000000   0.000000   0.000000   0.000000   0.000000   3.004394
  2.559338   0.000000  -3.519181   0.753555   2.670441  -3.972011
-0.000008788371 -0.000008548230
  0.000000   0.000000   0.000000   0.000000   0.000000   3.512305
  4.634547   0.000000   0.963778   3.091634   3.204811   1.783279
 0.000010833960  0.000010658431
  0.000000   0.000000   0.000000   0.000000   0.000000   3.392414
  4.256262   0.000000   1.646510   4.237831   0.758730  -1.705004
 0.000018307372  0.000018134060
  0.000000   0.000000   0.000000   0.000000   0.000000   3.437747
  5.024030   0.000000   0.271370   3.491680   3.528735   1.596463
 0.000002950019  0.000002895136
  0.000000   0.000000   0.000000   0.000000   0.000000   3.236006
  4.156808   0.000000   0.124638   6.504646   2.186189   0.663992
-0.000001102798 -0.000001046678
  0.000000   0.000000   0.000000   0.000000   0.000000   3.009066
  4.074547   0.000000  -1.430928   4.592716   1.300210   1.587503
 0.000035223260  0.000034848216
  0.000000   0.000000   0.000000   0.000000   0.000000   3.103111
  4.000108   0.000000   0.336233   3.976721   1.292495   4.082406
 0.000044502628  0.000044083768
  0.000000   0.000000   0.000000   0.000000   0.000000   3.003399
  1.544487   0.000000  -2.963300   1.954613   3.280344  -2.807086
-0.000005062639 -0.000004871083
  0.000000   0.000000   0.000000   0.000000   0.000000   3.731830
  3.897758   0.000000   1.293994   3.962238   0.077906   5.200863
 0.000022049310  0.000021838110
  0.000000   0.000000   0.000000   0.000000   0.000000   3.026625
  3.712531   0.000000   1.319632   6.745462   0.964896  -0.977261
-0.000004005795 -0.000003871738
  0.000000   0.000000   0.000000   0.000000   0.000000   3.565633
  2.285404   0.000000  -2.840492  -0.969257   0.680769  -4.282488
-0.000004568907 -0.000004422784
  0.000000   0.000000   0.000000   0.000000   0.000000   3.198973
  5.042335   0.000000   0.718579   4.474878   0.435706  -2.420980
 0.000004984771  0.000004929411
  0.000000   0.000000   0.000000   0.000000   0.000000   3.182233
  3.204043   0.000000   1.368969   6.202484   1.556878   0.605819
-0.000016490576 -0.000016050185
  0.000000   0.000000   0.000000   0.000000   0.000000   3.408450
  3.195627   0.000000  -2.148031   4.859504   0.955476   0.695215
 0.000014958761  0.000014782913
  0.000000   0.000000   0.000000   0.000000   0.000000   3.525819
  3.315605   0.000000   1.446690   5.476777   0.049456   4.258314
 0.000006355344  0.000006360480
  0.000000   0.000000   0.000000   0.000000   0.000000   3.125917
  2.964266   0.000000  -2.082729   3.182182   3.312729  -3.524567
-0.000000782374 -0.000000746787
  0.000000   0.000000   0.000000   0.000000   0.000000   3.073070
  2.958335   0.000000  -1.268632   2.323763   1.383446  -4.067664
-0.000016784801 -0.000016287202
  0.000000   0.000000   0.000000   0.000000   0.000000   3.425995
  1.552007   0.000000  -3.295556   3.219043   1.755213  -0.640925
 0.000003039419  0.000003126365
  0.000000   0.000000   0.000000   0.000000   0.000000   3.013245
  4.370756   0.000000  -0.586880   4.233995   1.749978   2.908690
 0.000026111972  0.000025837682
  0.000000   0.000000   0.000000   0.000000   0.000000   3.099203
  3.821958   0.000000   1.448827   6.040416   1.639630   2.894280
-0.000010077160 -0.000009788442
  0.000000   0.000000   0.000000   0.000000   0.000000   3.005539
  4.022277   0.000000  -0.410888   3.017958   1.170588  -3.026136
 0.000002280207  0.000002424513
  0.000000   0.000000   0.000000   0.000000   0.000000   3.235311
  4.300260   0.000000   0.896825   2.330159   3.561486   2.070347
 0.000014864662  0.000014627795
  0.000000   0.000000   0.000000   0.000000   0.000000   4.061636
  4.005478   0.000000   1.085475   2.917735   3.965521   1.642124
 0.000002656916  0.000002599850
  0.000000   0.000000   0.000000   0.000000   0.000000   3.000718
  3.205426   0.000000  -1.066207   5.926542   0.556742   0.249544
 0.000025519535  0.000025207122
  0.000000   0.000000   0.000000   0.000000   0.000000   3.268899
  1.621938   0.000000  -3.184216   2.801483   2.500363  -0.920123
 0.000001848328  0.000001971758
  0.000000   0.000000   0.000000   0.000000   0.000000   3.009229
  2.523860   0.000000  -4.031665   4.253077   1.710188  -1.558461
-0.000002088220 -0.000002009353
  0.000000   0.000000   0.000000   0.000000   0.000000   3.071595
  3.930807   0.000000  -0.771462   1.754756   3.221123  -1.648726
 0.000003937844  0.000003937533
  0.000000   0.000000   0.000000   0.000000   0.000000   3.001091
  2.121334   0.000000  -2.561635   4.970312   0.049024  -3.746951
 0.000016449464  0.000016094928
  0.000000   0.000000   0.000000   0.000000   0.000000   3.003067
  3.470492   0.000000  -1.119360   6.027479   1.877085   0.468310
 0.000008751825  0.000008627902
  0.000000   0.000000   0.000000   0.000000   0.000000   3.214085
  3.562675   0.000000   1.591197   6.145316   2.286490  -0.019383
-0.000003142825 -0.000003026542
  0.000000   0.000000   0.000000   0.000000   0.000000   3.675386
  4.251023   0.000000   1.835728   2.596857   3.896881   2.385923
 0.000004610429  0.000004517124
  0.000000   0.000000   0.000000   0.000000   0.000000   3.092017
  2.049297   0.000000  -2.809235   4.256800   1.499710  -1.099259
 0.000013272008  0.000013174940
  0.000000   0.000000   0.000000   0.000000   0.000000   3.010863
  3.787244   0.000000  -0.773339   3.727322   3.074465   1.513334
 0.000026812863  0.000026500651
  0.000000   0.000000   0.000000   0.000000   0.000000   3.457169
  3.800598   0.000000  -1.458720   0.920609   1.553893  -3.762041
-0.000001275887 -0.000001208634
  0.000000   0.000000   0.000000   0.000000   0.000000   3.028405
  2.210204   0.000000  -3.407301   4.140049   0.985690   0.018436
 0.000007655639  0.000007643698
  0.000000   0.000000   0.000000   0.000000   0.000000   3.966024
  3.790450   0.000000   1.722036   2.361819   3.595604   2.693967
 0.000010267509  0.000010090209
  0.000000   0.000000   0.000000   0.000000   0.000000   3.240422
  4.351531   0.000000   1.548008   3.562670   4.404628   2.237957
 0.000001927291  0.000001880887
  0.000000   0.000000   0.000000   0.000000   0.000000   3.005433
  1.471253   0.000000  -3.282188  -1.624810   1.508185  -3.456437
-0.000021267965 -0.000020741892
  0.000000   0.000000   0.000000   0.000000   0.000000   3.000375
  4.015591   0.000000   1.471845   5.548121   2.670560   1.125298
-0.000003915940 -0.000003755359
  0.000000   0.000000   0.000000   0.000000   0.000000   3.875928
  3.804483   0.000000   1.652552   3.198098   1.893046  -1.927685
 0.000009609241  0.000009513690
  0.000000   0.000000   0.000000   0.000000   0.000000   4.068113
  3.805620   0.000000   1.931483   3.345574   2.991409   4.672751
 0.000006432809  0.000006354110
  0.000000   0.000000   0.000000   0.000000   0.000000   4.128347
  4.249591   0.000000  -0.340679   2.219453   3.690619   0.195809
 0.000001058556  0.000001034367
  0.000000   0.000000   0.000000   0.000000   0.000000   3.245457
  2.948912   0.000000  -1.540560   5.941483   0.489531  -0.376924
 0.000013333339  0.000013145108
  0.000000   0.000000   0.000000   0.000000   0.000000   3.073666
  4.542092   0.000000   1.344479   3.468213   0.633045  -3.168900
 0.000004111250  0.000004066533
  0.000000   0.000000   0.000000   0.000000   0.000000   3.403807
  3.610233   0.000000   1.478075   3.823907   1.244989  -1.988462
 0.000022581248  0.000022405652
  0.000000   0.000000   0.000000   0.000000   0.000000   3.497187
  4.845402   0.000000   0.710813   2.458636   4.019015   1.813523
 0.000001725984  0.000001685604
  0.000000   0.000000   0.000000   0.000000   0.000000   3.322773
  3.457240   0.000000   1.117888   5.524441   1.317181   3.405957
 0.000007574640  0.000007578055
  0.000000   0.000000   0.000000   0.000000   0.000000   3.036595
  4.109228   0.000000  -1.140914   3.861209   0.948224  -4.019378
-0.000008014725 -0.000007807543
  0.000000   0.000000   0.000000   0.000000   0.000000   3.405926
  3.383125   0.000000   1.509239   4.329134   3.434842   1.971232
 0.000006591816  0.000006536306
  0.000000   0.000000   0.000000   0.000000   0.000000   3.493450
  4.770125   0.000000   1.700415   4.106916   3.322640   2.634125
 0.000005016768  0.000004925551
  0.000000   0.000000   0.000000   0.000000   0.000000   3.165958
  3.837390   0.000000   1.524626   3.012097   3.878057   0.572981
 0.000012910500  0.000012703087
  0.000000   0.000000   0.000000   0.000000   0.000000   3.026548
  3.588765   0.000000  -2.302870   5.478466   1.640532  -0.595276
 0.000010170036  0.000010031476
  0.000000   0.000000   0.000000   0.000000   0.000000   3.559748
  3.365619   0.000000   1.762773   5.581902   0.573550   4.714751
 0.000001500385  0.000001541533
  0.000000   0.000000   0.000000   0.000000   0.000000   3.031400
  2.445890   0.000000  -2.405036   1.889312   1.202755  -5.143731
-0.000004507679 -0.000004296476
  0.000000   0.000000   0.000000   0.000000   0.000000   3.305728
  3.541820   0.000000  -1.235081   1.338324   2.870802  -2.083385
-0.000000237469 -0.000000143279
  0.000000   0.000000   0.000000   0.000000   0.000000   3.020428
  4.102103   0.000000   1.280215   3.817739   2.218811   4.681683
 0.000016932524  0.000016751645
  0.000000   0.000000   0.000000   0.000000   0.000000   3.690826
  3.648034   0.000000   1.661083   3.079518   2.786548   4.244266
 0.000024723342  0.000024467631
  0.000000   0.000000   0.000000   0.000000   0.000000   3.880325
  4.158590   0.000000   1.929531   2.219351   3.643404   1.741060
 0.000006566971  0.000006434303
  0.000000   0.000000   0.000000   0.000000   0.000000   3.162552
  3.793356   0.000000  -1.455717   3.605824   2.040086   1.856279
 0.000036646078  0.000036303733
  0.000000   0.000000   0.000000   0.000000   0.000000   3.155635
  3.723320   0.000000  -0.316199   2.812022   0.528126  -3.470129
-0.000000650273 -0.000000471586
  0.000000   0.000000   0.000000   0.000000   0.000000   3.009670
  3.002643   0.000000  -1.245316   4.484268   0.794409  -3.991500
-0.000006711006 -0.000006463401
  0.000000   0.000000   0.000000   0.000000   0.000000   3.708145
  2.706444   0.000000  -2.984476   4.017909   0.471688   0.601276
 0.000006866058  0.000006815483
  0.000000   0.000000   0.000000   0.000000   0.000000   3.467939
  3.387939   0.000000  -2.093228   1.642947   3.079407  -2.021087
-0.000002276344 -0.000002172900
  0.000000   0.000000   0.000000   0.000000   0.000000   3.248074
  2.605095   0.000000  -2.096868   3.977306   2.352868  -4.033916
 0.000002050473  0.000002006528
  0.000000   0.000000   0.000000   0.000000   0.000000   3.409291
  3.621177   0.000000  -0.157801   2.102002   0.993863  -3.204106
 0.000006174360  0.000006227623
  0.000000   0.000000   0.000000   0.000000   0.000000   3.029629
  4.896952   0.000000   0.914771   3.802869   3.429353   1.457355
 0.000008743787  0.000008583780
  0.000000   0.000000   0.000000   0.000000   0.000000   3.477785
  3.986177   0.000000   0.006550   3.967016   0.378042   3.962148
 0.000042579748  0.000042220239
  0.000000   0.000000   0.000000   0.000000   0.000000   3.001523
  4.995337   0.000000   0.286068   4.132067   3.081657  -0.388843
 0.000006598438  0.000006480326
  0.000000   0.000000   0.000000   0.000000   0.000000   3.022167
  1.593518   0.000000  -3.524531   2.534101   2.675228  -2.460344
-0.000012127948 -0.000011809133
  0.000000   0.000000   0.000000   0.000000   0.000000   3.553508
  3.761849   0.000000   1.235578   2.680728   3.277386  -0.606644
 0.000013886485  0.000013718415
  0.000000   0.000000   0.000000   0.000000   0.000000   3.001075
  4.528258   0.000000  -0.956926   3.242557   3.192003   2.134019
 0.000007591196  0.000007485698
  0.000000   0.000000   0.000000   0.000000   0.000000   3.012118
  4.088704   0.000000   0.587900   5.970986   1.491789   2.410964
 0.000005217431  0.000005210459
  0.000000   0.000000   0.000000   0.000000   0.000000   4.016503
  4.101368   0.000000   1.655042   2.661396   3.709709  -0.029922
 0.000002920951  0.000002869066
  0.000000   0.000000   0.000000   0.000000   0.000000   3.848160
  4.168402   0.000000  -1.544219   4.001405   1.636478   2.368345
 0.000006349540  0.000006280450
  0.000000   0.000000   0.000000   0.000000   0.000000   3.405265
  3.468733   0.000000  -1.101195   4.894631   1.145961   1.973611
 0.000028062755  0.000027760026
  0.000000   0.000000   0.000000   0.000000   0.000000   3.361721
  4.299412   0.000000   1.673976   3.884976   1.166340   5.781807
 0.000006521037  0.000006450407
  0.000000   0.000000   0.000000   0.000000   0.000000   3.007081
  3.924411   0.000000  -1.008640   6.412215   2.101006   0.049697
 0.000003515962  0.000003462223
  0.000000   0.000000   0.000000   0.000000   0.000000   4.126552
  4.020530   0.000000   1.721504   3.494377   3.991230   2.775016
 0.000001748143  0.000001711712
  0.000000   0.000000   0.000000   0.000000   0.000000   3.381289
  3.653117   0.000000  -0.168481   4.344225   2.277338   2.554539
 0.000033251723  0.000032898685
  0.000000   0.000000   0.000000   0.000000   0.000000   3.014186
  4.496292   0.000000   1.398139   3.737324   1.733178  -2.291200
 0.000009326334  0.000009228497
  0.000000   0.000000   0.000000   0.000000   0.000000   3.004253
  5.466770   0.000000   0.698037   5.098674   2.958798   0.071046
 0.000003727141  0.000003643739
  0.000000   0.000000   0.000000   0.000000   0.000000   3.238057
  4.269210   0.000000   0.352720   3.173716   0.207107  -3.041998
 0.000008332769  0.000008293322
  0.000000   0.000000   0.000000   0.000000   0.000000   3.392241
  1.988039   0.000000  -3.205091   3.221097   2.910121  -1.273343
 0.000000561814  0.000000607580
  0.000000   0.000000   0.000000   0.000000   0.000000   3.360780
  3.284919   0.000000  -0.928467   3.054906   3.135212  -2.174916
-0.000000994589 -0.000000896640
  0.000000   0.000000   0.000000   0.000000   0.000000   3.231581
  4.365223   0.000000   0.239511   4.284806   0.839102   3.538406
 0.000047948408  0.000047493007
  0.000000   0.000000   0.000000   0.000000   0.000000   3.000890
  4.039892   0.000000  -0.813311   2.987343   0.985922  -4.310506
-0.000002451342 -0.000002354999
  0.000000   0.000000   0.000000   0.000000   0.000000   3.482128
  3.683124   0.000000  -0.975576   2.030777   3.124093  -0.859101
 0.000005805600  0.000005765072
  0.000000   0.000000   0.000000   0.000000   0.000000   3.023357
  3.911078   0.000000  -2.725689   4.935612   1.323905  -0.140540
 0.000006041205  0.000005977603
  0.000000   0.000000   0.000000   0.000000   0.000000   3.352115
  3.524013   0.000000   0.840665   4.976645   1.166445  -2.119087
-0.000002692871 -0.000002545561
  0.000000   0.000000   0.000000   0.000000   0.000000   3.626870
  3.785844   0.000000  -2.145357   4.048220   1.024909   1.410659
 0.000011812735  0.000011700795
  0.000000   0.000000   0.000000   0.000000   0.000000   3.072293
  3.716339   0.000000   0.737498   5.254099   0.108066  -1.953505
-0.000012376063 -0.000012004811
  0.000000   0.000000   0.000000   0.000000   0.000000   3.367608
  3.693481   0.000000   0.152777   5.258094   1.022282  -3.012036
-0.000003051707 -0.000002940278
  0.000000   0.000000   0.000000   0.000000   0.000000   3.462630
  3.970051   0.000000   1.619305   3.029734   3.484341   0.626207
 0.000015422293  0.000015194799
  0.000000   0.000000   0.000000   0.000000   0.000000   3.001233
  3.722100   0.000000  -0.763580   6.311978   0.820482  -2.416982
-0.000005724852 -0.000005545816
  0.000000   0.000000   0.000000   0.000000   0.000000   4.299867
  4.180915   0.000000   1.234018   2.727936   3.700471   3.016056
 0.000002659362  0.000002612150
  0.000000   0.000000   0.000000   0.000000   0.000000   3.016477
  2.555961   0.000000  -2.788437   3.413078   2.940899  -2.915095
 0.000000982813  0.000001017071
  0.000000   0.000000   0.000000   0.000000   0.000000   3.034485
  3.449183   0.000000  -2.405058   4.435717   0.277790   1.377436
 0.000022367241  0.000022161816
  0.000000   0.000000   0.000000   0.000000   0.000000   3.003279
  2.085118   0.000000  -2.468191   5.222854   0.299042  -2.413484
 0.000018198963  0.000017894280
  0.000000   0.000000   0.000000   0.000000   0.000000   3.186400
  4.503431   0.000000   0.623893   5.956865   2.158348   2.957501
 0.000003150196  0.000003111432
  0.000000   0.000000   0.000000   0.000000   0.000000   3.422397
  4.193243   0.000000   1.523678   3.565587   2.798813   3.392992
 0.000024234617  0.000023949535
  0.000000   0.000000   0.000000   0.000000   0.000000   3.012631
  4.897398   0.000000   1.048938   5.188069   3.029630   0.998029
 0.000004886964  0.000004797606
  0.000000   0.000000   0.000000   0.000000   0.000000   3.827507
  3.944760   0.000000  -0.861863   4.357850   0.388122   2.980222
 0.000018716272  0.000018545907
  0.000000   0.000000   0.000000   0.000000   0.000000   3.047321
  3.631410   0.000000   0.578435   4.954901   2.581813   2.650878
 0.000018027023  0.000017824970
  0.000000   0.000000   0.000000   0.000000   0.000000   3.416225
  2.610358   0.000000  -2.686747   4.129112   0.146589   0.393365
 0.000020486094  0.000020328094
  0.000000   0.000000   0.000000   0.000000   0.000000   3.312942
  0.916334   0.000000  -3.576671  -0.472708   2.913309  -2.811228
-0.000011663223 -0.000011334363
  0.000000   0.000000   0.000000   0.000000   0.000000   3.275946
  4.257281   0.000000   0.470690   4.284647   3.362757   0.888507
 0.000007860075  0.000007737741
  0.000000   0.000000   0.000000   0.000000   0.000000   3.004981
  4.366800   0.000000   0.988907   5.409412   2.100214   3.286294
 0.000008404116  0.000008311632
  0.000000   0.000000   0.000000   0.000000   0.000000   3.083075
  0.599835   0.000000  -3.068980   2.122323   2.459071  -4.177257
 0.000006594749  0.000006473078
  0.000000   0.000000   0.000000   0.000000   0.000000   3.254153
  4.253654   0.000000   1.573586   5.461391   3.391751   0.472829
 0.000000493278  0.000000501998
  0.000000   0.000000   0.000000   0.000000   0.000000   3.567566
  4.574659   0.000000   0.244918   4.632279   0.269243   3.903102
 0.000014974007  0.000014823284
  0.000000   0.000000   0.000000   0.000000   0.000000   3.680306
  4.287924   0.000000   1.526161   4.210067   0.624336  -2.255486
 0.000005242487  0.000005190014
  0.000000   0.000000   0.000000   0.000000   0.000000   3.774719
  3.961979   0.000000   1.835677   3.819816   1.762867  -2.136029
 0.000004617113  0.000004564234
  0.000000   0.000000   0.000000   0.000000   0.000000   3.607482
  4.020852   0.000000   1.198997   5.176457   3.132435  -0.179998
 0.000000216505  0.000000235005
  0.000000   0.000000   0.000000   0.000000   0.000000   3.002205
  4.253245   0.000000   1.495686   5.396989   1.236540   5.273469
 0.000001788177  0.000001770614
  0.000000   0.000000   0.000000   0.000000   0.000000   3.015859
  2.990008   0.000000  -1.860170   5.987779   1.264744  -2.734687
 0.000004929885  0.000004796553
  0.000000   0.000000   0.000000   0.000000   0.000000   3.384653
  3.319445   0.000000   1.612118   6.749980   0.162000   1.428756
-0.000012976110 -0.000012614955
  0.000000   0.000000   0.000000   0.000000   0.000000   3.114355
  1.933212   0.000000  -2.807911   4.802128   0.796231  -1.886238
 0.000011727872  0.000011573843
  0.000000   0.000000   0.000000   0.000000   0.000000   3.009669
  1.894718   0.000000  -2.534380   2.497958   2.074008  -4.833776
 0.000007509337  0.000007398792
  0.000000   0.000000   0.000000   0.000000   0.000000   3.192358
  4.194738   0.000000  -1.276658   5.397790   0.310312   2.608300
 0.000007742847  0.000007644640
  0.000000   0.000000   0.000000   0.000000   0.000000   3.051723
  2.347228   0.000000  -2.165221   4.821595   0.700945  -3.875996
 0.000013216318  0.000012942705
  0.000000   0.000000   0.000000   0.000000   0.000000   3.497273
  4.237050   0.000000  -0.013956   4.117952   1.327973   3.505995
 0.000028576078  0.000028314635
  0.000000   0.000000   0.000000   0.000000   0.000000   3.094758
  3.887584   0.000000  -0.672989   3.320539   3.058763  -1.265405
 0.000006479792  0.000006458429
  0.000000   0.000000   0.000000   0.000000   0.000000   3.008055
  3.848851   0.000000   0.975057   4.410508   2.120748  -1.698823
 0.000008270977  0.000008264583
  0.000000   0.000000   0.000000   0.000000   0.000000   3.612812
  3.967175   0.000000  -0.839694   2.657943   2.715734   1.769538
 0.000020808197  0.000020588265
  0.000000   0.000000   0.000000   0.000000   0.000000   3.223972
  3.523989   0.000000  -1.513193   5.812390   1.121796   1.318853
 0.000008055399  0.000007943459
  0.000000   0.000000   0.000000   0.000000   0.000000   3.020902
  3.680706   0.000000   0.967075   5.669043   0.190781   3.615916
 0.000010018540  0.000009975387
  0.000000   0.000000   0.000000   0.000000   0.000000   3.016720
  4.171237   0.000000  -1.267795   3.464645   2.489651   1.711664
 0.000025295031  0.000025032542
  0.000000   0.000000   0.000000   0.000000   0.000000   3.236747
  3.221962   0.000000  -2.059319   4.827301   0.197107   1.392146
 0.000021048123  0.000020830991
  0.000000   0.000000   0.000000   0.000000   0.000000   3.004827
  3.981576   0.000000  -0.476625   4.183179   3.290184   1.673942
 0.000013380808  0.000013195229
  0.000000   0.000000   0.000000   0.000000   0.000000   3.370633
  3.268956   0.000000  -1.417111   2.294796   3.317251  -0.950990
 0.000005325072  0.000005319022
  0.000000   0.000000   0.000000   0.000000   0.000000   3.088231
  4.550633   0.000000   1.442693   3.847232   2.771508  -0.612088
 0.000016081963  0.000015880363
  0.000000   0.000000   0.000000   0.000000   0.000000   3.069459
  4.911587   0.000000  -1.459134   5.291603   1.690519   1.376344
 0.000006989973  0.000006885034
  0.000000   0.000000   0.000000   0.000000   0.000000   3.575418
  3.905064   0.000000   0.262222   4.817428   0.570716   3.874616
 0.000020381284  0.000020175045
  0.000000   0.000000   0.000000   0.000000   0.000000   3.704246
  3.655428   0.000000   1.812000   4.619936   2.829426  -0.860548
 0.000002931046  0.000002900954
  0.000000   0.000000   0.000000   0.000000   0.000000   3.493440
  1.651203   0.000000  -3.277973   4.554614   1.309550  -1.588087
 0.000001095871  0.000001102766
  0.000000   0.000000   0.000000   0.000000   0.000000   3.103877
  5.265664   0.000000   0.650407   5.080975   2.915150   1.810375
 0.000005549213  0.000005438836
  0.000000   0.000000   0.000000   0.000000   0.000000   3.221408
  2.340122   0.000000  -2.668292   0.420192   1.910810  -4.508386
-0.000008366936 -0.000008121773
  0.000000   0.000000   0.000000   0.000000   0.000000   3.080363
  4.265203   0.000000   0.315295   4.447484   1.532155   3.252269
 0.000047237248  0.000046750826
  0.000000   0.000000   0.000000   0.000000   0.000000   3.026045
  3.710194   0.000000   0.104506   6.313344   0.682839  -2.378789
-0.000005993148 -0.000005798027
  0.000000   0.000000   0.000000   0.000000   0.000000   3.240556
  4.261679   0.000000   1.553029   4.261647   0.551100   5.993876
 0.000004113475  0.000004062612
  1.590990   1.590990   1.590990   1.590990  -1.590990  -1.590990
 -1.590990   1.590990  -1.590990  -1.590990  -1.590990   1.590990
 0.000003524799  0.000003436441
  0.000000   0.000000   0.000000   0.000000   0.000000   3.325796
  3.464374   0.000000  -0.886374   1.183313   1.154955  -3.339386
-0.000001244838 -0.000001064238
  0.000000   0.000000   0.000000   0.000000   0.000000   3.002361
  3.740683   0.000000   0.763595   4.623156   0.093622  -2.919144
 0.000000934247  0.000001002025
  0.000000   0.000000   0.000000   0.000000   0.000000   3.752011
  4.264784   0.000000   1.414644   4.051099   1.923261   5.212484
 0.000005439608  0.000005376748
  0.000000   0.000000   0.000000   0.000000   0.000000   3.502034
  3.304819   0.000000   1.453915   5.047153   0.223955  -1.672699
 0.000003066488  0.000003131635
  0.000000   0.000000   0.000000   0.000000   0.000000   3.010298
  4.776174   0.000000  -1.409108   3.404475   1.683503  -3.535111
-0.000002859504 -0.000002781515
  0.000000   0.000000   0.000000   0.000000   0.000000   4.049490
  4.460161   0.000000  -0.690332   3.044322   3.079508   1.656283
 0.000003047706  0.000003003273
  0.000000   0.000000   0.000000   0.000000   0.000000   3.005817
  4.067591   0.000000  -0.625833   5.432559   0.059519   2.228854
 0.000035491362  0.000035056185
  0.000000   0.000000   0.000000   0.000000   0.000000   3.009549
  3.157892   0.000000  -1.825397   4.989008   1.671486  -0.005589
 0.000030831665  0.000030455871
  0.000000   0.000000   0.000000   0.000000   0.000000   3.259917
  4.040988   0.000000   1.257516   3.338465   2.372162   4.379459
 0.000027203518  0.000026931640
  0.000000   0.000000   0.000000   0.000000   0.000000   3.356867
  3.975565   0.000000   0.384338   4.982384   0.571376   3.613303
 0.000028575435  0.000028276511
  0.000000   0.000000   0.000000   0.000000   0.000000   3.005548
  4.324614   0.000000   0.423839   5.515282   0.326850  -2.830974
-0.000003536600 -0.000003429545
  0.000000   0.000000   0.000000   0.000000   0.000000   3.056897
  4.203865   0.000000  -0.095591   2.243274   0.245728  -3.798436
 0.000003049270  0.000003067485
  0.000000   0.000000   0.000000   0.000000   0.000000   3.042954
  2.982141   0.000000  -3.126352   0.479636   3.449503  -2.734152
-0.000002201715 -0.000002117617
  0.000000   0.000000   0.000000   0.000000   0.000000   3.179591
  3.375396   0.000000   0.014767   5.299964   2.401623   1.152374
 0.000012842491  0.000012741699
  0.000000   0.000000   0.000000   0.000000   0.000000   3.459526
  3.494847   0.000000   0.088176   6.594718   1.256712  -0.805844
-0.000003907626 -0.000003787481
  0.000000   0.000000   0.000000   0.000000   0.000000   3.193160
  4.090420   0.000000   1.405844   2.767509   3.411419  -0.069056
 0.000019091253  0.000018834063
  0.000000   0.000000   0.000000   0.000000   0.000000   3.374408
  3.566292   0.000000   0.689937   3.665389   3.592351   0.179235
 0.000008425921  0.000008323780
  0.000000   0.000000   0.000000   0.000000   0.000000   3.054560
  1.955393   0.000000  -2.719645   2.534671   1.238329  -5.580405
 0.000007278197  0.000007160666
  0.000000   0.000000   0.000000   0.000000   0.000000   3.422473
  3.773777   0.000000   1.658633   3.166245   2.670304   4.614140
 0.000020555921  0.000020348048
  0.000000   0.000000   0.000000   0.000000   0.000000   3.249206
  2.214438   0.000000  -3.177475  -1.593324   0.244455  -3.783041
-0.000006778016 -0.000006574934
  0.000000   0.000000   0.000000   0.000000   0.000000   3.300373
  4.494249   0.000000   0.675643   3.366111   3.125504   1.383138
 0.000018266528  0.000017991096
  0.000000   0.000000   0.000000   0.000000   0.000000   3.038393
  2.100863   0.000000  -3.319667  -0.767905   1.381811  -3.751715
-0.000022582812 -0.000022034368
  0.000000   0.000000   0.000000   0.000000   0.000000   3.601270
  2.161757   0.000000  -3.546256   4.344045   0.458645  -0.470820
 0.000001358753  0.000001369372
  0.000000   0.000000   0.000000   0.000000   0.000000   3.006679
  4.336308   0.000000  -1.463772   4.473639   3.265071   0.912495
 0.000004050900  0.000003990332
  0.000000   0.000000   0.000000   0.000000   0.000000   3.096693
  3.175706   0.000000  -1.109443   3.504076   2.809992  -2.375534
-0.000004171504 -0.000003948931
  0.000000   0.000000   0.000000   0.000000   0.000000   3.076078
  3.663059   0.000000   1.465036   5.385609   2.918259   1.490355
-0.000003111260 -0.000002958438
  0.000000   0.000000   0.000000   0.000000   0.000000   3.077409
  4.127632   0.000000   1.515897   4.859396   1.114956   4.648767
 0.000013103316  0.000012995101
  0.000000   0.000000   0.000000   0.000000   0.000000   3.136759
  3.446349   0.000000  -2.058409   2.571778   2.908465  -1.222828
 0.000000882622  0.000000989438
  0.000000   0.000000   0.000000   0.000000   0.000000   3.111832
  3.425040   0.000000  -0.406362   5.663286   1.256929   1.823529
 0.000023943061  0.000023649235
  0.000000   0.000000   0.000000   0.000000   0.000000   3.209682
  3.793371   0.000000  -0.023317   4.269669   2.753363   2.024856
 0.000030211017  0.000029855057
  0.000000   0.000000   0.000000   0.000000   0.000000   3.124662
  1.267789   0.000000  -3.014095   0.092142   2.978459  -3.379638
-0.000013078714 -0.000012735773
  0.000000   0.000000   0.000000   0.000000   0.000000   3.060576
  4.114559   0.000000   1.052532   5.272909   0.326805  -1.770174
-0.000001085290 -0.000000957493
  0.000000   0.000000   0.000000   0.000000   0.000000   3.008404
  3.162407   0.000000  -1.806147   1.755050   1.898579  -3.720068
-0.000019085592 -0.000018594236
  0.000000   0.000000   0.000000   0.000000   0.000000   3.132441
  4.134668   0.000000   0.822118   3.304994   3.133894   2.915912
 0.000026557153  0.000026234924
  0.000000   0.000000   0.000000   0.000000   0.000000   3.027602
  3.506006   0.000000   1.331639   7.005182   1.159133   1.081438
-0.000010247836 -0.000009946811
  0.000000   0.000000   0.000000   0.000000   0.000000   3.416186
  3.407052   0.000000  -2.045534   3.531379   2.064847   1.082290
 0.000020685404  0.000020504920
  0.000000   0.000000   0.000000   0.000000   0.000000   3.400648
  3.608367   0.000000  -2.732649   4.202953   1.255005   1.435204
 0.000005460386  0.000005404483
  0.000000   0.000000   0.000000   0.000000   0.000000   3.148523
  4.593556   0.000000   0.045171   2.553194   3.547977   1.585100
 0.000008407215  0.000008270244
  0.000000   0.000000   0.000000   0.000000   0.000000   3.008416
  3.524937   0.000000   1.061642   6.094434   1.802501   0.866527
-0.000022605777 -0.000022055964
  0.000000   0.000000   0.000000   0.000000   0.000000   3.053312
  3.144659   0.000000  -2.412702   6.114723   0.571573  -1.453464
 0.000008301496  0.000008146226
  0.000000   0.000000   0.000000   0.000000   0.000000   3.748446
  2.672766   0.000000  -3.017372   1.746585   3.403934  -1.512508
-0.000000795354 -0.000000750559
  0.000000   0.000000   0.000000   0.000000   0.000000   3.420053
  3.816714   0.000000   1.403875   4.023950   3.219988   2.782741
 0.000014041004  0.000013866881
  0.000000   0.000000   0.000000   0.000000   0.000000   3.618832
  3.527787   0.000000   1.721149   4.527202   0.901079   5.103771
 0.000014923991  0.000014806861
  0.000000   0.000000   0.000000   0.000000   0.000000   3.087144
  3.535400   0.000000  -1.666972   1.466791   2.737194  -2.409910
-0.000004580553 -0.000004378909
  0.000000   0.000000   0.000000   0.000000   0.000000   3.350193
  3.787760   0.000000   1.518100   4.035173   2.145980   4.267076
 0.000027752339  0.000027498846
  0.000000   0.000000   0.000000   0.000000   0.000000   3.389478
  3.561814   0.000000   0.668811   4.772732   1.778779   3.545059
 0.000026858858  0.000026582179
  0.000000   0.000000   0.000000   0.000000   0.000000   3.165865
  3.568261   0.000000   0.479770   6.109817   0.485882   2.568612
 0.000006344603  0.000006320846
  0.000000   0.000000   0.000000   0.000000   0.000000   3.191864
  4.478945   0.000000   1.285023   4.890173   2.366810  -0.842171
 0.000005708713  0.000005656117
  0.000000   0.000000   0.000000   0.000000   0.000000   3.171853
  1.571729   0.000000  -3.122367   2.049365   2.960490  -4.310914
 0.000001549748  0.000001521226
  0.000000   0.000000   0.000000   0.000000   0.000000   3.148599
  2.322978   0.000000  -2.704255   5.439002   0.478053  -2.648165
 0.000009341903  0.000009136774
  0.000000   0.000000   0.000000   0.000000   0.000000   3.352910
  3.735138   0.000000   1.262047   3.672702   2.294717   4.405150
 0.000028292730  0.000028014129
  0.000000   0.000000   0.000000   0.000000   0.000000   3.536979
  4.952100   0.000000  -0.404592   3.838224   3.219426   0.673310
 0.000002791353  0.000002741592
  0.000000   0.000000   0.000000   0.000000   0.000000   3.034927
  2.759922   0.000000  -3.269059   4.233851   0.664677   0.122854
 0.000008702543  0.000008678369
  0.000000   0.000000   0.000000   0.000000   0.000000   3.167685
  0.798193   0.000000  -3.704071   3.054770   1.427655  -1.784494
-0.000012840658 -0.000012457576
  0.000000   0.000000   0.000000   0.000000   0.000000   3.465951
  3.953259   0.000000   0.632240   3.560188   1.053856  -2.676364
 0.000007101400  0.000007079151
  0.000000   0.000000   0.000000   0.000000   0.000000   3.756275
  4.175432   0.000000   0.376619   2.736676   3.519466   0.506321
 0.000005560366  0.000005460199
  0.000000   0.000000   0.000000   0.000000   0.000000   3.457352
  3.927231   0.000000   1.089167   5.195080   0.546205   4.917706
 0.000006052388  0.000005976670
  0.000000   0.000000   0.000000   0.000000   0.000000   3.043929
  3.818856   0.000000   1.438031   4.088783   2.852268   3.805063
 0.000018059596  0.000017870444
  0.000000   0.000000   0.000000   0.000000   0.000000   3.245916
  3.359073   0.000000   1.606203   5.381085   2.610162   0.554883
-0.000004073878 -0.000003890239
  0.000000   0.000000   0.000000   0.000000   0.000000   3.816740
  2.505367   0.000000  -3.043941   4.355039   0.268961   0.396962
 0.000003955807  0.000003921188
  0.000000   0.000000   0.000000   0.000000   0.000000   3.011730
  3.922153   0.000000  -2.065363   2.157824   3.824603  -0.703344
 0.000001222663  0.000001225871
  0.000000   0.000000   0.000000   0.000000   0.000000   3.041415
  4.697338   0.000000  -1.018047   4.819608   0.043919   3.361811
 0.000007767371  0.000007671852
  0.000000   0.000000   0.000000   0.000000   0.000000   3.860465
  3.651074   0.000000   1.905323   3.158367   3.931863   2.664911
 0.000004951675  0.000004858983
  0.000000   0.000000   0.000000   0.000000   0.000000   3.008753
  4.363549   0.000000   1.383326   5.308709   3.144072   3.177482
 0.000002060929  0.000002042118
  0.000000   0.000000   0.000000   0.000000   0.000000   3.951375
  3.913367   0.000000  -1.079148   4.063151   2.155255   2.272684
 0.000008180639  0.000008091264
  0.000000   0.000000   0.000000   0.000000   0.000000   3.030441
  4.771691   0.000000   1.233511   6.123817   1.223123  -1.308028
-0.000001829689 -0.000001772111
  0.000000   0.000000   0.000000   0.000000   0.000000   3.692773
  3.858080   0.000000   0.543241   2.983412   3.379498  -1.182902
 0.000003364932  0.000003326692
  0.000000   0.000000   0.000000   0.000000   0.000000   3.020895
  4.126001   0.000000  -0.791076   4.480990   2.996732  -0.607943
 0.000006864574  0.000006793343
  0.000000   0.000000   0.000000   0.000000   0.000000   3.240562
  4.270674   0.000000   1.581202   6.280822   2.558275   1.791176
-0.000003469374 -0.000003353328
  0.000000   0.000000   0.000000   0.000000   0.000000   3.067632
  4.029071   0.000000   0.048321   5.292802   0.402669   3.842715
 0.000013634203  0.000013460006
  0.000000   0.000000   0.000000   0.000000   0.000000   3.232592
  4.416244   0.000000  -0.425602   4.328192   2.395572   2.408108
 0.000015463619  0.000015278939
  0.000000   0.000000   0.000000   0.000000   0.000000   3.587318
  3.837174   0.000000   1.301749   3.296115   2.208362  -1.479770
 0.000019051575  0.000018880850
  0.000000   0.000000   0.000000   0.000000   0.000000   3.108868
  3.090194   0.000000  -1.007291   5.619454   1.499732   0.043144
 0.000021349653  0.000021106557
  0.000000   0.000000   0.000000   0.000000   0.000000   3.107608
  1.969234   0.000000  -2.924988  -0.990668   0.628172  -4.213645
-0.000018831032 -0.000018356173
  0.000000   0.000000   0.000000   0.000000   0.000000   3.158208
  4.155344   0.000000   1.542457   4.064880   0.397425   5.130110
 0.000025921119  0.000025683924
  0.000000   0.000000   0.000000   0.000000   0.000000   3.070859
  4.988667   0.000000   1.075084   5.216886   1.544831   3.944977
 0.000009000506  0.000008876254
  0.000000   0.000000   0.000000   0.000000   0.000000   3.915471
  3.677506   0.000000   1.713147   4.694837   3.325052  -0.209842
 0.000001102271  0.000001093138
  0.000000   0.000000   0.000000   0.000000   0.000000   3.808274
  3.449439   0.000000  -2.472832   3.746913   2.165969   1.839960
 0.000003159537  0.000003123090
  0.000000   0.000000   0.000000   0.000000   0.000000   3.001393
  2.219467   0.000000  -3.395036  -2.223699   1.147601  -3.655651
-0.000002592827 -0.000002501146
  0.000000   0.000000   0.000000   0.000000   0.000000   3.747379
  3.050444   0.000000  -2.396660  -0.703688   1.251032  -3.875098
-0.000001334596 -0.000001283788
  0.000000   0.000000   0.000000   0.000000   0.000000   3.508469
  4.376092   0.000000   1.453093   2.313743   3.843070  -1.447451
 0.000001250390  0.000001226216
  0.000000   0.000000   0.000000   0.000000   0.000000   3.532930
  1.640076   0.000000  -3.383051  -2.757253   2.875161   1.019037
-0.000000557930 -0.000000528566
  1.838478   1.838478   1.838478   1.838478  -1.838478  -1.838478
 -1.838478   1.838478  -1.838478  -1.838478  -1.838478   1.838478
 0.000000112643  0.000000106970
  0.000000   0.000000   0.000000   0.000000   0.000000   4.123860
  3.309953   0.000000  -2.544151   3.420331   2.602823   1.027947
 0.000001786349  0.000001764760
  0.000000   0.000000   0.000000   0.000000   0.000000   3.092190
  4.101738   0.000000  -0.969213  -3.490679   0.052347  -2.429412
 0.000000016675  0.000000017597
  0.000000   0.000000   0.000000   0.000000   0.000000   3.948958
  3.976548   0.000000   0.511903   1.811976   0.072995  -3.666475
 0.000001390588  0.000001383132
  0.000000   0.000000   0.000000   0.000000   0.000000   3.892671
  2.995322   0.000000  -2.992875  -1.250190   2.376245  -3.508835
-0.000000239507 -0.000000228303
  0.000000   0.000000   0.000000   0.000000   0.000000   3.500794
  2.133895   0.000000  -3.146780   4.720030   0.675013   1.299253
 0.000002682864  0.000002658715
  0.000000   0.000000   0.000000   0.000000   0.000000   3.836641
  3.306816   0.000000  -2.538494  -3.795153   2.102187   1.900380
-0.000000179096 -0.000000171108
  0.000000   0.000000   0.000000   0.000000   0.000000   3.033352
  0.752838   0.000000  -3.839860  -3.076417   3.068949  -0.511028
 0.000000419152  0.000000434683
  0.000000   0.000000   0.000000   0.000000   0.000000   3.841044
  3.966345   0.000000   1.605523  -3.659989   1.820003   1.852500
 0.000001831057  0.000001810409
  0.000000   0.000000   0.000000   0.000000   0.000000   4.494410
  4.631993   0.000000  -1.474576   3.127476   3.283264   1.902348
 0.000000347783  0.000000340646
  0.000000   0.000000   0.000000   0.000000   0.000000   3.311772
  2.148366   0.000000  -2.677840  -3.316000   2.939086   1.592244
-0.000000958725 -0.000000919274
  0.000000   0.000000   0.000000   0.000000   0.000000   3.551056
  1.731014   0.000000  -3.202912  -3.164881   0.066344  -2.294220
-0.000000652252 -0.000000622403
  0.000000   0.000000   0.000000   0.000000   0.000000   3.048844
  3.084697   0.000000  -3.458358   4.410924   1.541755   1.489994
 0.000002079992  0.000002053335
  0.000000   0.000000   0.000000   0.000000   0.000000   3.684534
  2.338800   0.000000  -3.341565   2.767509   3.178889   0.572249
 0.000001357235  0.000001348767
  0.000000   0.000000   0.000000   0.000000   0.000000   3.355677
  2.050141   0.000000  -2.810688   3.893741   3.194362   1.458039
 0.000002239742  0.000002218997
  0.000000   0.000000   0.000000   0.000000   0.000000   3.484310
  4.274570   0.000000  -0.644841   1.655575   2.552667  -3.082141
 0.000000461621  0.000000473176
  0.000000   0.000000   0.000000   0.000000   0.000000   4.210784
  3.882935   0.000000   1.898133   3.336393   1.750361  -2.448372
 0.000002085227  0.000002058892
  0.000000   0.000000   0.000000   0.000000   0.000000   3.512546
  2.865317   0.000000  -2.137278  -1.052705   1.432957  -4.342798
-0.000000842524 -0.000000810088
  1.697056   1.697056   1.697056   1.697056  -1.697056  -1.697056
 -1.697056   1.697056  -1.697056  -1.697056  -1.697056   1.697056
 0.000000863360  0.000000835061
  0.000000   0.000000   0.000000   0.000000   0.000000   3.521887
  3.639439   0.000000   1.026837  -2.769724   0.979884  -2.625181
-0.000001141515 -0.000001102043
  0.000000   0.000000   0.000000   0.000000   0.000000   3.228636
  4.414703   0.000000   0.353778   1.997666   0.511021  -3.922645
 0.000001647520  0.000001642559
  0.000000   0.000000   0.000000   0.000000   0.000000   4.131424
  4.179261   0.000000  -0.988292   1.147746   2.033640  -3.756942
-0.000000018033 -0.000000012233
  0.000000   0.000000   0.000000   0.000000   0.000000   3.077310
  2.145315   0.000000  -3.370943   1.676033   4.269690  -1.208392
 0.000000225442  0.000000252273
  0.000000   0.000000   0.000000   0.000000   0.000000   3.171351
  3.710714   0.000000  -0.832302   1.180699   4.180023  -2.639105
 0.000000023629  0.000000029511
  0.000000   0.000000   0.000000   0.000000   0.000000   3.365471
  1.864919   0.000000  -3.090937  -3.836521   1.635579   0.211154
-0.000000226505 -0.000000207234
  0.000000   0.000000   0.000000   0.000000   0.000000   3.351476
  2.108288   0.000000  -3.189067  -2.044283   1.848882  -3.226025
-0.000001820579 -0.000001754197
  0.000000   0.000000   0.000000   0.000000   0.000000   3.126507
  4.219688   0.000000  -1.087045  -1.819939   3.802215   1.301726
-0.000000081100 -0.000000079853
  0.000000   0.000000   0.000000   0.000000   0.000000   3.474767
  3.602415   0.000000  -1.560072   1.129373   4.861139   0.984927
 0.000000444754  0.000000436321
  0.000000   0.000000   0.000000   0.000000   0.000000   3.562827
  4.049984   0.000000  -1.465991   1.411072   4.301612   0.644448
 0.000000610492  0.000000597969
  0.000000   0.000000   0.000000   0.000000   0.000000   4.442909
  4.529149   0.000000   2.105211   3.783475   2.466413  -2.227391
 0.000000337200  0.000000330854
  0.000000   0.000000   0.000000   0.000000   0.000000   3.957488
  2.679350   0.000000  -3.175906   3.886852   1.324859   0.770464
 0.000002465639  0.000002444033
  0.000000   0.000000   0.000000   0.000000   0.000000   3.457742
  3.155848   0.000000  -2.301214  -3.737095   0.341366   1.410508
-0.000001338590 -0.000001290877
  0.000000   0.000000   0.000000   0.000000   0.000000   3.923727
  3.814333   0.000000  -1.853235   1.568848   3.464966   1.940902
 0.000001420171  0.000001397949
  0.000000   0.000000   0.000000   0.000000   0.000000   3.790437
  3.720094   0.000000   0.974150  -4.518427   1.137000  -0.057596
 0.000000185280  0.000000185393
  0.000000   0.000000   0.000000   0.000000   0.000000   3.239726
  4.132291   0.000000   1.168081   2.087630   1.206501  -3.785560
 0.000001919093  0.000001899601
  0.000000   0.000000   0.000000   0.000000   0.000000   4.378586
  4.748269   0.000000   1.101696  -0.103177   4.744243   1.450806
 0.000000026900  0.000000024242
  0.000000   0.000000   0.000000   0.000000   0.000000   3.498031
  3.499087   0.000000   0.385300  -0.131732   3.429952  -3.020809
 0.000000094299  0.000000093871
  0.000000   0.000000   0.000000   0.000000   0.000000   4.061107
  4.199425   0.000000  -0.811143   1.018208   3.826700   1.958460
 0.000000885553  0.000000865614
  0.000000   0.000000   0.000000   0.000000   0.000000   3.933980
  3.940616   0.000000  -0.353534  -2.893281   2.454248   1.553277
 0.000000446404  0.000000449026
  0.000000   0.000000   0.000000   0.000000   0.000000   3.183862
  3.702323   0.000000  -0.912317   2.184605   4.935141   1.083050
 0.000001118425  0.000001090079
  0.000000   0.000000   0.000000   0.000000   0.000000   3.277073
  4.376765   0.000000  -2.147634   3.134415   3.657061   1.194044
 0.000001042103  0.000001024469
  0.000000   0.000000   0.000000   0.000000   0.000000   3.953142
  4.224586   0.000000  -1.589205   2.647346   3.639520   1.889247
 0.000000883186  0.000000867732
  0.000000   0.000000   0.000000   0.000000   0.000000   3.215005
  3.319021   0.000000  -2.814522  -1.037979   2.685026  -3.291646
-0.000000504028 -0.000000477354
  0.000000   0.000000   0.000000   0.000000   0.000000   3.264555
  5.323326   0.000000   0.493478   2.563065   5.122779   0.195408
 0.000000065516  0.000000061021
  0.000000   0.000000   0.000000   0.000000   0.000000   3.506221
  2.838290   0.000000  -2.589598  -0.548885   2.588206  -3.238877
-0.000001736969 -0.000001673276
  0.000000   0.000000   0.000000   0.000000   0.000000   3.504743
  4.096328   0.000000   0.851835  -4.156771   1.297290   1.523929
 0.000000604313  0.000000599424
  0.000000   0.000000   0.000000   0.000000   0.000000   3.015152
  4.073166   0.000000   1.114272  -1.109272   2.475662  -3.405747
-0.000000226132 -0.000000213123
  0.000000   0.000000   0.000000   0.000000   0.000000   3.248261
  2.013147   0.000000  -2.621804  -2.516903   2.298042  -3.699069
-0.000000555871 -0.000000527201
  0.000000   0.000000   0.000000   0.000000   0.000000   3.304278
  1.410148   0.000000  -3.920673   4.127157   0.707495   1.524097
 0.000001179671  0.000001175028
  0.000000   0.000000   0.000000   0.000000   0.000000   3.723913
  3.566004   0.000000   1.168069  -3.944910   1.485741  -0.761307
 0.000000105575  0.000000114570
  0.000000   0.000000   0.000000   0.000000   0.000000   3.110985
  3.116561   0.000000  -1.159301  -2.992780   0.696263  -3.853323
 0.000000019502  0.000000022154
  0.000000   0.000000   0.000000   0.000000   0.000000   3.910303
  4.082604   0.000000   1.129986   1.400841   2.442370  -3.169886
 0.000000611553  0.000000605708
  0.000000   0.000000   0.000000   0.000000   0.000000   3.613031
  3.642114   0.000000  -0.826691   0.116651   0.662718  -5.241054
-0.000000029007 -0.000000024311
  0.000000   0.000000   0.000000   0.000000   0.000000   3.445719
  4.532462   0.000000   1.257138   3.366138   0.634728  -3.549681
 0.000001212596  0.000001197695
  0.000000   0.000000   0.000000   0.000000   0.000000   3.353845
  0.531645   0.000000  -3.311906   6.175376   0.826610   0.304234
 0.000000121642  0.000000125351
  0.000000   0.000000   0.000000   0.000000   0.000000   3.559171
  3.407800   0.000000   1.163856  -3.176395   0.771397  -2.562177
-0.000001176924 -0.000001134435
  0.000000   0.000000   0.000000   0.000000   0.000000   3.698982
  4.774154   0.000000   1.441583   1.776100   4.498261   1.256322
 0.000000472372  0.000000454428
  0.000000   0.000000   0.000000   0.000000   0.000000   3.889261
  4.261789   0.000000  -0.050423   2.045871   4.265378  -0.537765
 0.000000393755  0.000000383525
  0.000000   0.000000   0.000000   0.000000   0.000000   3.051005
  3.796158   0.000000  -0.265693  -4.510031   0.712119   0.154977
-0.000000006688 -0.000000003583
  0.000000   0.000000   0.000000   0.000000   0.000000   3.525578
  0.914827   0.000000  -3.661096   1.534709   3.785634  -1.273782
-0.000000067680 -0.000000033493
  0.000000   0.000000   0.000000   0.000000   0.000000   3.484578
  1.410916   0.000000  -3.243932   0.947362   4.728194  -0.243716
 0.000000514707  0.000000522285
  0.000000   0.000000   0.000000   0.000000   0.000000   3.167586
  1.361024   0.000000  -3.383237  -2.598790   3.721958  -2.521719
-0.000000122972 -0.000000103478
  0.000000   0.000000   0.000000   0.000000   0.000000   3.238552
  3.421572   0.000000  -1.061516  -4.333661   0.969055   0.859547
-0.000000320047 -0.000000304137
  0.000000   0.000000   0.000000   0.000000   0.000000   3.996642
  0.544797   0.000000  -4.143609   4.228401   0.691152   0.413440
 0.000000168832  0.000000170581
  0.000000   0.000000   0.000000   0.000000   0.000000   4.129289
  4.125181   0.000000  -0.967112  -4.155230   0.642905   0.697427
 0.000000005264  0.000000008240
  0.000000   0.000000   0.000000   0.000000   0.000000   3.015498
  2.733211   0.000000  -1.832322  -4.003025   2.880686   0.205412
-0.000000186007 -0.000000171296
  0.000000   0.000000   0.000000   0.000000   0.000000   3.392033
  2.990544   0.000000  -1.782658  -3.898278   0.044032  -1.678101
 0.000000146649  0.000000146834
  0.000000   0.000000   0.000000   0.000000   0.000000   3.101049
  1.777713   0.000000  -2.771423   3.073919   4.553769   0.289241
 0.000001278212  0.000001273977
  0.000000   0.000000   0.000000   0.000000   0.000000   3.013193
  2.954685   0.000000  -3.838806   4.339908   2.950172   0.319923
 0.000000480040  0.000000477415
  0.000000   0.000000   0.000000   0.000000   0.000000   4.075730
  4.187881   0.000000  -0.147113   1.993374   4.017833   0.477932
 0.000000881968  0.000000859377
  0.000000   0.000000   0.000000   0.000000   0.000000   4.147626
  1.888909   0.000000  -3.747916  -0.779997   3.609976   1.999230
-0.000000329792 -0.000000314153
  0.000000   0.000000   0.000000   0.000000   0.000000   3.168739
  4.197183   0.000000   0.504323   0.369395   3.290526  -2.954757
 0.000000399733  0.000000397414
  0.000000   0.000000   0.000000   0.000000   0.000000   3.038786
  1.174346   0.000000  -4.298510   4.785984   0.126976   1.014851
 0.000000427693  0.000000427807
  0.000000   0.000000   0.000000   0.000000   0.000000   4.206234
  3.948571   0.000000   1.867628   0.962115   4.378317   0.311802
 0.000000741631  0.000000718246
  0.000000   0.000000   0.000000   0.000000   0.000000   3.201006
  4.276200   0.000000  -0.245908  -4.770850   2.248432   1.489758
-0.000000020294 -0.000000019067
  0.000000   0.000000   0.000000   0.000000   0.000000   3.077123
  4.091707   0.000000  -1.873675   0.400235   0.674347  -4.504332
-0.000000860000 -0.000000813356
  0.000000   0.000000   0.000000   0.000000   0.000000   3.845889
  3.822254   0.000000  -0.590623   1.185197   0.140891  -4.011138
 0.000000204186  0.000000221500
  0.000000   0.000000   0.000000   0.000000   0.000000   3.791336
  3.612397   0.000000  -2.027547  -2.855393   0.796121  -3.075765
 0.000000004461  0.000000006517
  0.000000   0.000000   0.000000   0.000000   0.000000   3.762486
  4.041669   0.000000   1.696110  -3.325127   2.831346   1.118211
 0.000000699374  0.000000688981
  0.000000   0.000000   0.000000   0.000000   0.000000   3.456037
  4.403498   0.000000   1.167190  -4.620270   0.757536  -0.802280
-0.000000024835 -0.000000023297
  0.000000   0.000000   0.000000   0.000000   0.000000   3.377838
  3.798204   0.000000  -2.350720   2.228750   3.665141   1.627876
 0.000001510117  0.000001485931
  0.000000   0.000000   0.000000   0.000000   0.000000   3.645541
  3.667355   0.000000  -0.544420  -2.575408   1.499570  -2.381642
-0.000000013084 -0.000000008480
  0.000000   0.000000   0.000000   0.000000   0.000000   4.013623
  4.028690   0.000000   0.184434   2.079366   2.790692  -2.659697
 0.000000723167  0.000000716635
  0.000000   0.000000   0.000000   0.000000   0.000000   3.871062
  3.921998   0.000000   0.471660   0.319584   5.031779   0.291142
 0.000000100135  0.000000091200
  0.000000   0.000000   0.000000   0.000000   0.000000   3.397348
  3.407837   0.000000  -3.752531   4.762643   1.688490   1.661040
 0.000000314966  0.000000309181
  0.000000   0.000000   0.000000   0.000000   0.000000   4.211303
  4.220977   0.000000   1.917701  -4.551725   0.800228   0.888019
 0.000000184786  0.000000181795
  0.000000   0.000000   0.000000   0.000000   0.000000   3.583558
  1.436046   0.000000  -3.337953  -4.956981   1.609916   1.129857
-0.000000035186 -0.000000028812
  0.000000   0.000000   0.000000   0.000000   0.000000   3.075635
  1.939274   0.000000  -2.388993  -5.209082   1.434394   0.247030
-0.000000043067 -0.000000026589
  0.000000   0.000000   0.000000   0.000000   0.000000   3.604137
  3.804045   0.000000   0.768895  -4.081498   0.045319  -0.110895
 0.000000535389  0.000000539346
  0.000000   0.000000   0.000000   0.000000   0.000000   3.735230
  2.823534   0.000000  -2.729829   3.866159   4.165608   1.509657
 0.000000257785  0.000000254003
  0.000000   0.000000   0.000000   0.000000   0.000000   3.242532
  3.301222   0.000000  -2.136374  -2.824644   0.195187  -2.743144
 0.000000074393  0.000000080426
  0.000000   0.000000   0.000000   0.000000   0.000000   4.115929
  3.969028   0.000000   1.802649   2.374379   2.016646  -3.344956
 0.000000499547  0.000000492165
  0.000000   0.000000   0.000000   0.000000   0.000000   4.470170
  3.529358   0.000000  -2.748672   3.379243   2.967319   0.706757
 0.000000346522  0.000000340897
  0.000000   0.000000   0.000000   0.000000   0.000000   3.025055
  1.402397   0.000000  -4.306362  -4.381966   0.202894  -1.795372
-0.000000012783 -0.000000003470
  0.000000   0.000000   0.000000   0.000000   0.000000   3.718436
  3.879907   0.000000  -0.906374  -3.720491   0.105674   1.730227
-0.000000167626 -0.000000144531
  0.000000   0.000000   0.000000   0.000000   0.000000   3.720166
  2.343503   0.000000  -3.196556  -2.836051   2.455652   1.802184
-0.000001008496 -0.000000971041
  0.000000   0.000000   0.000000   0.000000   0.000000   3.279122
  4.114117   0.000000   1.500010  -1.328015   1.748605  -3.844933
-0.000000250775 -0.000000239584
  0.000000   0.000000   0.000000   0.000000   0.000000   3.124398
  4.614914   0.000000   0.889475   0.943208   4.960175   0.450470
 0.000000252772  0.000000236055
  0.000000   0.000000   0.000000   0.000000   0.000000   3.479630
  2.625677   0.000000  -2.290057  -2.851708   1.399328  -2.471501
-0.000000020184 -0.000000011919
  0.000000   0.000000   0.000000   0.000000   0.000000   3.412523
  3.309332   0.000000  -0.982137  -4.986314   0.175480  -2.131330
-0.000000011850 -0.000000011136
  0.000000   0.000000   0.000000   0.000000   0.000000   3.989729
  4.684849   0.000000   0.442134  -0.437024   4.295968   1.923785
 0.000000121936  0.000000115400
  0.000000   0.000000   0.000000   0.000000   0.000000   3.010394
  1.119361   0.000000  -2.807966  -4.889446   1.349682  -2.887374
 0.000000050376  0.000000069301
  0.000000   0.000000   0.000000   0.000000   0.000000   3.046306
  3.891673   0.000000  -1.830551   1.642568   4.315168  -1.010074
 0.000000426490  0.000000430005
  0.000000   0.000000   0.000000   0.000000   0.000000   3.504952
  3.274370   0.000000  -3.105772  -1.346918   1.093837  -4.436229
-0.000000319571 -0.000000303552
  0.000000   0.000000   0.000000   0.000000   0.000000   3.049568
  4.429937   0.000000  -1.829423  -4.540912   0.713510   1.420666
-0.000000072601 -0.000000069941
  0.000000   0.000000   0.000000   0.000000   0.000000   3.008541
  4.929213   0.000000   1.097678  -2.730505   4.126381   1.491254
-0.000000023295 -0.000000024431
  0.000000   0.000000   0.000000   0.000000   0.000000   3.738919
  1.289766   0.000000  -3.560070   1.261416   3.763404   0.346011
 0.000000791196  0.000000794349
  0.000000   0.000000   0.000000   0.000000   0.000000   3.526304
  3.602926   0.000000   1.578359  -0.404003   0.959042  -3.910094
-0.000000902678 -0.000000860511
  0.000000   0.000000   0.000000   0.000000   0.000000   3.294663
  4.120286   0.000000  -0.342524   1.845348   3.623008  -2.461813
 0.000000531007  0.000000530976
  0.000000   0.000000   0.000000   0.000000   0.000000   4.201163
  3.760094   0.000000   2.025129  -3.159022   0.649223  -2.897038
-0.000000271009 -0.000000258579
  0.000000   0.000000   0.000000   0.000000   0.000000   4.033282
  4.058969   0.000000   1.147229  -2.474203   1.381944  -3.223598
-0.000000133325 -0.000000127303
  0.000000   0.000000   0.000000   0.000000   0.000000   3.019702
  5.124424   0.000000   0.144558   1.740527   4.829303  -2.029035
 0.000000034917  0.000000032754
  0.000000   0.000000   0.000000   0.000000   0.000000   3.510783
  3.512235   0.000000  -0.052300  -3.275914   0.216460  -2.634177
-0.000000198466 -0.000000191078
  0.000000   0.000000   0.000000   0.000000   0.000000   3.645512
  3.411692   0.000000  -1.586549  -2.842242   2.534630  -0.470921
-0.000000011753 -0.000000006743
  0.000000   0.000000   0.000000   0.000000   0.000000   3.202572
  2.976712   0.000000  -1.250929  -0.725173   5.152838  -0.607042
 0.000000101895  0.000000102386
  0.000000   0.000000   0.000000   0.000000   0.000000   3.142381
  3.285083   0.000000  -0.335696  -4.536540   0.255892  -1.265392
-0.000000066429 -0.000000062949
  0.000000   0.000000   0.000000   0.000000   0.000000   3.883094
  3.402687   0.000000  -1.894268   0.896235   3.910564  -0.671186
 0.000000283003  0.000000282946
  0.000000   0.000000   0.000000   0.000000   0.000000   3.333957
  3.089099   0.000000  -2.497135  -3.979640   0.109934   0.309671
-0.000000345203 -0.000000332916
  0.000000   0.000000   0.000000   0.000000   0.000000   3.236040
  4.132184   0.000000  -2.614754  -0.468180   4.853978   1.142073
 0.000000001379  0.000000001167
  0.000000   0.000000   0.000000   0.000000   0.000000   3.851337
  4.375635   0.000000   0.449774  -4.020160   0.738684   1.762834
 0.000000364009  0.000000361228
  0.000000   0.000000   0.000000   0.000000   0.000000   3.942704
  3.920031   0.000000   0.958814  -1.196034   4.206610   1.926698
 0.000000785598  0.000000765717
  0.000000   0.000000   0.000000   0.000000   0.000000   3.049450
  1.654007   0.000000  -2.779244  -3.746797   0.438187  -3.246486
-0.000000480413 -0.000000443781
  0.000000   0.000000   0.000000   0.000000   0.000000   3.066005
  2.329572   0.000000  -2.132096  -4.066459   1.262310  -2.224290
 0.000000196082  0.000000204949
  0.000000   0.000000   0.000000   0.000000   0.000000   3.317276
  1.188828   0.000000  -3.295620   2.349674   4.177452  -0.731596
 0.000000860291  0.000000875612
  0.000000   0.000000   0.000000   0.000000   0.000000   3.004967
  1.678534   0.000000  -2.825979  -5.685164   0.532340   1.461441
-0.000000037851 -0.000000026713
  0.000000   0.000000   0.000000   0.000000   0.000000   3.041492
  1.643904   0.000000  -3.470149   1.509545   4.412070   1.354677
 0.000000777243  0.000000783726
  0.000000   0.000000   0.000000   0.000000   0.000000   3.567364
  4.130704   0.000000  -0.451552   0.272077   2.094640  -3.674431
 0.000000205630  0.000000210790
  0.000000   0.000000   0.000000   0.000000   0.000000   3.033607
  3.416702   0.000000  -1.487147  -2.038332   0.314548  -3.908445
-0.000000060779 -0.000000047295
  0.000000   0.000000   0.000000   0.000000   0.000000   3.345998
  3.775069   0.000000  -2.489949   0.459544   3.141987  -3.262631
-0.000000538746 -0.000000512494
  0.000000   0.000000   0.000000   0.000000   0.000000   3.038714
  0.849606   0.000000  -4.005910   5.228970   2.754934   0.193508
 0.000000117105  0.000000120358
  0.000000   0.000000   0.000000   0.000000   0.000000   4.096803
  4.921467   0.000000   0.710667   2.210688   4.521920  -0.506869
 0.000000082267  0.000000078996
  0.000000   0.000000   0.000000   0.000000   0.000000   3.749802
  3.863066   0.000000  -0.436013   0.236229   1.043071  -3.794774
 0.000000363485  0.000000371362
  0.000000   0.000000   0.000000   0.000000   0.000000   3.361280
  1.270624   0.000000  -3.733251   3.203673   2.959162  -0.433391
 0.000001002097  0.000001014837
  0.000000   0.000000   0.000000   0.000000   0.000000   3.025319
  4.687657   0.000000   0.694478   2.860277   0.932831  -4.198979
 0.000000663830  0.000000657888
  0.000000   0.000000   0.000000   0.000000   0.000000   3.975567
  1.415158   0.000000  -3.757288   4.169513   2.299870  -0.445811
 0.000000243466  0.000000246340
  0.000000   0.000000   0.000000   0.000000   0.000000   3.705866
  3.589304   0.000000  -1.069519  -4.697892   0.033408   1.399005
-0.000000091568 -0.000000084062
  0.000000   0.000000   0.000000   0.000000   0.000000   3.430487
  2.818384   0.000000  -3.084739  -0.630754   2.559183  -3.342126
-0.000001626478 -0.000001565935
  0.000000   0.000000   0.000000   0.000000   0.000000   3.012646
  2.299710   0.000000  -3.764169  -3.116857   1.310644  -4.111091
-0.000000197268 -0.000000182176
  0.000000   0.000000   0.000000   0.000000   0.000000   3.010432
  3.345343   0.000000  -1.245452  -4.557250   0.131520  -2.738490
 0.000000002404  0.000000002723
  0.000000   0.000000   0.000000   0.000000   0.000000   3.008381
  1.623020   0.000000  -2.908346   4.513431   4.003777   0.793876
 0.000000620697  0.000000615615
  0.000000   0.000000   0.000000   0.000000   0.000000   3.032708
  3.535244   0.000000  -1.632753  -1.148980   2.051633  -5.107582
-0.000000055345 -0.000000046998
  0.000000   0.000000   0.000000   0.000000   0.000000   3.462828
  3.947068   0.000000   0.809687  -2.005439   0.738252  -3.590798
-0.000000348878 -0.000000334325
  0.000000   0.000000   0.000000   0.000000   0.000000   4.350707
  4.332616   0.000000   1.014373   1.028794   3.964204   2.146305
 0.000000959919  0.000000931041
  0.000000   0.000000   0.000000   0.000000   0.000000   3.055661
  4.476092   0.000000  -0.297509   0.460580   4.626648  -0.105654
 0.000000261766  0.000000248489
  0.000000   0.000000   0.000000   0.000000   0.000000   3.977915
  4.276145   0.000000   1.567037   1.038512   2.145572  -3.961915
 0.000000068988  0.000000069552
  0.000000   0.000000   0.000000   0.000000   0.000000   3.002721
  4.972713   0.000000   1.255913   0.703399   4.989325   1.422890
 0.000000123029  0.000000110420
  0.000000   0.000000   0.000000   0.000000   0.000000   3.540151
  3.382805   0.000000  -2.116495  -1.176689   3.846875   0.218958
 0.000000034901  0.000000038803
  0.000000   0.000000   0.000000   0.000000   0.000000   3.508159
  2.530638   0.000000  -2.858381  -2.649223   2.888130   1.484969
-0.000001001372 -0.000000963532
  0.000000   0.000000   0.000000   0.000000   0.000000   3.375392
  3.099170   0.000000  -2.774124  -2.438477   3.038111   1.635247
-0.000000656740 -0.000000632727
  0.000000   0.000000   0.000000   0.000000   0.000000   4.512292
  4.180838   0.000000   2.136191  -2.188186   3.642250   2.069421
 0.000000492483  0.000000481980
  0.000000   0.000000   0.000000   0.000000   0.000000   3.955504
  2.549977   0.000000  -3.031521  -3.162136   0.967594  -2.207188
-0.000000029733 -0.000000026039
  0.000000   0.000000   0.000000   0.000000   0.000000   4.109051
  4.205334   0.000000   1.449565   1.870546   4.085507   0.261013
 0.000001149870  0.000001120078
  0.000000   0.000000   0.000000   0.000000   0.000000   4.361600
  4.351960   0.000000  -0.451683   1.377691   4.321139  -0.633640
 0.000000049941  0.000000047637
  0.000000   0.000000   0.000000   0.000000   0.000000   3.714235
  1.070518   0.000000  -3.882704   0.978252   3.903820  -0.587690
 0.000000241467  0.000000249965
  0.000000   0.000000   0.000000   0.000000   0.000000   3.285909
  3.673667   0.000000   0.781160  -3.256777   2.425896  -1.751300
-0.000000343189 -0.000000330706
  0.000000   0.000000   0.000000   0.000000   0.000000   4.057529
  4.473126   0.000000   0.698914   2.609707   0.304283  -3.718285
 0.000000542246  0.000000537010
  0.000000   0.000000   0.000000   0.000000   0.000000   3.120212
  0.726996   0.000000  -4.102257   0.742441   4.040430   1.262244
 0.000000229001  0.000000242949
  0.000000   0.000000   0.000000   0.000000   0.000000   3.464982
  3.881596   0.000000  -0.051326  -0.859544   5.121522   0.447151
 0.000000018810  0.000000013499
  0.000000   0.000000   0.000000   0.000000   0.000000   3.096811
  0.820160   0.000000  -3.077168  -5.120300   0.230385   1.161235
-0.000000038968 -0.000000011190
  0.000000   0.000000   0.000000   0.000000   0.000000   4.147655
  4.301084   0.000000   1.144511  -0.973679   4.028518   1.661416
 0.000000487877  0.000000473548
  0.000000   0.000000   0.000000   0.000000   0.000000   3.407902
  4.552662   0.000000   0.070256   1.015406   5.210866  -1.584658
 0.000000005599  0.000000003865
  0.000000   0.000000   0.000000   0.000000   0.000000   3.104829
  1.282697   0.000000  -3.513036   5.061357   1.886637   0.170134
 0.000000838531  0.000000839458
  0.000000   0.000000   0.000000   0.000000   0.000000   3.390721
  3.372057   0.000000  -0.681842  -2.042687   4.422809   1.536550
 0.000000025652  0.000000027133
  0.000000   0.000000   0.000000   0.000000   0.000000   3.476348
  3.481590   0.000000  -0.776705   0.648258   1.504683  -4.382363
-0.000000204180 -0.000000184406
  0.000000   0.000000   0.000000   0.000000   0.000000   3.025516
  1.967198   0.000000  -3.728369  -2.678449   4.187429   1.324396
-0.000000019887 -0.000000015870
  0.000000   0.000000   0.000000   0.000000   0.000000   3.504225
  4.355530   0.000000   0.080059   1.720304   2.849734  -3.848017
 0.000000146220  0.000000146069
  0.000000   0.000000   0.000000   0.000000   0.000000   4.156781
  4.186710   0.000000  -0.023198  -0.199832   3.165649  -3.193404
 0.000000015223  0.000000016000
  0.000000   0.000000   0.000000   0.000000   0.000000   3.996717
  3.617400   0.000000  -1.803069   0.578941   2.961034  -2.831598
-0.000000342415 -0.000000325592
  0.000000   0.000000   0.000000   0.000000   0.000000   4.366256
  4.008947   0.000000  -2.030099   2.158802   3.544736   1.855173
 0.000000388370  0.000000380737
  0.000000   0.000000   0.000000   0.000000   0.000000   3.067068
  1.921798   0.000000  -2.933469  -5.868842   1.066526   0.427851
 0.000000018349  0.000000022875
  0.000000   0.000000   0.000000   0.000000   0.000000   3.195161
  1.385267   0.000000  -2.884718  -5.412585   1.938874  -2.129133
 0.000000049037  0.000000055340
  0.000000   0.000000   0.000000   0.000000   0.000000   3.680737
  3.264105   0.000000  -1.727833  -3.801506   1.680414   1.826325
-0.000000661210 -0.000000633188
  0.000000   0.000000   0.000000   0.000000   0.000000   3.145108
  0.607886   0.000000  -3.127051  -5.013485   0.468406  -1.514576
 0.000000226025  0.000000248921
  0.000000   0.000000   0.000000   0.000000   0.000000   3.289633
  3.265215   0.000000  -2.031435  -4.447160   0.642928  -2.434097
 0.000000013505  0.000000014663
  0.000000   0.000000   0.000000   0.000000   0.000000   3.058542
  3.090749   0.000000  -2.945457  -0.890540   1.918159  -3.775505
-0.000002255284 -0.000002172001
  0.000000   0.000000   0.000000   0.000000   0.000000   3.571278
  0.221212   0.000000  -3.899090  -2.284414   3.026557   1.121249
-0.000000148964 -0.000000123566
  0.000000   0.000000   0.000000   0.000000   0.000000   3.171858
  2.747108   0.000000  -1.840060  -4.518570   2.436166   0.466265
-0.000000147441 -0.000000135964
  0.000000   0.000000   0.000000   0.000000   0.000000   3.295633
  1.857243   0.000000  -2.738282  -2.588397   3.844754  -3.599665
-0.000000028819 -0.000000020238
  0.000000   0.000000   0.000000   0.000000   0.000000   3.010380
  4.871044   0.000000  -0.846597   1.823222   4.494395  -1.106587
 0.000000180487  0.000000176658
  0.000000   0.000000   0.000000   0.000000   0.000000   4.147833
  4.244773   0.000000   0.768494  -4.661662   0.409061   2.065178
 0.000000142644  0.000000140705
  0.000000   0.000000   0.000000   0.000000   0.000000   3.971282
  3.761400   0.000000   1.443541   1.703021   3.007084  -2.767064
 0.000000749387  0.000000738533
  0.000000   0.000000   0.000000   0.000000   0.000000   3.082854
  4.565113   0.000000   0.608569  -2.001465   0.828310  -4.268015
-0.000000036717 -0.000000034225
  0.000000   0.000000   0.000000   0.000000   0.000000   3.589759
  3.415731   0.000000  -1.764622  -3.049325   2.296263   0.550905
-0.000000356273 -0.000000339544
  0.000000   0.000000   0.000000   0.000000   0.000000   3.001263
  4.294862   0.000000  -0.658972  -4.791604   0.533277  -1.588169
-0.000000015792 -0.000000015505
  0.000000   0.000000   0.000000   0.000000   0.000000   3.022506
  4.210597   0.000000  -0.834821   1.185960   1.383012  -4.259049
 0.000000051849  0.000000080568
  0.000000   0.000000   0.000000   0.000000   0.000000   3.871611
  3.702682   0.000000   1.277088  -1.842111   0.482509  -4.068972
-0.000000259791 -0.000000248827
  0.000000   0.000000   0.000000   0.000000   0.000000   3.066011
  2.672413   0.000000  -1.789894  -1.597456   0.943396  -4.964044
-0.000000528849 -0.000000501008
  0.000000   0.000000   0.000000   0.000000   0.000000   3.852267
  2.659967   0.000000  -2.789092  -2.877234   1.023907  -3.630477
-0.000000068015 -0.000000063180
  0.000000   0.000000   0.000000   0.000000   0.000000   4.097711
  4.155352   0.000000   0.203367   1.723243   4.959474   1.568473
 0.000000204322  0.000000195762
  0.000000   0.000000   0.000000   0.000000   0.000000   3.467615
  4.036397   0.000000   0.456300  -0.868866   2.556795  -4.223953
-0.000000023809 -0.000000021869
  0.000000   0.000000   0.000000   0.000000   0.000000   3.287345
  4.950866   0.000000   1.133591   1.341088   5.028535   0.236308
 0.000000104894  0.000000096745
  0.000000   0.000000   0.000000   0.000000   0.000000   3.779470
  2.437003   0.000000  -2.943969  -3.132826   2.041487   1.185386
-0.000000903230 -0.000000869571
  0.000000   0.000000   0.000000   0.000000   0.000000   3.202395
  3.394072   0.000000  -1.571227  -3.125096   0.949174  -2.328472
 0.000000204437  0.000000203602
  0.000000   0.000000   0.000000   0.000000   0.000000   3.610206
  3.734776   0.000000  -0.958543   0.561867   1.500191  -4.560114
-0.000000102174 -0.000000091680
  0.000000   0.000000   0.000000   0.000000   0.000000   3.198705
  2.390848   0.000000  -3.748828   2.237218   3.827719  -1.097103
 0.000000005859  0.000000028222
  0.000000   0.000000   0.000000   0.000000   0.000000   3.000375
  1.398102   0.000000  -3.433276   0.196747   5.421960  -0.304261
 0.000000252106  0.000000261820
  0.000000   0.000000   0.000000   0.000000   0.000000   3.490045
  3.182909   0.000000  -1.758504   1.690959   5.015046  -0.657532
 0.000000265916  0.000000264746
  0.000000   0.000000   0.000000   0.000000   0.000000   3.905976
  1.311539   0.000000  -3.779812  -3.903049   0.606699   1.628688
-0.000000449976 -0.000000430272
  0.000000   0.000000   0.000000   0.000000   0.000000   3.148778
  4.046047   0.000000   0.602085  -3.960812   1.225667  -2.278426
-0.000000144754 -0.000000140035
  0.000000   0.000000   0.000000   0.000000   0.000000   3.717588
  3.718530   0.000000  -1.443361   2.096814   4.074125   1.380195
 0.000001644419  0.000001618521
  0.000000   0.000000   0.000000   0.000000   0.000000   3.364593
  2.627635   0.000000  -2.411105  -1.534305   0.241018  -4.306406
-0.000001628202 -0.000001571032
  0.000000   0.000000   0.000000   0.000000   0.000000   3.053484
  3.944555   0.000000  -0.312280  -0.380455   5.013384   0.888594
 0.000000188651  0.000000176044
  0.000000   0.000000   0.000000   0.000000   0.000000   3.029116
  3.201779   0.000000  -0.970632  -2.650778   0.450207  -3.827071
 0.000000050057  0.000000053082
  0.000000   0.000000   0.000000   0.000000   0.000000   3.034618
  2.389481   0.000000  -2.583469  -4.780787   1.199066  -0.034611
-0.000000057088 -0.000000047444
  0.000000   0.000000   0.000000   0.000000   0.000000   3.272159
  2.546235   0.000000  -3.851911   2.555576   3.535019   1.560099
 0.000000430338  0.000000425816
  0.000000   0.000000   0.000000   0.000000   0.000000   4.472230
  4.718776   0.000000   0.024303   2.204913   4.256864  -0.065061
 0.000000080226  0.000000076906
  0.000000   0.000000   0.000000   0.000000   0.000000   4.392211
  4.134855   0.000000  -1.485589   2.006117   4.053416   2.098788
 0.000000262695  0.000000256890
  0.000000   0.000000   0.000000   0.000000   0.000000   3.320050
  3.442417   0.000000  -3.008324  -3.600866   2.356533   1.658177
-0.000000164682 -0.000000158480
  0.000000   0.000000   0.000000   0.000000   0.000000   3.051919
  4.311721   0.000000  -0.689239   1.955745   5.203751  -1.013122
 0.000000094993  0.000000090751
  0.000000   0.000000   0.000000   0.000000   0.000000   3.111065
  4.172288   0.000000  -2.686808   2.690414   4.220223  -0.340115
 0.000000261203  0.000000260616
  0.000000   0.000000   0.000000   0.000000   0.000000   3.753330
  3.709384   0.000000   0.638790  -3.795122   0.466801  -0.911560
 0.000000053128  0.000000065796
  0.000000   0.000000   0.000000   0.000000   0.000000   3.891871
  4.847758   0.000000   0.319598   1.577771   4.614916   0.206185
 0.000000104393  0.000000099180
  0.000000   0.000000   0.000000   0.000000   0.000000   3.879027
  2.765221   0.000000  -2.827566  -0.379521   2.639505  -3.114700
-0.000001135398 -0.000001092817
  0.000000   0.000000   0.000000   0.000000   0.000000   3.461606
  3.627343   0.000000  -1.518911   0.438932   1.886860  -3.860317
-0.000000896755 -0.000000851256
  0.000000   0.000000   0.000000   0.000000   0.000000   3.663094
  4.782081   0.000000   0.458300   1.062358   5.255474   1.544853
 0.000000040274  0.000000036056
  0.000000   0.000000   0.000000   0.000000   0.000000   3.356942
  4.760276   0.000000   0.581348   2.138148   4.710346   1.407914
 0.000000526194  0.000000507141
  0.000000   0.000000   0.000000   0.000000   0.000000   3.933812
  2.585538   0.000000  -3.180311   1.916091   3.250526   1.965198
 0.000000599589  0.000000599367
  0.000000   0.000000   0.000000   0.000000   0.000000   3.306966
  4.326429   0.000000  -0.410436  -2.767638   0.156311  -3.365835
-0.000000017016 -0.000000014441
  0.000000   0.000000   0.000000   0.000000   0.000000   3.526408
  1.574317   0.000000  -3.616455   1.486476   4.080106  -1.322810
-0.000000008813  0.000000012193
  0.000000   0.000000   0.000000   0.000000   0.000000   3.012789
  1.977773   0.000000  -4.092373  -1.708663   3.152391  -3.103491
-0.000000724763 -0.000000689443
  0.000000   0.000000   0.000000   0.000000   0.000000   4.100073
  4.261389   0.000000   0.435627   2.153136   4.331564  -2.038760
 0.000000064993  0.000000062623
  0.000000   0.000000   0.000000   0.000000   0.000000   4.188422
  4.247094   0.000000  -0.806172  -2.097975   3.767467   2.044637
 0.000000004635  0.000000005267
  0.000000   0.000000   0.000000   0.000000   0.000000   3.371531
  4.045217   0.000000  -1.008631   0.182499   0.186239  -4.173734
 0.000000043534  0.000000064646
  0.000000   0.000000   0.000000   0.000000   0.000000   3.263763
  1.336405   0.000000  -3.676569  -3.045436   1.942957  -1.885660
-0.000000521132 -0.000000486561
  0.000000   0.000000   0.000000   0.000000   0.000000   3.548890
  2.962620   0.000000  -2.094193  -2.548470   0.383134  -3.513909
-0.000000118406 -0.000000109756
  0.000000   0.000000   0.000000   0.000000   0.000000   4.040376
  3.263887   0.000000  -2.686159   3.996815   1.585018   1.731330
 0.000002354201  0.000002326847
  0.000000   0.000000   0.000000   0.000000   0.000000   3.057561
  3.995361   0.000000  -0.003926   1.459571   1.068633  -4.425679
 0.000000744970  0.000000751447
  0.000000   0.000000   0.000000   0.000000   0.000000   3.155786
  3.424735   0.000000  -0.560000  -3.931481   0.264602  -2.000187
-0.000000023155 -0.000000022459
  0.000000   0.000000   0.000000   0.000000   0.000000   3.369710
  1.641245   0.000000  -2.958114  -4.535652   0.103151   1.131151
-0.000000649316 -0.000000616874
  0.000000   0.000000   0.000000   0.000000   0.000000   3.687761
  3.810820   0.000000   1.043088  -1.114697   1.096388  -3.628976
-0.000000483178 -0.000000459953
  0.000000   0.000000   0.000000   0.000000   0.000000   3.005065
  3.371325   0.000000  -2.212749  -4.156966   0.356664   1.212906
-0.000000753529 -0.000000729462
  0.000000   0.000000   0.000000   0.000000   0.000000   3.306212
  3.936384   0.000000   0.359181  -3.586725   2.668808   1.342106
 0.000000367680  0.000000365593
  0.000000   0.000000   0.000000   0.000000   0.000000   3.134698
  4.596694   0.000000  -0.299618  -4.609744   0.360868   0.252761
-0.000000018011 -0.000000017310
  0.000000   0.000000   0.000000   0.000000   0.000000   3.000555
  4.457691   0.000000  -1.549376  -4.074398   2.202561  -1.004236
-0.000000009330 -0.000000009023
  0.000000   0.000000   0.000000   0.000000   0.000000   3.235643
  3.384880   0.000000   0.054059  -1.832604   0.347390  -4.216936
-0.000000176647 -0.000000168814
  0.000000   0.000000   0.000000   0.000000   0.000000   3.921473
  4.079853   0.000000   1.517624  -3.943635   1.827540   0.273262
 0.000000295457  0.000000293295
  0.000000   0.000000   0.000000   0.000000   0.000000   3.387535
  3.683061   0.000000  -0.263453   0.766986   0.645003  -4.441680
 0.000000365057  0.000000374928
  0.000000   0.000000   0.000000   0.000000   0.000000   4.286993
  4.252058   0.000000   0.853445  -0.422307   4.324534   1.242385
 0.000000232691  0.000000223045
  0.000000   0.000000   0.000000   0.000000   0.000000   3.784191
  3.953875   0.000000   0.227242   1.941088   3.846595  -2.152460
 0.000000381341  0.000000374821
  0.000000   0.000000   0.000000   0.000000   0.000000   4.209096
  2.416340   0.000000  -3.543082   3.725827   2.256011   2.031754
 0.000000301662  0.000000298908
  0.000000   0.000000   0.000000   0.000000   0.000000   3.790428
  3.734830   0.000000  -0.792056  -3.850110   1.434140   0.334181
 0.000000037097  0.000000043175
  0.000000   0.000000   0.000000   0.000000   0.000000   3.829681
  3.915989   0.000000  -0.480284  -3.560243   2.784187  -1.381492
-0.000000012360 -0.000000011153
  0.000000   0.000000   0.000000   0.000000   0.000000   4.177275
  1.012838   0.000000  -4.093125   3.429836   2.373413  -0.682827
 0.000000069789  0.000000074436
  0.000000   0.000000   0.000000   0.000000   0.000000   3.593773
  3.664336   0.000000   1.644076  -2.235976   0.346784  -3.391357
-0.000001177412 -0.000001135195
  0.000000   0.000000   0.000000   0.000000   0.000000   3.786644
  3.553324   0.000000  -1.404838   0.135709   0.606518  -4.243318
-0.000000477231 -0.000000450778
  0.000000   0.000000   0.000000   0.000000   0.000000   3.578631
  1.803924   0.000000  -3.379236  -2.960740   1.085341  -2.838820
-0.000000616716 -0.000000589174
  0.000000   0.000000   0.000000   0.000000   0.000000   4.423249
  4.129374   0.000000   1.761435   1.183117   3.672485  -2.409359
 0.000000093250  0.000000091344
  0.000000   0.000000   0.000000   0.000000   0.000000   3.693960
  3.799004   0.000000   0.491333  -1.130745   2.781735  -2.466342
-0.000000118283 -0.000000107885
  0.000000   0.000000   0.000000   0.000000   0.000000   3.897256
  4.030008   0.000000  -0.362479  -2.182551   0.309990  -3.405341
-0.000000016448 -0.000000013190
  0.000000   0.000000   0.000000   0.000000   0.000000   3.479242
  3.832578   0.000000   0.170857  -3.240169   1.884897  -1.168439
-0.000000080813 -0.000000072807
  0.000000   0.000000   0.000000   0.000000   0.000000   3.247515
  0.355414   0.000000  -3.621376   1.873906   5.327309   0.775208
 0.000000137724  0.000000143598
  0.000000   0.000000   0.000000   0.000000   0.000000   3.632181
  4.268703   0.000000   0.513115  -0.144117   4.297096  -0.392885
 0.000000203494  0.000000193697
  0.000000   0.000000   0.000000   0.000000   0.000000   3.703866
  3.785274   0.000000   1.191024   0.803166   3.741830  -2.350785
 0.000000425623  0.000000417282
  0.000000   0.000000   0.000000   0.000000   0.000000   3.081360
  2.638426   0.000000  -2.203262   2.452044   5.170684   0.519865
 0.000000754388  0.000000744586
  0.000000   0.000000   0.000000   0.000000   0.000000   3.855173
  2.296979   0.000000  -3.320365  -0.798705   3.113847  -2.537966
-0.000000650244 -0.000000623248
  0.000000   0.000000   0.000000   0.000000   0.000000   3.066406
  4.798765   0.000000  -0.666837   1.641281   0.469910  -4.840369
 0.000000069558  0.000000077861
  0.000000   0.000000   0.000000   0.000000   0.000000   3.007455
  4.289594   0.000000  -0.655894  -0.356479   0.827627  -4.263692
 0.000000189562  0.000000201718
  0.000000   0.000000   0.000000   0.000000   0.000000   3.969272
  2.033048   0.000000  -3.807514  -2.353718   1.222096  -3.454679
-0.000000369787 -0.000000353865
  0.000000   0.000000   0.000000   0.000000   0.000000   3.417666
  0.870513   0.000000  -4.202173   4.104018   1.314864   1.157231
 0.000000374981  0.000000377730
  0.000000   0.000000   0.000000   0.000000   0.000000   3.169265
  2.652552   0.000000  -2.481528  -2.023142   1.117823  -3.818853
-0.000001224518 -0.000001176360
  0.000000   0.000000   0.000000   0.000000   0.000000   3.017310
  1.422226   0.000000  -3.374138   5.023490   1.626200   0.469520
 0.000001619829  0.000001613625
  0.000000   0.000000   0.000000   0.000000   0.000000   3.080706
  3.653329   0.000000  -0.253441  -1.110831   0.663917  -4.624514
 0.000000017005  0.000000022637
  0.000000   0.000000   0.000000   0.000000   0.000000   3.299198
  3.905205   0.000000   0.917729  -3.318935   1.823455  -1.538288
-0.000000419891 -0.000000403040
  0.000000   0.000000   0.000000   0.000000   0.000000   3.091439
  2.286610   0.000000  -2.742818  -3.170725   3.833268  -3.434087
 0.000000007414  0.000000013295
  0.000000   0.000000   0.000000   0.000000   0.000000   4.026103
  3.993295   0.000000   1.037918  -4.769183   0.754367   1.217245
 0.000000197758  0.000000194888
  0.000000   0.000000   0.000000   0.000000   0.000000   3.266956
  2.665857   0.000000  -1.986744  -0.478644   5.830495   0.186714
 0.000000070396  0.000000073281
  0.000000   0.000000   0.000000   0.000000   0.000000   3.869928
  3.880053   0.000000   0.098745   0.568087   4.630531   1.910077
 0.000000699400  0.000000677677
  1.767767   1.767767   1.767767   1.767767  -1.767767  -1.767767
 -1.767767   1.767767  -1.767767  -1.767767  -1.767767   1.767767
 0.000000321566  0.000000308687
  0.000000   0.000000   0.000000   0.000000   0.000000   3.048936
  4.814946   0.000000  -0.441534   2.164362   4.229186  -0.915392
 0.000000588921  0.000000576624
  0.000000   0.000000   0.000000   0.000000   0.000000   3.000152
  5.031722   0.000000   0.049131   0.402403   5.682371   0.422748
-0.000000010977 -0.000000013368
  0.000000   0.000000   0.000000   0.000000   0.000000   3.078389
  2.160478   0.000000  -2.237566  -3.360662   0.747055  -3.746467
-0.000000234097 -0.000000211988
  0.000000   0.000000   0.000000   0.000000   0.000000   3.906430
  2.912341   0.000000  -2.712438   0.481118   5.032993   0.099335
 0.000000066418  0.000000067506
  0.000000   0.000000   0.000000   0.000000   0.000000   3.611861
  1.702792   0.000000  -3.329294  -1.983059   3.824255   1.746502
-0.000000364306 -0.000000343132
  0.000000   0.000000   0.000000   0.000000   0.000000   3.415323
  0.822799   0.000000  -3.326761   2.103017   4.743884   1.363474
 0.000000306509  0.000000315630
  0.000000   0.000000   0.000000   0.000000   0.000000   3.643191
  3.348248   0.000000  -1.545769  -0.327668   5.727956   1.654323
 0.000000019486  0.000000019240
  0.000000   0.000000   0.000000   0.000000   0.000000   3.760866
  4.171129   0.000000   1.708617  -0.353183   4.399863  -1.216175
 0.000000062890  0.000000060053
  0.000000   0.000000   0.000000   0.000000   0.000000   3.055965
  1.173674   0.000000  -2.854673   2.981115   0.369480  -5.773272
 0.000010726569  0.000010482719
  0.000000   0.000000   0.000000   0.000000   0.000000   3.294000
  1.939750   0.000000  -3.240501  -1.426858   1.252511  -4.419428
-0.000004160330 -0.000004028401
  0.000000   0.000000   0.000000   0.000000   0.000000   3.064062
  2.873094   0.000000  -2.900217  -0.804658   0.622385  -4.746823
-0.000003097044 -0.000002993299
  0.000000   0.000000   0.000000   0.000000   0.000000   3.013154
  3.248646   0.000000  -1.326519   4.606871   0.493182  -4.674211
-0.000002633681 -0.000002515661
  0.000000   0.000000   0.000000   3.002818   0.000000  -2.006572
  0.000000   0.000000   3.003940  -3.276536   3.194931   1.998141
-0.000000704298 -0.000000679420
  0.000000   0.000000   0.000000   0.000000   0.000000   3.178002
  2.853472   0.000000  -2.073942   6.415466   0.010611  -0.868820
 0.000004215041  0.000004128148
  0.000000   0.000000   0.000000   3.847430   0.000000  -0.233825
  0.000000   0.000000   3.686716   3.584015   1.454105   5.202810
 0.000005247334  0.000005179203
  0.000000   0.000000   0.000000   1.570255   0.000000  -2.696898
  0.000000   0.000000   3.094773  -3.152531   1.485269   4.834032
-0.000000009731  0.000000007002
  0.000000   0.000000   0.000000   0.000000   0.000000   3.142393
  2.940063   0.000000  -1.271259   5.035717   0.871289  -4.700116
-0.000000569157 -0.000000537286
  0.000000   0.000000   0.000000   0.000000   0.000000   3.185604
  2.352410   0.000000  -2.797632   0.677930   0.269225  -6.112830
-0.000000949869 -0.000000899146
  0.000000   0.000000   0.000000   0.000000   0.000000   3.235377
  2.405622   0.000000  -2.510369   5.331967   1.738579  -3.296927
 0.000004020000  0.000003900637
  0.000000   0.000000   0.000000   0.000000   0.000000   3.205027
  2.682651   0.000000  -2.033996   3.593209   1.222428  -5.125690
 0.000000460876  0.000000484565
  0.000000   0.000000   0.000000   1.419647   0.000000  -3.026987
  0.000000   0.000000   3.251093  -2.738979   2.357656   4.031861
-0.000001509146 -0.000001458145
  0.000000   0.000000   0.000000   3.513259   0.000000  -0.230471
  0.000000   0.000000   3.112988  -2.566356   1.521317   5.745266
-0.000001913634 -0.000001845716
  0.000000   0.000000   0.000000   0.000000   0.000000   3.757561
  3.514172   0.000000  -1.572555   4.771627   0.788506   2.866714
 0.000006057160  0.000005992766
  0.000000   0.000000   0.000000   0.000000   0.000000   3.424863
  2.154579   0.000000  -2.865518   5.323827   1.004411  -1.106881
 0.000002723999  0.000002688950
  0.000000   0.000000   0.000000   2.937632   0.000000  -1.875500
  0.000000   0.000000   3.029024   3.208455   0.467405   6.252463
 0.000000833575  0.000000799930
  0.000000   0.000000   0.000000   0.000000   0.000000   3.270576
  2.691145   0.000000  -2.342685   1.273795   1.085273  -5.536930
-0.000002081383 -0.000001993913
  0.000000   0.000000   0.000000   1.872779   0.000000  -3.350806
  0.000000   0.000000   3.147464  -1.949133   3.341025   3.934957
-0.000000269143 -0.000000261949
  0.000000   0.000000   0.000000   0.000000   0.000000   3.346434
  4.176941   0.000000  -0.572263   5.118610   1.917947   3.142360
 0.000005606981  0.000005532660
  0.000000   0.000000   0.000000   0.000000   0.000000   3.011708
  3.966751   0.000000  -1.123534   6.674082   2.100384  -3.509562
-0.000000397806 -0.000000378495
  0.000000   0.000000   0.000000   0.887608   0.000000  -3.694638
  0.000000   0.000000   3.453063   0.058109   3.985454   2.280731
-0.000000581397 -0.000000546395
  0.000000   0.000000   0.000000   2.748803   0.000000  -1.557046
  0.000000   0.000000   3.061387  -2.170226   0.207218   6.213524
-0.000000240424 -0.000000206957
  0.000000   0.000000   0.000000   0.000000   0.000000   3.344085
  3.813097   0.000000   1.149317   6.364272   1.850225   3.609903
 0.000000121360  0.000000140548
  0.000000   0.000000   0.000000   0.000000   0.000000   3.097629
  1.301508   0.000000  -3.115160   4.110295   0.604438  -5.149499
 0.000006188964  0.000006016040
  0.000000   0.000000   0.000000   4.086282   0.000000   0.900085
  0.000000   0.000000   3.927079   3.932226   1.103629   5.583244
 0.000005062500  0.000005004586
  0.000000   0.000000   0.000000   0.000000   0.000000   3.332619
  3.754079   0.000000  -0.954057   4.336694   3.489255   3.202830
 0.000001695638  0.000001658991
  0.000000   0.000000   0.000000   0.000000   0.000000   3.087579
  2.983777   0.000000  -1.710498   5.993756   1.586234  -2.938431
 0.000002293382  0.000002219600
  0.000000   0.000000   0.000000   0.000000   0.000000   3.874741
  3.682602   0.000000  -1.631631   0.878896   0.679921  -4.537556
-0.000000607163 -0.000000578870
  0.000000   0.000000   0.000000   1.805770   0.000000  -3.152998
  0.000000   0.000000   3.445650  -3.486800   1.796693   1.884066
-0.000001996292 -0.000001927340
  0.000000   0.000000   0.000000   0.000000   0.000000   3.328452
  3.564685   0.000000   0.887814   7.449153   0.834287   0.220313
-0.000002808567 -0.000002709320
  0.000000   0.000000   0.000000   3.558201   0.000000  -2.535181
  0.000000   0.000000   3.031487   3.364377   4.882051   1.906086
 0.000000172475  0.000000167479
  0.000000   0.000000   0.000000   1.395085   0.000000  -3.197702
  0.000000   0.000000   3.119078   0.320438   1.090183   7.087862
 0.000001249782  0.000001209462
  0.000000   0.000000   0.000000   4.376958   0.000000   0.591774
  0.000000   0.000000   4.250403   2.858327   3.641690   3.621442
 0.000001530878  0.000001506980
  0.000000   0.000000   0.000000   0.000000   0.000000   3.281844
  3.529314   0.000000  -0.482147   3.684067   2.672754  -3.600659
-0.000001089784 -0.000001043104
  0.000000   0.000000   0.000000   0.000000   0.000000   4.349885
  3.846286   0.000000   2.074454   6.923627   0.540767   5.234418
-0.000000017622 -0.000000013102
  1.838478   1.838478   1.838478   1.838478  -1.838478  -1.838478
 -1.838478   1.838478  -1.838478  -1.838478  -1.838478   1.838478
 0.000000112643  0.000000106970
  0.000000   0.000000   0.000000   0.000000   0.000000   3.032561
  0.557924   0.000000  -3.139449  -1.064350   3.983460  -5.392990
 0.000000260917  0.000000248120
  0.000000   0.000000   0.000000   0.000000   0.000000   3.126077
  3.895120   0.000000  -1.418853   6.707170   2.161429   0.929276
 0.000001224199  0.000001198336
  0.000000   0.000000   0.000000   3.054238   0.000000  -3.838612
  0.000000   0.000000   3.065676   4.270050   2.286068   1.698580
 0.000000532134  0.000000522563
  0.000000   0.000000   0.000000   0.596937   0.000000  -3.934311
  0.000000   0.000000   3.968344   0.844553   3.489125   2.056850
-0.000000703194 -0.000000668844
  0.000000   0.000000   0.000000   3.507645   0.000000  -1.321907
  0.000000   0.000000   3.540827   3.385181   1.725135   4.719234
 0.000004298946  0.000004239860
  0.000000   0.000000   0.000000   0.000000   0.000000   3.062982
  3.753658   0.000000  -2.005401   0.834744   4.134618  -4.064372
-0.000000101159 -0.000000092827
  0.000000   0.000000   0.000000   0.576978   0.000000  -3.242641
  0.000000   0.000000   3.048681  -1.275207   0.369004   6.648402
 0.000003433229  0.000003346758
  0.000000   0.000000   0.000000   0.000000   0.000000   3.169298
  2.924546   0.000000  -1.437225   3.282443   2.421458  -4.629740
-0.000001220411 -0.000001171445
  0.000000   0.000000   0.000000   0.000000   0.000000   3.139039
  1.811365   0.000000  -2.752517   4.363529   1.744103  -4.458791
 0.000005453667  0.000005301723
  0.000000   0.000000   0.000000   2.530666   0.000000  -2.314876
  0.000000   0.000000   3.122802  -0.173664   0.348316   6.666454
 0.000002869735  0.000002790647
  0.000000   0.000000   0.000000   2.551973   0.000000  -2.848533
  0.000000   0.000000   3.133045  -1.037765   3.916507   2.816352
-0.000000523783 -0.000000501418
  0.000000   0.000000   0.000000   4.324209   0.000000  -0.543494
  0.000000   0.000000   3.004226  -3.714525   1.266422   5.357866
-0.000000108073 -0.000000102617
  0.000000   0.000000   0.000000   0.000000   0.000000   3.486957
  4.008327   0.000000  -0.283337   2.225069   2.616818  -3.252910
 0.000000497106  0.000000506726
  0.000000   0.000000   0.000000   3.576199   0.000000   0.206177
  0.000000   0.000000   3.532368  -3.565683   0.950489   4.644777
-0.000001650152 -0.000001580625
  0.000000   0.000000   0.000000   1.783315   0.000000  -2.766938
  0.000000   0.000000   3.003077  -0.363676   4.543503   3.175790
 0.000000015587  0.000000027485
  0.000000   0.000000   0.000000   0.000000   0.000000   3.879804
  3.783437   0.000000   1.469916   6.301734   1.746543  -1.210622
-0.000000461086 -0.000000437891
  0.000000   0.000000   0.000000   2.948132   0.000000  -1.403569
  0.000000   0.000000   3.082961   5.129755   0.141084   4.537827
 0.000002169715  0.000002105546
  0.000000   0.000000   0.000000   3.653868   0.000000  -0.260705
  0.000000   0.000000   3.654763   0.193266   0.674748   7.294993
-0.000000482217 -0.000000467578
  0.000000   0.000000   0.000000   0.000000   0.000000   3.892409
  4.363180   0.000000   1.052761   3.201182   0.626279  -3.338808
 0.000001227793  0.000001214633
  0.000000   0.000000   0.000000   2.165699   0.000000  -2.688397
  0.000000   0.000000   3.379613   2.868264   1.053445   5.072080
 0.000003740563  0.000003651049
  0.000000   0.000000   0.000000   0.000000   0.000000   3.084768
  3.208422   0.000000  -0.256199   7.282573   2.088994  -0.503420
-0.000000475507 -0.000000465796
  0.000000   0.000000   0.000000   0.000000   0.000000   4.070917
  4.054805   0.000000  -1.425230   5.094916   3.241275   1.775321
 0.000000435577  0.000000428067
  0.000000   0.000000   0.000000   0.000000   0.000000   3.707866
  3.116878   0.000000  -2.342309   4.478274   1.499730   2.037508
 0.000004292006  0.000004244935
  0.000000   0.000000   0.000000   4.647092   0.000000   0.675974
  0.000000   0.000000   4.462789   2.643768   4.465982   3.306320
 0.000000186575  0.000000181441
  0.000000   0.000000   0.000000   0.000000   0.000000   3.278085
  4.765397   0.000000  -1.878365   3.478699   4.126463   1.495754
 0.000000324940  0.000000316744
  0.000000   0.000000   0.000000   0.000000   0.000000   3.082125
  4.713484   0.000000  -0.354271   6.361732   0.120304   4.650673
 0.000000369075  0.000000357107
  0.000000   0.000000   0.000000   4.453522   0.000000   0.336735
  0.000000   0.000000   3.354517  -2.507848   3.378001   1.693770
 0.000000195881  0.000000191155
  0.000000   0.000000   0.000000   1.761148   0.000000  -3.035460
  0.000000   0.000000   3.377341  -3.532167   0.606875   3.872991
-0.000002141337 -0.000002063346
  0.000000   0.000000   0.000000   4.321114   0.000000   1.914908
  0.000000   0.000000   4.423726  -3.358649   3.111035   2.778374
 0.000000180816  0.000000176589
  0.000000   0.000000   0.000000   0.000000   0.000000   3.002499
  1.722520   0.000000  -4.280428  -2.160829   2.713997  -3.575310
-0.000000801821 -0.000000765773
  1.697056   1.697056   1.697056   1.697056  -1.697056  -1.697056
 -1.697056   1.697056  -1.697056  -1.697056  -1.697056   1.697056
 0.000000863360  0.000000835061
  0.000000   0.000000   0.000000   0.000000   0.000000   3.991231
  4.020684   0.000000  -0.350020   5.132016   3.511959  -2.095358
-0.000000105776 -0.000000102572
  0.000000   0.000000   0.000000   0.000000   0.000000   3.027498
  1.581500   0.000000  -3.323912   4.662932   2.124715  -4.380881
 0.000002064611  0.000001994586
  0.000000   0.000000   0.000000   0.000000   0.000000   3.023890
  1.886336   0.000000  -2.711096   5.310700   2.571302  -2.592417
 0.000001662150  0.000001610916
  0.000000   0.000000   0.000000   4.170890   0.000000   0.616260
  0.000000   0.000000   4.184084  -0.361785   4.036462   2.698528
 0.000000742699  0.000000723666
  0.000000   0.000000   0.000000   0.000000   0.000000   3.227001
  4.567361   0.000000   1.267246   3.020770   4.496655   0.406727
 0.000001288384  0.000001253889
  0.000000   0.000000   0.000000   0.000000   0.000000   3.083985
  3.905721   0.000000   0.512048   6.331877   0.988661  -2.533734
-0.000002345305 -0.000002259675
  0.000000   0.000000   0.000000   2.220436   0.000000  -2.396845
  0.000000   0.000000   3.035827   1.682477   1.536324   5.996930
 0.000004194494  0.000004070024
  0.000000   0.000000   0.000000   3.891615   0.000000   0.930164
  0.000000   0.000000   3.190504  -1.253300   0.491032   7.330821
-0.000000617621 -0.000000594822
  0.000000   0.000000   0.000000   3.829892   0.000000  -0.977367
  0.000000   0.000000   3.917642  -3.370939   1.513460   2.017297
-0.000000194039 -0.000000173154
  0.000000   0.000000   0.000000   0.000000   0.000000   3.260913
  4.269211   0.000000   1.251564   5.696322   0.146221   5.563716
 0.000001053172  0.000001035229
  0.000000   0.000000   0.000000   0.000000   0.000000   3.122319
  2.922796   0.000000  -1.598677   4.427627   0.033886  -4.925176
-0.000000736868 -0.000000678316
  0.000000   0.000000   0.000000   0.000000   0.000000   3.283416
  2.690493   0.000000  -2.617897   5.841268   0.989008  -0.566879
 0.000002976984  0.000002932666
  0.000000   0.000000   0.000000   0.000000   0.000000   3.244576
  3.313984   0.000000  -2.432166   0.891143   3.767584  -2.423137
-0.000000789063 -0.000000748678
  0.000000   0.000000   0.000000   0.000000   0.000000   4.379497
  3.256279   0.000000  -2.940583   1.843541   3.843852  -1.235070
-0.000000034843 -0.000000031476
  0.000000   0.000000   0.000000   0.000000   0.000000   3.025112
  2.406546   0.000000  -2.650731   1.850725   2.277549  -5.603218
-0.000000253195 -0.000000229899
  0.000000   0.000000   0.000000   0.000000   0.000000   3.904399
  2.284588   0.000000  -3.190621   4.210349   1.774230   0.432392
 0.000001634325  0.000001620813
  0.000000   0.000000   0.000000   0.000000   0.000000   4.014249
  3.968900   0.000000  -1.264988   4.396562   2.185643   2.258295
 0.000003961109  0.000003914272
  0.000000   0.000000   0.000000   0.000000   0.000000   3.018440
  1.239784   0.000000  -3.982647  -2.647438   1.498642  -5.571438
-0.000000356609 -0.000000341806
  0.000000   0.000000   0.000000   0.000000   0.000000   3.394889
  3.201680   0.000000  -1.310313   4.605547   1.686939  -4.007218
-0.000001359609 -0.000001299156
  0.000000   0.000000   0.000000   0.000000   0.000000   3.022538
  0.428036   0.000000  -3.682587  -3.083661   1.461067  -4.101939
-0.000002615120 -0.000002529569
  0.000000   0.000000   0.000000   2.709664   0.000000  -1.974025
  0.000000   0.000000   3.132534   4.976001   1.279964   5.714394
 0.000000115991  0.000000102024
  0.000000   0.000000   0.000000   3.924176   0.000000  -1.941374
  0.000000   0.000000   3.269017  -2.313899   4.056604   2.663873
-0.000000070394 -0.000000068675
  0.000000   0.000000   0.000000   1.136494   0.000000  -3.141387
  0.000000   0.000000   3.318640  -0.873316   1.697027   6.148556
 0.000004178447  0.000004072713
  0.000000   0.000000   0.000000   4.381976   0.000000   0.552239
  0.000000   0.000000   3.486750   1.177597   0.330441   7.830645
 0.000000035540  0.000000035999
  0.000000   0.000000   0.000000   2.994002   0.000000  -2.728851
  0.000000   0.000000   3.665035   4.170422   0.014894   3.370955
 0.000002010283  0.000001983143
  0.000000   0.000000   0.000000   0.000000   0.000000   3.040858
  1.359665   0.000000  -2.938581   0.413113   1.744119  -5.944652
 0.000002979145  0.000002924555
  0.000000   0.000000   0.000000   3.245942   0.000000   0.280379
  0.000000   0.000000   3.205437  -1.843452   0.137117   7.003352
-0.000002482315 -0.000002396732
  0.000000   0.000000   0.000000   4.634153   0.000000   0.400134
  0.000000   0.000000   3.009167   3.092904   3.990618   3.755287
 0.000001612600  0.000001575586
  0.000000   0.000000   0.000000   3.953673   0.000000   2.085178
  0.000000   0.000000   4.391299   3.211637   1.619594   7.077710
 0.000000953098  0.000000939124
  0.000000   0.000000   0.000000   0.000000   0.000000   3.092418
  1.933991   0.000000  -3.040411   5.596165   0.158413  -2.286745
 0.000003189149  0.000003120669
  0.000000   0.000000   0.000000   0.000000   0.000000   3.375964
  3.268444   0.000000  -1.349085   6.917616   0.683944  -0.545724
 0.000001810419  0.000001758136
  0.000000   0.000000   0.000000   0.000000   0.000000   3.187261
  3.887198   0.000000   1.368421   5.570819   3.664735  -0.060212
-0.000000148637 -0.000000133229
  0.000000   0.000000   0.000000   0.000000   0.000000   3.001781
  0.486082   0.000000  -3.481364  -1.762111   5.617459  -2.039284
 0.000000063515  0.000000071943
  0.000000   0.000000   0.000000   0.000000   0.000000   3.851543
  4.464010   0.000000   0.231704   4.486850   0.947085   4.783553
 0.000003771191  0.000003731356
  0.000000   0.000000   0.000000   0.000000   0.000000   3.212226
  2.008834   0.000000  -2.774425   3.657977   4.028183  -0.820826
 0.000001144864  0.000001143647
  0.000000   0.000000   0.000000   0.000000   0.000000   3.070855
  3.986505   0.000000  -2.101032   4.449481   2.334836   1.904757
 0.000004600430  0.000004541533
  0.000000   0.000000   0.000000   0.000000   0.000000   3.035334
  3.830972   0.000000   0.962619   7.889118   1.085070   2.084907
-0.000001477596 -0.000001419746
  0.000000   0.000000   0.000000   4.534760   0.000000  -0.070130
  0.000000   0.000000   3.007984  -3.308380   2.882520   1.678700
-0.000000046202 -0.000000045364
  0.000000   0.000000   0.000000   5.070543   0.000000   1.178974
  0.000000   0.000000   3.468555   1.707582   4.911049   1.875357
 0.000000143751  0.000000134965
  0.000000   0.000000   0.000000   0.000000   0.000000   3.694783
  4.767286   0.000000   0.041867   2.422480   2.303614  -3.714432
 0.000000175247  0.000000175116
  0.000000   0.000000   0.000000   0.000000   0.000000   3.526116
  4.855909   0.000000   1.537761   4.394418   2.187556   6.231777
 0.000000416174  0.000000407456
  0.000000   0.000000   0.000000   0.000000   0.000000   4.108422
  4.548090   0.000000  -0.305515   2.456299   3.783752   1.743164
 0.000001039751  0.000001018569
  0.000000   0.000000   0.000000   2.746971   0.000000  -2.141071
  0.000000   0.000000   3.133198   1.341941   1.772561   5.904372
 0.000003268580  0.000003170882
  0.000000   0.000000   0.000000   3.255940   0.000000  -0.439901
  0.000000   0.000000   3.196347  -4.360656   1.968865   2.985110
-0.000000511275 -0.000000483824
  0.000000   0.000000   0.000000   0.000000   0.000000   3.056023
  3.020856   0.000000  -0.633689   5.353750   0.687169  -4.188520
-0.000001731107 -0.000001660029
  0.000000   0.000000   0.000000   1.545568   0.000000  -3.594265
  0.000000   0.000000   3.674042   3.230021   2.019204   2.524616
 0.000000451324  0.000000463712
  0.000000   0.000000   0.000000   1.357539   0.000000  -3.063440
  0.000000   0.000000   3.147280   0.474919   0.848774   6.482991
 0.000005519102  0.000005376442
  0.000000   0.000000   0.000000   4.868852   0.000000   0.859805
  0.000000   0.000000   3.330630  -3.523650   3.559906   2.012657
-0.000000002465 -0.000000002940
  0.000000   0.000000   0.000000   0.000000   0.000000   3.754693
  4.005617   0.000000   1.462007   3.853834   4.233349   3.121995
 0.000001268370  0.000001239981
  0.000000   0.000000   0.000000   3.767027   0.000000  -1.259895
  0.000000   0.000000   3.117293   3.314676   1.240769   5.109665
 0.000003665099  0.000003611945
  0.000000   0.000000   0.000000   4.613465   0.000000  -0.507060
  0.000000   0.000000   4.392658   3.661016   3.016830   3.286517
 0.000000894846  0.000000882086
  0.000000   0.000000   0.000000   0.000000   0.000000   3.034869
  5.288486   0.000000   0.154263   4.102080   4.316194   3.657191
 0.000000203129  0.000000194139
  0.000000   0.000000   0.000000   1.295602   0.000000  -2.761841
  0.000000   0.000000   3.003601   2.280409   1.056628   5.951485
 0.000005122833  0.000004978971
  0.000000   0.000000   0.000000   0.000000   0.000000   3.329020
  4.380571   0.000000   0.055211   4.770473   0.997756  -4.230719
-0.000000262602 -0.000000249969
  0.000000   0.000000   0.000000   0.000000   0.000000   3.514898
  2.228604   0.000000  -3.099234   1.158396   2.552211  -5.836561
-0.000000034766 -0.000000030014
  0.000000   0.000000   0.000000   0.000000   0.000000   3.261310
  2.703107   0.000000  -2.028477   3.817850   2.077018  -4.638051
 0.000000659506  0.000000655505
  0.000000   0.000000   0.000000   0.000000   0.000000   3.000001
  4.689045   0.000000   0.250550   4.311321   3.377026   4.390403
 0.000000970284  0.000000945022
  0.000000   0.000000   0.000000   0.000000   0.000000   3.102957
  1.883608   0.000000  -2.542092   5.632345   1.346100  -5.395295
 0.000000432290  0.000000406597
  0.000000   0.000000   0.000000   0.000000   0.000000   3.408045
  4.524450   0.000000   1.218220   4.804392   1.422454  -3.246624
 0.000000387734  0.000000382851
  0.000000   0.000000   0.000000   0.000000   0.000000   3.002424
  4.317034   0.000000   1.211516   8.343647   1.544308  -0.307649
-0.000000639871 -0.000000607802
  0.000000   0.000000   0.000000   3.134792   0.000000  -2.275260
  0.000000   0.000000   3.404217   2.047624   1.106591   6.533977
 0.000000676039  0.000000645099
  0.000000   0.000000   0.000000   0.000000   0.000000   3.733193
  3.799946   0.000000   1.311145   4.810077   1.579157  -2.327289
 0.000001061346  0.000001059003
  0.000000   0.000000   0.000000   0.000000   0.000000   3.044327
  2.654019   0.000000  -1.753318   5.550722   3.329608  -0.020582
 0.000001935512  0.000001890419
  0.000000   0.000000   0.000000   0.000000   0.000000   3.027049
  2.973645   0.000000  -1.902117   2.201066   0.717940  -5.459661
-0.000003289063 -0.000003157462
  0.000000   0.000000   0.000000   4.028543   0.000000   2.186243
  0.000000   0.000000   4.579393  -1.004505   4.183086   2.973942
 0.000000515164  0.000000501578
  0.000000   0.000000   0.000000   4.117743   0.000000   0.064172
  0.000000   0.000000   3.176149  -1.478459   4.678861   1.624071
 0.000000061509  0.000000055360
  0.000000   0.000000   0.000000   4.259105   0.000000   1.040842
  0.000000   0.000000   3.005030   1.474230   1.639760   6.901019
 0.000000728901  0.000000721604
  0.000000   0.000000   0.000000   4.089208   0.000000   0.306732
  0.000000   0.000000   3.514340   1.354726   3.763028   4.691981
 0.000001498946  0.000001474109
  0.000000   0.000000   0.000000   3.141075   0.000000  -2.211147
  0.000000   0.000000   3.079321   5.228999   0.114920   2.712873
 0.000004095495  0.000004032622
  0.000000   0.000000   0.000000   4.127964   0.000000   0.151591
  0.000000   0.000000   3.300813  -5.095630   0.958978   3.314767
-0.000000042057 -0.000000039410
  0.000000   0.000000   0.000000   0.000000   0.000000   4.405867
  4.437833   0.000000   0.651147   3.315146   1.835594  -3.304194
 0.000000195393  0.000000192725
  0.000000   0.000000   0.000000   3.778284   0.000000  -2.165940
  0.000000   0.000000   4.245075   2.827085   3.171830   3.161278
 0.000000489438  0.000000481448
  0.000000   0.000000   0.000000   0.000000   0.000000   4.454016
  3.697662   0.000000  -2.692520   4.080606   2.499253   1.125544
 0.000000385775  0.000000379423
  0.000000   0.000000   0.000000   2.706727   0.000000  -3.279107
  0.000000   0.000000   3.003099  -5.037822   0.458701   1.666301
-0.000000071683 -0.000000068002
  0.000000   0.000000   0.000000   0.000000   0.000000   3.008811
  1.393057   0.000000  -2.712338   4.652301   3.735020   0.262705
 0.000001089165  0.000001080404
  0.000000   0.000000   0.000000   0.000000   0.000000   4.118181
  4.136692   0.000000   1.258958   2.828402   3.787225   3.766348
 0.000002305153  0.000002266711
  0.000000   0.000000   0.000000   0.000000   0.000000   3.123422
  2.571868   0.000000  -2.150139   3.369762   3.779671  -3.151463
 0.000000454410  0.000000445538
  0.000000   0.000000   0.000000   1.366025   0.000000  -3.481714
  0.000000   0.000000   3.031269  -0.036241   4.509637   2.018743
 0.000000095245  0.000000113475
  0.000000   0.000000   0.000000   0.000000   0.000000   3.035893
  1.442263   0.000000  -3.110317   5.230512   0.149577  -3.869626
 0.000003069431  0.000002973434
  0.000000   0.000000   0.000000   0.000000   0.000000   3.418652
  4.537517   0.000000   1.514374   3.969880   1.144813   6.142251
 0.000002301090  0.000002269929
  0.000000   0.000000   0.000000   0.000000   0.000000   3.708702
  3.784507   0.000000  -1.454929   2.886274   4.024975  -2.547536
-0.000000101396 -0.000000095720
  0.000000   0.000000   0.000000   0.000000   0.000000   3.030460
  3.571654   0.000000  -2.208180   4.557428   4.548644   1.805862
 0.000000202706  0.000000194173
  0.000000   0.000000   0.000000   0.000000   0.000000   3.363178
  4.040787   0.000000  -0.163176   5.360577   0.414517   4.197089
 0.000004768329  0.000004699690
  0.000000   0.000000   0.000000   0.741669   0.000000  -4.168079
  0.000000   0.000000   3.247641   4.136445   0.125606   1.706297
 0.000000321537  0.000000329460
  0.000000   0.000000   0.000000   0.000000   0.000000   3.038252
  3.889328   0.000000  -0.268712   7.170641   1.947187   2.327035
 0.000000510411  0.000000495875
  0.000000   0.000000   0.000000   0.000000   0.000000   3.026441
  0.512470   0.000000  -3.478917   2.599589   4.215360  -1.518414
 0.000000308372  0.000000337946
  0.000000   0.000000   0.000000   0.000000   0.000000   3.018862
  3.363838   0.000000  -1.421962   3.371809   1.028957  -5.184060
-0.000002274576 -0.000002182761
  0.000000   0.000000   0.000000   0.000000   0.000000   3.587956
  3.651234   0.000000   1.576575   7.012607   0.663590   3.822733
-0.000001001904 -0.000000957740
  0.000000   0.000000   0.000000   4.175749   0.000000  -1.884740
  0.000000   0.000000   3.597279   4.741282   0.765391   3.030054
 0.000002424414  0.000002393931
  0.000000   0.000000   0.000000   0.000000   0.000000   3.239591
  0.574156   0.000000  -3.640860  -0.084272   1.750607  -6.901505
 0.000001985451  0.000001920657
  0.000000   0.000000   0.000000   3.238296   0.000000  -1.533306
  0.000000   0.000000   3.427553   4.540076   0.664576   4.025537
 0.000004922321  0.000004851417
  0.000000   0.000000   0.000000   3.805961   0.000000   0.884158
  0.000000   0.000000   3.673283  -3.777598   2.251541   2.376067
 0.000000858368  0.000000850609
  0.000000   0.000000   0.000000   0.000000   0.000000   3.001194
  3.077013   0.000000  -2.069165   6.851291   0.059680  -1.256791
 0.000003043886  0.000002958127
  0.000000   0.000000   0.000000   0.000000   0.000000   3.004371
  2.184805   0.000000  -2.174182   7.140270   2.217474  -1.129874
 0.000000209667  0.000000186956
  0.000000   0.000000   0.000000   4.041483   0.000000   0.502976
  0.000000   0.000000   3.538030  -1.752965   1.683887   6.808978
-0.000000494774 -0.000000475718
  0.000000   0.000000   0.000000   4.019901   0.000000   1.194521
  0.000000   0.000000   3.052564  -3.240290   2.345794   4.641575
-0.000000535674 -0.000000517268
  0.000000   0.000000   0.000000   0.000000   0.000000   3.189157
  3.721629   0.000000  -1.021498   1.092259   3.645135  -3.421851
-0.000000132748 -0.000000120561
  0.000000   0.000000   0.000000   4.457100   0.000000   2.437029
  0.000000   0.000000   4.977083   1.835135   4.577327   3.705280
 0.000000087139  0.000000083022
  0.000000   0.000000   0.000000   0.000000   0.000000   3.049598
  4.932220   0.000000  -1.484937   5.030556   3.759706   2.157243
 0.000000315923  0.000000305666
  0.000000   0.000000   0.000000   4.321070   0.000000   1.658699
  0.000000   0.000000   3.471544   0.832667   4.574559   3.680737
 0.000000554708  0.000000534587
  0.000000   0.000000   0.000000   4.255791   0.000000  -0.835867
  0.000000   0.000000   3.401210   2.860086   3.788193   2.407271
 0.000002723119  0.000002679548
  0.000000   0.000000   0.000000   0.000000   0.000000   3.065856
  5.027101   0.000000   0.691837   3.317255   3.816076  -2.361017
 0.000000317053  0.000000309937
  0.000000   0.000000   0.000000   2.098616   0.000000  -2.859944
  0.000000   0.000000   3.311097   3.300642   0.006197   4.889734
 0.000002647059  0.000002582212
  0.000000   0.000000   0.000000   0.000000   0.000000   3.078189
  2.436570   0.000000  -3.699727   4.958903   1.583178   0.415204
 0.000001063321  0.000001056508
  0.000000   0.000000   0.000000   0.000000   0.000000   3.028556
  4.009880   0.000000  -0.556676   2.318281   2.955149  -3.599075
-0.000000025036 -0.000000004341
  0.000000   0.000000   0.000000   0.000000   0.000000   3.042478
  4.145325   0.000000  -2.139224   5.067624   0.970285   2.828240
 0.000002422271  0.000002383151
  0.000000   0.000000   0.000000   0.000000   0.000000   3.632492
  3.889612   0.000000   0.814919   5.928582   0.524200   5.086113
 0.000001124632  0.000001100659
  0.000000   0.000000   0.000000   3.423372   0.000000  -1.213779
  0.000000   0.000000   3.453248   4.070219   0.111795   5.781526
 0.000001002233  0.000000979879
  0.000000   0.000000   0.000000   3.713235   0.000000   1.331196
  0.000000   0.000000   3.892575   2.289131   1.854962   6.885890
 0.000001453404  0.000001436150
  0.000000   0.000000   0.000000   0.000000   0.000000   3.946209
  3.756399   0.000000  -1.359911   5.601386   1.356697   2.039731
 0.000002339748  0.000002307471
  0.000000   0.000000   0.000000   4.975490   0.000000   0.464162
  0.000000   0.000000   3.776619   3.950190   2.764736   5.203220
 0.000000479310  0.000000469909
  0.000000   0.000000   0.000000   0.000000   0.000000   3.460961
  2.071986   0.000000  -2.969896   4.986975   1.067903  -4.899102
 0.000001860955  0.000001792961
  0.000000   0.000000   0.000000   1.418182   0.000000  -3.536202
  0.000000   0.000000   3.105753   5.044952   1.364597   3.848875
 0.000000113348  0.000000107936
  0.000000   0.000000   0.000000   3.193764   0.000000  -2.454661
  0.000000   0.000000   3.974497   4.260724   0.039612   2.420890
 0.000003859874  0.000003816906
  0.000000   0.000000   0.000000   3.629629   0.000000   0.598920
  0.000000   0.000000   3.106255  -1.473415   1.384073   6.859031
-0.000001287815 -0.000001244799
  0.000000   0.000000   0.000000   0.000000   0.000000   3.560991
  0.940460   0.000000  -3.719642  -0.718343   3.448972  -3.396284
-0.000001554815 -0.000001498165
  0.000000   0.000000   0.000000   4.512906   0.000000   1.694035
  0.000000   0.000000   3.939942   3.619761   2.683187   5.779341
 0.000001109528  0.000001092199
  0.000000   0.000000   0.000000   3.360358   0.000000  -3.224824
  0.000000   0.000000   3.747423   4.687779   1.606798   1.880078
 0.000000553901  0.000000545591
  0.000000   0.000000   0.000000   3.679782   0.000000  -1.191612
  0.000000   0.000000   3.729068  -3.626988   0.753320   2.544195
-0.000000899959 -0.000000856416
  0.000000   0.000000   0.000000   0.000000   0.000000   3.387575
  3.840145   0.000000   1.623709   8.002433   0.277560   1.619876
-0.000001600750 -0.000001536443
  0.000000   0.000000   0.000000   1.716973   0.000000  -3.021415
  0.000000   0.000000   3.162487  -2.935840   0.120399   5.204532
 0.000000733196  0.000000732279
  0.000000   0.000000   0.000000   5.050125   0.000000   0.461761
  0.000000   0.000000   3.013857   2.641599   4.534501   4.191560
 0.000000207774  0.000000198382
  0.000000   0.000000   0.000000   0.000000   0.000000   3.550446
  2.790035   0.000000  -2.783367   4.722175   1.988940   0.017394
 0.000002815907  0.000002787531
  0.000000   0.000000   0.000000   3.918572   0.000000  -1.961613
  0.000000   0.000000   3.041837   5.577631   1.082433   3.443025
 0.000000868737  0.000000845372
  0.000000   0.000000   0.000000   0.000000   0.000000   3.176968
  5.007032   0.000000   1.409323   4.171370   0.661063  -3.769851
 0.000000371046  0.000000364414
  0.000000   0.000000   0.000000   0.000000   0.000000   3.109929
  1.311528   0.000000  -3.267828  -0.196277   1.172681  -6.883036
 0.000000958516  0.000000931696
  0.000000   0.000000   0.000000   2.502355   0.000000  -2.729501
  0.000000   0.000000   3.029473  -2.437823   3.015516   3.692355
-0.000000796379 -0.000000771120
  0.000000   0.000000   0.000000   0.000000   0.000000   3.765285
  4.157930   0.000000  -0.269875   2.452912   4.011995  -0.392195
 0.000001021660  0.000001002100
  0.000000   0.000000   0.000000   3.598998   0.000000   0.886760
  0.000000   0.000000   3.345707  -2.079449   0.072450   6.686990
-0.000002543201 -0.000002458075
  0.000000   0.000000   0.000000   4.424757   0.000000   0.414634
  0.000000   0.000000   3.032002   1.601511   4.272703   3.864326
 0.000001229608  0.000001198698
  0.000000   0.000000   0.000000   0.000000   0.000000   3.118507
  3.793160   0.000000  -1.079046   6.462172   0.020521   1.957188
 0.000004338880  0.000004268621
  0.000000   0.000000   0.000000   3.667247   0.000000  -0.002674
  0.000000   0.000000   3.127093  -0.748023   4.658834   3.865119
 0.000000154359  0.000000146786
  0.000000   0.000000   0.000000   0.000000   0.000000   3.789229
  3.900977   0.000000  -1.421325   4.934946   0.646210   2.735924
 0.000005239725  0.000005183802
  0.000000   0.000000   0.000000   4.200181   0.000000   1.984941
  0.000000   0.000000   4.470652  -0.463001   4.673483   4.748192
 0.000000045098  0.000000042918
  0.000000   0.000000   0.000000   4.798037   0.000000   1.597259
  0.000000   0.000000   3.503549  -2.168317   4.595791   2.893832
-0.000000005182 -0.000000006453
  0.000000   0.000000   0.000000   0.000000   0.000000   3.427474
  2.857940   0.000000  -2.107750   1.259627   2.587396  -5.400581
-0.000000363671 -0.000000346764
  0.000000   0.000000   0.000000   3.684712   0.000000  -0.678368
  0.000000   0.000000   3.621207  -3.980460   1.932412   2.005194
-0.000000112269 -0.000000100981
  0.000000   0.000000   0.000000   4.637863   0.000000  -1.049124
  0.000000   0.000000   3.046389   2.560308   4.174456   1.612931
 0.000001365956  0.000001335495
  0.000000   0.000000   0.000000   0.000000   0.000000   3.020274
  4.664015   0.000000   0.473271   3.700000   2.866500  -3.138883
 0.000000523049  0.000000518444
  0.000000   0.000000   0.000000   0.000000   0.000000   3.546314
  4.081955   0.000000  -1.519672   5.730865   1.131319   3.720326
 0.000000512235  0.000000499665
  0.000000   0.000000   0.000000   0.000000   0.000000   3.251156
  2.188736   0.000000  -2.893519   6.761601   0.193248  -2.649659
 0.000000466415  0.000000442004
  0.000000   0.000000   0.000000   0.000000   0.000000   3.181098
  4.153749   0.000000   0.077908   4.292512   2.949056   4.045175
 0.000003715059  0.000003651431
  0.000000   0.000000   0.000000   3.963449   0.000000   1.562751
  0.000000   0.000000   3.871607  -1.292795   4.112607   3.216454
 0.000000711395  0.000000694439
  0.000000   0.000000   0.000000   3.016027   0.000000  -0.994764
  0.000000   0.000000   3.010129   1.255467   0.478424   7.178964
 0.000000614175  0.000000576923
  0.000000   0.000000   0.000000   3.488772   0.000000  -1.114692
  0.000000   0.000000   3.037286   3.503625   3.585605   4.837779
 0.000000624328  0.000000600182
  0.000000   0.000000   0.000000   0.000000   0.000000   4.083751
  4.385059   0.000000   1.810035   2.134545   4.276660   1.459156
 0.000000905212  0.000000878280
  0.000000   0.000000   0.000000   0.000000   0.000000   3.338436
  3.633385   0.000000   0.214907   6.390767   0.692560  -2.287994
-0.000003143031 -0.000003030723
  0.000000   0.000000   0.000000   0.932476   0.000000  -3.999804
  0.000000   0.000000   3.197757  -0.717873   4.080593   4.064267
 0.000000003266  0.000000000586
  0.000000   0.000000   0.000000   3.134893   0.000000  -0.879422
  0.000000   0.000000   3.079647  -1.898467   1.529499   7.189054
-0.000000204314 -0.000000197382
  0.000000   0.000000   0.000000   2.421709   0.000000  -2.278942
  0.000000   0.000000   3.259131   1.139521   3.061334   5.103125
 0.000002140576  0.000002081549
  0.000000   0.000000   0.000000   1.728919   0.000000  -3.748118
  0.000000   0.000000   4.038704   0.167040   4.003442   2.791756
-0.000000210296 -0.000000199321
  0.000000   0.000000   0.000000   0.785433   0.000000  -3.165010
  0.000000   0.000000   3.034390  -3.521686   3.986965   1.843084
 0.000000016735  0.000000034077
  0.000000   0.000000   0.000000   1.389525   0.000000  -3.231943
  0.000000   0.000000   3.314209  -1.553116   0.499369   6.569174
 0.000002016797  0.000001961258
  0.000000   0.000000   0.000000   0.000000   0.000000   4.188941
  3.948255   0.000000   1.865947   6.443141   1.004860  -1.626733
-0.000000005016 -0.000000000620
  0.000000   0.000000   0.000000   4.515709   0.000000   1.306094
  0.000000   0.000000   3.383370   3.290338   1.824002   6.398519
 0.000001247381  0.000001226276
  0.000000   0.000000   0.000000   0.000000   0.000000   3.612692
  3.830582   0.000000  -0.897917   2.333167   5.650169  -0.764356
 0.000000021070  0.000000019243
  0.000000   0.000000   0.000000   4.755188   0.000000   0.710589
  0.000000   0.000000   3.047763  -0.684797   4.669832   4.846199
-0.000000011125 -0.000000012646
  0.000000   0.000000   0.000000   4.101123   0.000000   1.423318
  0.000000   0.000000   3.441983  -4.531778   0.474593   3.774529
-0.000000010022 -0.000000006054
  0.000000   0.000000   0.000000   0.000000   0.000000   3.044089
  3.598915   0.000000   0.171319   7.427453   1.476740   0.863992
-0.000001238796 -0.000001199335
  0.000000   0.000000   0.000000   4.255466   0.000000   0.322434
  0.000000   0.000000   3.229193  -4.145827   0.129399   1.667104
 0.000000348133  0.000000351004
  0.000000   0.000000   0.000000   4.108105   0.000000  -2.602491
  0.000000   0.000000   3.046627   4.183092   2.519033   3.833680
 0.000000278972  0.000000270374
  0.000000   0.000000   0.000000   0.000000   0.000000   3.862569
  4.576841   0.000000   0.526249   6.151506   1.100020   4.762746
 0.000000473405  0.000000464582
  0.000000   0.000000   0.000000   0.000000   0.000000   3.120343
  2.112276   0.000000  -3.234993   4.502112   2.699809  -0.692592
 0.000001575951  0.000001574922
  0.000000   0.000000   0.000000   0.000000   0.000000   4.138628
  4.029144   0.000000   1.318439   7.244703   2.266874   2.968988
-0.000000100771 -0.000000094233
  0.000000   0.000000   0.000000   3.977287   0.000000  -0.749492
  0.000000   0.000000   3.214157  -3.085497   2.736129   2.400087
-0.000000337324 -0.000000321615
  0.000000   0.000000   0.000000   3.101225   0.000000  -2.698418
  0.000000   0.000000   3.716516  -3.432141   1.796708   2.099917
-0.000000655093 -0.000000629583
  0.000000   0.000000   0.000000   0.000000   0.000000   3.473838
  4.671466   0.000000   0.795945   2.698942   4.112394  -1.171902
 0.000000623477  0.000000609615
  0.000000   0.000000   0.000000   0.000000   0.000000   3.992791
  4.195886   0.000000   1.785911   4.191164   2.072294  -2.429752
 0.000000863988  0.000000850394
  0.000000   0.000000   0.000000   3.712175   0.000000  -2.964265
  0.000000   0.000000   3.606491   0.558315   4.541288   1.896442
 0.000000032720  0.000000032326
  0.000000   0.000000   0.000000   4.683649   0.000000   0.343992
  0.000000   0.000000   4.366084   1.551150   4.410891   3.831976
 0.000000149426  0.000000145148
  0.000000   0.000000   0.000000   0.928617   0.000000  -2.968029
  0.000000   0.000000   3.070371  -0.045758   2.434533   6.660105
 0.000001575843  0.000001524847
  0.000000   0.000000   0.000000   4.144377   0.000000   1.438851
  0.000000   0.000000   4.231912   3.340726   2.946748   4.954709
 0.000002804029  0.000002767109
  0.000000   0.000000   0.000000   5.041905   0.000000   0.481450
  0.000000   0.000000   3.262945   4.440202   0.474250   6.123252
 0.000000508143  0.000000496282
  0.000000   0.000000   0.000000   2.787227   0.000000  -2.071548
  0.000000   0.000000   3.115364   3.163390   4.451675   1.753664
 0.000001679079  0.000001649607
  0.000000   0.000000   0.000000   4.001720   0.000000  -2.256102
  0.000000   0.000000   3.016296   4.682944   1.348206   3.204913
 0.000001988091  0.000001952508
  0.000000   0.000000   0.000000   3.476666   0.000000  -1.204715
  0.000000   0.000000   3.562561  -1.556959   3.362053   3.726224
-0.000000592423 -0.000000563504
  0.000000   0.000000   0.000000   3.713401   0.000000   1.292352
  0.000000   0.000000   3.515982   1.563186   1.612922   7.094447
 0.000000928387  0.000000924996
  0.000000   0.000000   0.000000   3.455773   0.000000  -1.558434
  0.000000   0.000000   3.027826  -2.681214   0.862060   6.077524
-0.000000147859 -0.000000137117
  0.000000   0.000000   0.000000   0.000000   0.000000   3.296890
  1.562855   0.000000  -3.121456   2.282902   2.136209  -5.797757
 0.000002879278  0.000002799529
  0.000000   0.000000   0.000000   0.000000   0.000000   3.095033
  3.323006   0.000000  -2.653452   6.105800   0.134525   1.393221
 0.000001260062  0.000001237179
  0.000000   0.000000   0.000000   0.000000   0.000000   3.686536
  2.619050   0.000000  -2.857561   2.619311   4.026020  -0.341132
 0.000000645511  0.000000645509
  0.000000   0.000000   0.000000   0.000000   0.000000   3.804339
  3.897726   0.000000   1.038488   4.431106   2.238387   4.931410
 0.000004079016  0.000004022859
  0.000000   0.000000   0.000000   0.000000   0.000000   3.523127
  0.895555   0.000000  -4.469450  -1.809677   3.625669  -2.804738
-0.000000254614 -0.000000240210
  0.000000   0.000000   0.000000   0.000000   0.000000   3.199017
  1.082257   0.000000  -3.055017  -1.070123   0.376541  -5.795000
 0.000001526697  0.000001508835
  0.000000   0.000000   0.000000   0.000000   0.000000   3.125633
  4.223444   0.000000  -1.551745   7.239802   1.116568   1.731270
 0.000000539125  0.000000524528
  0.000000   0.000000   0.000000   0.000000   0.000000   3.014739
  3.758806   0.000000  -1.015254   4.893978   4.526249  -3.233391
-0.000000061039 -0.000000059107
  0.000000   0.000000   0.000000   0.000000   0.000000   3.336741
  1.127195   0.000000  -3.408374   6.088220   1.675044  -0.561091
 0.000000123672  0.000000124274
  0.000000   0.000000   0.000000   0.000000   0.000000   4.077492
  4.037746   0.000000   1.058759   4.632706   2.985770   4.056469
 0.000002079975  0.000002049221
  0.000000   0.000000   0.000000   0.000000   0.000000   3.001236
  2.499561   0.000000  -1.738775   5.561566   3.313487  -2.759861
 0.000000744656  0.000000704672
  0.000000   0.000000   0.000000   2.768543   0.000000  -2.601310
  0.000000   0.000000   3.013181  -4.508899   1.699473   2.303448
-0.000000325497 -0.000000311581
  0.000000   0.000000   0.000000   0.000000   0.000000   3.073901
  0.780915   0.000000  -3.301296   4.147990   0.039253  -4.865334
 0.000003524932  0.000003419023
  0.000000   0.000000   0.000000   4.226329   0.000000  -0.138447
  0.000000   0.000000   3.017352   0.951492   1.964770   7.031687
 0.000000088439  0.000000084343
  0.000000   0.000000   0.000000   0.000000   0.000000   3.592158
  4.773319   0.000000  -0.676631   4.826059   1.434761   4.020303
 0.000001679727  0.000001656418
  0.000000   0.000000   0.000000   0.000000   0.000000   4.503643
  4.439057   0.000000   1.470855   4.520780   1.036188   6.209134
 0.000000800729  0.000000789346
  0.000000   0.000000   0.000000   0.000000   0.000000   3.343820
  4.473400   0.000000  -0.331413   3.120303   4.256732  -0.879206
 0.000000578840  0.000000568567
  0.000000   0.000000   0.000000   5.372194   0.000000   1.148756
  0.000000   0.000000   3.454292   2.416902   4.956005   2.011642
 0.000000098063  0.000000092214
  0.000000   0.000000   0.000000   3.060042   0.000000  -0.849903
  0.000000   0.000000   3.016610  -3.747090   1.680204   4.941765
-0.000000986021 -0.000000942102
  0.000000   0.000000   0.000000   0.000000   0.000000   3.016499
  2.321482   0.000000  -2.286479  -1.667056   1.457028  -4.976665
-0.000000947358 -0.000000905076
  0.000000   0.000000   0.000000   3.083477   0.000000  -3.186206
  0.000000   0.000000   3.145715   4.273355   1.017297   2.465059
 0.000002405289  0.000002369230
  0.000000   0.000000   0.000000   3.296071   0.000000  -1.168297
  0.000000   0.000000   3.118438   2.094138   2.592302   5.781666
 0.000001481394  0.000001447927
  0.000000   0.000000   0.000000   0.000000   0.000000   3.053420
  3.666438   0.000000  -3.590763   4.069563   3.770237   0.046457
 0.000000191622  0.000000190767
  0.000000   0.000000   0.000000   0.000000   0.000000   3.013824
  3.264045   0.000000  -2.450359   3.897190   3.890250  -1.139016
 0.000001122210  0.000001119530
  0.000000   0.000000   0.000000   4.077926   0.000000   0.059127
  0.000000   0.000000   3.014209  -2.537476   3.509128   3.450939
-0.000000206358 -0.000000200514
  1.873833   1.873833   1.873833   1.873833  -1.873833  -1.873833
 -1.873833   1.873833  -1.873833  -1.873833  -1.873833   1.873833
 0.000000064310  0.000000060602
  0.000000   0.000000   0.000000   0.000000   0.000000   3.047883
  3.621958   0.000000  -0.107014   4.179576   0.831041  -4.623944
-0.000000691674 -0.000000656716
  0.000000   0.000000   0.000000   2.353780   0.000000  -2.239776
  0.000000   0.000000   3.198573  -2.629019   3.035920   4.885536
-0.000000161761 -0.000000155050
  0.000000   0.000000   0.000000   0.000000   0.000000   3.040085
  4.442500   0.000000   1.003947   5.718282   4.688767   1.003270
 0.000000011502  0.000000011810
  0.000000   0.000000   0.000000   2.441666   0.000000  -3.380342
  0.000000   0.000000   3.004679  -1.505347   4.123750   2.048508
-0.000000190596 -0.000000180913
  0.000000   0.000000   0.000000   0.000000   0.000000   3.136124
  2.686152   0.000000  -3.638254   3.236983   3.439519  -0.580108
 0.000000529434  0.000000540318
  0.000000   0.000000   0.000000   4.171833   0.000000   0.680281
  0.000000   0.000000   3.692845   0.966278   4.236228   3.495270
 0.000001340479  0.000001309643
  0.000000   0.000000   0.000000   0.000000   0.000000   3.840417
  3.378897   0.000000  -3.145016   4.295586   1.807518   1.032765
 0.000001049659  0.000001037662
  0.000000   0.000000   0.000000   3.410972   0.000000  -1.120797
  0.000000   0.000000   3.493689  -2.038276   2.439665   5.360594
-0.000000831890 -0.000000799799
  0.000000   0.000000   0.000000   0.000000   0.000000   3.086334
  4.944267   0.000000   0.535212   2.887849   4.448532   2.510313
 0.000000930607  0.000000904492
  0.000000   0.000000   0.000000   4.163314   0.000000   1.798053
  0.000000   0.000000   4.523078   1.588510   4.059801   2.831111
 0.000001051468  0.000001021592
  0.000000   0.000000   0.000000   0.000000   0.000000   4.163440
  4.877863   0.000000   1.107474   2.482279   4.434901   1.658653
 0.000000244085  0.000000235548
  0.000000   0.000000   0.000000   3.381521   0.000000   0.321479
  0.000000   0.000000   3.379890  -1.404194   3.204257   5.744727
-0.000000991489 -0.000000955386
  0.000000   0.000000   0.000000   0.000000   0.000000   3.012472
  3.507912   0.000000  -1.040254   5.536120   2.388666   3.201286
 0.000002285940  0.000002225777
  0.000000   0.000000   0.000000   3.879190   0.000000   0.629958
  0.000000   0.000000   3.669608  -4.166193   0.106864   3.329254
 0.000000242181  0.000000252223
  0.000000   0.000000   0.000000   3.630558   0.000000  -0.927748
  0.000000   0.000000   3.654947   2.695828   2.183494   5.211367
 0.000003317923  0.000003271815
  0.000000   0.000000   0.000000   3.996923   0.000000   1.413862
  0.000000   0.000000   4.144004  -3.166906   2.496198   2.422123
 0.000001397083  0.000001378656
  0.000000   0.000000   0.000000   4.879313   0.000000  -0.041122
  0.000000   0.000000   3.129395   1.215265   4.917801   1.586282
 0.000000193241  0.000000182016
  0.000000   0.000000   0.000000   0.000000   0.000000   3.609259
  4.051815   0.000000   1.184581   7.350316   3.109621   1.712938
-0.000000235004 -0.000000224419
  0.000000   0.000000   0.000000   0.000000   0.000000   3.648819
  4.056873   0.000000   0.279618   3.224081   5.047906   1.553333
 0.000000365541  0.000000351624
  0.000000   0.000000   0.000000   3.565787   0.000000  -0.282725
  0.000000   0.000000   3.329966  -0.621242   1.310269   6.667193
-0.000001464791 -0.000001419539
  0.000000   0.000000   0.000000   0.000000   0.000000   3.029613
  3.564585   0.000000  -0.570459   7.564292   0.838216  -2.278548
-0.000000571560 -0.000000548455
  0.000000   0.000000   0.000000   0.000000   0.000000   3.936894
  4.844258   0.000000   0.702710   2.443590   4.971686   0.715076
 0.000000080849  0.000000076647
  0.000000   0.000000   0.000000   4.896384   0.000000   1.618731
  0.000000   0.000000   4.200696   0.640274   4.800248   2.128035
 0.000000044552  0.000000040605
  0.000000   0.000000   0.000000   0.000000   0.000000   3.122972
  3.956543   0.000000  -0.669668   3.464129   2.927400  -3.406822
-0.000000839219 -0.000000800796
  0.000000   0.000000   0.000000   0.000000   0.000000   3.098265
  2.125899   0.000000  -2.344037   0.172641   0.056640  -5.797488
-0.000001829218 -0.000001749629
  0.000000   0.000000   0.000000   3.988138   0.000000   1.721569
  0.000000   0.000000   4.033369   1.493425   4.219468   4.322261
 0.000001121934  0.000001095604
  0.000000   0.000000   0.000000   0.000000   0.000000   3.972690
  4.321387   0.000000   0.141133   3.025433   3.659688   2.501684
 0.000002670883  0.000002629470
  0.000000   0.000000   0.000000   3.958731   0.000000  -3.213627
  0.000000   0.000000   3.020365   5.269646   0.002524   2.217307
 0.000000694569  0.000000679946
  0.000000   0.000000   0.000000   0.000000   0.000000   3.300742
  4.087126   0.000000   0.037100   8.292007   0.847482  -0.411680
-0.000000455934 -0.000000436425
  0.000000   0.000000   0.000000   2.356426   0.000000  -3.141862
  0.000000   0.000000   3.494781  -1.931517   3.214778   1.807941
-0.000001189071 -0.000001143655
  0.000000   0.000000   0.000000   0.000000   0.000000   3.266161
  3.790738   0.000000   0.201630   6.795716   1.394474   2.272984
 0.000000991756  0.000000985956
  0.000000   0.000000   0.000000   0.000000   0.000000   3.879556
  4.149863   0.000000  -2.530262   3.921495   3.313253   1.374675
 0.000000342287  0.000000336494
  0.000000   0.000000   0.000000   3.888286   0.000000   1.605767
  0.000000   0.000000   4.000595  -0.335913   3.860261   6.118863
-0.000000030291 -0.000000027323
  0.000000   0.000000   0.000000   4.184773   0.000000  -2.187763
  0.000000   0.000000   3.244317   5.164412   0.498149   3.753257
 0.000000586664  0.000000572490
  0.000000   0.000000   0.000000   0.000000   0.000000   3.240288
  1.731034   0.000000  -3.097334  -2.758220   1.451227  -4.650330
-0.000000437336 -0.000000415534
  0.000000   0.000000   0.000000   2.522934   0.000000  -2.614396
  0.000000   0.000000   3.157841  -5.233685   1.989079   1.630428
-0.000000044203 -0.000000038678
  0.000000   0.000000   0.000000   1.634836   0.000000  -2.681780
  0.000000   0.000000   3.018669   0.644255   1.996970   6.176760
 0.000004451950  0.000004328938
  0.000000   0.000000   0.000000   4.492328   0.000000  -1.179226
  0.000000   0.000000   3.907912   2.770877   3.327486   2.136030
 0.000001548731  0.000001523388
  0.000000   0.000000   0.000000   0.000000   0.000000   3.786370
  3.660640   0.000000   1.344898   5.493374   3.254689   2.909051
 0.000000622679  0.000000623611
  0.000000   0.000000   0.000000   0.000000   0.000000   3.693862
  3.625546   0.000000   1.153569   6.409923   2.671217   0.656006
-0.000001362952 -0.000001311716
  0.000000   0.000000   0.000000   3.513635   0.000000  -1.933140
  0.000000   0.000000   3.972104   1.847407   3.439956   2.873410
 0.000001398900  0.000001380911
  0.000000   0.000000   0.000000   0.000000   0.000000   3.152889
  3.333973   0.000000  -1.205280   6.452880   0.008106  -3.138254
-0.000000352046 -0.000000335066
  0.000000   0.000000   0.000000   0.000000   0.000000   3.030397
  4.202813   0.000000  -0.854636   4.839682   2.734220   3.028511
 0.000003559651  0.000003499500
  0.000000   0.000000   0.000000   2.493118   0.000000  -2.625960
  0.000000   0.000000   3.231048  -3.372690   1.403353   3.497804
-0.000002564242 -0.000002473861
  0.000000   0.000000   0.000000   0.000000   0.000000   3.290741
  2.639171   0.000000  -2.270312   6.237341   1.053855  -2.851602
 0.000002162597  0.000002084470
  0.000000   0.000000   0.000000   3.644795   0.000000  -0.010250
  0.000000   0.000000   3.272757  -3.562147   0.528644   6.550318
-0.000000258268 -0.000000244920
  0.000000   0.000000   0.000000   3.985359   0.000000   0.909946
  0.000000   0.000000   3.945619   1.619006   4.601717   3.128794
 0.000000923791  0.000000897910
  0.000000   0.000000   0.000000   0.000000   0.000000   3.254205
  2.557683   0.000000  -2.035566   4.739290   1.642942  -4.175347
 0.000002919999  0.000002842977
  0.000000   0.000000   0.000000   0.000000   0.000000   3.363696
  4.440163   0.000000  -0.627756   1.581210   0.233621  -4.832873
 0.000000045046  0.000000052698
  0.000000   0.000000   0.000000   4.250451   0.000000   1.692561
  0.000000   0.000000   4.222637  -3.578458   2.643306   2.469676
 0.000000334515  0.000000328207
  0.000000   0.000000   0.000000   0.000000   0.000000   3.359697
  4.702235   0.000000  -1.209113   1.755530   1.723805  -4.676073
-0.000000076055 -0.000000067596
  0.000000   0.000000   0.000000   5.343697   0.000000  -0.684698
  0.000000   0.000000   3.125683   1.649204   4.926386   1.659680
 0.000000059974  0.000000054884
  0.000000   0.000000   0.000000   0.000000   0.000000   4.311664
  4.263267   0.000000   2.121957   4.587046   4.011765   4.719951
 0.000000170484  0.000000165860
  0.000000   0.000000   0.000000   0.000000   0.000000   4.309154
  4.354590   0.000000  -1.589904   5.041101   1.119211   3.146905
 0.000000681178  0.000000672149
  0.000000   0.000000   0.000000   0.000000   0.000000   3.742583
  2.312191   0.000000  -3.027589   3.937789   2.368695   0.093722
 0.000002280427  0.000002264630
  0.000000   0.000000   0.000000   0.000000   0.000000   3.384991
  3.678784   0.000000   1.159612   5.962235   2.296200  -1.500447
-0.000000884951 -0.000000845861
  0.000000   0.000000   0.000000   3.213590   0.000000  -1.288705
  0.000000   0.000000   3.385600   2.597927   4.649976   1.900233
 0.000001737691  0.000001702415
  0.000000   0.000000   0.000000   0.000000   0.000000   3.462706
  2.181080   0.000000  -2.757501   5.378572   1.989656   1.559079
 0.000000908955  0.000000895084
  0.000000   0.000000   0.000000   4.498301   0.000000   0.120400
  0.000000   0.000000   4.411921   4.453073   1.357724   4.634838
 0.000001848617  0.000001829655
  0.000000   0.000000   0.000000   3.677492   0.000000  -0.727248
  0.000000   0.000000   3.345279   2.350803   0.618056   6.271794
 0.000002255496  0.000002221022
  0.000000   0.000000   0.000000   0.000000   0.000000   3.013220
  4.361530   0.000000  -1.157014   7.021143   1.543636   2.305599
 0.000000668874  0.000000651900
  0.000000   0.000000   0.000000   0.000000   0.000000   3.331248
  4.078268   0.000000   1.460922   6.658383   0.989150  -1.985208
-0.000000340693 -0.000000323126
  0.000000   0.000000   0.000000   1.168671   0.000000  -3.546027
  0.000000   0.000000   3.027781   3.104059   0.767395   5.271064
 0.000001148580  0.000001102163
  0.000000   0.000000   0.000000   0.000000   0.000000   3.033443
  2.270509   0.000000  -2.748574   1.030021   3.178984  -5.054126
-0.000000731484 -0.000000703741
  0.000000   0.000000   0.000000   4.802954   0.000000   0.135452
  0.000000   0.000000   3.370318   0.648351   5.487411   2.551077
 0.000000015184  0.000000012226
  0.000000   0.000000   0.000000   0.000000   0.000000   3.003366
  1.595260   0.000000  -3.820185   0.636653   4.162707  -3.554350
-0.000001004439 -0.000000963490
  0.000000   0.000000   0.000000   0.000000   0.000000   3.371907
  4.048369   0.000000   0.820796   6.326049   3.506262   1.137242
-0.000000305266 -0.000000288977
  0.000000   0.000000   0.000000   0.000000   0.000000   3.036200
  4.631348   0.000000   0.266708   4.464517   1.728412   4.869022
 0.000003284424  0.000003232891
  0.000000   0.000000   0.000000   4.320889   0.000000  -0.320525
  0.000000   0.000000   4.250296   4.177300   1.443788   4.795863
 0.000001713195  0.000001693084
  0.000000   0.000000   0.000000   4.148213   0.000000  -0.461237
  0.000000   0.000000   3.164723   4.521402   0.666178   4.876704
 0.000003728718  0.000003669950
  0.000000   0.000000   0.000000   4.203796   0.000000   0.377209
  0.000000   0.000000   4.107888   4.008507   1.005831   5.076021
 0.000005062043  0.000005011188
  0.000000   0.000000   0.000000   0.000000   0.000000   3.118794
  3.063305   0.000000  -1.451483   1.417908   5.156345  -1.588437
 0.000000131256  0.000000133556
  0.000000   0.000000   0.000000   0.000000   0.000000   3.441931
  3.217420   0.000000  -1.867117   0.860440   0.070483  -4.881554
-0.000002612852 -0.000002517633
  0.000000   0.000000   0.000000   0.000000   0.000000   3.488762
  4.422871   0.000000   1.458036   5.902103   2.934757   4.778075
 0.000000210318  0.000000206783
  0.000000   0.000000   0.000000   0.000000   0.000000   3.958928
  4.414613   0.000000  -1.231305   2.932445   4.453566   0.566668
 0.000000199507  0.000000195197
  0.000000   0.000000   0.000000   3.390504   0.000000  -1.813923
  0.000000   0.000000   3.524224   2.284927   2.245210   6.464730
 0.000000274626  0.000000260374
  0.000000   0.000000   0.000000   3.577558   0.000000  -1.490463
  0.000000   0.000000   3.611941  -3.685446   0.477127   2.245256
-0.000001182519 -0.000001131357
  0.000000   0.000000   0.000000   0.000000   0.000000   3.031782
  2.471811   0.000000  -2.622545   6.482667   1.461714  -1.042735
 0.000001103376  0.000001071845
  0.000000   0.000000   0.000000   0.000000   0.000000   3.007011
  2.026582   0.000000  -2.477306   6.209464   2.563541   0.252539
 0.000000570464  0.000000549009
  0.000000   0.000000   0.000000   0.000000   0.000000   3.890866
  1.080493   0.000000  -3.800163   4.049814   2.536445  -3.072291
-0.000000059183 -0.000000057600
  0.000000   0.000000   0.000000   0.000000   0.000000   3.629210
  3.780275   0.000000  -1.430635   0.766909   0.512225  -4.243040
-0.000000799954 -0.000000756812
  0.000000   0.000000   0.000000   4.032250   0.000000   0.089547
  0.000000   0.000000   3.052150   0.057516   0.312105   7.127042
-0.000000224214 -0.000000215531
  0.000000   0.000000   0.000000   4.290071   0.000000   1.117761
  0.000000   0.000000   3.916969   4.078793   0.281501   5.916554
 0.000003309952  0.000003270406
  0.000000   0.000000   0.000000   3.982426   0.000000   1.486883
  0.000000   0.000000   4.066135  -4.321323   0.212673   3.918596
 0.000000226034  0.000000226395
  0.000000   0.000000   0.000000   0.000000   0.000000   3.850069
  4.199060   0.000000   1.583419   4.263943   2.197718   5.698256
 0.000001810549  0.000001783544
  0.000000   0.000000   0.000000   0.000000   0.000000   3.216620
  2.814613   0.000000  -2.994324   3.855230   3.033890   0.648441
 0.000002487066  0.000002465287
  0.000000   0.000000   0.000000   0.000000   0.000000   3.019647
  3.747344   0.000000  -1.385256   2.364222   3.978688  -4.205034
-0.000000168577 -0.000000159179
  0.000000   0.000000   0.000000   0.000000   0.000000   3.626711
  2.096987   0.000000  -3.024316   0.005547   1.053889  -5.946376
-0.000000400112 -0.000000377013
  0.000000   0.000000   0.000000   1.177434   0.000000  -3.178752
  0.000000   0.000000   3.092833  -4.421325   2.097716   1.616770
-0.000000310826 -0.000000285327
  0.000000   0.000000   0.000000   0.000000   0.000000   3.105179
  1.592349   0.000000  -3.217039   0.917301   1.331350  -6.669999
 0.000001753254  0.000001710874
  0.000000   0.000000   0.000000   2.081940   0.000000  -2.518450
  0.000000   0.000000   3.056151   1.503747   0.355920   6.750237
 0.000002475515  0.000002392311
  0.000000   0.000000   0.000000   0.000000   0.000000   3.046189
  3.162267   0.000000  -3.017995   4.169212   4.537638   1.121802
 0.000000166017  0.000000162304
  0.000000   0.000000   0.000000   0.000000   0.000000   3.511524
  3.106017   0.000000  -2.320363   1.489317   3.547109  -2.561341
-0.000001253491 -0.000001199164
  0.000000   0.000000   0.000000   0.000000   0.000000   3.684622
  3.672014   0.000000  -0.923291   5.278877   0.045518   3.948521
 0.000002811882  0.000002769644
  0.000000   0.000000   0.000000   0.000000   0.000000   3.297804
  2.650092   0.000000  -3.148731  -1.689219   1.193812  -4.371984
-0.000000943774 -0.000000905793
[truncated: 1,177,029 more chars]
