# Supplementary material for: Four-Body Nonadditive Potential Energy Surface and the Fourth Virial Coefficient of Helium
Source: J Chem Eng Data. 2023 Nov 29;68(12):3257–64. doi: 10.1021/acs.jced.3c00578 (PMC10726306; doi:10.1021/acs.jced.3c00578)
Supplement: Supplementary file 4 — je3c00578_si_004.zip [file je3c00578_si_004.zip]

Archive with 147 entries (147 files):
- build.sh
- charge3.f90
- classify.f90
- data/charge3.p4.txt
- data/dip3_tot.qz.txt
- data/e_01_qz.txt
- data/e_01_tz.txt
- data/e_02_qz.txt
- data/e_02_tz.txt
- data/e_03_qz.txt
- data/e_03_tz.txt
- data/e_04_1_qz.txt
- data/e_04_1_tz.txt
- data/e_04_2_qz.txt
- data/e_04_2_tz.txt
- data/e_04_3_qz.txt
- data/e_04_3_tz.txt
- data/e_04_4_qz.txt
- data/e_04_4_tz.txt
- data/e_05_1_qz.txt
- data/e_05_1_tz.txt
- data/e_05_2_qz.txt
- data/e_05_2_tz.txt
- data/e_05_3_qz.txt
- data/e_05_3_tz.txt
- data/e_05_4_qz.txt
- data/e_05_4_tz.txt
- data/e_06_1_qz.txt
- data/e_06_1_tz.txt
- data/e_06_2_qz.txt
- data/e_06_2_tz.txt
- data/e_06_3_qz.txt
- data/e_06_3_tz.txt
- data/e_06_4_qz.txt
- data/e_06_4_tz.txt
- data/e_07_1_qz.txt
- data/e_07_1_tz.txt
- data/e_07_2_qz.txt
- data/e_07_2_tz.txt
- data/e_07_3_qz.txt
- data/e_07_3_tz.txt
- data/e_07_4_qz.txt
- data/e_07_4_tz.txt
- data/e_08_1_qz.txt
- data/e_08_1_tz.txt
- data/e_08_2_qz.txt
- data/e_08_2_tz.txt
- data/e_08_3_qz.txt
- data/e_08_3_tz.txt
- data/e_08_4_qz.txt
- data/e_08_4_tz.txt
- data/e_09_1_qz.txt
- data/e_09_1_tz.txt
- data/e_09_2_qz.txt
- data/e_09_2_tz.txt
- data/e_09_3_qz.txt
- data/e_09_3_tz.txt
- data/e_09_4_qz.txt
- data/e_09_4_tz.txt
- data/monomer.polqz.txt
- data/pol2qz.2.1.txt
- data/pol2qz.2.10.txt
- data/pol2qz.2.11.txt
- data/pol2qz.2.2.txt
- data/pol2qz.2.3.txt
- data/pol2qz.2.4.txt
- data/pol2qz.2.5.txt
- data/pol2qz.2.6.txt
- data/pol2qz.2.7.txt
- data/pol2qz.2.8.txt
- data/pol2qz.2.9.txt
- data/pol2qz.3.1.txt
- data/pol2qz.3.10.txt
- data/pol2qz.3.11.txt
- data/pol2qz.3.2.txt
- data/pol2qz.3.3.txt
- data/pol2qz.3.4.txt
- data/pol2qz.3.5.txt
- data/pol2qz.3.6.txt
- data/pol2qz.3.7.txt
- data/pol2qz.3.8.txt
- data/pol2qz.3.9.txt
- data/quad2_tot.qz.txt
- data/tri_pol_xx.p4.1.1.txt
- data/tri_pol_xx.p4.1.10.txt
- data/tri_pol_xx.p4.1.11.txt
- data/tri_pol_xx.p4.1.2.txt
- data/tri_pol_xx.p4.1.3.txt
- data/tri_pol_xx.p4.1.4.txt
- data/tri_pol_xx.p4.1.5.txt
- data/tri_pol_xx.p4.1.6.txt
- data/tri_pol_xx.p4.1.7.txt
- data/tri_pol_xx.p4.1.8.txt
- data/tri_pol_xx.p4.1.9.txt
- data/tri_pol_xz.p4.2.1.txt
- data/tri_pol_xz.p4.2.10.txt
- data/tri_pol_xz.p4.2.11.txt
- data/tri_pol_xz.p4.2.2.txt
- data/tri_pol_xz.p4.2.3.txt
- data/tri_pol_xz.p4.2.4.txt
- data/tri_pol_xz.p4.2.5.txt
- data/tri_pol_xz.p4.2.6.txt
- data/tri_pol_xz.p4.2.7.txt
- data/tri_pol_xz.p4.2.8.txt
- data/tri_pol_xz.p4.2.9.txt
- data/tri_pol_yy.p4.3.1.txt
- data/tri_pol_yy.p4.3.10.txt
- data/tri_pol_yy.p4.3.11.txt
- data/tri_pol_yy.p4.3.2.txt
- data/tri_pol_yy.p4.3.3.txt
- data/tri_pol_yy.p4.3.4.txt
- data/tri_pol_yy.p4.3.5.txt
- data/tri_pol_yy.p4.3.6.txt
- data/tri_pol_yy.p4.3.7.txt
- data/tri_pol_yy.p4.3.8.txt
- data/tri_pol_yy.p4.3.9.txt
- data/tri_pol_zz.p4.4.1.txt
- data/tri_pol_zz.p4.4.10.txt
- data/tri_pol_zz.p4.4.11.txt
- data/tri_pol_zz.p4.4.2.txt
- data/tri_pol_zz.p4.4.3.txt
- data/tri_pol_zz.p4.4.4.txt
- data/tri_pol_zz.p4.4.5.txt
- data/tri_pol_zz.p4.4.6.txt
- data/tri_pol_zz.p4.4.7.txt
- data/tri_pol_zz.p4.4.8.txt
- data/tri_pol_zz.p4.4.9.txt
- dip2.f90
- dip3.f90
- energy1_1.f90
- energy1_1_1.f90
- energy1_1_1_1.f90
- energy2_1.f90
- energy2_1_1.f90
- energy2_2.f90
- energy3_1.f90
- energy4.f90
- get_local.f90
- gp.f90
- gp_read.f90
- monomer.f90
- pol2.f90
- pol3.f90
- polqz.f90
- predict.f90
- rotate_pol.f90
- sparse.f90
