# Supplementary material for: Four-Body Nonadditive Potential Energy Surface and the Fourth Virial Coefficient of Helium
Source: J Chem Eng Data. 2023 Nov 29;68(12):3257–64. doi: 10.1021/acs.jced.3c00578 (PMC10726306; doi:10.1021/acs.jced.3c00578)
Supplement: Supplementary file 4 — je3c00578_si_004.zip [file je3c00578_si_004.zip › build.sh]

ifort get_local.f90 rotate_pol.f90 gp.f90 sparse.f90 polqz.f90 pol2.f90 pol3.f90 monomer.f90 charge3.f90 dip2.f90 dip3.f90 energy1_1.f90 energy2_1.f90 energy1_1_1.f90 energy1_1_1_1.f90 energy2_1_1.f90 energy2_2.f90 energy3_1.f90 classify.f90 energy4.f90
