# Supplementary material for: Four-Body Nonadditive Potential Energy Surface and the Fourth Virial Coefficient of Helium
Source: J Chem Eng Data. 2023 Nov 29;68(12):3257–64. doi: 10.1021/acs.jced.3c00578 (PMC10726306; doi:10.1021/acs.jced.3c00578)
Supplement: Supplementary file 4 — je3c00578_si_004.zip [file je3c00578_si_004.zip › charge3.f90]

subroutine charge3(c1,c2,c3,charge)
! Calculate charges on 3 He atoms using a GP. Units of e.
! Minimum distance must be >=3 and middle distance must be <=7
use gp_module
implicit none
double precision, intent(in) :: c1(3),c2(3),c3(3) ! Bohr
double precision, intent(out) :: charge(3) ! e
double precision :: rab(3),costheta(3),q(3)
integer :: nx,n7
type(gp_model), save :: charge_gp
double precision :: x(4,1),ev(1) ! # X DIMS + see below for coords !
logical, save :: load=.true.
charge=0
if (load) then
 load=.false.
! Load the GP
 open(11,file='data/charge3.p4.txt',status='old')
 call gp_read(charge_gp,11)
 close(11)
endif
n7=0
rab(1)=norm2(c1(:)-c2(:))
rab(2)=norm2(c1(:)-c3(:))
rab(3)=norm2(c2(:)-c3(:))
if (minval(rab).lt.3d0) return ! Just set q=0 if too short range
if (rab(1).gt.7d0) n7=n7+1
if (rab(2).gt.7d0) n7=n7+1
if (rab(3).gt.7d0) n7=n7+1
if (n7.gt.1) return ! Not a connected cluster
costheta(1)=(rab(1)**2+rab(2)**2-rab(3)**2)/(2d0*rab(1)*rab(2))
costheta(2)=(rab(1)**2+rab(3)**2-rab(2)**2)/(2d0*rab(1)*rab(3))
costheta(3)=(rab(2)**2+rab(3)**2-rab(1)**2)/(2d0*rab(2)*rab(3))
nx=4
! Predict charge 1
x(1,1)=1/min(rab(1),rab(2))
x(2,1)=1/max(rab(1),rab(2))
x(3,1)=1/rab(3)
x(4,1)=costheta(1)
call predict(charge_gp,1,x(1:nx,1:1),ev)
q(1)=ev(1)
! Predict charge 2
x(1,1)=1/min(rab(1),rab(3))
x(2,1)=1/max(rab(1),rab(3))
x(3,1)=1/rab(2)
x(4,1)=costheta(2)
call predict(charge_gp,1,x(1:nx,1:1),ev)
q(2)=ev(1)
! Predict charge 3
x(1,1)=1/min(rab(2),rab(3))
x(2,1)=1/max(rab(2),rab(3))
x(3,1)=1/rab(1)
x(4,1)=costheta(3)
call predict(charge_gp,1,x(1:nx,1:1),ev)
q(3)=ev(1)
!write(6,*)'total q ',sum(q)
charge(1)=(2*q(1)-q(2)-q(3))/3
charge(2)=(2*q(2)-q(1)-q(3))/3
charge(3)=(2*q(3)-q(1)-q(2))/3
charge=charge/1000
!write(6,*)'charge ',charge
return

end
