# Supplementary material for: Four-Body Nonadditive Potential Energy Surface and the Fourth Virial Coefficient of Helium
Source: J Chem Eng Data. 2023 Nov 29;68(12):3257–64. doi: 10.1021/acs.jced.3c00578 (PMC10726306; doi:10.1021/acs.jced.3c00578)
Supplement: Supplementary file 4 — je3c00578_si_004.zip [file je3c00578_si_004.zip › classify.f90]

subroutine classify(coords,lr,geom,set,coords_new,rab)
implicit none
double precision, intent(in) :: coords(3,4) ! coordinates in AU
logical, intent(out) :: lr ! true: splits into clusters separated > 7 AU
integer, intent(out) :: geom,set ! see below
double precision, intent(out) :: coords_new(3,4) ! rearranged atoms
double precision, intent(out) :: rab(4,4) ! distances in coords_new
! If lr=false on output then
! geom=0: One distance is below 3 AU. No other useful output is produced.
! set=1-3: indicates that the product of the 6 distances / 729 is between
! 1-2, 2-4 and 4-8 respectively. The value of geom is 1, and
! in coords_new, r12 < r34, r12 < r13 < (r14, r23, r24).
! set=4-9: indicates that the product of the 6 distance / 729 is between
! 8-16, 16-32, 32-64, 64-128, 128-256, 256-1937
! respectively, and geom has one of the following values.
! geom=1: In coords_new, r12 < r13 < r14 < all other distances
! geom=2: In coords_new, r12,r13 < r34 < all others
! geom=3: In coords_new, r12,r13,r23 < r34 < r14,r24, and r13<r23
! geom=4: In coords_new, r12 < r34 < all others, and r13 < r14,r23,r24
! If lr=true on output then in coords_new...
! geom=1111: all distances > 7
! geom=211: r12 <= 7, all others > 7
! geom=22: r12 and r34 <= 7, all others > 7
! geom=31: r12<=r13<=min(7,r23), r14/r24/r34>7.
integer :: i,j,i1,j1,i2,j2,i3,j3,freq(4),zero,two,three
double precision :: r1,r2,r3,p6
double precision :: rmin=3d0, rmax=7d0
lr=.false.
geom=1
coords_new=coords
r1=-1d0
r2=-1d0
r3=-1d0
rab=0
p6=1
do i=1,3
 do j=i+1,4
  rab(i,j)=norm2(coords(:,i)-coords(:,j))
  rab(j,i)=norm2(coords(:,i)-coords(:,j))
  p6=p6*rab(i,j)/rmin
  if (rab(i,j).lt.r1.or.r1.lt.0) then ! smallest distance
   r3=r2
   i3=i2
   j3=j2
   r2=r1
   i2=i1
   j2=j1
   r1=rab(i,j)
   i1=i
   j1=j
  else if (rab(i,j).lt.r2.or.r2.lt.0) then ! second smallest distance
   r3=r2
   i3=i2
   j3=j2
   r2=rab(i,j)
   i2=i
   j2=j
  else if (rab(i,j).lt.r3.or.r3.lt.0) then ! third smallest distance
   r3=rab(i,j)
   i3=i
   j3=j
  endif
 end do
end do
!write(6,*)i1,j1,r1
!write(6,*)i2,j2,r2
!write(6,*)i3,j3,r3
if (r1.lt.rmin) then ! Too short range
 lr=.false.
 geom=0
 return
endif
if (r1.gt.rmax) then ! All distances > 7
 lr=.true.
 geom=1111
 return
endif
if (r2.gt.rmax) then ! One distance (i1-j1)<= 7. Make it r(12).
 lr=.true.
 geom=211
 if (i1.ne.1) call swap(coords_new,rab,i1,1)
 if (j1.ne.2) call swap(coords_new,rab,j1,2)
! write(6,*)'coords_new ',coords_new
 return
endif
if (r3.gt.rmax) then ! Two distances i1-j1 and i2-j2 <= 7.
! If they have no atoms in common then make them 12 and 34.
! Otherwise drop through.
 if (i1.ne.i2.and.i1.ne.j2.and.i2.ne.j1.and.j2.ne.j1) then
  lr=.true.
  geom=22
  if (i1.ne.1) call swap(coords_new,rab,i1,1)
  if (j1.ne.2) call swap(coords_new,rab,j1,2)
!  write(6,*)'coords_new ',coords_new
  return
 endif
endif
set=log(p6)/log(2d0)+1
set=max(set,1)
set=min(set,9)
freq=0
freq(i1)=freq(i1)+1
freq(i2)=freq(i2)+1
freq(i3)=freq(i3)+1
freq(j1)=freq(j1)+1
freq(j2)=freq(j2)+1
freq(j3)=freq(j3)+1
zero=0
three=0
do i=1,4
 if (freq(i).eq.3) three=i
 if (freq(i).eq.0) zero=i
end do
!write(6,*)'0,3 ',zero,three
if (three.ne.0) then
 if (r3.le.rmax) then
! Atom "three" is in the centre, and we are at short range
! Put "three" in position 1
  lr=.false. ! SR, geom 1
  geom=1
  if (three.ne.1) call swap(coords_new,rab,three,1)
  if (rab(1,2).gt.rab(1,3)) call swap(coords_new,rab,2,3) ! r12<r13<r14
  if (rab(1,2).gt.rab(1,4)) call swap(coords_new,rab,2,4)
  if (rab(1,3).gt.rab(1,4)) call swap(coords_new,rab,3,4)
! This is also correct if set=1-3
!  write(6,*)'C ',rab(1,2),rab(1,3),rab(1,4)
  return
 else
! Long range
  lr=.true. ! and drop down
 endif
endif ! 1 in centre
if (zero.ne.0.and.(.not.lr)) then
! The three closest contacts do not involve "zero". Put this in position 4.
 if (zero.ne.4) call swap(coords_new,rab,zero,4)
! Check whether it's LR
 if (rab(1,4).gt.rmax.and.rab(2,4).gt.rmax.and.rab(3,4).gt.rmax) then
  lr=.true. ! and drop down
 else
  lr=.false.
  if (set.gt.3) then
! sets 4-11
   geom=3
! Make r34 smaller than r14,r24
   if (rab(3,4).gt.rab(1,4)) call swap(coords_new,rab,1,3)
   if (rab(3,4).gt.rab(2,4)) call swap(coords_new,rab,2,3)
  else
! sets 1-3
! Make r12 smaller than r13,r23
   geom=1
   if (rab(1,2).gt.rab(1,3)) call swap(coords_new,rab,2,3)
   if (rab(1,2).gt.rab(2,3)) call swap(coords_new,rab,1,3)
  endif
! Make r13<r23, regardless of set
  if (rab(1,3).gt.rab(2,3)) call swap(coords_new,rab,1,2)
! write(6,*)'3+1 ',rab(2,1),rab(1,3),rab(3,4)
  return
 endif ! LR check
endif ! 123...4
! Remaining two SR options are 2...1.3...4 or 2.1...3.4
if (.not.lr) then
 freq=0
 freq(i1)=freq(i1)+1
 freq(i2)=freq(i2)+1
 freq(j1)=freq(j1)+1
 freq(j2)=freq(j2)+1
 if (maxval(freq).eq.1) then
! 2.1...3.4
  if (r3.gt.rmax) then
   lr=.true. ! drop down
!  write(6,*)'LR!'
  else
   lr=.false.
   if (set.gt.3) geom=4
! The closest pairs are i1-j1 and i2-j2.
! Put i1 and j1 in positions 1 and 2.
   if (i1.ne.1) call swap(coords_new,rab,1,i1)
   if (j1.ne.2) call swap(coords_new,rab,2,j1)
! Swap 1 and 2 if 2 is closer to 3-4
   if (min(rab(2,3),rab(2,4)).lt.min(rab(1,3),rab(1,4))) &
    call swap(coords_new,rab,1,2)
! Swap 3 and 4 if 4 is closer to 1
   if (rab(1,4).lt.rab(1,3)) call swap(coords_new,rab,3,4)
! This is also correct if set=1-3
! write(6,*)'2+2 ',rab(2,1),rab(1,3),rab(3,4)
   return
  endif ! LR check
 else ! checking 2-1...3-4 or 2...1-3...4
! 2...1-3...4, where 4 does not appear in the 2 shortest distances
  two=minloc(freq,1) ! not in 2 shortest labelled 4
  if (two.ne.4) call swap(coords_new,rab,two,4)
  if (rab(1,4).gt.rmax.and.rab(2,4).gt.rmax.and.rab(3,4).gt.rmax) then
   lr=.true. ! drop down
  else
   lr=.false.
   if (set.gt.3) then
! sets 4-11
    geom=2
    if (rab(3,4).gt.rab(1,4)) call swap(coords_new,rab,1,3) ! 3 is nearest 4
    if (rab(3,4).gt.rab(2,4)) call swap(coords_new,rab,2,3)
   else
! sets 1-3
! Make r12 smaller than r13,r23
    geom=1
    if (rab(1,2).gt.rab(1,3)) call swap(coords_new,rab,2,3)
    if (rab(1,2).gt.rab(2,3)) call swap(coords_new,rab,1,3)
   endif
   if (rab(1,3).gt.rab(2,3)) call swap(coords_new,rab,1,2) ! 1 is always nearest 3
   return
! write(6,*)'LIN ',rab(2,1),rab(1,3),rab(3,4)
  endif ! LR check
 endif ! geom type
endif ! LR check
! If we drop to here then LR is true, and it must be the 3-1 type since
! we already checked for the other types. The two shortest distances
! are i1-j1 and i2-j2, with 1 atom in common (atom 1).
coords_new=coords ! revert any swaps above
geom=31
freq=0
freq(i1)=freq(i1)+1
freq(i2)=freq(i2)+1
freq(j1)=freq(j1)+1
freq(j2)=freq(j2)+1
zero=minloc(freq,1)
!write(6,*)coords_new
!write(6,*)'zero ',zero
if (zero.ne.4) call swap(coords_new,rab,zero,4)
if (rab(1,2).gt.rab(1,3)) call swap(coords_new,rab,2,3)
if (rab(1,2).gt.rab(2,3)) call swap(coords_new,rab,1,3)
if (rab(1,3).gt.rab(2,3)) call swap(coords_new,rab,1,2)
end

subroutine swap(c,r,k,l)
implicit none
double precision :: c(3,4),r(4,4)
double precision :: temp(4)
integer :: k,l
if (k.eq.l) return
temp(1:3)=c(1:3,k)
c(1:3,k)=c(1:3,l)
c(1:3,l)=temp(1:3)
temp(:)=r(:,k)
r(:,k)=r(:,l)
r(:,l)=temp(:)
temp(:)=r(k,:)
r(k,:)=r(l,:)
r(l,:)=temp(:)
end
