# Supplementary material for: Four-Body Nonadditive Potential Energy Surface and the Fourth Virial Coefficient of Helium
Source: J Chem Eng Data. 2023 Nov 29;68(12):3257–64. doi: 10.1021/acs.jced.3c00578 (PMC10726306; doi:10.1021/acs.jced.3c00578)
Supplement: Supplementary file 4 — je3c00578_si_004.zip [file je3c00578_si_004.zip › data/charge3.p4.txt]

           4         159
  0.146036382389035       0.156020420108774       0.124563162830243     
  0.785525434741890        5.50980010119542     
   653.568571531501       0.331073000000000       0.323713000000000     
  0.174996000000000      -0.749593000000000     
  -218.975905446543       0.232361000000000       0.224498000000000     
  0.121109000000000      -0.777661000000000     
  -707.310525311380       0.286714000000000       0.236750000000000     
  0.172757000000000      -0.118807000000000     
   436.230035931583       0.330051000000000       0.327995000000000     
  0.330872000000000       0.505597000000000     
   215.024087416761       0.331073000000000       0.174996000000000     
  0.323713000000000       0.933793000000000     
   39.9082088263202       0.147416000000000       9.457300000000000E-002
  0.239782000000000       0.978901000000000     
   222.654305022767       0.197584000000000       0.182282000000000     
  0.333305000000000       0.841152000000000     
  -113.104380395198       0.326343000000000       0.244651000000000     
  0.141400000000000      -0.954819000000000     
   1106.22289280931       0.293325000000000       0.292887000000000     
  0.179835000000000      -0.328226000000000     
  -1008.85215991115       0.330747000000000       0.232243000000000     
  0.175780000000000      -0.179841000000000     
  -281.695912953182       0.324665000000000       0.324045000000000     
  0.197656000000000      -0.346453000000000     
   184.542085670600       0.333280000000000       0.160439000000000     
  0.205260000000000       0.644776000000000     
  -209.298826112334       0.304438000000000       0.200504000000000     
  0.298975000000000       0.747038000000000     
   379.939173808645       0.237609000000000       0.183168000000000     
  0.166984000000000       0.253621000000000     
  -932.336720114819       0.330193000000000       0.241751000000000     
  0.329781000000000       0.682005000000000     
  -462.127568863817       0.250604000000000       0.152763000000000     
  0.333111000000000       0.952524000000000     
  -2074.90171708721       0.317839000000000       0.290401000000000     
  0.168706000000000      -0.617413000000000     
   487.144751672871       0.153299000000000       0.152936000000000     
  0.110331000000000       3.701100000000000E-002
  -1716.08465429466       0.331244000000000       0.291952000000000     
  0.251932000000000       0.246147000000000     
  -28.1713776700632       0.153838000000000       0.151890000000000     
  7.941200000000000E-002 -0.852576000000000     
  -124.594221892686       0.281922000000000       0.223126000000000     
  0.244405000000000       0.500942000000000     
   1518.67461775838       0.266469000000000       0.250005000000000     
  0.328621000000000       0.693592000000000     
  -1208.42298091219       0.327605000000000       0.200148000000000     
  0.264551000000000       0.655440000000000     
  -181.508226381468       0.296662000000000       0.154447000000000     
  0.107254000000000      -0.770801000000000     
   197.505817597417       0.326490000000000       0.190833000000000     
  0.127016000000000      -0.783297000000000     
   1699.24628969878       0.302600000000000       0.279093000000000     
  0.325677000000000       0.605151000000000     
  -2563.10773571161       0.177872000000000       0.177296000000000     
  0.208166000000000       0.636127000000000     
  -70.8359832564097       0.190833000000000       0.127016000000000     
  0.326490000000000       0.970315000000000     
   157.760989062403       0.204191000000000       9.483000000000000E-002
  0.145666000000000       0.852544000000000     
  -796.607483815016       0.326343000000000       0.141400000000000     
  0.244651000000000       0.985138000000000     
   705.089510313314       0.229797000000000       0.125994000000000     
  0.260409000000000       0.972602000000000     
   176.862684297143       0.327008000000000       0.105518000000000     
  0.146115000000000       0.902765000000000     
   1398.42447762166       0.290572000000000       0.127742000000000     
  0.200455000000000       0.895275000000000     
  -225.390650975107       0.151890000000000       7.941200000000000E-002
  0.153838000000000       0.962925000000000     
  -647.070422499005       0.321832000000000       0.311978000000000     
  0.163733000000000      -0.872136000000000     
  -20.2261207050187       0.263529000000000       0.105748000000000     
  0.144819000000000       0.782283000000000     
  -59.4354465177915       0.215086000000000       0.213224000000000     
  0.142050000000000      -0.136368000000000     
  -327.349383080846       0.330193000000000       0.329781000000000     
  0.241751000000000       6.840499999999999E-002
   243.172139620445       0.227159000000000       0.146043000000000     
  9.673200000000000E-002 -0.673546000000000     
  -170.928085649049       0.330061000000000       0.143227000000000     
  0.132125000000000       1.519800000000000E-002
  -2352.65383379818       0.264551000000000       0.200148000000000     
  0.327605000000000       0.792490000000000     
  -112.105407085404       0.194641000000000       0.181564000000000     
  9.816000000000000E-002 -0.831415000000000     
  -49.0030984850535       0.151573000000000       0.147451000000000     
  0.332863000000000       0.899523000000000     
  -690.835474309365       0.226358000000000       0.223507000000000     
  0.298327000000000       0.715849000000000     
  -410.055388569745       0.143190000000000       0.137924000000000     
  0.224473000000000       0.804729000000000     
   201.692899499721       0.142919000000000       0.109274000000000     
  0.323921000000000       0.961821000000000     
  -604.654628584331       0.303841000000000       0.301718000000000     
  0.258673000000000       0.314988000000000     
   1145.96412458188       0.315747000000000       0.254373000000000     
  0.164673000000000      -0.457478000000000     
  -2342.40013584096       0.194203000000000       0.154272000000000     
  0.292478000000000       0.851494000000000     
  -79.3634992148438       0.327008000000000       0.146115000000000     
  0.105518000000000      -0.803265000000000     
   5827.28547110276       0.313532000000000       0.181685000000000     
  0.323320000000000       0.880123000000000     
   186.461035499051       0.277977000000000       0.227139000000000     
  0.125722000000000      -0.976862000000000     
   7743.76786009176       0.269235000000000       0.157468000000000     
  0.257925000000000       0.828678000000000     
   264.189446019371       0.247347000000000       0.188143000000000     
  0.120077000000000      -0.576127000000000     
  -722.136197980960       0.176520000000000       0.115565000000000     
  0.142947000000000       0.591908000000000     
  -4478.34503321972       0.255612000000000       0.251971000000000     
  0.226004000000000       0.369627000000000     
  -127.030138873908       0.193127000000000       0.107284000000000     
  0.238607000000000       0.995867000000000     
  -519.616711480167       0.174622000000000       0.169872000000000     
  0.102889000000000      -0.400668000000000     
  -1555.59790808431       0.143598000000000       0.130726000000000     
  0.158241000000000       0.629574000000000     
   345.388218331636       0.307287000000000       0.265666000000000     
  0.221894000000000       0.181600000000000     
  -348.973788419377       0.188491000000000       0.187921000000000     
  0.300041000000000       0.803272000000000     
  -209.299180830057       0.315956000000000       0.192686000000000     
  0.193995000000000       0.315952000000000     
   558.599331030072       0.276403000000000       0.170199000000000     
  0.177727000000000       0.375212000000000     
   722.672906402872       0.225341000000000       0.126129000000000     
  0.148666000000000       0.530179000000000     
   393.937564674341       0.143875000000000       9.908800000000000E-002
  0.184840000000000       0.861718000000000     
   5329.16956875220       0.283632000000000       0.149817000000000     
  0.314210000000000       0.995499000000000     
  -13.0259871412111       0.302632000000000       0.119325000000000     
  0.144501000000000       0.600537000000000     
   456.418371053821       0.238607000000000       0.107284000000000     
  0.193127000000000       0.993684000000000     
  -409.349826500881       0.328938000000000       0.313084000000000     
  0.324926000000000       0.513496000000000     
  -445.525273311977       0.314210000000000       0.283632000000000     
  0.149817000000000      -0.980046000000000     
  -1155.46040261073       0.274368000000000       0.268417000000000     
  0.330920000000000       0.663986000000000     
  -595.136427798229       0.327542000000000       0.322595000000000     
  0.311339000000000       0.455075000000000     
  -72.4933009746412       0.182804000000000       0.154933000000000     
  8.649200000000000E-002 -0.879273000000000     
  -2289.18606193694       0.331970000000000       0.222328000000000     
  0.307028000000000       0.689961000000000     
   322.526966229069       0.150419000000000       0.149081000000000     
  9.052000000000000E-002 -0.368342000000000     
  -5579.43478632119       0.225379000000000       0.170576000000000     
  0.233307000000000       0.685920000000000     
  -6310.69609368247       0.268724000000000       0.154168000000000     
  0.300066000000000       0.928325000000000     
   34.4300008052291       0.166162000000000       8.686500000000000E-002
  0.180377000000000       0.996011000000000     
  -4141.23622702325       0.280739000000000       0.263385000000000     
  0.291852000000000       0.567990000000000     
  -1064.74462606141       0.277977000000000       0.125722000000000     
  0.227139000000000       0.992969000000000     
   959.590508792611       0.331970000000000       0.307028000000000     
  0.222328000000000      -2.794600000000000E-002
  -91.1732267115432       0.245401000000000       0.194894000000000     
  0.108706000000000      -0.996971000000000     
  -240.805004714773       0.326490000000000       0.127016000000000     
  0.190833000000000       0.910386000000000     
  -21.6714180133521       0.144501000000000       0.119325000000000     
  0.302632000000000       0.924248000000000     
  -1226.94806618523       0.170313000000000       0.131772000000000     
  0.214358000000000       0.788885000000000     
   1172.17982267884       0.333197000000000       0.190077000000000     
  0.282138000000000       0.763897000000000     
  -273.520189638553       0.162033000000000       0.124714000000000     
  0.329496000000000       0.941392000000000     
   98.0554315868087       0.182596000000000       0.179788000000000     
  0.147757000000000       0.248284000000000     
  -180.539360496566       0.276465000000000       0.260338000000000     
  0.143021000000000      -0.757540000000000     
   2082.19024729511       0.213700000000000       0.213175000000000     
  0.208412000000000       0.475598000000000     
   17.2878458504818       0.308601000000000       0.241225000000000     
  0.326437000000000       0.681195000000000     
  -14.1592288338302       0.330842000000000       0.261376000000000     
  0.219497000000000       0.130472000000000     
   2641.99349472826       0.227082000000000       0.163345000000000     
  0.315043000000000       0.867897000000000     
   120.734640558119       0.292961000000000       0.160124000000000     
  0.141691000000000       1.978500000000000E-002
  -5830.54628301532       0.311978000000000       0.163733000000000     
  0.321832000000000       0.968525000000000     
   755.117320240291       0.204865000000000       0.203346000000000     
  0.265642000000000       0.704853000000000     
   1776.04607451896       0.314545000000000       0.144892000000000     
  0.232965000000000       0.895897000000000     
   2927.35638492562       0.314210000000000       0.149817000000000     
  0.283632000000000       0.994473000000000     
   191.175007174519       0.190006000000000       0.146671000000000     
  0.132692000000000       0.242301000000000     
   2117.33963319976       0.331244000000000       0.251932000000000     
  0.291952000000000       0.548158000000000     
  -1503.32467254052       0.262811000000000       0.260330000000000     
  0.179002000000000      -6.758800000000000E-002
   485.639350112004       0.269140000000000       0.143565000000000     
  0.116626000000000      -0.216322000000000     
   943.307244890792       0.155930000000000       0.150995000000000     
  0.268630000000000       0.837380000000000     
  -2026.25751332095       0.251157000000000       0.134469000000000     
  0.206982000000000       0.807423000000000     
   214.779666135156       0.333197000000000       0.282138000000000     
  0.190077000000000      -0.287116000000000     
  -318.785833271182       0.288959000000000       0.205521000000000     
  0.139177000000000      -0.474330000000000     
  -5953.06988024555       0.300066000000000       0.154168000000000     
  0.268724000000000       0.909762000000000     
   2233.11506086666       0.249087000000000       0.212434000000000     
  0.298503000000000       0.715769000000000     
   5830.39360537672       0.194362000000000       0.162385000000000     
  0.208485000000000       0.653141000000000     
  -210.209010166617       0.239782000000000       9.457300000000000E-002
  0.147416000000000       0.943151000000000     
   991.788833162322       0.252167000000000       0.223100000000000     
  0.230424000000000       0.477722000000000     
  -100.773136014391       0.333111000000000       0.250604000000000     
  0.152763000000000      -0.747816000000000     
   792.681776865504       0.250087000000000       0.161158000000000     
  0.130337000000000      -8.813300000000000E-002
   70.5929967423162       0.332765000000000       0.181529000000000     
  0.175790000000000       0.211941000000000     
   763.768539725570       0.175979000000000       0.113327000000000     
  0.304265000000000       0.990703000000000     
   917.492749000796       0.147213000000000       0.147055000000000     
  0.151178000000000       0.526392000000000     
   2121.22527113708       0.283497000000000       0.282552000000000     
  0.297411000000000       0.547212000000000     
   1213.81388673691       0.153263000000000       0.148015000000000     
  0.179378000000000       0.648094000000000     
   126.792989985891       0.309203000000000       0.292108000000000     
  0.156535000000000      -0.841412000000000     
  -305.630573953888       0.250768000000000       0.250332000000000     
  0.295854000000000       0.641406000000000     
  -55.2034902096428       0.168783000000000       0.145430000000000     
  9.151700000000000E-002 -0.454280000000000     
  -165.279783839030       0.304265000000000       0.113327000000000     
  0.175979000000000       0.971943000000000     
  -313.074955933882       0.326585000000000       0.135106000000000     
  0.161296000000000       0.567485000000000     
  -834.357160429774       0.308233000000000       0.298835000000000     
  0.327902000000000       0.572136000000000     
  -669.753273191246       0.152986000000000       0.107018000000000     
  0.287890000000000       0.965759000000000     
  -1053.19582855931       0.304438000000000       0.298975000000000     
  0.200504000000000      -0.131868000000000     
   196.199078315425       0.145202000000000       0.118065000000000     
  0.241740000000000       0.874801000000000     
   2494.40885450993       0.268285000000000       0.261147000000000     
  0.256191000000000       0.466630000000000     
  -129.605036222316       0.244481000000000       0.239886000000000     
  0.139387000000000      -0.509109000000000     
   779.550902450582       0.333280000000000       0.205260000000000     
  0.160439000000000      -0.209026000000000     
  -1061.99528063328       0.300497000000000       0.161153000000000     
  0.213168000000000       0.667630000000000     
   621.441112630149       0.147034000000000       0.101964000000000     
  0.145541000000000       0.713857000000000     
   155.243593085257       0.323921000000000       0.142919000000000     
  0.109274000000000      -0.584666000000000     
   1480.10935835144       0.316150000000000       0.284965000000000     
  0.154683000000000      -0.877252000000000     
  -316.984416729659       0.301945000000000       0.216419000000000     
  0.129320000000000      -0.897756000000000     
   83.4957285802685       0.180377000000000       0.166162000000000     
  8.686500000000000E-002 -0.982685000000000     
  -361.316831927491       0.331188000000000       0.176422000000000     
  0.135061000000000      -0.396563000000000     
   573.936712452606       0.190588000000000       0.136013000000000     
  0.170621000000000       0.612222000000000     
   3323.19193825316       0.200455000000000       0.127742000000000     
  0.290572000000000       0.951598000000000     
   887.139712409350       0.332234000000000       0.325918000000000     
  0.269762000000000       0.256204000000000     
   284.477786347043       0.330061000000000       0.132125000000000     
  0.143227000000000       0.386286000000000     
   1478.20555463801       0.237919000000000       0.233611000000000     
  0.175594000000000       9.885700000000000E-002
   849.099788599687       0.297056000000000       0.278468000000000     
  0.173962000000000      -0.364626000000000     
   177.271661907933       0.304265000000000       0.175979000000000     
  0.113327000000000      -0.930907000000000     
   100.648865541243       0.255360000000000       0.249874000000000     
  0.129246000000000      -0.909658000000000     
  -596.062126600098       0.147034000000000       0.145541000000000     
  0.101964000000000      -2.909900000000000E-002
   353.980997819418       0.179253000000000       0.143316000000000     
  0.110072000000000      -3.503300000000000E-002
  -2808.55195828588       0.195200000000000       0.177052000000000     
  0.169377000000000       0.402427000000000     
  -1325.00968777483       0.252125000000000       0.148790000000000     
  0.130938000000000       4.829200000000000E-002
   470.488282406720       0.199280000000000       0.194991000000000     
  0.109647000000000      -0.615818000000000     
  -144.087970476927       0.323921000000000       0.109274000000000     
  0.142919000000000       0.784374000000000     
   629.176529287847       0.327328000000000       0.227797000000000     
  0.239131000000000       0.414457000000000     
  -611.277308652599       0.173205000000000       9.934600000000000E-002
  0.159250000000000       0.819261000000000     
   2447.60934624095       0.279097000000000       0.273305000000000     
  0.220345000000000       0.214686000000000     
  -2905.35808319533       0.208136000000000       0.123862000000000     
  0.296639000000000       0.991259000000000     
   289.421100558056       0.175882000000000       8.560500000000000E-002
  0.148053000000000       0.927203000000000     
   565.740586102636       0.332234000000000       0.269762000000000     
  0.325918000000000       0.599904000000000     
  -145.804135783637       0.323713000000000       0.174996000000000     
  0.331073000000000       0.936802000000000     
  -538.128286955746       0.237155000000000       0.147543000000000     
  0.106488000000000      -0.428083000000000     
