# Supplementary material for: Four-Body Nonadditive Potential Energy Surface and the Fourth Virial Coefficient of Helium
Source: J Chem Eng Data. 2023 Nov 29;68(12):3257–64. doi: 10.1021/acs.jced.3c00578 (PMC10726306; doi:10.1021/acs.jced.3c00578)
Supplement: Supplementary file 4 — je3c00578_si_004.zip [file je3c00578_si_004.zip › data/dip3_tot.qz.txt]

           4         215
  0.117881243279801       0.111219653116599       9.917174223364776E-002
  0.259357253160394        5.15136451295662     
   326.505834600629       0.330872000000000       0.330051000000000     
  0.327995000000000       0.492456000000000     
   820.647575314079       0.326866000000000       0.217863000000000     
  0.276272000000000       0.616926000000000     
   70.1682811941094       0.331073000000000       0.174996000000000     
  0.323713000000000       0.933793000000000     
  -31.9136538951664       0.153838000000000       7.941200000000000E-002
  0.151890000000000       0.961949000000000     
   6.29380488434218       0.330061000000000       0.132125000000000     
  0.143227000000000       0.386286000000000     
  -240.900842167140       0.162033000000000       0.124714000000000     
  0.329496000000000       0.941392000000000     
   73.8516301844400       0.296462000000000       0.295573000000000     
  0.177160000000000      -0.395964000000000     
  -21.6826059129315       0.330920000000000       0.274368000000000     
  0.268417000000000       0.387515000000000     
   12.7326687693991       0.332234000000000       0.325918000000000     
  0.269762000000000       0.256204000000000     
   5.71904962644381       0.331188000000000       0.176422000000000     
  0.135061000000000      -0.396563000000000     
  -126.399050084144       0.181529000000000       0.175790000000000     
  0.332765000000000       0.856426000000000     
   65.1743392371108       0.304265000000000       0.113327000000000     
  0.175979000000000       0.971943000000000     
   694.354753016153       0.283632000000000       0.149817000000000     
  0.314210000000000       0.995499000000000     
   133.193185437800       0.330747000000000       0.175780000000000     
  0.232243000000000       0.667580000000000     
   307.650097890632       0.252732000000000       0.176018000000000     
  0.236089000000000       0.667088000000000     
  -8.24768395874966       0.251299000000000       0.244599000000000     
  0.145858000000000      -0.444265000000000     
  -181.306741278711       0.308233000000000       0.298835000000000     
  0.327902000000000       0.572136000000000     
   127.385075254354       0.274368000000000       0.268417000000000     
  0.330920000000000       0.663986000000000     
   11.9352343271792       0.224473000000000       0.137924000000000     
  0.143190000000000       0.365966000000000     
   410.808545806869       0.282138000000000       0.190077000000000     
  0.333197000000000       0.837494000000000     
   8.16579250265452       0.331073000000000       0.323713000000000     
  0.174996000000000      -0.749593000000000     
  0.439117679543912       0.153838000000000       0.151890000000000     
  7.941200000000000E-002 -0.852576000000000     
   95.7284726699943       0.146959000000000       0.146853000000000     
  0.202840000000000       0.737734000000000     
  -362.948848362089       0.250604000000000       0.152763000000000     
  0.333111000000000       0.952524000000000     
  -135.284178915282       0.293231000000000       0.210166000000000     
  0.233798000000000       0.492262000000000     
   174.775707489719       0.143227000000000       0.132125000000000     
  0.330061000000000       0.916402000000000     
  -36.3298931352021       0.284308000000000       0.234864000000000     
  0.139752000000000      -0.691164000000000     
  -292.400154479864       0.235139000000000       0.232028000000000     
  0.324631000000000       0.741235000000000     
   54.3121542125205       0.326343000000000       0.141400000000000     
  0.244651000000000       0.985138000000000     
  -4.00573014202364       0.206446000000000       0.191807000000000     
  0.104031000000000      -0.826711000000000     
  -137.622977829249       0.300066000000000       0.154168000000000     
  0.268724000000000       0.909762000000000     
  -1.23750469462415       0.287890000000000       0.152986000000000     
  0.107018000000000      -0.716175000000000     
  -856.583320039544       0.324665000000000       0.197656000000000     
  0.324045000000000       0.820123000000000     
   2.69036254814672       0.232243000000000       0.175780000000000     
  0.330747000000000       0.852457000000000     
  -19.8970554190175       0.326348000000000       0.320561000000000     
  0.222416000000000      -5.722200000000000E-002
  -405.012369700261       0.333260000000000       0.244256000000000     
  0.326178000000000       0.666107000000000     
  -2.94299163187058       0.314210000000000       0.283632000000000     
  0.149817000000000      -0.980046000000000     
   2.68203553862076       0.333111000000000       0.250604000000000     
  0.152763000000000      -0.747816000000000     
   49.8004438887240       0.211770000000000       9.504100000000000E-002
  0.155550000000000       0.922581000000000     
  -9.33872889063541       0.282535000000000       0.271702000000000     
  0.250358000000000       0.388396000000000     
   256.732250444664       0.223717000000000       0.223233000000000     
  0.230641000000000       0.530588000000000     
  -1.82282608427146       0.327008000000000       0.146115000000000     
  0.105518000000000      -0.803265000000000     
   440.517635558664       0.213594000000000       0.169240000000000     
  0.247862000000000       0.733012000000000     
  -1.84424000852646       0.333305000000000       0.197584000000000     
  0.182282000000000       0.148842000000000     
  -1294.71842563050       0.221270000000000       0.123725000000000     
  0.276415000000000       0.994628000000000     
   6.87044865911310       0.256656000000000       0.100514000000000     
  0.156309000000000       0.944594000000000     
  -453.880554665346       0.215908000000000       0.198247000000000     
  0.298224000000000       0.763008000000000     
  -29.7160181455775       0.146115000000000       0.105518000000000     
  0.327008000000000       0.981357000000000     
   41.6671218734324       0.323921000000000       0.109274000000000     
  0.142919000000000       0.784374000000000     
  -81.5990916631257       0.182674000000000       0.181809000000000     
  0.229936000000000       0.685924000000000     
   397.624463897652       0.314210000000000       0.149817000000000     
  0.283632000000000       0.994473000000000     
   196.645568079435       0.302403000000000       0.283866000000000     
  0.213053000000000       5.642800000000000E-002
   46.7516674608105       0.306168000000000       0.304475000000000     
  0.253629000000000       0.275440000000000     
   7.12129070410807       0.315468000000000       0.249866000000000     
  0.212751000000000       0.156558000000000     
  -5.25748453731899       0.326343000000000       0.244651000000000     
  0.141400000000000      -0.954819000000000     
  -54.3634192865526       0.281476000000000       0.153367000000000     
  0.219978000000000       0.744038000000000     
   11.1522474938920       0.232361000000000       0.224498000000000     
  0.121109000000000      -0.777661000000000     
  -3.59633799480498       0.325374000000000       0.213538000000000     
  0.144154000000000      -0.581746000000000     
  -78.4298200629437       0.147416000000000       9.457300000000000E-002
  0.239782000000000       0.978901000000000     
  -138.985926450675       0.231718000000000       0.144752000000000     
  0.188344000000000       0.639970000000000     
   17.8910955013760       0.274273000000000       0.204898000000000     
  0.157809000000000      -8.549100000000000E-002
   1.60479303163860       0.255360000000000       0.249874000000000     
  0.129246000000000      -0.909658000000000     
  -104.243881288955       0.201820000000000       0.197849000000000     
  0.179437000000000       0.380124000000000     
  -33.7371003641493       0.327588000000000       0.259010000000000     
  0.180659000000000      -0.272146000000000     
  -25.5903271373120       0.150142000000000       0.147945000000000     
  0.125487000000000       0.294800000000000     
   113.851774380105       0.166475000000000       9.050300000000000E-002
  0.195519000000000       0.994480000000000     
   46.1884128146161       0.317734000000000       0.169970000000000     
  0.173391000000000       0.303987000000000     
   703.371296234632       0.315098000000000       0.183733000000000     
  0.304957000000000       0.837777000000000     
   225.209858135616       0.272455000000000       0.126718000000000     
  0.206639000000000       0.903317000000000     
  -1.04590330936680       0.245401000000000       0.194894000000000     
  0.108706000000000      -0.996971000000000     
  -1.91445097554045       0.204191000000000       0.145666000000000     
  9.483000000000000E-002 -0.596194000000000     
   170.712679798448       0.332234000000000       0.269762000000000     
  0.325918000000000       0.599904000000000     
  -160.168286097434       0.280760000000000       0.198031000000000     
  0.294456000000000       0.740924000000000     
   6.76906250985689       0.302794000000000       0.155168000000000     
  0.167469000000000       0.394292000000000     
  -874.316351232647       0.298008000000000       0.223651000000000     
  0.312979000000000       0.701276000000000     
   460.253522573583       0.283497000000000       0.282552000000000     
  0.297411000000000       0.547212000000000     
  -7.54792290623081       0.296639000000000       0.208136000000000     
  0.123862000000000      -0.948774000000000     
   156.677138998334       0.327902000000000       0.308233000000000     
  0.298835000000000       0.436026000000000     
   77.2490092524995       0.300066000000000       0.268724000000000     
  0.154168000000000      -0.690221000000000     
  -14.9199736464824       0.276778000000000       0.129962000000000     
  0.150688000000000       0.507551000000000     
  -15.0322205822925       0.315405000000000       0.228624000000000     
  0.186360000000000       1.408000000000000E-002
   44.1765392926236       0.148442000000000       0.141199000000000     
  0.267543000000000       0.854841000000000     
   45.2770491956011       0.169574000000000       0.167476000000000     
  0.144791000000000       0.322746000000000     
   386.529848189842       0.265293000000000       0.229252000000000     
  0.276498000000000       0.612915000000000     
  -14.0793752993797       0.302632000000000       0.144501000000000     
  0.119325000000000      -0.249765000000000     
  -490.281868870090       0.268724000000000       0.154168000000000     
  0.300066000000000       0.928325000000000     
   11.5405302302760       0.333280000000000       0.160439000000000     
  0.205260000000000       0.644776000000000     
   11.1744493327830       0.215619000000000       0.148870000000000     
  0.121175000000000      -2.364100000000000E-002
  -348.825723581713       0.327542000000000       0.322595000000000     
  0.311339000000000       0.455075000000000     
   5.52577674570763       0.163714000000000       0.163273000000000     
  0.105797000000000      -0.194049000000000     
  -593.684498080369       0.258631000000000       0.212362000000000     
  0.327176000000000       0.762943000000000     
  -58.6855510967679       0.252578000000000       0.250531000000000     
  0.258882000000000       0.527946000000000     
   17.7092497744275       0.330061000000000       0.143227000000000     
  0.132125000000000       1.519800000000000E-002
   367.431075593296       0.256038000000000       0.161746000000000     
  0.267035000000000       0.816963000000000     
  -80.2591000897339       0.247200000000000       0.182111000000000     
  0.171363000000000       0.280543000000000     
  -14.7177715393544       0.238572000000000       0.237246000000000     
  0.177063000000000       9.733899999999999E-002
  -87.2480079023723       0.278347000000000       0.252715000000000     
  0.191965000000000       5.024500000000000E-002
  0.992262178831020       0.239782000000000       0.147416000000000     
  9.457300000000000E-002 -0.855339000000000     
   49.6638690797638       0.333197000000000       0.282138000000000     
  0.190077000000000      -0.287116000000000     
   28.0293113806372       0.205885000000000       0.205385000000000     
  0.140133000000000      -7.666700000000000E-002
  -930.521767362090       0.311978000000000       0.163733000000000     
  0.321832000000000       0.968525000000000     
   70.2715407083519       0.147034000000000       0.101964000000000     
  0.145541000000000       0.713857000000000     
   307.210477945879       0.183256000000000       0.154851000000000     
  0.326734000000000       0.881308000000000     
  -563.454520845905       0.230752000000000       0.200171000000000     
  0.239344000000000       0.606970000000000     
   26.9459660900707       0.156009000000000       0.150834000000000     
  0.114690000000000       0.106095000000000     
   138.512078273926       0.189852000000000       0.152042000000000     
  0.197012000000000       0.652915000000000     
   17.8817636830927       0.247916000000000       0.178595000000000     
  0.115826000000000      -0.595924000000000     
   77.2336264882437       0.145202000000000       0.118065000000000     
  0.241740000000000       0.874801000000000     
  -5.44133597062839       0.260409000000000       0.229797000000000     
  0.125994000000000      -0.876997000000000     
  -736.206615223894       0.331244000000000       0.251932000000000     
  0.291952000000000       0.548158000000000     
   213.836983930402       0.291887000000000       0.241914000000000     
  0.252478000000000       0.463826000000000     
   194.426399778098       0.212042000000000       0.136063000000000     
  0.315299000000000       0.954938000000000     
  -39.0729335456466       0.144501000000000       0.119325000000000     
  0.302632000000000       0.924248000000000     
   244.812439900456       0.315129000000000       0.239356000000000     
  0.327159000000000       0.685702000000000     
   52.4055605488383       0.323320000000000       0.313532000000000     
  0.181685000000000      -0.535019000000000     
   135.108231207567       0.314545000000000       0.144892000000000     
  0.232965000000000       0.895897000000000     
  -752.587683041461       0.269134000000000       0.257887000000000     
  0.298510000000000       0.611464000000000     
  -47.1487074661493       0.309203000000000       0.292108000000000     
  0.156535000000000      -0.841412000000000     
   21.2567271431016       0.269140000000000       0.143565000000000     
  0.116626000000000      -0.216322000000000     
  -6.22899899028763       0.150419000000000       0.149081000000000     
  9.052000000000000E-002 -0.368342000000000     
   77.2092074606631       0.204865000000000       0.203346000000000     
  0.265642000000000       0.704853000000000     
   7.70610108748015       0.242881000000000       0.214278000000000     
  0.143169000000000      -0.261683000000000     
   83.9399393613955       0.327328000000000       0.227797000000000     
  0.239131000000000       0.414457000000000     
   64.6301279921883       0.324665000000000       0.324045000000000     
  0.197656000000000      -0.346453000000000     
   263.171739741192       0.254174000000000       0.210130000000000     
  0.200143000000000       0.351494000000000     
   2.94915974861837       0.147213000000000       0.147055000000000     
  0.151178000000000       0.526392000000000     
   24.8345800724731       0.304438000000000       0.298975000000000     
  0.200504000000000      -0.131868000000000     
   14.5920104898112       0.199938000000000       0.186382000000000     
  0.114978000000000      -0.406944000000000     
   9.07982693603954       0.145430000000000       9.151700000000000E-002
  0.168783000000000       0.875601000000000     
  -28.7339319266359       0.329066000000000       0.295311000000000     
  0.203007000000000      -0.173134000000000     
  -18.9441714796207       0.178351000000000       0.123060000000000     
  0.146315000000000       0.557035000000000     
   13.4504634702346       0.321832000000000       0.311978000000000     
  0.163733000000000      -0.872136000000000     
   65.0864682729982       0.314789000000000       0.268424000000000     
  0.167629000000000      -0.490809000000000     
  -295.133494125404       0.295941000000000       0.135461000000000     
  0.242898000000000       0.981480000000000     
   1.17893507656031       0.323921000000000       0.142919000000000     
  0.109274000000000      -0.584666000000000     
   3.23192053705757       0.160084000000000       0.158861000000000     
  9.078400000000000E-002 -0.542777000000000     
   700.567927945528       0.325677000000000       0.279093000000000     
  0.302600000000000       0.515609000000000     
   195.591919372120       0.180299000000000       0.178228000000000     
  0.289264000000000       0.808044000000000     
  0.362524192341228       0.180377000000000       0.166162000000000     
  8.686500000000000E-002 -0.982685000000000     
  -503.334679819978       0.244481000000000       0.139387000000000     
  0.239886000000000       0.865958000000000     
  -33.0769277121919       0.331188000000000       0.135061000000000     
  0.176422000000000       0.711400000000000     
  -466.924545230091       0.322337000000000       0.197688000000000     
  0.255101000000000       0.632319000000000     
  -96.7850438889781       0.238607000000000       0.107284000000000     
  0.193127000000000       0.993684000000000     
  0.192653757676366       0.220831000000000       0.184172000000000     
  0.206787000000000       0.540960000000000     
   63.0859307443011       0.224744000000000       0.220443000000000     
  0.175742000000000       0.198135000000000     
  -9.12076502878585       0.276253000000000       0.154393000000000     
  0.137723000000000       4.975800000000000E-002
   21.5671158584857       0.277974000000000       0.272799000000000     
  0.180294000000000      -0.166244000000000     
  -134.465210113353       0.185968000000000       0.126128000000000     
  0.242087000000000       0.876219000000000     
   48.2460384100241       0.214808000000000       0.144742000000000     
  0.294535000000000       0.899749000000000     
  -20.2674293323826       0.221705000000000       0.220232000000000     
  0.138563000000000      -0.271522000000000     
  -357.874357100428       0.333197000000000       0.190077000000000     
  0.282138000000000       0.763897000000000     
   7.07508288910469       0.184840000000000       0.143875000000000     
  9.908800000000000E-002 -0.322737000000000     
  -126.717402375936       0.159885000000000       0.155396000000000     
  0.239710000000000       0.784212000000000     
   1203.98152855976       0.259182000000000       0.227463000000000     
  0.312858000000000       0.707376000000000     
   443.547139052351       0.212124000000000       0.203057000000000     
  0.321859000000000       0.793058000000000     
   14.9217526722496       0.316150000000000       0.284965000000000     
  0.154683000000000      -0.877252000000000     
   4.11560427728246       0.304265000000000       0.175979000000000     
  0.113327000000000      -0.930907000000000     
  -85.0788275407170       0.317839000000000       0.290401000000000     
  0.168706000000000      -0.617413000000000     
  -159.779884797601       0.146315000000000       0.123060000000000     
  0.178351000000000       0.731991000000000     
  -133.121085341584       0.326437000000000       0.308601000000000     
  0.241225000000000       0.135974000000000     
  -143.152509050360       0.255612000000000       0.251971000000000     
  0.226004000000000       0.369627000000000     
  -354.775342217326       0.302292000000000       0.269666000000000     
  0.279025000000000       0.483004000000000     
   195.567021279832       0.194894000000000       0.108706000000000     
  0.245401000000000       0.999406000000000     
   113.400945469522       0.244651000000000       0.141400000000000     
  0.326343000000000       0.991675000000000     
   58.7050890330915       0.241495000000000       0.108817000000000     
  0.143418000000000       0.696123000000000     
  -74.4938450805596       0.289856000000000       0.188134000000000     
  0.193782000000000       0.368781000000000     
   2.76223859923103       0.247916000000000       0.115826000000000     
  0.178595000000000       0.853677000000000     
  -157.895070159305       0.271490000000000       0.232048000000000     
  0.203447000000000       0.251323000000000     
   25.6180955293300       0.194306000000000       0.152460000000000     
  0.162456000000000       0.468323000000000     
   260.490761127952       0.251553000000000       0.166663000000000     
  0.312846000000000       0.871764000000000     
  -293.597082281508       0.264675000000000       0.179427000000000     
  0.283093000000000       0.780227000000000     
  -83.6336471394910       0.184840000000000       9.908800000000000E-002
  0.143875000000000       0.758345000000000     
  -264.991677241874       0.161907000000000       0.153553000000000     
  0.314688000000000       0.875878000000000     
  -1.03385641472878       0.197525000000000       0.160678000000000     
  9.590499999999999E-002 -0.703894000000000     
  -3.92393390054101       0.198862000000000       0.143589000000000     
  0.129516000000000       0.202364000000000     
   263.928097559379       0.175979000000000       0.113327000000000     
  0.304265000000000       0.990703000000000     
   26.0602074306635       0.249843000000000       0.183831000000000     
  0.152823000000000       6.415400000000000E-002
   20.6058837544116       0.282048000000000       0.165448000000000     
  0.128909000000000      -0.258388000000000     
   16.5289841127400       0.295941000000000       0.242898000000000     
  0.135461000000000      -0.939154000000000     
  -5.40178638322008       0.187866000000000       0.183109000000000     
  0.105532000000000      -0.544078000000000     
   476.896650774007       0.323713000000000       0.174996000000000     
  0.331073000000000       0.936802000000000     
   2.70759199448189       0.283616000000000       0.176322000000000     
  0.124987000000000      -0.485475000000000     
   182.707182207420       0.333260000000000       0.326178000000000     
  0.244256000000000       8.923300000000001E-002
   9.85948776023676       0.333280000000000       0.205260000000000     
  0.160439000000000      -0.209026000000000     
   816.801930797396       0.326348000000000       0.222416000000000     
  0.320561000000000       0.721231000000000     
   1372.54647596499       0.229797000000000       0.125994000000000     
  0.260409000000000       0.972602000000000     
  -316.787008764707       0.328938000000000       0.313084000000000     
  0.324926000000000       0.513496000000000     
  -68.6444439517347       0.326490000000000       0.127016000000000     
  0.190833000000000       0.910386000000000     
  -233.148778844759       0.210750000000000       0.175905000000000     
  0.309785000000000       0.823227000000000     
   2.40048496625328       0.326490000000000       0.190833000000000     
  0.127016000000000      -0.783297000000000     
  -22.8978827468188       0.332863000000000       0.151573000000000     
  0.147451000000000       0.165440000000000     
  -249.017262867776       0.211667000000000       0.153187000000000     
  0.237445000000000       0.765182000000000     
  0.289575034184626       0.323967000000000       0.187045000000000     
  0.162291000000000       4.344000000000000E-003
  -482.699144650590       0.316150000000000       0.154683000000000     
  0.284965000000000       0.965456000000000     
  -13.6955478079990       0.237155000000000       0.147543000000000     
  0.106488000000000      -0.428083000000000     
   386.013672962556       0.317839000000000       0.168706000000000     
  0.290401000000000       0.889471000000000     
   94.7916420466093       0.279097000000000       0.273305000000000     
  0.220345000000000       0.214686000000000     
  -45.0151010985541       0.179914000000000       0.172672000000000     
  0.128473000000000       5.975500000000000E-002
   30.5305807619257       0.195519000000000       9.050300000000000E-002
  0.166475000000000       0.992378000000000     
  -11.9736385458332       0.250629000000000       0.229884000000000     
  0.132942000000000      -0.626265000000000     
  -344.039684923228       0.191807000000000       0.104031000000000     
  0.206446000000000       0.958967000000000     
  -90.5173821130110       0.287890000000000       0.107018000000000     
  0.152986000000000       0.872722000000000     
  -36.5180689769475       0.333305000000000       0.182282000000000     
  0.197584000000000       0.409576000000000     
   236.473435364573       0.183353000000000       0.114246000000000     
  0.194551000000000       0.837277000000000     
  -4.79645602893037       0.147034000000000       0.145541000000000     
  0.101964000000000      -2.909900000000000E-002
  -197.420763303381       0.320745000000000       0.316594000000000     
  0.235895000000000       8.766200000000000E-002
   43.5432000384464       0.286336000000000       0.197044000000000     
  0.175106000000000       0.150617000000000     
  -31.6213501213021       0.302632000000000       0.119325000000000     
  0.144501000000000       0.600537000000000     
  -54.2807504634270       0.311595000000000       0.311561000000000     
  0.193221000000000      -0.300155000000000     
  -150.448542383829       0.315098000000000       0.304957000000000     
  0.183733000000000      -0.422712000000000     
  -33.0583456897789       0.228996000000000       0.166006000000000     
  0.124316000000000      -0.177694000000000     
  -25.5138883142434       0.313038000000000       0.213449000000000     
  0.149809000000000      -0.414408000000000     
   82.8992813625848       0.286641000000000       0.148502000000000     
  0.180037000000000       0.567524000000000     
  -42.2092953527932       0.270371000000000       0.267472000000000     
  0.187527000000000      -2.814800000000000E-002
  -27.4733865881261       0.297770000000000       0.157151000000000     
  0.133681000000000      -9.798899999999999E-002
