# Supplementary material for: Four-Body Nonadditive Potential Energy Surface and the Fourth Virial Coefficient of Helium
Source: J Chem Eng Data. 2023 Nov 29;68(12):3257–64. doi: 10.1021/acs.jced.3c00578 (PMC10726306; doi:10.1021/acs.jced.3c00578)
Supplement: Supplementary file 4 — je3c00578_si_004.zip [file je3c00578_si_004.zip › data/e_01_tz.txt]

           7         125
  3.912683212395161E-002  4.879528199354185E-002  4.559688305566063E-002
  5.139727294148907E-002  4.610106807419301E-002  4.350416873823620E-002
  2.424716190285969E-002   8614377.87506339     
  1.250836095594099E-003  3.703703701397188E-002  3.703703701397188E-002
  3.703703701397188E-002  3.703703701397188E-002  3.703703701397188E-002
  3.703703701397188E-002  3.703703701397189E-002
  1.162658445176122E-002  3.696683214438424E-002  3.647904453248759E-002
  1.767631177601823E-002  3.314551083038144E-002  1.939421552961391E-002
  2.130552509453685E-002  2.624053910731407E-002
 -2.723118230973337E-002  3.685058448175332E-002  3.671453564560650E-002
  3.655043610934301E-002  1.499797803247570E-002  2.018239019659904E-002
  2.353927474514253E-002  2.657636392304613E-002
   2.34314909582688       3.690596833497692E-002  3.671262891628174E-002
  1.183027079202051E-002  1.665023964411646E-002  3.499248883031304E-002
  3.580293445078689E-002  2.634531849739547E-002
 -0.115697631271867       3.672724421343476E-002  3.667176071772775E-002
  2.394012470681866E-002  2.821573567293393E-002  3.579587726100088E-002
  1.026091986120010E-002  2.634265432108285E-002
  0.261784711214529       3.687405872012778E-002  3.601600563424895E-002
  3.538101599237839E-002  3.530216300913076E-002  7.386736584655804E-003
  3.657520271064153E-002  2.766333756981871E-002
 -0.189519188865655       3.642006984424041E-002  2.581358168086684E-002
  2.212817361094028E-002  1.916911223039329E-002  2.485894926881314E-002
  3.632783500804647E-002  2.667328361523916E-002
 -0.180916978401823       3.648671135337993E-002  3.497823150825007E-002
  3.434295145098992E-002  3.466692319847646E-002  2.770991792365598E-002
  7.741004767120209E-003  2.623330505980027E-002
 -0.198415512753690       3.687836285858488E-002  3.565429517163862E-002
  3.524219323851625E-002  1.036184492269752E-002  2.135513805251651E-002
  3.649663914378476E-002  2.684457052973624E-002
  0.321073828130658       3.684116286114129E-002  3.626286682673054E-002
  3.544317725531663E-002  7.453083624137556E-003  3.619460410203484E-002
  3.549666912909735E-002  2.771719367374989E-002
 -8.838985744051367E-002  3.644740039478546E-002  3.631847448772234E-002
  8.691050306628931E-003  3.549940197957240E-002  2.523860199848099E-002
  3.558480920508821E-002  2.675487331448902E-002
  7.139473971133732E-002  3.356718470543854E-002  3.356718470543854E-002
  3.356718470543854E-002  3.356718470543854E-002  3.356718470543854E-002
  3.356718470543854E-002  3.356718470543855E-002
 -0.253805574011721       3.691829952035229E-002  3.627983642094557E-002
  3.468015864324858E-002  3.420481489669185E-002  1.379441953220261E-002
  1.665043707417154E-002  2.673216088732707E-002
  0.107743802339689       3.641590466111936E-002  3.604584757480739E-002
  3.358648505547606E-002  3.518555042795225E-002  2.555547843117307E-002
  3.255084728099532E-002  3.299541491571088E-002
 -0.226984431130565       3.699400680340881E-002  3.625358116366340E-002
  3.532897790272598E-002  3.193201843708252E-002  3.424772644712707E-002
  9.178069480248126E-003  2.793854614810393E-002
 -0.257602121214170       3.641381579021762E-002  3.510982100788158E-002
  3.437709917717621E-002  1.119870982925227E-002  3.450757613834422E-002
  1.933996617252717E-002  2.626739661993182E-002
  0.354204828805567       3.628426788961091E-002  3.613797579872865E-002
  2.861664603974588E-002  2.466615348480037E-002  1.454484908893893E-002
  2.412512803671695E-002  2.621783741042362E-002
  3.566681620614993E-002  2.782647410444667E-002  2.782647410444667E-002
  2.782647410444667E-002  2.782647410444667E-002  2.782647410444667E-002
  2.782647410444667E-002  2.782647410444666E-002
 -4.508322765190467E-002  3.690758774678572E-002  3.681343434669437E-002
  1.953595837338871E-002  2.156800224665997E-002  2.055294441977767E-002
  3.602202175376059E-002  2.740741830104865E-002
 -8.916529395872275E-002  3.630672278975224E-002  3.573922763668552E-002
  1.235306145468948E-002  3.086002791860030E-002  3.563164613999863E-002
  3.482775316408596E-002  2.915260794976013E-002
  0.106742529117224       3.663446799956546E-002  3.555271901242552E-002
  2.746835925644487E-002  2.381003584103407E-002  3.370273674142153E-002
  3.643470442885009E-002  3.186074911085866E-002
   1.28806169284567       3.342718555840009E-002  3.341122909340689E-002
  1.441791362856377E-002  2.156837094395209E-002  3.228768550362279E-002
  3.240812392903384E-002  2.671368530587298E-002
  6.372168887033339E-002  3.585977626422974E-002  2.772321678924618E-002
  2.746713919222681E-002  2.645586200764535E-002  1.369463898622545E-002
  3.477697846959332E-002  2.647106997173734E-002
 -0.171563660458996       3.703363061628899E-002  3.599135960534745E-002
  2.141221231451778E-002  3.318973534633009E-002  9.934613898852480E-003
  3.520954480649874E-002  2.630541834309368E-002
 -0.250980462662389       3.658774954311429E-002  2.998487562236766E-002
  1.704313196148144E-002  2.984237956822131E-002  2.979553193648921E-002
  2.686266220103568E-002  2.764734933131101E-002
 -8.241577142746346E-003  3.454051733599407E-002  3.387422636896135E-002
  3.325404440628542E-002  2.671813484850744E-002  9.547009764279562E-003
  3.266711404849040E-002  2.621024988420639E-002
 -0.220341584569856       3.140321460962434E-002  3.128807078517783E-002
  2.320497924620856E-002  3.054255523593086E-002  2.510943882321218E-002
  3.137247999388098E-002  2.861129732045545E-002
  0.143676636645483       3.687098995238999E-002  3.680271113275886E-002
  8.145168772997344E-003  2.838383802769787E-002  3.618720878387315E-002
  2.900794001908549E-002  2.627854400233621E-002
 -0.417913805946797       3.127194248725736E-002  3.037647213902224E-002
  3.006655871673723E-002  1.578040198816374E-002  2.833690207953497E-002
  2.806094419258300E-002  2.665169112118166E-002
 -0.321675484392790       3.693605855947361E-002  3.655760829651388E-002
  2.047714265868794E-002  1.448774641598081E-002  2.905258160012593E-002
  2.966685038606934E-002  2.648657368119579E-002
 -1.265313191912572E-002  3.698989959008828E-002  3.654345674689607E-002
  3.378830957622424E-002  3.618516085511268E-002  3.611280881300111E-002
  1.989114751161761E-002  3.254006950464469E-002
  0.410469530354039       3.200682037490713E-002  3.079514347732267E-002
  3.038286343483594E-002  3.023280467840182E-002  1.823056251435599E-002
  2.762242218669887E-002  2.774271467941096E-002
 -0.227731824383710       3.578274694498926E-002  3.516004147495133E-002
  1.325858014252421E-002  3.438068942733156E-002  3.121106461349584E-002
  1.806042502491964E-002  2.619762175314346E-002
 -0.893700603352422       3.687844140774958E-002  3.533299779146397E-002
  3.399869201872877E-002  1.884285249291634E-002  1.200847753713238E-002
  3.578907566356373E-002  2.665631155243722E-002
 -7.067019421714291E-002  3.639318453668898E-002  2.801021795423856E-002
  1.883336272884886E-002  2.766077140567103E-002  2.257757369503838E-002
  2.704259336502120E-002  2.621052492568990E-002
  3.300401731643953E-002  3.351354173358145E-002  3.271441369718478E-002
  1.926981546453980E-002  2.530406617811784E-002  3.265076197820515E-002
  1.908002939301887E-002  2.632792405234049E-002
  0.233723351636960       3.682621822758365E-002  3.180836927486060E-002
  1.111813320872205E-002  2.293010471310387E-002  3.096855359333665E-002
  3.567837375445961E-002  2.628716402969904E-002
 -0.230492023837469       3.651789943235824E-002  3.109054340716449E-002
  2.962564491997464E-002  2.878434160846026E-002  3.000730106764561E-002
  1.142599815387078E-002  2.631357665533145E-002
  0.285429923447279       3.688345306988693E-002  3.674808937625663E-002
  7.790442511922287E-003  3.057948601712128E-002  3.629127919993966E-002
  3.685811204687384E-002  2.749364588745805E-002
 -0.204744432093836       3.669357186496699E-002  3.532547783585514E-002
  2.932128477222138E-002  7.630480689370616E-003  3.191939221672988E-002
  3.587714371067995E-002  2.631565799635088E-002
  2.277469279902822E-003  3.680778320249382E-002  3.257318110907428E-002
  3.214632426338969E-002  2.289708919636051E-002  1.951801485663479E-002
  2.884663297689643E-002  2.814321452096571E-002
 -0.353998128462178       3.594316685312571E-002  2.922683258222855E-002
  2.887459666839877E-002  1.394815794681219E-002  2.915840380703529E-002
  3.449918721861762E-002  2.742630158274529E-002
  0.615465980088717       3.633851563431399E-002  3.607529160004028E-002
  3.201688440513856E-002  3.412628458399974E-002  3.558154853486488E-002
  7.105325566742831E-003  2.669781111284968E-002
  6.778462879435844E-002  3.673800752623932E-002  3.611135168259873E-002
  3.563502684246729E-002  2.202560007382149E-002  3.070272912747107E-002
  1.053456492177476E-002  2.637705437993411E-002
 -0.228904447826626       3.678330651674292E-002  3.677422756577368E-002
  1.877580087225640E-002  2.060337446721038E-002  3.656711412743148E-002
  2.065479123391417E-002  2.708988167909442E-002
  0.269600211440449       3.681749349727772E-002  3.677014136086351E-002
  2.633825341080979E-002  3.285967313507696E-002  1.835493705940201E-002
  3.607617537256920E-002  3.031299536099129E-002
 -4.470593478943950E-002  3.438631215341856E-002  3.342454099642087E-002
  3.019714077853232E-002  3.307197750788389E-002  1.756238046910068E-002
  1.686322529907326E-002  2.641801469699896E-002
  0.174603476463416       3.677475933231988E-002  3.661756130778235E-002
  2.411736140350405E-002  3.570602626664963E-002  3.456543863316943E-002
  1.925395169504763E-002  3.028624419805305E-002
  0.183020734194081       3.697416014604835E-002  2.903526907213163E-002
  2.799610703536243E-002  1.675271152424303E-002  2.845083530884828E-002
  2.535945292883123E-002  2.671203479448808E-002
 -0.154336694958480       3.651412035021506E-002  3.629422100626867E-002
  2.258959988411267E-002  3.545730103754277E-002  3.066245495904180E-002
  3.291707980194920E-002  3.198822384904517E-002
  0.287218242019789       3.629692586179589E-002  3.572688070596038E-002
  3.498131318918192E-002  2.188815867274945E-002  2.411533135676423E-002
  3.526621075957925E-002  3.074400100237935E-002
  0.218484713341924       3.549071900887067E-002  3.490959927256742E-002
  2.552665565927124E-002  1.783989462211724E-002  1.822078095710371E-002
  3.263360920336663E-002  2.636005590425040E-002
 -0.302998777040842       3.178842026043045E-002  3.166409537603686E-002
  3.098507176375281E-002  3.080976646510554E-002  3.088955861856198E-002
  1.256654143621769E-002  2.682979796536022E-002
  0.545027916214418       3.697167862631334E-002  3.585124058859124E-002
  3.359310396936770E-002  2.172719945183420E-002  3.490366944794217E-002
  2.261178499242238E-002  3.023237014944903E-002
  0.305402888948919       3.307241552711480E-002  3.058357780630015E-002
  1.306070221306721E-002  3.019413349531555E-002  2.588760734628088E-002
  3.218704293045076E-002  2.631899991523577E-002
  0.291962653510574       3.681502727299319E-002  3.632438506782275E-002
  3.441063397073565E-002  3.130200272539006E-002  2.202028736781511E-002
  2.252400427648989E-002  2.989919277428772E-002
  0.202212775098987       3.682482645191617E-002  3.105649845955074E-002
  2.969567993600437E-002  2.980122152144672E-002  1.264654596891545E-002
  2.529408939237895E-002  2.620406001760905E-002
  0.308584207209259       3.652334220359613E-002  3.639330717822765E-002
  2.673070007282247E-002  3.611324029112097E-002  1.122452841174529E-002
  2.414825923215178E-002  2.651879543441600E-002
 -0.225791288183965       3.087513215004394E-002  3.056128015575237E-002
  2.311260641759969E-002  3.004478264816005E-002  2.721931973376081E-002
  2.063244030200699E-002  2.676934245839404E-002
  7.192233000234792E-002  3.696880506923433E-002  3.471455192518464E-002
  3.433089824978439E-002  6.979934521402611E-003  3.446113840058124E-002
  3.209002815076686E-002  2.641986140798261E-002
 -0.345596560675171       3.681897063303702E-002  3.151589242518655E-002
  1.560876686746052E-002  3.149041414845704E-002  1.817647591522441E-002
  3.526531247547474E-002  2.674038197404352E-002
 -4.939301394637265E-002  3.644023669968585E-002  3.150250832367712E-002
  2.907681162828383E-002  2.998702470723561E-002  2.694348186345953E-002
  3.537115359370124E-002  3.137508452601188E-002
 -0.133095574959119       3.406753647877531E-002  3.385230781889093E-002
  2.736173395014864E-002  3.190291089617470E-002  1.076440777080269E-002
  3.390540368353789E-002  2.676251968175733E-002
  0.443928946609188       3.702911276011273E-002  3.682471289723954E-002
  1.640809910066970E-002  2.776364429055810E-002  3.105103995554962E-002
  3.148346203355293E-002  2.910020232034466E-002
  0.382918014302641       3.365260622367910E-002  2.522100263705981E-002
  2.377972969365769E-002  2.505227035192754E-002  2.389368462472775E-002
  3.216011190222005E-002  2.701298778306943E-002
 -0.460937296447325       3.660865943304087E-002  3.613744511521032E-002
  2.646129190933686E-002  3.570463952058488E-002  3.489140410834514E-002
  9.659897914783423E-003  2.737965628431012E-002
  0.220563701674703       3.251851889499859E-002  3.125995917384902E-002
  2.746183656132901E-002  2.197509874948162E-002  3.121055828858146E-002
  3.222345718609272E-002  2.917710564297193E-002
 -4.828380222256252E-002  3.686010153917077E-002  3.607074276248938E-002
  7.912574435356827E-003  3.536962673251946E-002  3.412610606186457E-002
  2.974175312222424E-002  2.688554635204210E-002
  0.711127978544634       3.636323072436709E-002  3.040724738954997E-002
  1.820095840172254E-002  1.880517803394601E-002  2.986915291998235E-002
  3.007421722990379E-002  2.641829298913732E-002
 -2.054433526719220E-002  3.423844792251317E-002  3.410200707108610E-002
  3.378604645309774E-002  2.440010758068264E-002  3.320198074849962E-002
  1.093576658124062E-002  2.654031410507190E-002
 -0.712156364312635       3.657373856777530E-002  3.600763922893208E-002
  3.377543604138313E-002  3.084502306882375E-002  1.390392605517270E-002
  3.634082544184672E-002  2.974954886492211E-002
 -0.858169653743796       3.595705599771681E-002  3.358441963683349E-002
  2.390372768140432E-002  2.683832304698532E-002  2.108343025484958E-002
  1.987120120713896E-002  2.621509258593674E-002
  0.314923819507612       3.693643600040871E-002  3.241152610388093E-002
  2.117737873654475E-002  3.235933468092649E-002  2.623045252098019E-002
  1.507340224813673E-002  2.621242623238072E-002
  0.198584506208225       3.327109742123600E-002  3.273546268540135E-002
  1.987367647722853E-002  2.822858721834927E-002  1.727916069713032E-002
  3.246934080466155E-002  2.645502526446228E-002
  0.217610891432356       3.480901795160948E-002  3.476531298854393E-002
  3.418724016418103E-002  1.362212872202303E-002  3.258214363638647E-002
  3.118557169153643E-002  2.881686399818578E-002
  0.639346985190103       3.681536489104810E-002  3.645205092894122E-002
  1.994745895629056E-002  2.377926051410372E-002  2.903999963220566E-002
  1.813373853500696E-002  2.635644469124280E-002
  0.439625798915262       3.640682190814262E-002  3.259247781106022E-002
  3.253142800021938E-002  2.248751255815123E-002  2.578200942383456E-002
  1.506756606616412E-002  2.638258991303363E-002
  0.415732819428683       3.700256211257147E-002  3.327293567869499E-002
  1.959043058403279E-002  2.682823606349196E-002  2.063353816144984E-002
  3.667304299882159E-002  2.807458068325575E-002
 -0.286429595215288       3.552288194621025E-002  3.527573435726260E-002
  3.425263661469500E-002  2.693077189728746E-002  3.078712803129996E-002
  3.223076953141830E-002  3.235398795844018E-002
  0.123974008265251       3.368375807479742E-002  3.351985582848426E-002
  1.035466216467501E-002  3.306646077143632E-002  3.312814571226270E-002
  2.705645519842858E-002  2.650243179779951E-002
 -0.425840148234169       3.404857601511183E-002  2.823020264407957E-002
  2.696502283036805E-002  2.117990452351034E-002  1.772279317312620E-002
  3.389762805580920E-002  2.628491255049572E-002
 -0.299811125410292       3.645349827695065E-002  3.639156885273011E-002
  1.691800785072611E-002  3.371035551063114E-002  3.363520513731054E-002
  1.350831476487681E-002  2.646719799876999E-002
  0.271253411096367       3.664837298276830E-002  3.414934124097187E-002
  2.122667325774974E-002  1.352935012953435E-002  3.404099608622993E-002
  3.540966212241114E-002  2.750763947884380E-002
  0.365444270799851       3.700616816309923E-002  3.627506016321582E-002
  1.093309491010750E-002  3.037894869198779E-002  2.199162937706818E-002
  3.445290071072007E-002  2.639045551057337E-002
 -0.792931572562455       3.254881837798974E-002  3.231137050882051E-002
  2.961377557717158E-002  2.114082917011756E-002  2.376687449799770E-002
  2.135694600795340E-002  2.634326522766158E-002
  7.112743716200694E-002  3.689750558367474E-002  3.370065172883790E-002
  3.357240975777533E-002  3.265516676123193E-002  2.734307517079853E-002
  1.737699162146407E-002  2.941475797321772E-002
  0.586598453473225       2.953141548045320E-002  2.860983775727005E-002
  2.826765126828063E-002  2.413717123266387E-002  2.545432498214892E-002
  2.212329831368597E-002  2.621588575852012E-002
   1.11254634045863       3.607696546687519E-002  3.598918321674115E-002
  3.536258146039872E-002  2.006382065087696E-002  1.355663364742045E-002
  3.390442679690953E-002  2.740278116771045E-002
  0.416641063275165       3.666581043659652E-002  3.067031251860525E-002
  2.949169613537346E-002  1.309823405796345E-002  2.036957328863685E-002
  3.646670670782313E-002  2.618957256651136E-002
  0.461073870651666       3.676189366639261E-002  3.646963268927980E-002
  3.045453433055410E-002  1.018533193525952E-002  3.012674646717478E-002
  2.928139525217772E-002  2.675572574256921E-002
 -6.554931078333100E-002  3.687357932928708E-002  3.556691332774548E-002
  1.722295202590345E-002  3.554313710069262E-002  2.443148228463418E-002
  2.920214661725663E-002  2.881807071192171E-002
 -2.189170787949369E-003  3.664848345516381E-002  3.664589534418180E-002
  3.452832011730968E-002  3.354002181660758E-002  6.555714951854015E-003
  3.386559374586856E-002  2.648702299143314E-002
  8.344913391115559E-002  3.382991105118047E-002  3.356342727132440E-002
  1.999750581856788E-002  2.732001059032244E-002  3.336680421607317E-002
  2.992106131716622E-002  2.919572359016354E-002
 -0.456770981031695       3.577115408228264E-002  3.471312132597978E-002
  3.440306227687084E-002  3.347923630939963E-002  8.433535120377967E-003
  2.803780853768679E-002  2.639523285856045E-002
  8.034933952103530E-002  3.689216762536795E-002  3.273113010076232E-002
  3.252699076001966E-002  2.589470592904156E-002  3.188437168017080E-002
  3.594704736716697E-002  3.244132036452001E-002
  0.288124260770993       3.685805229731733E-002  3.331324727798495E-002
  3.259560417078571E-002  2.925332010102546E-002  8.716259865986689E-003
  3.661135716863156E-002  2.683726520351417E-002
 -0.217446466613083       3.268601962781242E-002  3.018492775090914E-002
  2.804820622376437E-002  2.951666204979678E-002  3.014228824983847E-002
  2.058602083469880E-002  2.823658623107661E-002
 -0.567984268431870       3.693153081313734E-002  3.682259908291556E-002
  2.427292707233465E-002  2.912961845312453E-002  2.224639105438208E-002
  2.398920102462633E-002  2.829484643236795E-002
 -0.512719801143159       2.971849513550757E-002  2.738878745268467E-002
  1.993659035778111E-002  2.663484755456197E-002  2.675503134527287E-002
  2.876173718162375E-002  2.632208070629756E-002
 -6.003901865680279E-002  3.678961662381869E-002  3.650345477117887E-002
  1.391574046855982E-002  3.417528200415545E-002  1.584650875407493E-002
  3.340232344743642E-002  2.639356097396339E-002
  0.297954968814030       3.701447679533326E-002  2.987968193980082E-002
  2.305600218213063E-002  2.160499368245503E-002  1.796454238781344E-002
  3.322724634922505E-002  2.627237739154925E-002
  0.802511906045053       3.378034366781699E-002  3.202062577655437E-002
  2.708805625577205E-002  1.199851629714184E-002  2.952267446958877E-002
  3.267697971211671E-002  2.640783587768740E-002
 -0.418299687891909       3.524867846559411E-002  3.513279018319382E-002
  3.050900849391393E-002  7.884885043179066E-003  3.417576074938650E-002
  3.233173253234371E-002  2.627671182356312E-002
 -7.647901786348311E-002  3.642746912263843E-002  3.626440097586296E-002
  3.200190660920304E-002  3.016663421888186E-002  2.574659604480463E-002
  1.004890508715103E-002  2.628704670988629E-002
 -0.567864126749785       3.686663064185028E-002  3.552803210024837E-002
  1.404137919227815E-002  1.848420881987665E-002  2.751481056464703E-002
  3.607230742022977E-002  2.638513258455642E-002
 -9.601992401040262E-003  3.638664190315408E-002  3.591227801405293E-002
  1.433462720592573E-002  3.547927836856236E-002  2.697721044873425E-002
  3.630442413587670E-002  2.943859761331633E-002
  -1.31969588660164       3.683992533624861E-002  3.679319566423007E-002
  1.157340434388698E-002  2.173146193493982E-002  3.419234706731959E-002
  3.599239361533288E-002  2.736083375681073E-002
 -0.731986475834631       3.700687745725540E-002  3.309837342441724E-002
  1.822267959407942E-002  1.708585391743822E-002  3.247580777930944E-002
  2.618232518563003E-002  2.621104680991045E-002
  0.382698451392478       3.648487786240638E-002  3.577041729989860E-002
  3.545003576603099E-002  2.839887448916023E-002  1.763641320195006E-002
  1.541077643068262E-002  2.663574912879557E-002
 -0.325803070733002       3.201125145541271E-002  3.196817836037646E-002
  3.128307165394054E-002  2.566633488979969E-002  2.012272877640736E-002
  3.186032906106794E-002  2.841876188541978E-002
 -0.666914286536103       3.653876618404984E-002  3.599259847835268E-002
  3.415677724270997E-002  1.268585403067157E-002  3.483624775956392E-002
  3.257291732501091E-002  2.940640612033120E-002
  -1.72551725856295       3.557427140741892E-002  3.469672217881661E-002
  1.506662459044467E-002  1.531863803884275E-002  3.392089525200449E-002
  3.535192760310119E-002  2.643971878010459E-002
  7.298572874158879E-002  3.665601152400658E-002  3.650888224033257E-002
  3.017685950938330E-002  3.645476912029685E-002  2.125014648851149E-002
  2.131670528018915E-002  2.955804399362686E-002
  -1.23804890059926       3.555001093988967E-002  3.518231489702745E-002
  9.549191856529620E-003  2.361393982104543E-002  3.453296788124726E-002
  3.340271273601342E-002  2.622522024010851E-002
  0.420300739595509       3.221042210480757E-002  3.215869288388802E-002
  3.144499069789972E-002  3.074119560280536E-002  2.583190881570921E-002
  1.548435379311180E-002  2.714997510166968E-002
  0.532327285963108       3.495920990398559E-002  3.403089494192125E-002
  2.971201256797293E-002  1.398552896191904E-002  3.338827917085672E-002
  1.960715696004249E-002  2.620248219967639E-002
  0.662736735290591       3.627452806780121E-002  3.391477986375267E-002
  1.754681742759627E-002  3.050963055181483E-002  3.344181573263015E-002
  1.760812006225171E-002  2.700462515426130E-002
 -3.300815499201442E-002  3.584195136134585E-002  2.674801987614344E-002
  1.747153355628820E-002  2.575014393694010E-002  2.593964790446463E-002
  3.493295240316282E-002  2.703951453167922E-002
 -0.203999851896342       3.698148945632685E-002  3.535324330507243E-002
  3.211874678188813E-002  2.191619169128963E-002  3.504141890621153E-002
  1.036590883730676E-002  2.634436502008006E-002
 -0.582691575712120       3.658945921438794E-002  3.632695344224883E-002
  3.531152285373303E-002  2.138306208002271E-002  2.215558513317573E-002
  2.231545740203227E-002  2.813693074416856E-002
  7.690086352673366E-002  3.142662924867293E-002  3.107013158036100E-002
  2.681203074510993E-002  3.005270405412746E-002  1.628410860040654E-002
  2.647412073713406E-002  2.640826983274534E-002
  0.329426707231244       3.544728694012812E-002  3.544025945787281E-002
  2.320828695035724E-002  3.516972093914891E-002  3.148096770473646E-002
  1.097058924985315E-002  2.659877617904225E-002
 -0.366643953917582       3.657617634308648E-002  3.533785898745140E-002
  3.082748307851522E-002  2.963948428523332E-002  3.402598724826651E-002
  2.406703983838347E-002  3.144706437908568E-002
 -0.319841711023192       3.688231279911500E-002  2.837079565195883E-002
  2.786143727923386E-002  1.957336714587312E-002  2.084416405321056E-002
  2.737741531248301E-002  2.622945547414274E-002
 -0.121870904999494       3.693096397910010E-002  2.849080208137070E-002
  2.844737902530441E-002  2.481437237257897E-002  2.161791983652843E-002
  3.417122490390532E-002  2.861228575851608E-002
