# Supplementary material for: Four-Body Nonadditive Potential Energy Surface and the Fourth Virial Coefficient of Helium
Source: J Chem Eng Data. 2023 Nov 29;68(12):3257–64. doi: 10.1021/acs.jced.3c00578 (PMC10726306; doi:10.1021/acs.jced.3c00578)
Supplement: Supplementary file 4 — je3c00578_si_004.zip [file je3c00578_si_004.zip › data/e_02_qz.txt]

           7         230
  4.208555988668589E-002  4.232526696658055E-002  4.367287173854281E-002
  4.226890718670381E-002  3.924439090326547E-002  4.057929080569632E-002
  2.616543653310435E-002   3879457.35502108     
   2.15320250404649       3.667919175360552E-002  3.569206340143168E-002
  1.113772858318594E-002  1.363266967616647E-002  3.239524602694331E-002
  2.872794826869448E-002  2.387036947677912E-002
  0.231443517743030       3.654479495644286E-002  3.579693321390945E-002
  5.242570813414737E-003  3.571430643364995E-002  3.439091423800363E-002
  4.923111079188535E-003  1.860473715751428E-002
  0.438454706194443       3.649097255970962E-002  3.457522650459166E-002
  4.951456757968275E-003  3.049954985080498E-002  7.557611324245950E-003
  2.931925016110390E-002  1.866031844049499E-002
  0.842773200964992       3.659339969497370E-002  3.583412246751239E-002
  3.507432427738295E-002  7.968701901265661E-003  2.983690883091017E-002
  1.254917587072837E-002  2.271124330680430E-002
   2.08758024763344       3.689070668865322E-002  3.573126123843898E-002
  1.099386266351075E-002  2.471944156806501E-002  1.430948060337814E-002
  2.927545927465387E-002  2.305226721701694E-002
 -0.965561877418838       3.637280860232456E-002  3.455427594803686E-002
  3.182017129773539E-002  3.077063618430669E-002  8.313033273528730E-003
  4.150759175709159E-003  1.867816093665918E-002
  0.851785166008118       3.663826698408632E-002  3.550038692628806E-002
  2.835002470017717E-002  3.085340094584335E-002  1.563794888545781E-002
  1.121240310109447E-002  2.417225484847236E-002
  -2.17740952627772       3.599685355821357E-002  3.534767722941617E-002
  1.522198173511638E-002  1.407315481725741E-002  3.263877788861032E-002
  2.945531082884430E-002  2.529672291442158E-002
  0.250860305810898       3.626513524246623E-002  3.620297387254624E-002
  2.510506116920522E-002  1.389988365061600E-002  2.391398359088301E-002
  5.867003456082831E-003  2.001454453069458E-002
  0.444862518840534       3.515575252430046E-002  3.475952341186640E-002
  1.711845848145647E-002  8.629459851069863E-003  2.763381732317861E-002
  3.460564730569538E-002  2.359668832819153E-002
  0.371871988029569       3.512693284320178E-002  3.509914234323679E-002
  3.238662448501272E-002  3.416506292670155E-002  3.029276204427617E-002
  6.697525190498614E-003  2.552836373243948E-002
  0.396831499047030       3.682400959834208E-002  3.573017806638797E-002
  7.778137086284729E-003  1.243054672904753E-002  3.457739310175070E-002
  9.667286981931544E-003  1.868263616893341E-002
 -0.203571332648089       3.679991000800904E-002  3.624655528540719E-002
  3.607789696624762E-002  7.999727730251276E-003  4.395723102361860E-003
  3.330268207644460E-002  1.958047587384272E-002
  0.827512032962522       3.551611979781627E-002  3.384807305812947E-002
  1.012052084115312E-002  1.215410488299441E-002  3.274321634996863E-002
  2.315022946776267E-002  2.195804431272406E-002
  0.100961256882425       3.563915348452312E-002  3.125226068285863E-002
  2.971675712996820E-002  3.079946424865219E-002  6.458441335231315E-003
  2.706178674886241E-002  2.372136067862932E-002
  0.595660178939016       3.676208321755228E-002  3.669847136522663E-002
  1.957108228475949E-002  3.604562463549869E-002  2.740919786665005E-002
  5.456320367789394E-003  2.284995132071523E-002
 -4.262787127979453E-002  3.666221971019007E-002  2.628370151963894E-002
  1.343454424417653E-002  1.178600749717181E-002  2.573890572181223E-002
  3.641680556957243E-002  2.286815584900450E-002
  0.182405923207633       3.494726335631444E-002  3.096320692769366E-002
  2.749868085042788E-002  7.397084252205139E-003  3.081405981861892E-002
  3.430497018776504E-002  2.480026093369066E-002
   2.43115974289078       3.285296468209391E-002  3.260109281242374E-002
  1.401943347982643E-002  2.053712962157209E-002  3.036201058326110E-002
  2.011987372950867E-002  2.394264457832600E-002
  0.662788480291231       3.000654877473932E-002  2.877091354203258E-002
  1.524988473721751E-002  1.450840350777381E-002  2.860588845323726E-002
  2.834452018651422E-002  2.317377251920062E-002
 -0.345219133223776       3.696291401316806E-002  3.595428484889812E-002
  1.652690110938001E-002  1.547260168565080E-002  8.238928928012337E-003
  3.245928450634106E-002  2.120379295870217E-002
 -9.213252722083360E-003  3.643326482084815E-002  2.450231623804522E-002
  2.437755197335958E-002  8.052953617740281E-003  8.195598411570328E-003
  3.306091967167995E-002  1.902936749722674E-002
 -0.125438736524286       2.544270303385796E-002  2.544270303385796E-002
  2.544270303385796E-002  2.544270303385796E-002  2.544270303385796E-002
  2.544270303385796E-002  2.544270303385796E-002
 -0.195785075120535       3.447540447426964E-002  3.411715409009178E-002
  5.239931539907431E-003  3.187210989672612E-002  1.406529707719032E-002
  1.501793000301021E-002  1.860642470935606E-002
  0.433576410517986       3.594808546879562E-002  3.504803067117158E-002
  2.991771297713009E-002  1.015397769845325E-002  8.386395852256480E-003
  1.293751329994116E-002  1.860894239933787E-002
  0.910000605126266       2.794760844281348E-002  2.777300953888101E-002
  2.602979705996312E-002  2.637308614778077E-002  6.566645427841077E-003
  2.450383612098940E-002  2.099888148670844E-002
 -0.434020632588162       2.544590263858492E-002  2.269160500606536E-002
  1.215288034613374E-002  1.745792823389322E-002  1.464371175773430E-002
  2.419287176756464E-002  1.874630158602984E-002
 -0.221634765041491       3.591316194746234E-002  3.577317654334553E-002
  7.292328315819884E-003  3.224019430691873E-002  2.036656087484818E-002
  3.563862544678460E-002  2.455569759753563E-002
  0.276363474660477       3.692903632101347E-002  2.251473439699763E-002
  1.048948205258198E-002  8.104887296787301E-003  1.595731723525480E-002
  3.679761886926212E-002  1.860740900358952E-002
  0.452706333623760       3.674069563130557E-002  2.822904810874047E-002
  1.442865894586424E-002  7.397207686464605E-003  2.821818769406842E-002
  1.957940828228123E-002  1.984926111665086E-002
  0.878114236870924       3.592883066843747E-002  3.005920572398804E-002
  2.878014514084405E-002  2.060003561340797E-002  5.649496126870928E-003
  3.471553457040889E-002  2.237789256608823E-002
  -3.65293246508717       3.601606367556148E-002  3.513797327236892E-002
  8.042552890676086E-003  1.665006015515878E-002  2.219825529520735E-002
  2.607739181685935E-002  2.147554925371426E-002
 -0.544493147415610       3.595731922015987E-002  3.026821788767823E-002
  2.679768072816347E-002  3.003418731289158E-002  2.845998142995311E-002
  9.266555910180930E-003  2.477080015821054E-002
  0.813909985624801       2.857889923822874E-002  2.856240803384681E-002
  2.460013835712638E-002  2.422197782852434E-002  2.573148103899023E-002
  5.059538386574703E-003  1.996459591897425E-002
 -0.482786086945325       3.483049317603685E-002  3.218917485552712E-002
  3.206436074287668E-002  1.143054518386104E-002  1.466104347270551E-002
  3.278642111437311E-002  2.413253707792200E-002
  0.260692047688245       3.621147679417944E-002  2.482223396596088E-002
  2.444424352695266E-002  2.297444373528408E-002  2.440468052751169E-002
  2.223383912091254E-002  2.548390919934465E-002
 -6.587955839501761E-002  3.597098453762046E-002  3.418905543000463E-002
  7.822667457888509E-003  1.169553047140078E-002  1.097724619802567E-002
  3.352539232873207E-002  1.860002733057453E-002
 -0.300131852674696       3.690501435297273E-002  3.675326278009657E-002
  3.571962203393819E-002  4.802280057012451E-003  2.996552459591861E-002
  6.945528695225188E-003  1.909166485489261E-002
 -7.096204179484554E-002  3.692457504945332E-002  3.609348941774155E-002
  1.869545269524446E-002  2.370260471992119E-002  4.123057135030040E-003
  1.757249564378152E-002  1.870200658488028E-002
  0.288023660261679       3.689019315196571E-002  3.531699139970100E-002
  3.448099065158729E-002  6.189611607826731E-003  1.557174151764401E-002
  2.185211257481673E-002  2.134656808256097E-002
  6.040548588631490E-002  2.355549004607354E-002  2.034028370787932E-002
  1.768477318123905E-002  1.898313615793661E-002  1.658754606805949E-002
  1.572603044887836E-002  1.864101875890525E-002
 -0.160760712351543       3.674729836449636E-002  2.709226388862545E-002
  1.277724342666155E-002  2.702391212746074E-002  1.131165284001114E-002
  3.161792369059528E-002  2.229902731067949E-002
 -0.266520894829561       3.639898689550070E-002  2.760456923815526E-002
  1.448500513779824E-002  2.653185455743562E-002  2.426889277851882E-002
  5.528894355708542E-003  1.930815594302512E-002
  0.154296579198513       3.696094989187432E-002  3.679864035160580E-002
  1.703785808536408E-002  7.073884445253874E-003  3.678391334151003E-002
  1.477631516296031E-002  2.113385167643092E-002
  0.190726041119541       3.240592353680268E-002  2.898514517769133E-002
  5.349864223505551E-003  2.895960479271112E-002  2.805415051563686E-002
  2.132910059965637E-002  2.105316963782463E-002
 -0.457878245682831       3.676680019372908E-002  3.609274910855682E-002
  9.162797617754759E-003  3.211959139940249E-002  7.425348429938776E-003
  3.613090669764803E-002  2.171258843009357E-002
 -0.856324675073266       2.885042066658510E-002  2.871138810279729E-002
  2.694367281840340E-002  1.006209938007763E-002  9.324547235853740E-003
  2.432301614943408E-002  1.925304769172768E-002
 -0.285097772866017       3.327751025105689E-002  2.692232032319632E-002
  2.681745856227775E-002  5.329818081026659E-003  2.217556069726568E-002
  2.929610309412294E-002  2.089358497117620E-002
 -3.445320845301472E-002  3.241086617167965E-002  2.928794123429577E-002
  2.662477186013945E-002  2.866291298746071E-002  4.791809599698317E-003
  1.319914601739238E-002  1.891640113027805E-002
 -0.252010705434813       3.439673549767258E-002  1.988342932765667E-002
  1.865102528987009E-002  1.839973193072370E-002  1.153055189010620E-002
  1.622615402088499E-002  1.878299034870061E-002
  4.412610153781245E-002  3.538014676389022E-002  3.526213812590431E-002
  3.509643289954230E-002  1.303557489458391E-002  3.512128451672580E-002
  4.939420854191064E-003  2.150888893537863E-002
 -0.677945056235309       3.534268700325895E-002  3.464537433150058E-002
  9.470943657377296E-003  3.222772759760921E-002  2.534672042150716E-002
  2.612031837913881E-002  2.505597652178657E-002
   1.08728897650737       3.699018891471541E-002  3.650002220790532E-002
  1.775475691207623E-002  1.188041893467840E-002  3.345218028112480E-002
  5.693725352287027E-003  1.945619234762742E-002
  1.575544861390261E-002  3.607270105279533E-002  3.554592878331250E-002
  1.695013957099122E-002  3.531103580134935E-002  1.140673689676258E-002
  3.524933255341843E-002  2.599525595141860E-002
 -7.646805126956160E-002  3.488475271590897E-002  2.539289365591934E-002
  1.252756100786377E-002  1.543949351701299E-002  1.750104113062624E-002
  1.352014628584266E-002  1.853455296626796E-002
  9.126037451692748E-002  3.563371788182454E-002  3.505911628112418E-002
  9.840040276657280E-003  3.485790875900924E-002  3.267281047473033E-002
  1.909224532155640E-002  2.538052693683794E-002
  -1.00014983371635       3.426771554896162E-002  3.345920313428737E-002
  1.352623830903123E-002  3.209573785410179E-002  4.831768798851275E-003
  2.762577976463923E-002  2.012523557397009E-002
 -0.238759903253417       3.588045396694420E-002  3.536421196978962E-002
  1.726590899639139E-002  3.513770581402314E-002  5.090079991448746E-003
  1.100151506736633E-002  1.872522212915936E-002
 -0.524894776355754       2.721745542167407E-002  2.616531646390630E-002
  9.893298150858720E-003  2.374280020405100E-002  2.215319520760092E-002
  1.092459063716193E-002  1.853025300333374E-002
 -1.248683981894810E-002  3.676806653843631E-002  1.823497579413319E-002
  8.651975640864859E-003  1.747128760957460E-002  1.734640255432512E-002
  2.646378573494139E-002  1.896471248362133E-002
  2.330188147521128E-002  2.765031284318658E-002  2.665986329932474E-002
  1.298707186602594E-002  1.100330110811462E-002  2.621466147500921E-002
  1.589126813470594E-002  1.878087561635278E-002
 -0.477056923136577       3.667502064251413E-002  3.178338016903947E-002
  2.175048673928691E-002  2.323205090387770E-002  2.690248261055248E-002
  2.028027912926559E-002  2.617171674529126E-002
  -1.50988604846845       3.684859583286790E-002  3.309898423177376E-002
  2.474973227364536E-002  2.438907379966474E-002  8.680280638654815E-003
  3.248921992102743E-002  2.433393883590142E-002
  0.236499213350257       3.693884162450210E-002  2.846875400124207E-002
  2.619239467148046E-002  1.574840653212389E-002  2.633298061943163E-002
  3.998858792471222E-003  1.890673805270678E-002
  0.192054731588762       2.980026988830573E-002  2.835355088703895E-002
  2.807803489582602E-002  8.188318816787759E-003  2.618591021162427E-002
  9.469654875851208E-003  1.907502673739643E-002
  0.116959581544323       3.702776565866463E-002  3.663677359138066E-002
  2.277118963287605E-002  2.375443948117579E-002  5.610914839721441E-003
  3.565068842899671E-002  2.296745136238411E-002
  0.136701296935106       3.695734044545278E-002  3.669485767721006E-002
  3.483168971111898E-002  1.664241465085475E-002  1.075597285223207E-002
  6.274483799221253E-003  1.938447678216424E-002
 -0.842033902825954       3.666491189798374E-002  3.552676669309801E-002
  2.720512233014646E-002  5.025651161338003E-003  9.716097552632500E-003
  3.405632419145740E-002  1.972679350404677E-002
 -0.297866424420676       3.536038677638526E-002  3.351811034237630E-002
  1.127312184878788E-002  3.327094087141566E-002  5.051073690452131E-003
  1.974559964752706E-002  1.881308313957084E-002
 -0.418968224839327       3.686879854152549E-002  2.553365288382086E-002
  1.648107656612450E-002  1.369307731787100E-002  5.326912426679029E-003
  3.617675242117044E-002  1.856495715498556E-002
  0.495379604160501       3.401961150953058E-002  3.347216464716216E-002
  8.449614773966043E-003  1.043729413919390E-002  2.635194192379050E-002
  1.622223287405293E-002  1.871228713136639E-002
 -0.961734380322518       3.480218811522616E-002  3.451451787883166E-002
  3.401570145709763E-002  3.391241880053242E-002  6.637159511318473E-003
  1.085783458570572E-002  2.153915555039019E-002
 -0.794816889513642       2.718230296434361E-002  2.388066302549899E-002
  2.102626092357878E-002  1.906786382341928E-002  2.087505195378194E-002
  2.107813781855604E-002  2.203650692002232E-002
  0.411775437338154       2.722793898287043E-002  2.648087805833795E-002
  5.590185224555188E-003  2.151095454057466E-002  2.645360755664812E-002
  2.683471993055116E-002  1.987021199732669E-002
  0.284343039399645       3.538744416822424E-002  2.869726776777840E-002
  2.675440434947762E-002  2.863180952455509E-002  1.627376207439573E-002
  4.567100460896708E-003  1.966423517243049E-002
  0.398778922596130       3.580119701872545E-002  3.366625849538839E-002
  2.135940392916836E-002  2.387118793876014E-002  3.227111851942550E-002
  5.786996530631359E-003  2.204468007126164E-002
  0.471042354329033       3.496810800395132E-002  3.463186053810590E-002
  3.448243428674507E-002  1.776733460770475E-002  2.691590344578782E-002
  9.630687915147249E-003  2.402549834937613E-002
 -0.281437536561623       3.527264508116028E-002  2.078264595330374E-002
  8.625235558451606E-003  1.888832413766161E-002  1.992338366822482E-002
  3.480385118038398E-002  2.087768192512418E-002
  0.816052923888569       3.600077867890548E-002  2.806506059011179E-002
  2.356292838915764E-002  2.753475659622221E-002  6.019520821484842E-003
  3.597508913462566E-002  2.283978600739997E-002
 -0.432403219543474       2.934924236867987E-002  2.932190956229329E-002
  2.785844433864627E-002  5.932940489778298E-003  2.612448076406888E-002
  1.967849040585641E-002  2.044918045662183E-002
  -1.40551279713075       3.702510996863821E-002  3.489681272597801E-002
  9.210154838246123E-003  2.146286603338396E-002  3.287702385782904E-002
  1.716963160122591E-002  2.289892211592484E-002
 -9.790448240353877E-002  3.690839535001390E-002  2.896294730735934E-002
  2.607761644359440E-002  1.698166665264417E-002  1.726636086551608E-002
  5.709264621936991E-003  1.897431843685876E-002
  0.691201064416346       3.648671770677188E-002  3.562795837191329E-002
  5.846723107213478E-003  3.504238414550657E-002  1.884464543137439E-002
  1.489487550540966E-002  2.052466728114592E-002
 -0.739195681990339       3.556272145966684E-002  3.442121792604515E-002
  3.437507354695991E-002  3.284515546332985E-002  2.227895569824756E-002
  7.252492106753761E-003  2.463124584499235E-002
 -0.199737299304953       2.748819285233767E-002  2.740058387285468E-002
  1.008837625695481E-002  2.493649663919931E-002  1.160838113309962E-002
  2.748521178971279E-002  1.981096255721139E-002
   1.85682542714508       3.509058316969069E-002  3.226738597763483E-002
  7.527327229465229E-003  2.618909447013565E-002  3.030728574708641E-002
  6.497084596174463E-003  1.878582196899749E-002
   1.17816830344157       3.667013573820462E-002  3.465984541433767E-002
  3.315322786575758E-002  4.781551029236115E-003  1.312500155606585E-002
  2.942170762174358E-002  2.066173712985294E-002
  0.135630331526895       3.684976462222813E-002  3.600819335493514E-002
  2.317202128700028E-002  8.446535751628225E-003  2.811624861237286E-002
  2.637538190867446E-002  2.403103379560202E-002
  5.837199026852736E-002  3.228693611998812E-002  2.926399700116909E-002
  2.510050875817703E-002  2.080522170931238E-002  1.839282971536203E-002
  4.512317115914250E-003  1.856566824440238E-002
  0.249240506035303       3.317703428291195E-002  3.219589018509543E-002
  3.205031262241193E-002  2.315945000956929E-002  1.489704703684940E-002
  2.046358367240718E-002  2.495820792849577E-002
   1.11576280186831       3.682195909909981E-002  2.862807969766640E-002
  1.668543330487056E-002  2.688027510985682E-002  2.582851573616205E-002
  1.253667131991507E-002  2.312909639704785E-002
   1.10058644965586       3.670940994762044E-002  2.950742744096740E-002
  2.070681137242182E-002  9.577812694060160E-003  8.069785919338464E-003
  2.727234685077041E-002  1.901569227213859E-002
  0.433759660086080       3.675878640862557E-002  3.610434135213822E-002
  3.402792395179141E-002  1.792896483512767E-002  5.230524203757621E-003
  2.275031996487340E-002  2.141118304226579E-002
 -0.337288280100540       3.602994491130516E-002  2.485706905522348E-002
  2.385284758709395E-002  5.706833202052349E-003  2.264908269435832E-002
  1.599560970715674E-002  1.880110569576652E-002
  0.192349227967471       3.667520528312862E-002  3.456549226430253E-002
  3.367164166265148E-002  1.028837572437363E-002  2.364566988804038E-002
  3.893739804115378E-003  1.852639101402015E-002
  0.312031725024602       3.683224444106698E-002  3.024878410775569E-002
  2.862363274850497E-002  1.556574996006309E-002  4.846582726762715E-003
  1.883105890678661E-002  1.888093715031217E-002
  0.505907542376986       3.689848432966648E-002  3.670838339536059E-002
  1.273035034008339E-002  2.933023687706442E-002  1.114955230874673E-002
  7.482335871674736E-003  1.865824207813131E-002
  -2.02342839295424       3.305606224308662E-002  3.216567611265548E-002
  1.490576142733362E-002  2.794148314920951E-002  1.468345571361883E-002
  1.211169803903573E-002  2.070364390016122E-002
 -8.340411995632541E-002  3.511202898954386E-002  2.191156174769278E-002
  2.166093760935067E-002  2.093436245453081E-002  5.192029185195879E-003
  2.616031834696370E-002  1.902279816350119E-002
  -2.27848434011019       2.870540980121940E-002  2.870251709039349E-002
  2.569636476212601E-002  2.823756372335087E-002  8.917480725281552E-003
  1.092470021223462E-002  1.968818701069370E-002
 -1.845653657158728E-003  3.171288476194895E-002  2.557624999864668E-002
  1.969405310144151E-002  2.373744724410868E-002  2.227921229989291E-002
  3.006917049145720E-002  2.516578618412317E-002
  3.411679221091013E-002  3.578058340697247E-002  3.558225615235663E-002
  1.521575239386193E-002  6.854481242812034E-003  1.275858049864477E-002
  2.394152347399641E-002  1.853604936648257E-002
  0.207792627797155       3.389230501802699E-002  3.275737503710351E-002
  2.794118292238668E-002  1.253888310340355E-002  2.307696853056128E-002
  3.250240686824150E-002  2.575340673739277E-002
  0.962457052079968       3.600060828715846E-002  3.493178066746280E-002
  4.992313932309508E-003  3.395638140598817E-002  1.378053479384716E-002
  3.077799763400239E-002  2.118572747065903E-002
 -0.117851528904616       3.701779707327246E-002  3.155925980026784E-002
  4.883189408583196E-003  2.267607654250166E-002  8.648947776853292E-003
  3.686133343865042E-002  1.858762333619483E-002
  4.195561649055357E-003  2.823093595861827E-002  1.623608766378058E-002
  1.556311821832387E-002  1.442989037765464E-002  1.550989205381064E-002
  2.752829824746012E-002  1.878562904190963E-002
 -0.210184418566076       3.483570803595051E-002  3.381694932806709E-002
  1.784766467471526E-002  1.660270467739866E-002  3.096608689523980E-002
  4.172628551716399E-003  1.886698744718766E-002
  0.147921598476182       2.763827911946267E-002  2.753810374533602E-002
  1.404645892359140E-002  2.753291029366642E-002  2.552951049197827E-002
  7.083051350417134E-003  1.939491200659064E-002
   1.59187728563802       3.665453155591287E-002  3.587338630043713E-002
  2.237561496199220E-002  1.519653983101068E-002  1.343213720620954E-002
  3.431967327215508E-002  2.430438675281158E-002
  -1.83681582270771       3.140941428081193E-002  3.007656538818259E-002
  2.491518563565347E-002  2.568142949030383E-002  6.368718547730250E-003
  3.076490475373836E-002  2.216051446331084E-002
  2.192941239511312E-002  2.412564914059041E-002  2.393988879591416E-002
  1.454678670733797E-002  1.217423046602221E-002  2.128335917029023E-002
  2.378639346646811E-002  1.930618291176922E-002
 -0.279784424362342       3.107016387745294E-002  2.922780005836426E-002
  1.413022392258606E-002  6.740950511520126E-003  1.584892968869424E-002
  3.074540440205417E-002  1.865513232205529E-002
  0.114976859003608       3.686442051036982E-002  2.956695889714165E-002
  2.853814037131411E-002  6.134860883990220E-003  1.748961606991091E-002
  3.649401859408040E-002  2.226423293789590E-002
 -4.672996961262085E-002  3.057972510398916E-002  3.020682486614564E-002
  1.765172239247068E-002  1.529471944730683E-002  1.575612180166701E-002
  2.900719365506707E-002  2.201931057269960E-002
   1.37585992984714       3.172439523257269E-002  2.156771048719757E-002
  8.626181349413736E-003  1.377576881544342E-002  2.152813475098902E-002
  2.624190517882534E-002  1.892440637489528E-002
   1.36543813042670       3.612204632401242E-002  3.453548766423202E-002
  2.264172323708793E-002  5.648873328222011E-003  2.400954024751668E-002
  1.694761015724361E-002  2.004780949879171E-002
 -6.042529384849368E-002  3.563095381874924E-002  3.120076367323435E-002
  8.528473997344070E-003  2.013387385016040E-002  2.780289145608953E-002
  3.204639432691458E-002  2.353838960358887E-002
  0.595726028846575       3.648054403103324E-002  3.354651996508565E-002
  6.746648955922667E-003  2.753448855744088E-002  3.207619985187690E-002
  2.940021762131536E-002  2.446439952945591E-002
  0.216803272351567       3.086840589967719E-002  3.068289976027758E-002
  3.045384931995816E-002  9.844656180600164E-003  1.140578757899742E-002
  1.693264030380452E-002  1.949173741988823E-002
 -0.616971597729818       3.518980673061600E-002  3.477632836374940E-002
  3.377549407236767E-002  1.635380661718630E-002  3.319168383361543E-002
  1.425926928654299E-002  2.615218354656780E-002
  0.837200080955640       3.691669946899367E-002  2.878039776982603E-002
  9.710778511636731E-003  9.436718263531920E-003  1.560901229470659E-002
  3.386907413586406E-002  1.928689164286457E-002
  0.345486044633729       3.669661225263979E-002  3.229912567061054E-002
  3.104079818745656E-002  3.153761489201470E-002  1.050517483813125E-002
  1.106941263066921E-002  2.264736716937636E-002
  0.457140838832411       3.489524096615450E-002  3.474623709074783E-002
  2.995140019611088E-002  3.113212960006668E-002  1.946025204797459E-002
  5.166443878912081E-003  2.200932311180553E-002
  0.205006033432363       3.626232080702867E-002  3.100324633994277E-002
  1.057715815012105E-002  2.456084868173669E-002  1.014425778662079E-002
  1.630801131105974E-002  1.908458567427619E-002
  0.399826816184338       3.690024342506353E-002  1.817789119403956E-002
  1.760753207341241E-002  1.507331964601286E-002  8.542406182584016E-003
  3.136180521493096E-002  1.904335951645091E-002
  0.946845152848804       3.361093509762788E-002  3.273674882786615E-002
  3.196573070295431E-002  7.090189658497303E-003  7.311166131208841E-003
  2.763156001362249E-002  1.921801145698942E-002
  0.530785934761746       3.525591944742447E-002  3.505160461224838E-002
  2.837955812576690E-002  5.408666628863038E-003  3.207790359054776E-002
  7.373762964959612E-003  1.885045441149771E-002
  0.409381272938792       3.691954018802629E-002  3.618004374815874E-002
  1.810114852487606E-002  2.355264545175405E-002  2.093577563237921E-002
  4.293391022221382E-003  1.926904167922491E-002
  0.314033635709478       3.348631089149293E-002  3.246806668869771E-002
  1.361430825814289E-002  2.043502332260606E-002  4.532099668360149E-003
  3.197772552082348E-002  1.877760701471489E-002
  0.459422907647693       3.558061491125642E-002  3.543611894365423E-002
  2.854122192869302E-002  3.483725520939824E-002  5.749505808674510E-003
  2.466305166774494E-002  2.371240316861776E-002
 -0.375625744477177       3.695103921398912E-002  3.618858898004591E-002
  1.011079979020440E-002  1.987290112022135E-002  3.547700542071863E-002
  4.428720411036988E-003  1.866000337333509E-002
   3.17802836255591       3.649937542987455E-002  3.626138244235295E-002
  6.259955962468055E-003  2.437800840142140E-002  2.601155373356348E-002
  1.680475183921334E-002  2.110164349143927E-002
 -0.256037432108348       3.095950717013142E-002  3.092661724080883E-002
  2.399794696301298E-002  2.890469579683595E-002  2.183226796276836E-002
  1.557276100710472E-002  2.467680354756145E-002
  7.271906226076176E-002  3.127628957920191E-002  3.046983883560417E-002
  2.843590855642530E-002  2.871615784244098E-002  2.987975047795137E-002
  6.930007035327664E-003  2.332732343282778E-002
  0.137186242384003       3.641327136592252E-002  3.416428376598622E-002
  6.689006194662749E-003  3.337026879472549E-002  3.408281837593258E-002
  6.395890955334994E-003  1.981519324210653E-002
  0.363201372602320       2.929956439469151E-002  2.202352128566309E-002
  2.159511585063564E-002  6.092977934996810E-003  1.784545382224197E-002
  2.915289262401088E-002  1.880140851929763E-002
 -0.212320744481592       3.680863002765664E-002  2.445378450049089E-002
  2.429280078418997E-002  1.961726529162920E-002  1.057870394697774E-002
  2.769197128389531E-002  2.238032320255439E-002
 -0.335624776541921       3.534156557423303E-002  3.316518258818011E-002
  3.180160598264364E-002  2.517761292099482E-002  4.112370597205708E-003
  1.056375797782800E-002  1.855198615878827E-002
 -0.730870694250016       3.645947398711607E-002  3.109041168762557E-002
  2.992001534034960E-002  9.801047267851221E-003  2.769626485488183E-002
  1.623683130754306E-002  2.303733697251181E-002
 -0.154817878627647       3.581649706090391E-002  2.554955553035754E-002
  6.274969902514486E-003  1.938341929627125E-002  2.382742756558072E-002
  2.177578933354805E-002  1.966044121595784E-002
  7.834380255247052E-002  3.527955504761262E-002  2.525556393713322E-002
  9.810046079850880E-003  1.375193487696680E-002  1.014791364712012E-002
  3.483305493228767E-002  1.868015857406118E-002
  0.642560141696944       2.741350600094875E-002  2.736938891800450E-002
  2.317420176486783E-002  2.081970778241519E-002  5.059200632726005E-003
  2.462478079819469E-002  1.886661101567335E-002
   1.29782204871555       3.320316034070275E-002  3.216957078555747E-002
  7.243020867613074E-003  3.140497210368714E-002  7.979141775385999E-003
  3.244078932009880E-002  1.994183286120598E-002
   1.07945073787476       3.681534784287235E-002  3.382290138987876E-002
  2.329014311816889E-002  1.563050784522546E-002  3.294021189241805E-002
  1.983791800564600E-002  2.581871253795884E-002
 -0.474581800024710       3.585749367517359E-002  3.534999501137909E-002
  1.674288819830660E-002  1.697694119323951E-002  1.211003152133645E-002
  1.002537452963342E-002  1.877085974768303E-002
 -0.360687445039065       3.297238164885787E-002  2.972880782339812E-002
  1.671601700348607E-002  1.803357594314195E-002  7.907724954096571E-003
  1.806159461282988E-002  1.865914268767518E-002
 -0.425865758705810       3.630767142733286E-002  2.972365619777225E-002
  7.579264635154384E-003  2.937151674339227E-002  2.936865697923509E-002
  2.289086505611028E-002  2.333637493721660E-002
  0.466129872901021       3.150940073262164E-002  3.051352818215337E-002
  1.107176020767030E-002  2.530669286731324E-002  2.738096367664771E-002
  3.099897834504587E-002  2.472844405917165E-002
  -1.71260245287910       3.688890542852283E-002  3.608875597823723E-002
  5.733772807281093E-003  2.163191419874825E-002  2.746607495389270E-002
  1.009187992524349E-002  1.891306716032394E-002
  -2.16392934138415       3.232330568874701E-002  3.210949893584373E-002
  7.521757916009655E-003  2.029314927999449E-002  3.081474891861562E-002
  2.677427299191485E-002  2.252764204419435E-002
 -0.456335952905122       2.962320423559289E-002  2.811569507519415E-002
  2.051186624366433E-002  1.829205548366453E-002  2.749230655434803E-002
  4.933268298202368E-003  1.867235416073023E-002
  0.890025135654594       2.950248122961397E-002  2.476119243936603E-002
  1.815085156362037E-002  2.433240784377028E-002  1.674072338144831E-002
  8.029243816117772E-003  1.874390938807003E-002
  0.309886062566760       3.430024452953580E-002  2.186318083119332E-002
  4.939578880205498E-003  2.179833179463414E-002  1.868774808307425E-002
  2.688152452800062E-002  1.853627378718283E-002
  0.414126369127832       3.699581276458624E-002  3.286097647671590E-002
  2.709026416084245E-002  5.195485321897965E-003  3.165025546340492E-002
  1.355385674508041E-002  2.046218868566368E-002
  -2.25298936386092       3.600694734880824E-002  3.525351458032962E-002
  2.458008461410186E-002  2.751890021342607E-002  2.696230054463723E-002
  7.014953675092150E-003  2.335774003836195E-002
 -9.308144712261204E-002  1.974216730395942E-002  1.974216730395942E-002
  1.974216730395942E-002  1.974216730395942E-002  1.974216730395942E-002
  1.974216730395942E-002  1.974216730395941E-002
 -0.614111069677233       3.185471892142671E-002  3.173652161372285E-002
  2.734097685630671E-002  6.590819228968032E-003  2.262494918169919E-002
  3.153060686486689E-002  2.250614324504333E-002
 -0.502035648875122       3.687058733766083E-002  3.290315520193553E-002
  3.218792021733981E-002  4.335680480521411E-003  1.278549332981877E-002
  2.042948331700481E-002  1.880501900674666E-002
  0.307434096878045       3.669140642643446E-002  3.468244779720082E-002
  2.975311131652120E-002  2.764364874997142E-002  3.147451433968756E-002
  5.821248924931683E-003  2.401390806433470E-002
 -0.321344173880378       3.686839054728623E-002  3.630323465375998E-002
  2.622606280502505E-002  1.983458895571013E-002  1.255671411239815E-002
  5.020620134606355E-003  1.878155424577770E-002
 -0.464531895162440       3.568130050892735E-002  1.724557506481869E-002
  1.617629852964567E-002  1.011438084833211E-002  1.459113116277488E-002
  3.260705218471676E-002  1.905707392196388E-002
 -0.165362824665392       3.654423012903640E-002  2.806530208513874E-002
  2.555911985924402E-002  2.675220374708302E-002  9.334964207951369E-003
  3.485304652330322E-002  2.471958829138766E-002
   3.19605519117662       3.333535559896876E-002  3.217169917536954E-002
  2.319635411078737E-002  3.079784937945534E-002  1.015138351861141E-002
  1.357816827132880E-002  2.174107123625249E-002
  -2.43190578698409       3.700793155394703E-002  3.661770968128280E-002
  6.882918086615500E-003  3.406335326833843E-002  1.274578603546419E-002
  2.181378794662984E-002  2.110363579643686E-002
 -0.107416242266571       3.653170643065128E-002  3.616008143950084E-002
  1.511893064732223E-002  3.591646471227345E-002  1.339620734554677E-002
  4.704159323186694E-003  1.887395795194236E-002
 -0.835942901218407       2.932598131608806E-002  2.521648583178282E-002
  2.430707944362430E-002  2.447987948975446E-002  2.330254522050890E-002
  4.419053009616754E-003  1.888144772595707E-002
 -0.310261788459699       3.659856398635654E-002  3.631230931226850E-002
  4.771940079515000E-003  2.978991939383364E-002  2.585071835217297E-002
  9.566683413014112E-003  1.897809896759749E-002
  0.820314895347991       3.226791409299656E-002  3.218720788758563E-002
  6.123891653276418E-003  1.712792849266291E-002  1.867205503860851E-002
  2.512292162768262E-002  1.926377807940653E-002
  0.662756153772617       3.553848565384780E-002  3.545509634793607E-002
  2.513201509906646E-002  9.243897311280249E-003  3.943348445075935E-003
  3.507001907918143E-002  1.853006153004016E-002
   1.63609994987171       3.655082399989636E-002  3.625805443245113E-002
  1.102603325089070E-002  8.905267967267750E-003  2.107058622053812E-002
  1.709369543535082E-002  1.898803789856253E-002
 -0.636676945467084       3.090965085653797E-002  3.030769048786626E-002
  5.311958069595096E-003  2.937205518629053E-002  9.879209518874298E-003
  2.822244001462119E-002  1.855063492233043E-002
 -0.678897962567546       3.675579414449957E-002  3.094779735358387E-002
  3.072369460864106E-002  1.073359841603985E-002  4.888579878303796E-003
  3.392729662287018E-002  1.990601765043121E-002
  0.386677263121880       3.340185292249873E-002  3.281038121761493E-002
  3.272006190443683E-002  1.325614668968212E-002  2.825219640152060E-002
  2.194178199143912E-002  2.579622924037795E-002
 -0.329800429995031       3.650655928134344E-002  3.613192025985584E-002
  7.014100543022387E-003  1.775047918212358E-002  9.975568522707970E-003
  2.511826752381066E-002  1.858069232828049E-002
  0.319219651257462       3.025956050410832E-002  3.004385416324699E-002
  2.264760210579228E-002  5.754684197236567E-003  1.879762312870597E-002
  2.415976345083172E-002  1.943015506311896E-002
 -0.164003331076658       3.691995753042805E-002  3.331830869529848E-002
  5.042748605615529E-003  3.221218179586193E-002  2.967391454515149E-002
  8.415653100732263E-003  1.918738152074688E-002
  0.929678278941126       3.029747372580071E-002  2.920852512477568E-002
  2.606338940158645E-002  1.417901021302622E-002  1.276030535208600E-002
  2.993354523401721E-002  2.235812326389667E-002
 -0.412736263930301       3.636798257111417E-002  3.181884017688467E-002
  4.516485600392502E-003  3.113829957275073E-002  8.701866492561215E-003
  3.464588536700347E-002  1.913347528172051E-002
 -0.737250875416368       3.663177700346794E-002  3.013326098166935E-002
  1.503349230836569E-002  2.958193027913278E-002  1.161565672942480E-002
  1.427313556749501E-002  2.081735802395997E-002
  -2.42983868812729       3.622433960193575E-002  3.583522852633177E-002
  1.481182070845144E-002  6.599716877052599E-003  2.760029191047171E-002
  1.354574569666562E-002  1.902655525375879E-002
  0.389913636551999       3.351642120875158E-002  2.169660096442382E-002
  1.828101808651508E-002  1.026652031179683E-002  2.168391579433293E-002
  3.193934674708741E-002  2.134303231652344E-002
  0.892273177227852       3.524417395650285E-002  3.497222185509611E-002
  3.326306480760215E-002  3.397394761264678E-002  5.971517877230462E-003
  5.477922487234843E-003  1.889890212440207E-002
 -0.847347479271767       3.393095557517208E-002  3.380227129984028E-002
  2.982493524742628E-002  1.354145720565813E-002  4.160805154577513E-003
  2.373357570426270E-002  1.891129370605943E-002
  0.859318911559370       3.636217621204121E-002  3.375468847372304E-002
  1.696561998260477E-002  3.017141322308211E-002  1.525897439051421E-002
  2.942861358140294E-002  2.560987257614058E-002
 -0.948487432301327       3.682586345890104E-002  3.650138618379003E-002
  2.657567732889947E-002  2.867202734742948E-002  1.061745487625944E-002
  1.822752741258005E-002  2.414676028724163E-002
  -1.55777869658361       3.652495417402901E-002  3.416419417585971E-002
  1.639676901564671E-002  1.550998609415023E-002  1.525520675357394E-002
  3.635672045853326E-002  2.367312318011307E-002
 -0.786924107943542       3.635146350320916E-002  3.108571803002760E-002
  2.481430683425680E-002  3.052869434158190E-002  1.047690810655907E-002
  2.419173227324697E-002  2.451313634106695E-002
 -0.791184868774303       3.368063429438461E-002  2.927074885926464E-002
  5.766216590121569E-003  2.252937779828380E-002  2.820113709962653E-002
  1.206766690800066E-002  1.875961968983056E-002
  2.991742171066962E-002  3.668539307068217E-002  2.664384379620884E-002
  1.251145899473056E-002  1.606049854648110E-002  2.629336949294575E-002
  8.341681120123897E-003  1.872303046192277E-002
  -1.36394837842588       3.237731456978914E-002  2.287885551547821E-002
  8.292542051608953E-003  1.064433806451965E-002  2.183688969358326E-002
  2.907465184765133E-002  1.860791845805525E-002
  0.997501358437591       2.576046852092940E-002  2.516664179131993E-002
  2.452015202484049E-002  2.473736723788000E-002  2.045170986605700E-002
  1.189672266843413E-002  2.138628927080662E-002
  0.762519124226901       3.132062751263427E-002  3.028686585705912E-002
  2.760865509294012E-002  2.111380997191991E-002  7.267264258390096E-003
  1.061839376124131E-002  1.869337584456318E-002
  -1.52755200656212       3.642740474819274E-002  3.440227743961592E-002
  1.708090340298466E-002  1.136642134038466E-002  3.403635688423738E-002
  1.621465507614829E-002  2.262907487027573E-002
 -6.173554524900349E-002  3.577382816027136E-002  3.559988450174164E-002
  5.316723079060034E-003  3.013982234866672E-002  3.448953633342386E-002
  1.426234612156296E-002  2.155821722619873E-002
  0.941840717325506       3.676095388739634E-002  3.635664110262008E-002
  2.014798393476147E-002  1.843472265165995E-002  3.149884992857342E-002
  1.094430452630591E-002  2.356244022924636E-002
 -0.751505171590372       3.670620035030391E-002  3.667242281025846E-002
  3.002913313427835E-002  7.242354126403765E-003  3.282676271171475E-002
  7.839413581757718E-003  2.055112195426202E-002
  0.910084523843112       3.671520326319206E-002  3.446987930290994E-002
  3.352975144187417E-002  2.644050117585571E-002  1.683928389651095E-002
  1.416638302779505E-002  2.538602592442186E-002
  0.133949742860646       3.618466193277303E-002  2.321716273707680E-002
  2.208751642211502E-002  2.316118403461013E-002  1.283461537492278E-002
  7.691377207390509E-003  1.867546308211628E-002
 -0.937422378091910       3.605813476672260E-002  3.496308290708837E-002
  3.411785970769925E-002  1.684890276157526E-002  1.650369379261495E-002
  1.578296882388804E-002  2.395094790126850E-002
 -6.098812091001388E-002  3.050023299650753E-002  2.339133498132363E-002
  2.204146374907895E-002  2.069298261667841E-002  8.362704301479144E-003
  2.949324374207142E-002  2.076897970132219E-002
  -1.35020162543996       3.696952367997811E-002  2.814740857083142E-002
  1.318396952907567E-002  8.880035640921184E-003  1.393656414219447E-002
  2.524045305615385E-002  1.870679294398574E-002
 -0.300579020837809       3.400403740890602E-002  2.138578902122257E-002
  1.183673331677999E-002  2.071441739444005E-002  2.102372571461375E-002
  1.230408822526965E-002  1.893738075976599E-002
   1.64093519204459       3.663630816235320E-002  3.550431978328920E-002
  1.051492103071732E-002  3.533013905695538E-002  8.442705808555870E-003
  1.690881512829323E-002  2.025146826217012E-002
 -0.545145139289055       3.688728559925347E-002  3.658385423561926E-002
  3.596088518878043E-002  6.489454695175320E-003  2.181212563978261E-002
  2.310926008056643E-002  2.326920045580309E-002
 -0.610063440847533       3.665868556791722E-002  2.952446979401706E-002
  1.853516152811445E-002  9.430409784464848E-003  2.869843791965581E-002
  3.094569477403292E-002  2.349041766297103E-002
  0.701306542948101       2.764458579376411E-002  2.713758292253528E-002
  1.271473199398543E-002  2.597121085356499E-002  1.134946410567972E-002
  1.506105727449973E-002  1.866961000039427E-002
  0.732142564983218       3.656009319825680E-002  3.531908909151868E-002
  1.871594381570335E-002  2.936735029435299E-002  4.836578260675084E-003
  2.241968299656275E-002  2.062418656530954E-002
   1.08505626327404       3.679695131874734E-002  2.993722229390646E-002
  1.603457491805237E-002  1.636766276139563E-002  1.548837993426581E-002
  2.638588021677076E-002  2.215172272295661E-002
  6.809553474820092E-002  3.554685212129007E-002  2.793076805100237E-002
  8.346407424202673E-003  2.430408052868099E-002  2.285945860801450E-002
  3.536330059742852E-002  2.336757198309197E-002
 -0.945195727162897       3.698454975430106E-002  3.617774782765022E-002
  1.492748526075812E-002  2.196364594209576E-002  2.290385945268618E-002
  2.152594858653236E-002  2.450025772538295E-002
 -0.923234221388833       3.604880989287883E-002  3.526017333782483E-002
  8.861258537536772E-003  3.504143796499343E-002  3.210101010205234E-002
  4.899895028375458E-003  1.989877597825642E-002
 -0.900256820101375       3.619955341715398E-002  3.607561552241059E-002
  2.829893343349038E-002  6.339517945103489E-003  1.125460818453106E-002
  2.431534062672573E-002  2.000594178009508E-002
  -1.37926354377089       3.638551269679629E-002  3.529483131523301E-002
  2.362383836158390E-002  3.407952616250759E-002  9.565999153234313E-003
  9.949771643507752E-003  2.148677215048984E-002
  0.591299636893326       3.630247679549613E-002  2.085052444526063E-002
  1.984620817004082E-002  1.090882394534458E-002  1.601641127080157E-002
  1.624744299156636E-002  1.869145709284380E-002
  -1.36124231967478       2.992559892555492E-002  2.936053786765119E-002
  2.089744246912071E-002  2.259775233345772E-002  2.786833988623584E-002
  1.267977499523537E-002  2.296314216127790E-002
 -0.462876520559009       3.697103840247300E-002  2.239834272486248E-002
  2.189111646387695E-002  1.704165365696051E-002  1.677433448783754E-002
  1.640254642095272E-002  2.096857702010922E-002
 -0.452130762750769       2.999082972951877E-002  2.550262266961198E-002
  2.419249883738471E-002  1.741094838299528E-002  4.620172544589155E-003
  2.822519254988214E-002  1.864498043298768E-002
  0.845195975232436       3.275479054979452E-002  2.855182345363302E-002
  2.795969509800155E-002  1.504412447165235E-002  2.776149157156421E-002
  9.011522434033900E-003  2.148695288931068E-002
  0.703324128457653       3.236295755460055E-002  3.082168231881678E-002
  2.952667977419103E-002  2.861709023460289E-002  6.759322597764376E-003
  7.559351961541837E-003  1.872213597807200E-002
 -0.478763853714879       3.451118602949359E-002  2.975809789132661E-002
  2.940587288794645E-002  1.357161203756795E-002  1.090174216508992E-002
  9.656037332412128E-003  1.872783471902507E-002
  0.369113576127594       2.996033314681978E-002  2.993946254103677E-002
  1.826310662195118E-002  1.640483411056827E-002  1.846784521646235E-002
  8.343383739703492E-003  1.860012787822008E-002
  0.579205341831906       3.652588653536406E-002  3.630697653698246E-002
  2.881069633001707E-002  2.947304461977792E-002  9.980268693105284E-003
  6.728063539237817E-003  2.056365555695848E-002
  0.900866872267020       3.488148184853485E-002  3.310562565363528E-002
  8.560316835626497E-003  1.535968705268430E-002  2.306743177129086E-002
  3.410782192101250E-002  2.219237048739082E-002
 -0.829636357874085       3.172296211814062E-002  3.127888210647210E-002
  3.022212511934835E-002  1.430320544317570E-002  2.238125321987617E-002
  6.805003542113028E-003  2.006855091756745E-002
  0.243708712916412       2.884137317362134E-002  2.372358423020634E-002
  1.423130269577771E-002  1.941446431156556E-002  7.630038745800535E-003
  2.818298784818939E-002  1.854300066049450E-002
 -0.792134034620101       3.701142237191116E-002  3.376819212499685E-002
  2.442591532440153E-002  1.254160867109625E-002  3.360662304210346E-002
  5.421775838201369E-003  2.028939132313544E-002
 -0.456049296869172       3.378379785743625E-002  2.996439623047010E-002
  5.152388056531797E-003  2.947560396921294E-002  1.685503810263629E-002
  3.360170927834034E-002  2.105293895695086E-002
  0.452933653026899       3.678386746844227E-002  3.180797572618848E-002
  5.653016095721618E-003  1.963982842878705E-002  1.835092003588773E-002
  1.715901546531274E-002  1.856209210933806E-002
 -0.537063038118453       3.148116662719262E-002  2.954613808312099E-002
  1.552337708184884E-002  7.837253209565295E-003  2.642196752861298E-002
  3.106919119907151E-002  2.128136374530303E-002
  0.337911614159840       2.774924244393437E-002  2.710858054531202E-002
  2.293682007458456E-002  5.547219215234250E-003  2.400637889445753E-002
  2.706542841219145E-002  1.990450284243767E-002
