# Supplementary material for: Four-Body Nonadditive Potential Energy Surface and the Fourth Virial Coefficient of Helium
Source: J Chem Eng Data. 2023 Nov 29;68(12):3257–64. doi: 10.1021/acs.jced.3c00578 (PMC10726306; doi:10.1021/acs.jced.3c00578)
Supplement: Supplementary file 4 — je3c00578_si_004.zip [file je3c00578_si_004.zip › data/e_03_qz.txt]

           7         275
  3.767652485867751E-002  3.419800923232017E-002  3.099046167309615E-002
  3.070649399646502E-002  2.724106561307470E-002  2.727854650412684E-002
  2.728734368008410E-002   375864.736025319     
 -0.495246524735725       2.992511383505346E-002  2.789734798950640E-002
  1.215007528505958E-002  7.305363849253507E-003  2.230427692874152E-002
  2.393899341888190E-002  1.845945738643843E-002
 -0.371409230655152       3.573068350994255E-002  3.179600154022904E-002
  5.339068874394727E-003  2.331185103029616E-002  3.715578686153036E-003
  3.364472006774605E-002  1.613986568966262E-002
 -2.923784557785013E-002  3.697283407432624E-002  3.299869575073225E-002
  2.961276920309037E-002  7.300181257234220E-003  4.179403789013381E-003
  3.605445987937406E-002  1.847329014274914E-002
  0.357668485969352       3.694778539542613E-002  3.676744732045795E-002
  6.603255779680407E-003  2.472860762107638E-002  2.474346233690342E-002
  4.099308559732429E-003  1.680209589627074E-002
  0.344065296315141       3.612570139200674E-002  2.587001222284802E-002
  1.069866590966182E-002  8.263543543995428E-003  1.778372872150009E-002
  2.701091718629488E-002  1.846907609430337E-002
  -2.42028970230546       3.616507256799567E-002  3.131069959717522E-002
  1.188446921308807E-002  5.936840656166670E-003  2.644421082677964E-003
  3.607289612885843E-002  1.402829272185559E-002
 -0.155088731731377       3.607044939349183E-002  3.536535263737631E-002
  3.003825125933579E-002  4.511480585025246E-003  4.095445388142080E-003
  2.695364428323447E-002  1.634708494409816E-002
 -0.259344552023924       3.075638941448803E-002  2.574982724262384E-002
  3.849871618185601E-003  2.338175773611439E-002  2.555091850109298E-002
  3.480515830354101E-003  1.360443575443610E-002
  0.818900481712334       2.516075371230017E-002  1.874495197483497E-002
  1.293195013122277E-002  8.350552342018515E-003  1.870263435751860E-002
  2.236437598013779E-002  1.664975300002391E-002
 -0.450191052635225       3.323803840353530E-002  3.000936929304304E-002
  6.097376464462544E-003  2.949370211232816E-002  1.731663051532356E-002
  4.085857953828802E-003  1.527279542680332E-002
 -0.693244952621402       2.907168520551543E-002  1.892868688673343E-002
  4.740015526609367E-003  1.525469635336375E-002  1.768957920310707E-002
  2.276597129219282E-002  1.587801783319676E-002
   2.33763843268657       3.662425057093312E-002  3.050490868689820E-002
  9.555902106206377E-003  7.885929256001987E-003  2.532189129292832E-002
  1.286566530168614E-002  1.736595104137044E-002
  0.721159698466673       3.663430973058805E-002  2.370661210131510E-002
  2.354288776807761E-002  3.371780428053910E-003  6.205223929475785E-003
  2.695433693028026E-002  1.503062729250878E-002
  -2.37010519262112       3.599571435200653E-002  2.811861779378740E-002
  1.118345200007327E-002  7.342751298770460E-003  1.721634466904493E-002
  2.010926959439294E-002  1.750529569743873E-002
 -0.958824087761003       2.794708191686630E-002  2.737800651669009E-002
  4.772438979409778E-003  2.234678388241023E-002  1.937327806813281E-002
  2.222669430092379E-002  1.809791796637925E-002
 -0.286094867851704       2.841405669267329E-002  2.647470664406897E-002
  2.319288508693032E-002  1.748904455545721E-002  4.362185937638649E-003
  2.691882298946583E-002  1.815686717775537E-002
  0.649097493351818       3.399672666897427E-002  3.365985842888489E-002
  7.331725956294461E-003  1.228120055111882E-002  1.545925321436431E-002
  2.512367970137186E-002  1.849458961796500E-002
  -1.14859314907254       3.189209789903721E-002  2.920920154104139E-002
  1.308784011620234E-002  1.624533942627839E-002  2.860643493298912E-002
  7.073634762615633E-003  1.849911642482368E-002
   1.30068369487836       3.539751392060961E-002  2.645520551424411E-002
  6.918739767962038E-003  9.506516680271093E-003  9.359681929473965E-003
  3.409585686135245E-002  1.642791706969207E-002
 -0.816308271264331       3.665893421556116E-002  2.632817293643303E-002
  2.111754532167789E-002  2.147322778741166E-002  4.485894439403944E-003
  1.705291061763842E-002  1.795277059220199E-002
  0.513795281742995       3.571548588510216E-002  3.480775870627433E-002
  2.762104899584703E-002  4.280652402956104E-003  2.904125207310783E-002
  5.324382962806395E-003  1.683040484020350E-002
  -1.19234679279019       3.123705021038087E-002  1.802780471638442E-002
  1.349185271387310E-002  1.732505627222000E-002  4.267325897086800E-003
  2.487878765842603E-002  1.551996324688356E-002
  5.483115303674266E-002  3.686901651150060E-002  3.618283267768745E-002
  1.797727642567396E-002  7.054864409735040E-003  3.542298199222028E-002
  5.152535820139551E-003  1.771252476194900E-002
 -0.436581309963119       2.781429619259961E-002  2.733802835761757E-002
  1.502983010348989E-002  2.553980340257790E-002  2.712204027899143E-002
  4.615144813245492E-003  1.821597532151280E-002
 -0.286448814237303       3.266294131227388E-002  3.156623830887507E-002
  1.975739504096069E-002  5.110685957597967E-003  2.002760145942875E-002
  1.783673307294418E-002  1.826999978734088E-002
  0.509754740516351       3.637060195640244E-002  1.694560375839963E-002
  7.790431729884049E-003  1.563754247345876E-002  1.254160606873870E-002
  2.957225639211380E-002  1.740988345118515E-002
 -9.310408606195922E-002  3.551566152377018E-002  3.524058551688377E-002
  2.926389976268656E-002  3.209068220547527E-002  4.438631863425043E-003
  6.400705498352910E-003  1.794493368205020E-002
  0.651880485258019       3.194142473011026E-002  2.890002018288201E-002
  1.024091929036222E-002  1.490545388021833E-002  8.519931458206459E-003
  2.666313123874238E-002  1.781888964776940E-002
  -1.60041052099411       3.682219231903910E-002  3.420218776104843E-002
  1.364531778564913E-002  5.669598437316830E-003  2.483663188215647E-002
  2.495357392254842E-003  1.349441793360140E-002
 -0.490434095229548       3.694755550747892E-002  3.224819454131158E-002
  6.036053250040909E-003  3.145170110710367E-002  5.034244304997283E-003
  3.246250952571166E-002  1.825159328712127E-002
 -0.121701879025042       3.450906230328881E-002  1.958504536618409E-002
  8.554711533266611E-003  6.356479389211445E-003  1.103300337122990E-002
  1.335573583361565E-002  1.325175976297858E-002
   2.52770331675119       3.419980133622087E-002  2.743292127501008E-002
  9.869587738550884E-003  1.124696064592074E-002  2.388427899347315E-002
  5.754312444251231E-003  1.558197729406688E-002
   1.75390230815677       2.585314437707817E-002  2.308408714626588E-002
  2.189522119214895E-002  1.632411020749899E-002  3.792630792679721E-003
  1.434065147932302E-002  1.504593091237043E-002
   1.23299094803513       3.593680497491903E-002  3.494195232044462E-002
  2.975891018045398E-002  1.234736592606231E-002  1.904656353026506E-002
  3.660685796437924E-003  1.783375690910153E-002
   1.88270363143448       3.654369831055986E-002  1.591417659976830E-002
  1.407105919658591E-002  1.509422142742868E-002  5.886429415470088E-003
  3.605952357753990E-002  1.723591526438975E-002
   1.45036675969466       3.694839617491686E-002  3.519418730268953E-002
  8.593697161045894E-003  6.034332804413122E-003  4.960176855337272E-003
  3.515151432095710E-002  1.507947330759881E-002
   1.37298996794667       3.653316975290283E-002  2.831644347220637E-002
  1.420941425733098E-002  1.368411409096147E-002  2.028224904473065E-002
  8.727065015459988E-003  1.813776931986520E-002
   1.21680632168971       3.470619582593074E-002  3.413355688733264E-002
  1.192398902214162E-002  1.562551243860056E-002  4.934366422583222E-003
  7.233996251395210E-003  1.410616670457892E-002
  -1.27499836232611       2.286495851191041E-002  2.257326100988065E-002
  1.604410771320466E-002  1.023289222046406E-002  2.114995416267116E-002
  2.913929065430318E-003  1.317178144373684E-002
  0.951112975287483       3.400187690424612E-002  3.282922932573257E-002
  3.237238488329387E-002  3.365990797289825E-003  1.640021391472966E-002
  3.009995071579037E-003  1.348169245784548E-002
   1.16045388039685       3.510150246003677E-002  3.456234781230502E-002
  5.488065931719001E-003  1.812675625748656E-002  2.965633222921719E-002
  1.004691450843150E-002  1.816783110157663E-002
 -0.106927861585961       2.969065731557376E-002  2.909854830109572E-002
  1.573720057536826E-002  3.685960170936415E-003  4.145683180126639E-003
  2.507927060378292E-002  1.316679409716821E-002
  1.832498381120813E-002  3.272821065856032E-002  3.006826387967916E-002
  4.393510760681864E-003  2.781186775359798E-002  1.147757004439112E-002
  2.359351841988966E-002  1.786977926205261E-002
 -0.116630882977489       3.347098429093071E-002  3.085322121384907E-002
  2.944864078547022E-002  1.656479428548268E-002  4.084332435945845E-003
  1.826279308714272E-002  1.830141897301878E-002
 -0.101890383137421       3.451331599792277E-002  3.397915361181820E-002
  4.598336486092188E-003  3.336675900617167E-002  5.953316186602504E-003
  1.952810499836644E-002  1.659926447591891E-002
  -1.31082703843367       3.626214588218431E-002  3.589819885012727E-002
  6.387183082120051E-003  1.376545340785801E-002  3.352943909102802E-002
  2.713116423268140E-003  1.477701771577531E-002
 -0.608473371942149       3.425123606154633E-002  1.331627540567463E-002
  1.142075743630735E-002  4.837580171864282E-003  1.293953309798804E-002
  3.417695548962478E-002  1.494533588446423E-002
  0.540438593218562       3.612046389311616E-002  3.425042503603695E-002
  1.646707468048880E-002  3.320337688156947E-002  4.530994039086711E-003
  1.133365368795355E-002  1.806329205934918E-002
  0.521755457256153       3.443682556755481E-002  3.310999747524080E-002
  1.243121080794578E-002  1.955462478429840E-002  3.708196449123288E-003
  2.933811673786661E-002  1.764236043331848E-002
  0.172220076623424       3.312118664364597E-002  2.839322551439408E-002
  2.012680056870264E-002  1.832428151999636E-002  2.684193633821596E-002
  3.948995744245371E-003  1.823491756645081E-002
 -0.589463887057570       3.614502802766935E-002  3.446243446940881E-002
  5.509684240362962E-003  2.744205415757041E-002  3.050752538473929E-002
  4.369283679586077E-003  1.711167454996553E-002
  -1.43249591987024       2.938655350421203E-002  2.416043581334780E-002
  2.114946141690796E-002  2.061537742606112E-002  1.946370216619906E-002
  3.878467536850738E-003  1.690849442606552E-002
   1.84662706953799       2.898982331399999E-002  2.895811521549105E-002
  2.644003739023568E-002  2.639062401673204E-002  1.013150543694582E-002
  4.029468534325896E-003  1.697363618369300E-002
 -0.213318788396344       1.822423094780866E-002  1.822423094780866E-002
  1.822423094780866E-002  1.822423094780866E-002  1.822423094780866E-002
  1.822423094780866E-002  1.822423094780866E-002
 -0.861457268394949       2.938626766045601E-002  2.610738646767320E-002
  1.518623483151384E-002  6.636845325828661E-003  1.712478443377429E-002
  2.891303320188921E-002  1.835860737762099E-002
  0.522358686438775       2.789780584058784E-002  2.309268802222170E-002
  6.101691688988744E-003  7.125924760052458E-003  2.110779166450264E-002
  8.557338422924738E-003  1.310246240959346E-002
   1.01600260965751       3.680201832638254E-002  3.642885253206490E-002
  6.762779246307086E-003  5.927061685950770E-003  3.502702898819625E-002
  3.128207772471220E-003  1.343786003578793E-002
 -0.478358393727154       3.694184255370715E-002  3.670118553212029E-002
  4.903647881400850E-003  1.213856782206448E-002  2.701134004331291E-003
  2.849490146698179E-002  1.355812947809420E-002
  0.715894364284281       3.598862422180438E-002  3.521696288980671E-002
  2.512688622058131E-002  9.618884845393420E-003  9.917319645766722E-003
  1.168777075829568E-002  1.812944141135137E-002
 -0.804986912810434       2.805155610351782E-002  2.733410204150242E-002
  2.435931912533898E-002  7.292003869619841E-003  2.206547306453646E-002
  1.059412515473444E-002  1.780295214533362E-002
  0.443823814245036       1.349746249046383E-002  1.349746249046383E-002
  1.349746249046383E-002  1.349746249046383E-002  1.349746249046383E-002
  1.349746249046383E-002  1.349746249046383E-002
  -2.45181193077511       2.451149435610196E-002  2.338551312711992E-002
  1.386526621633954E-002  1.339353946280322E-002  1.588339762987693E-002
  1.091075484974831E-002  1.625510374017198E-002
 -4.089919059605603E-002  3.191767841799261E-002  3.055393359149483E-002
  3.036863735134435E-002  4.109287996978747E-003  2.654725480279735E-002
  9.557404153399323E-003  1.771230083821553E-002
   1.47942536359653       2.815512134324058E-002  2.590434378041889E-002
  1.199289977257080E-002  2.554086550817233E-002  6.366651164070002E-003
  1.189551086480910E-002  1.602251404601671E-002
  4.267151703238935E-002  2.763261443917692E-002  2.619686223262733E-002
  4.198696096556600E-003  2.028844393097315E-002  4.414518523933392E-003
  2.417744543668417E-002  1.368951404108778E-002
 -0.600091965594737       3.596036991110069E-002  1.785896827375878E-002
  1.350435121666570E-002  1.556932420904063E-002  1.204987044971553E-002
  1.247439948460961E-002  1.651597961280052E-002
  0.210267732396858       3.697529256379392E-002  3.404500553675033E-002
  1.326603533856827E-002  7.738715342596284E-003  3.354665844888606E-003
  3.538558540719983E-002  1.576310555138296E-002
  0.474730310384243       3.584154260034401E-002  3.401449787955916E-002
  2.888389195307682E-002  1.863114105447890E-002  3.690791063075487E-003
  3.780912162387779E-003  1.446361973679951E-002
  0.773702073630303       3.113884865924163E-002  1.596833119965476E-002
  8.962909786593403E-003  1.327541802770832E-002  9.020486104639401E-003
  9.517468410118279E-003  1.311097884043407E-002
  0.433269858189989       3.602817241036207E-002  2.984476687395139E-002
  5.637908030495686E-003  2.970448957894244E-002  5.649849128123006E-003
  7.651417208625054E-003  1.407791071272915E-002
  -3.09360184394074       3.549539706119405E-002  2.928308003950124E-002
  1.743783512319724E-002  1.141833539400385E-002  1.584636675727707E-002
  3.026416318529203E-003  1.465965517199809E-002
  0.871650555165307       2.474435081768673E-002  2.434231919952933E-002
  1.891173518625130E-002  6.282445259070736E-003  8.586396211850474E-003
  9.831338416274172E-003  1.349543682420695E-002
 -0.994630222852641       3.540210044708122E-002  1.398860050999981E-002
  7.143439077081930E-003  1.265919446896006E-002  3.258570942533892E-003
  3.521964871257392E-002  1.313675657424444E-002
  0.971846566383452       3.587193278354397E-002  3.185046524968775E-002
  2.859260370990586E-002  3.777119782199381E-003  5.832726387248595E-003
  7.562965502795227E-003  1.326299046304955E-002
 -0.358280771416076       3.689803296496396E-002  1.953294869885501E-002
  1.875426615312084E-002  1.416139232070426E-002  4.092179224807204E-003
  6.558308561671887E-003  1.313572126370537E-002
  0.408162296934487       2.685706978725391E-002  2.564295201120827E-002
  5.930855428459421E-003  2.300849060202836E-002  2.412549082726004E-002
  8.737713262656616E-003  1.644943593061406E-002
  3.512204408472748E-002  3.536418916423519E-002  3.342884432276756E-002
  4.655446270223780E-003  3.088847975987381E-002  2.795958133188368E-002
  8.460035504372887E-003  1.850934121875277E-002
 -0.207821142444542       2.675017922824052E-002  2.583713712511773E-002
  2.452291927567432E-002  8.171760266742444E-003  1.695101839189795E-002
  3.633298472771712E-003  1.429418144575920E-002
  -1.23053111691029       1.854027281739391E-002  1.723199329165648E-002
  1.695846717529212E-002  1.597837961911567E-002  7.958039494111609E-003
  7.768130183110176E-003  1.322560635020102E-002
 -0.475120518479882       3.668242277406479E-002  2.546001128898410E-002
  1.336516044775250E-002  8.740421882649094E-003  2.695713441498549E-003
  2.017592838776991E-002  1.345514569312697E-002
  0.751405376482613       3.025980743282471E-002  2.822332504787170E-002
  2.009286226148477E-002  3.908779518135705E-003  2.571761686181398E-002
  5.045055086362489E-003  1.434197602560052E-002
 -7.479339338770616E-002  2.666884922772917E-002  2.602241770054230E-002
  2.527285478075036E-002  5.042674185543303E-003  8.376544097734395E-003
  2.459636246296451E-002  1.622185377480559E-002
   1.66803471041665       3.521597212757129E-002  2.873286383320215E-002
  2.624440504805729E-002  2.605279918376771E-002  4.331348078138451E-003
  1.158216935149874E-002  1.806080565947106E-002
  0.640667755421846       3.631564584100161E-002  1.147803523504753E-002
  5.269666971087932E-003  1.144650024126183E-002  8.777228870467384E-003
  2.613033392982731E-002  1.339121347399700E-002
 -0.419494373594043       3.690977415832166E-002  3.518615264065695E-002
  6.689587745583760E-003  2.358412008946674E-002  6.909261588158212E-003
  2.637413996749001E-002  1.828199941834460E-002
  0.929707789902909       3.176035689569191E-002  3.108692222130603E-002
  1.044915037231617E-002  2.381818193605035E-002  3.064658444177118E-002
  4.071932659051754E-003  1.769182191362441E-002
  3.556416242000898E-002  3.568547207671294E-002  3.026559288311557E-002
  2.284032042777561E-002  9.449847011015700E-003  3.922410509726190E-003
  3.382286640227685E-002  1.771693163549847E-002
  -1.52395187362993       3.522096988684788E-002  2.101548249304754E-002
  2.074431462988235E-002  6.973492157466718E-003  7.130325094771524E-003
  3.389561209399755E-002  1.719849651324511E-002
  -1.36423399866645       3.661957689677647E-002  2.045535205912180E-002
  1.174949891277484E-002  9.786744543669696E-003  2.016415082586472E-002
  1.967514252552686E-002  1.801410198547045E-002
 -0.715171378624687       3.665582745057713E-002  3.503813893790134E-002
  5.897244434956364E-003  9.851893294148885E-003  1.365968155255067E-002
  7.097841103917303E-003  1.390710143623011E-002
  0.482641517856895       2.979342078900640E-002  2.940053146761995E-002
  9.509285046838640E-003  8.310165387352636E-003  2.868699348793199E-002
  1.604252544768725E-002  1.780458311585916E-002
 -0.865302360486107       3.488832594368682E-002  2.805459350600089E-002
  1.766574755474550E-002  2.717210250620363E-002  6.999742614227056E-003
  9.135264499037126E-003  1.763154739285445E-002
 -2.766793777229565E-002  3.329525310983232E-002  3.284657110811168E-002
  1.525603725155757E-002  3.122111941327857E-002  1.266440906293039E-002
  4.090603016201022E-003  1.731898645557191E-002
 -0.435729749895373       3.589931654253379E-002  2.842457501219573E-002
  2.774347114158297E-002  1.731389913272895E-002  7.634776828109470E-003
  6.310986324323607E-003  1.693836827551071E-002
  0.600063486169309       3.581344106525696E-002  1.364991657784520E-002
  1.186119965929833E-002  1.179982708700679E-002  4.280299075359860E-003
  1.866040057564874E-002  1.327178174195957E-002
 -1.627532780764725E-002  3.682723727561223E-002  1.633094942209804E-002
  1.318843032778018E-002  7.494158334596041E-003  1.594589881077264E-002
  5.667625713684771E-003  1.323399965261097E-002
  -1.29466327394871       2.750518391347332E-002  2.627668155457547E-002
  2.264551006180106E-002  2.554045074250746E-002  5.785905942963967E-003
  1.042605020620051E-002  1.712436539684670E-002
  0.165063706678623       3.628167891569069E-002  2.103544936323467E-002
  2.024496559159819E-002  5.467471871016282E-003  2.095238142549180E-002
  2.997683235375570E-003  1.320667985250880E-002
  0.539513960110313       3.570937558664557E-002  2.228433829871065E-002
  4.203660287982006E-003  2.196427750738860E-002  4.011122667889396E-003
  2.314728514325378E-002  1.377152674138331E-002
 -0.101230377071285       3.667332654688129E-002  3.535234018739131E-002
  3.517592509478915E-002  1.227609115757514E-002  4.061273572887754E-003
  6.884504571075209E-003  1.581617666095186E-002
  0.938945579369073       3.561977469403382E-002  1.997524783431430E-002
  3.851999052522059E-003  1.596991649337916E-002  9.703085431456824E-003
  1.190484681733719E-002  1.310089516397931E-002
  -1.36949286449925       3.203162312518412E-002  3.087732788911897E-002
  8.081536191185398E-003  5.290953552087089E-003  4.993937998876884E-003
  2.783075891838309E-002  1.343391059639691E-002
  -3.73057695047993       3.625976751285540E-002  2.027763092837311E-002
  1.008579900767733E-002  1.528218151159695E-002  8.701443537863484E-003
  3.490687330222458E-002  1.803599161522664E-002
 -0.555677631210290       3.582796675898561E-002  1.095192700974446E-002
  1.051975184789853E-002  9.128443723672785E-003  1.087883557774989E-002
  3.343935740604155E-002  1.547007952397522E-002
  0.652821274331550       3.593622247289260E-002  3.577860384507266E-002
  2.564739681941421E-002  4.682852150840545E-003  2.806629553735071E-003
  1.951210421540861E-002  1.427358695774542E-002
  -1.18067135938178       3.316309000812543E-002  3.261390605891990E-002
  9.443685950453888E-003  6.673095310227369E-003  3.156207264142821E-002
  5.764657146327125E-003  1.521403033611026E-002
  0.549062130306488       2.470792641863897E-002  1.389257279189077E-002
  1.244918190687566E-002  9.508681328333841E-003  6.016735620168768E-003
  2.261979562178396E-002  1.329805980868971E-002
   1.06332725248127       3.447964341322676E-002  3.354424118200527E-002
  7.120079565408235E-003  6.810818332693425E-003  9.050095775872506E-003
  1.440785001215707E-002  1.393219483269988E-002
  0.485812983401734       3.049312767277149E-002  2.813793285999465E-002
  1.461006929779898E-002  1.140498732400285E-002  2.723143247990166E-002
  3.186478186636210E-003  1.521494710559454E-002
  0.881853624995469       3.394677642524919E-002  2.960718390779131E-002
  2.293756649235711E-002  5.504506506052853E-003  8.584982779773738E-003
  3.225406003368424E-002  1.809801171305905E-002
  0.968170145218229       3.672326696384716E-002  2.762807765456365E-002
  1.133562273339004E-002  6.299599700010260E-003  2.646267017684283E-002
  2.843043956515749E-003  1.326614048995041E-002
  0.190503558019278       2.923650384137723E-002  1.974767469273659E-002
  5.224169435135664E-003  1.899099550500151E-002  1.881587171889664E-002
  2.898241484476504E-002  1.774642521057710E-002
   1.15374176271860       1.831925516632062E-002  1.776073190646055E-002
  1.755909851946191E-002  1.713681641256457E-002  5.864914935430531E-003
  1.657940190128141E-002  1.455811909525912E-002
 -0.243533002485065       2.843650796604385E-002  2.811157054235134E-002
  2.489653825509999E-002  2.195547266273299E-002  3.167695893195269E-003
  5.896218706980104E-003  1.418926933734684E-002
  0.354145064353275       3.059805159415349E-002  2.605816644111981E-002
  1.989069572585963E-002  2.522867749495356E-002  4.307783590309677E-003
  3.469719816719384E-003  1.347271309806802E-002
   1.34504806973988       3.698606178566212E-002  2.745046913141026E-002
  2.116651743391166E-002  5.019259436526332E-003  2.984186132831781E-003
  1.714433136659920E-002  1.329343539030240E-002
  -1.11607227543393       3.520947768997416E-002  3.448827398743778E-002
  1.500466038527796E-002  4.582013804980548E-003  3.357015178704528E-002
  3.013202425763108E-003  1.427028137965743E-002
  0.513674319718771       3.691821270778140E-002  3.447762921502477E-002
  4.550451394020077E-003  2.890464425311107E-002  1.119913107386719E-002
  1.181838790039408E-002  1.675934815984712E-002
 -0.148396584281303       2.491326245186087E-002  2.199513697155048E-002
  1.355422513997597E-002  2.192864105458516E-002  1.877256730132158E-002
  1.260974748172982E-002  1.838000497412346E-002
 -0.452232654224339       3.078713234247011E-002  1.857369706636505E-002
  1.336272445633710E-002  1.399519368007712E-002  1.686912058088050E-002
  2.905803411169191E-003  1.318003911437442E-002
   1.15115640185120       3.494394745152291E-002  2.113163506715837E-002
  2.011455015276733E-002  3.871971540437728E-003  1.443094537549568E-002
  1.227065503838509E-002  1.472261694574902E-002
 -9.471655331109070E-002  2.631754499993226E-002  1.197170640711904E-002
  9.383770603230831E-003  1.043322584853111E-002  1.190527918116984E-002
  1.454145768709967E-002  1.322079258535876E-002
 -0.578123625510377       2.939817555087556E-002  2.904132310730879E-002
  7.290296522203274E-003  1.574238787504393E-002  3.906361310591896E-003
  1.342749735647080E-002  1.313671195847197E-002
  0.408874764645984       3.256945039318394E-002  1.026549393543945E-002
  9.199619356721615E-003  9.861896689342559E-003  5.953085742689068E-003
  3.011029398495940E-002  1.326059323963264E-002
 -0.719974771648609       3.059001757597486E-002  2.954714407542514E-002
  2.763318790348883E-002  2.914364172384564E-003  8.462261345353023E-003
  1.296663330307797E-002  1.413830299826400E-002
   1.76682029836641       2.979839667718052E-002  2.838881806311410E-002
  9.999893532298640E-003  9.572756406232652E-003  2.514375583798580E-003
  2.792779715071458E-002  1.336000346552953E-002
 -0.292072021255894       3.668522244062165E-002  3.566700190573534E-002
  4.801445724378729E-003  3.511263340168320E-002  1.809087942339028E-002
  6.371934998278266E-003  1.714828531059553E-002
  0.684300913873565       2.733098883426724E-002  2.650247705972437E-002
  5.128887775689412E-003  9.709863138035750E-003  1.448288442022073E-002
  1.074859642920298E-002  1.333206706962071E-002
  0.283600431590410       3.646391428504719E-002  1.345331138680356E-002
  5.125129314245418E-003  8.292542026468716E-003  8.712717186299727E-003
  3.560518298423847E-002  1.364976910025262E-002
 -0.681072289655067       3.613369380398569E-002  3.564571215560106E-002
  1.858927014323419E-002  7.149444519361977E-003  1.455765746448833E-002
  2.644157320400213E-003  1.369216677584440E-002
  0.823625669298841       3.645110714752166E-002  2.635783110614020E-002
  1.374855333843792E-002  2.157213788844262E-002  9.266898661997995E-003
  3.829459258785473E-003  1.470529502910874E-002
 -0.146877743863603       2.236816820768376E-002  2.175279362608944E-002
  1.446283652989499E-002  4.227529323557013E-003  1.481911493274388E-002
  1.988265597983050E-002  1.435920420416959E-002
  0.339234595643705       2.688019336142268E-002  2.619696348137630E-002
  3.457325103478447E-003  2.615009387624489E-002  1.227991053988041E-002
  7.763892485028755E-003  1.350605731648636E-002
  0.271989337908390       2.099452467354261E-002  1.971654201015206E-002
  3.918132341141470E-003  1.965253700755374E-002  1.910128035721646E-002
  1.974798993166202E-002  1.513572804286755E-002
  0.704485195071633       2.993393133073816E-002  2.705355472120541E-002
  2.313981640310184E-002  4.714223579689713E-003  1.740999438572981E-002
  2.439574324000326E-002  1.829694057342968E-002
   1.28134796105282       2.837112260423147E-002  2.836883893446242E-002
  8.178696634483895E-003  1.575150310851865E-002  1.721815765217257E-002
  3.310265550503875E-003  1.344607769982440E-002
  0.403311543438363       3.547385211675887E-002  3.338149832934877E-002
  4.777336631700596E-003  3.205115953417799E-002  6.821197366104116E-003
  3.171008434509072E-002  1.843247400573996E-002
 -0.600563956782334       3.668009635282210E-002  3.484628652383856E-002
  1.502743314700436E-002  2.372145251889495E-002  4.991592691705353E-003
  4.029426689626713E-003  1.446602602785693E-002
 -0.176454438704558       3.319404200697888E-002  3.080579759494276E-002
  2.805396389807661E-002  2.967937615946163E-002  5.029979420482823E-003
  4.006004689429349E-003  1.605966727815268E-002
  0.182223055830540       3.680944517742912E-002  3.596806772936938E-002
  5.168369559985969E-003  2.030989867180340E-002  1.148463517519940E-002
  4.623648380675973E-003  1.395318277336222E-002
 -1.978925827512128E-002  2.646755804914915E-002  2.525926855108392E-002
  2.518224058627245E-002  3.914413601245814E-003  3.180788610881239E-003
  2.411752449633748E-002  1.310068115365020E-002
 -0.282204176404192       3.459740892824023E-002  3.432134898601172E-002
  2.210134707056157E-002  1.211897174342149E-002  2.930384414084283E-003
  6.054211102607491E-003  1.334276282443923E-002
 -0.797369949614546       3.311234453765515E-002  3.260917009641263E-002
  3.049861135650207E-002  2.279040333911291E-002  9.299360553603850E-003
  5.752998465575436E-003  1.850481936260267E-002
 -0.829870996592597       3.640487754044498E-002  3.575153269131042E-002
  2.832163281831465E-002  6.548313526249205E-003  2.358802711284896E-002
  5.086147672583286E-003  1.752388640702789E-002
 -0.952936356228564       1.562500001236647E-002  1.562500001236647E-002
  1.562500001236647E-002  1.562500001236647E-002  1.562500001236647E-002
  1.562500001236647E-002  1.562500001236648E-002
  4.149125509016312E-002  2.678393402132980E-002  1.893208206026438E-002
  1.879519638756749E-002  1.273784763096268E-002  1.102701724684766E-002
  2.480268455531105E-002  1.792787165031059E-002
 -1.153274896847706E-002  2.185700276128267E-002  1.569803876050138E-002
  1.445382479531580E-002  1.554238220096510E-002  1.567817942783228E-002
  5.006889992078860E-003  1.349895063323729E-002
  0.229590729693166       3.488023899332729E-002  3.426255598997264E-002
  3.357361794459737E-002  3.497374056693012E-003  7.756942550422806E-003
  1.999791624997532E-002  1.670971822356101E-002
 -0.489346193833087       3.646409859818627E-002  2.296388289785507E-002
  6.369951608459204E-003  2.251557910599753E-002  1.014556330351089E-002
  4.143656778662796E-003  1.309779936316033E-002
   1.42813913541846       3.574911560269749E-002  2.695858914752478E-002
  4.024178080115023E-003  2.568056924220569E-002  2.399760832568082E-002
  4.519632091000024E-003  1.486800016815339E-002
  0.185166192997986       3.617698073177671E-002  3.285743068400877E-002
  3.269269189279313E-002  4.295157013159290E-003  2.610280563104450E-003
  1.390185275461170E-002  1.350131033222500E-002
 -0.231244772985450       3.701098607428653E-002  2.974563979029065E-002
  5.134021108315214E-003  1.695862587163405E-002  2.858885696836313E-002
  9.121524752552923E-003  1.709927717151812E-002
  0.834486753052573       3.685092080556893E-002  3.579878876481782E-002
  7.568446275990562E-003  5.698379908855249E-003  3.345276920996215E-003
  3.019353538012783E-002  1.338351351886677E-002
 -4.102270090697350E-003  3.686860288171250E-002  3.647911177354259E-002
  2.480970099071157E-002  5.667114931437671E-003  7.115782577784278E-003
  2.128901166473947E-002  1.749217348611220E-002
 -0.288294452006938       2.502010257314794E-002  2.446996803873746E-002
  5.505368549023005E-003  2.446018243265690E-002  2.123464768294708E-002
  3.287993868227773E-003  1.338723147300207E-002
  0.444930432831342       3.656510984615431E-002  1.123956089540309E-002
  1.039242797313764E-002  7.202981347477782E-003  6.574716812756468E-003
  3.537525969581064E-002  1.388152047915500E-002
   1.70499944108117       2.232996152576635E-002  2.193871242587660E-002
  1.825065479109482E-002  1.499712214712132E-002  1.975322863195051E-002
  1.420714879328234E-002  1.830578756421072E-002
 -0.583777972832851       2.189558936403036E-002  1.920958206491862E-002
  1.841355245325374E-002  9.841307224911090E-003  3.317526705916947E-003
  2.186015168748677E-002  1.329705365783557E-002
 -0.969933656770202       3.402640196920266E-002  3.153666280410819E-002
  3.047916695020806E-002  7.513775022782982E-003  8.711692736273409E-003
  2.363160142905420E-003  1.310231765189612E-002
 -0.607812561769115       3.634128671419871E-002  3.453237232271891E-002
  1.402967660445325E-002  3.995004265166396E-003  1.129868895016223E-002
  9.251102454395869E-003  1.394447584463438E-002
  0.859266027098798       3.306423288886221E-002  2.113078593167052E-002
  2.022702490356451E-002  1.440576619737763E-002  6.876551356855116E-003
  4.026736108054378E-003  1.334067247853706E-002
  0.535902469523719       3.516115830927527E-002  2.851389984622409E-002
  2.737138689803712E-002  4.128061328341457E-003  2.672481515019596E-002
  8.778242621359449E-003  1.727484547591459E-002
  0.173337838169666       3.114900630075419E-002  3.093082169790851E-002
  3.037837084014905E-002  6.490514817567200E-003  4.478056751992754E-003
  8.763573849286617E-003  1.397681941125692E-002
 -0.359820666663999       2.754232380966433E-002  2.691820481812228E-002
  2.322564885397593E-002  5.341561899439768E-003  2.461265891204415E-002
  1.652372094667052E-002  1.828766243263599E-002
 -8.098302629273593E-002  3.625816709593387E-002  3.517056991296229E-002
  1.561444901402243E-002  2.420318620037713E-002  1.480893421378468E-002
  4.220780989964400E-003  1.763938800254779E-002
 -0.154043422498322       3.413796724614759E-002  3.303071971907472E-002
  3.076940038278542E-002  6.522620728906229E-003  2.678368506742455E-002
  3.812556538247185E-003  1.687707755126530E-002
 -0.684593142023969       2.751095271435502E-002  2.702567774716319E-002
  3.976133449122689E-003  1.559750804940862E-002  2.528234975981157E-002
  7.227009377771871E-003  1.426469229974091E-002
  0.109616261797355       2.792499285448615E-002  2.039440560242174E-002
  5.214188298495031E-003  1.992370788116386E-002  1.922019242277770E-002
  6.162573065529068E-003  1.383343823399470E-002
 -0.299176585717918       1.684826628854191E-002  1.678345314731482E-002
  9.277266222684998E-003  1.539808310935657E-002  1.274667759372133E-002
  1.651574910997375E-002  1.428684772563573E-002
  0.815364261563310       3.510482565899350E-002  2.033636505295054E-002
  1.302128515396693E-002  6.607884918774050E-003  1.835699803160514E-002
  2.931604119719519E-002  1.791474273330854E-002
 -0.808650637595871       3.695205422983826E-002  3.659123036939349E-002
  1.221363003533381E-002  8.607543678233031E-003  4.452818583835724E-003
  1.258754431684261E-002  1.413250891861324E-002
 -0.716054629143435       3.677987301428302E-002  2.719105064648605E-002
  3.972299921398665E-003  2.520750731818402E-002  8.593223645358885E-003
  1.412015828429229E-002  1.516237748249974E-002
  -1.13860955454275       2.499657033899451E-002  2.448792754437854E-002
  2.403772969757362E-002  2.127579810822595E-002  1.139130181024036E-002
  3.474747738643215E-003  1.521194456254547E-002
   1.89593123071699       3.323732914221503E-002  1.968569355555926E-002
  9.889228230472828E-003  9.010827766111694E-003  6.342152833796848E-003
  3.257656491578214E-002  1.514052679987992E-002
 -0.297200682504671       3.682115298767441E-002  2.332219630716517E-002
  6.844345388344789E-003  5.951734444315915E-003  6.769046384467881E-003
  2.211927916992340E-002  1.317822117404118E-002
   1.09296583268462       3.700456018357117E-002  2.747681902493702E-002
  4.973469370399980E-003  8.102725981424547E-003  3.760624767549805E-003
  3.457648020268300E-002  1.321576113487836E-002
  0.272185747307054       3.549025903743716E-002  2.639985705999804E-002
  4.845613997770194E-003  2.172348397919201E-002  1.733497286396966E-002
  1.933317254533087E-002  1.791441188268190E-002
 -6.390477897857812E-002  3.617950525565806E-002  3.453604297957092E-002
  3.430738430335433E-002  4.150919185372959E-003  6.186324361087673E-003
  2.869761610636633E-002  1.777969332421719E-002
  0.269648007529791       3.396431007201201E-002  3.157763298607270E-002
  2.008268764791617E-002  7.500272114205011E-003  3.069249634082810E-002
  4.981914437592288E-003  1.706560215295774E-002
 -0.254529191015276       3.698380217930784E-002  2.986518527860251E-002
  2.718501968214879E-002  2.076772046929351E-002  3.586150244046929E-003
  4.507104748669994E-003  1.469727760876659E-002
  -1.02082908501070       3.066884277443340E-002  1.897873100416302E-002
  1.855314112005586E-002  7.694043314998730E-003  7.599893826939381E-003
  9.708012436334776E-003  1.352837855245485E-002
 -0.267070868588976       2.407470983307832E-002  2.366128947257776E-002
  7.582604867133742E-003  2.349520955928100E-002  3.331258860270130E-003
  2.369147073171913E-002  1.414489095050603E-002
  -1.82785132542812       3.141125225731863E-002  3.043565619283489E-002
  1.040597760470833E-002  2.499488183554746E-002  6.648989210820650E-003
  3.954352622395455E-003  1.367431204615052E-002
  0.346678357569351       2.537095760019678E-002  2.516915728590153E-002
  8.698110842754302E-003  5.785215253872275E-003  7.554962899455430E-003
  2.098543915405897E-002  1.311746957089805E-002
  0.878637762290067       3.576188730681067E-002  3.556300254934187E-002
  7.032913666009335E-003  7.063836580535440E-003  2.520040450565025E-002
  5.828850042400319E-003  1.449653458072990E-002
  4.198358621336234E-002  2.317224477923327E-002  2.312395311790871E-002
  1.833388600147474E-002  3.826368586502447E-003  2.310509900993109E-002
  8.564781807400579E-003  1.397170076552982E-002
   1.38745294701776       1.854619583685779E-002  1.796142068438813E-002
  1.549976384281788E-002  1.676505167180531E-002  1.460141466658884E-002
  4.752462263667882E-003  1.348258558905782E-002
 -0.677006731787267       3.623236008196810E-002  1.847269147058638E-002
  4.343009147579156E-003  1.780583997384944E-002  1.114269561998776E-002
  3.424514445469477E-002  1.644099939605853E-002
 -0.166251283231633       3.529833997339062E-002  2.893400453202355E-002
  2.765007294261150E-002  7.232420684503663E-003  1.102957593996186E-002
  1.786417791309006E-002  1.851174843067238E-002
   1.28142688283672       3.653894118074055E-002  2.376785699628961E-002
  1.085516176031646E-002  1.384138537294476E-002  7.348142372945483E-003
  2.044205215009415E-002  1.642015742022292E-002
 -0.144755132995293       3.653920467817758E-002  3.516132215573840E-002
  9.850347729942130E-003  1.573188610574920E-002  1.406487488147737E-002
  1.323555483919866E-002  1.825950968015919E-002
 -0.218935209044477       2.497601197799903E-002  2.273130201541615E-002
  3.222182898190207E-003  2.191767171034398E-002  9.421778102588969E-003
  1.395297028895880E-002  1.319214022247656E-002
  -1.62282304790406       3.693978012733676E-002  2.668461451115698E-002
  4.041458932300121E-003  1.322242791123554E-002  4.174928123803181E-003
  3.145927041240583E-002  1.380385465447204E-002
  -2.53178477339553       3.549306230637456E-002  3.348207997173076E-002
  5.390505952757615E-003  1.038997004702569E-002  5.387871644561206E-003
  3.410809014153297E-002  1.517908972854789E-002
  0.675267327126629       3.488323704487462E-002  2.912679915598665E-002
  2.856644886968068E-002  8.441838189204211E-003  1.602797164191778E-002
  4.550164600351798E-003  1.616905911184714E-002
   2.42314401924015       3.613321867454426E-002  3.458230134790766E-002
  1.327738266394849E-002  1.127449743630333E-002  3.002232922257091E-002
  3.125874008971517E-003  1.612121151850437E-002
  -1.96177335439332       2.830323096950194E-002  2.805163559473965E-002
  1.766870569894211E-002  1.057839151821102E-002  3.217704759224472E-003
  2.226627883903667E-002  1.482866551234908E-002
   1.18879937388936       2.689361817324382E-002  2.651143736731177E-002
  1.751255887009845E-002  2.134309954654643E-002  3.943276166158173E-003
  6.295676257202619E-003  1.370139745611358E-002
 -0.201040086778765       2.719276207225969E-002  2.594320748324903E-002
  1.484568170684544E-002  2.479948279851347E-002  4.233788829608229E-003
  2.639451941674408E-002  1.753047910000104E-002
  4.705072490285243E-002  3.269754832260359E-002  1.894925404838996E-002
  7.807731695914194E-003  1.099204649113175E-002  1.674509626644357E-002
  3.257987247220964E-002  1.752903315392113E-002
   1.36569485462581       3.483669110704645E-002  2.085083803667295E-002
  1.352060626416332E-002  1.809347891910385E-002  2.003077598918809E-002
  1.014286323146239E-002  1.817981670070015E-002
  -1.48708869900983       3.640043556982346E-002  2.623422698037995E-002
  1.463398763901252E-002  4.873758421741322E-003  2.377070319682097E-002
  8.754490890804491E-003  1.555651850378612E-002
  -1.00875936651412       3.404335640202411E-002  3.332226583679600E-002
  2.160866562731746E-002  2.359493969450096E-002  4.038169897719613E-003
  1.540826817701841E-002  1.817015737430495E-002
  -2.11655554461523       3.611768228991678E-002  2.746506602317028E-002
  1.114150855746100E-002  2.359813724750329E-002  2.414493893232250E-002
  5.241922069034813E-003  1.791044949948732E-002
   1.78784778939664       3.633990317927904E-002  1.689920793302913E-002
  9.487015653113929E-003  6.254135508042202E-003  1.618697661565821E-002
  1.951001455261253E-002  1.502548128984909E-002
  0.397922400397170       3.344296320099284E-002  1.887133081642425E-002
  3.181690604935267E-003  1.831678218549555E-002  4.849527555212047E-003
  3.272242028614512E-002  1.341816750928381E-002
 -2.158269177383004E-002  3.678441004454882E-002  2.551244769626225E-002
  4.994139651726869E-003  1.235297443027939E-002  2.171178721845538E-002
  6.349709677616070E-003  1.413675066954559E-002
 -0.826682543820042       3.666333049163880E-002  1.266915683426556E-002
  1.151362422492865E-002  4.121681162851583E-003  9.724796733838446E-003
  2.574429121373148E-002  1.329345665273900E-002
  -1.02776861729047       3.007227844585417E-002  2.027428511503696E-002
  2.018607704300237E-002  4.108518174291589E-003  1.955626945163217E-002
  1.626113707298111E-002  1.588721078460968E-002
  0.569121030960423       2.632995340062817E-002  2.624765178523752E-002
  2.010267275570001E-002  1.971036365133657E-002  2.231247251688316E-002
  4.053018801584379E-003  1.707271342580807E-002
 -0.377905480766110       3.650070408071469E-002  2.836764295071022E-002
  2.648362425063027E-002  2.800885491280774E-002  1.224541457811483E-002
  4.063187480871209E-003  1.835296642120019E-002
 -0.180583288707258       2.166306688539541E-002  1.927749497139668E-002
  6.540138023157121E-003  6.612251154562964E-003  1.851624935607242E-002
  1.511859678005615E-002  1.310072156554267E-002
 -0.457859527919072       3.552224580686848E-002  1.833674882648090E-002
  5.139188851710129E-003  1.669924650926661E-002  1.696611437667705E-002
  1.319758715003773E-002  1.523755158418494E-002
  0.230196992233505       3.532744457074030E-002  3.451420364567333E-002
  7.845166609631488E-003  3.402659031013917E-002  2.587712814954905E-002
  4.299800955548120E-003  1.818929439559544E-002
 -7.132052714615493E-002  3.676452311291059E-002  2.781868029789745E-002
  5.559690451432512E-003  1.980832538993159E-002  4.910533221445722E-003
  9.818646094587116E-003  1.325787791935000E-002
  0.388354189282729       3.685975384257024E-002  2.627310204548904E-002
  6.209504886425157E-003  1.969063348384632E-002  3.963901813019675E-003
  3.676936246653518E-002  1.607551538830375E-002
  0.991433238949531       3.171737591096663E-002  1.631850141173803E-002
  1.533728456646132E-002  3.540523009538195E-003  8.048873975952251E-003
  3.061119813762359E-002  1.380600880124523E-002
  -1.62203068790015       2.879231485696166E-002  1.978914379594698E-002
  6.544390860148836E-003  7.808783210282231E-003  9.102887958574023E-003
  2.835153774417782E-002  1.399540057148915E-002
  0.488346779308138       3.275820216146474E-002  2.981240300073120E-002
  1.402042542208538E-002  2.943502842923778E-002  4.398474456172322E-003
  2.247404543499604E-002  1.848081006690889E-002
   1.02803897459061       2.459488279123656E-002  2.049582855711981E-002
  4.719276100813683E-003  1.356094735204242E-002  1.539786963529922E-002
  2.231965560444824E-002  1.493266412520142E-002
 -0.974583559504104       3.682705194457388E-002  2.738052708682714E-002
  1.672807037627264E-002  3.956565631198883E-003  5.396573177947417E-003
  3.191425592954956E-002  1.502262970111490E-002
  -2.56865859114428       3.555808731276804E-002  3.502699642777270E-002
  9.779540927234943E-003  1.155183534600724E-002  2.652706287855962E-002
  9.339770881283786E-003  1.807407262374306E-002
  0.185056276735123       3.703186674048691E-002  3.665519002880074E-002
  2.029665038323933E-002  4.481678291817493E-003  2.228472555392604E-002
  7.867791050293982E-003  1.669447269604305E-002
 -0.811807822424171       2.244645575918634E-002  2.231509639759856E-002
  2.124418952009935E-002  1.996952909477916E-002  4.359926898348577E-003
  8.749317229862386E-003  1.417320224375479E-002
 -0.287329567612351       3.666534554179135E-002  3.650198879144882E-002
  3.015733296187530E-002  4.672255932811398E-003  1.525764611953985E-002
  3.304846805569291E-003  1.455532105068633E-002
   2.14746767925200       3.141186357036879E-002  3.140758429797886E-002
  1.462067270044646E-002  5.339757842729630E-003  2.070716805033040E-002
  1.393549922895863E-002  1.676782498177117E-002
 -0.188242369177497       3.519081577552092E-002  3.327020274842166E-002
  2.439542668927384E-002  5.809390317412122E-003  3.270176982064925E-002
  3.535962885892632E-003  1.636190193516201E-002
 -0.270881339878062       2.245356523877953E-002  1.221034138509086E-002
  9.380565286970640E-003  1.150882648995392E-002  1.025929980251211E-002
  2.055339664642607E-002  1.356893458897715E-002
   4.25090892968139       3.690246051182870E-002  3.284400949134943E-002
  1.687439628079331E-002  5.539747724456904E-003  1.650952032777382E-002
  2.993513429350067E-003  1.332572659271125E-002
 -0.694635353825778       3.508449215782616E-002  3.339060715602898E-002
  3.337606918072690E-002  4.961417231946237E-003  2.038715238128518E-002
  4.069803045807096E-003  1.588979892870634E-002
  -1.64953256042586       3.638485204339896E-002  2.947522858326051E-002
  2.427507506032825E-002  2.875376587900093E-003  1.396591765051577E-002
  4.922292902874206E-003  1.313948488859198E-002
 -0.419514984037592       3.331264949173227E-002  3.244835892797288E-002
  5.460387608618771E-003  1.420072792277986E-002  2.438767554995372E-002
  2.635153327523571E-003  1.323992063227679E-002
 -0.702262882111073       3.601239131635814E-002  3.497288665065356E-002
  2.221665787085208E-002  1.626978857581625E-002  2.118613002595316E-002
  3.787911819033539E-003  1.821584246886071E-002
  -1.03043624339572       3.254952819599612E-002  1.645866810670571E-002
  1.624602173679465E-002  8.600386182509563E-003  3.742208708251876E-003
  3.060331311980807E-002  1.430595330599682E-002
  -1.72134777812283       3.161558567705782E-002  3.108882062198664E-002
  9.928230264722324E-003  4.484555598679264E-003  2.139464739115750E-002
  5.566763120546419E-003  1.316742240734221E-002
  0.670764174466862       3.057015660303004E-002  2.906410704566808E-002
  2.897688048285496E-002  7.500519394763633E-003  3.982483412492788E-003
  2.525700111064553E-002  1.639540802107028E-002
  0.310567561938627       2.398263241852704E-002  2.034713718166198E-002
  1.953492520964300E-002  3.325361156750193E-003  1.639574440781181E-002
  1.117794442275062E-002  1.340779322581415E-002
  0.528209555198300       2.991435623951911E-002  2.854075164208569E-002
  1.601215710261471E-002  3.684450989315419E-003  2.836646477551593E-002
  3.745886783496155E-003  1.322577893245891E-002
   1.62238629203608       3.654536536207698E-002  2.756388370043558E-002
  1.599945949472530E-002  2.604864947397428E-002  1.867368556620157E-002
  3.757939408167808E-003  1.757413031726886E-002
 -0.709959486863604       3.583136514413621E-002  3.336361026152380E-002
  1.935662723189226E-002  3.323990672150338E-002  4.468889646774161E-003
  6.511530924136534E-003  1.678745142928218E-002
  -1.94270644296288       3.699565658969541E-002  3.278964340570975E-002
  2.933048761987829E-002  6.145747607159151E-003  3.070740594784444E-003
  1.868446476296963E-002  1.524348279148115E-002
 -0.573826837171609       3.232365097250152E-002  3.220744276147282E-002
  2.851606000148710E-002  6.429739552898288E-003  6.746983063617429E-003
  2.949173133993823E-002  1.833418350148438E-002
 -0.796660085179188       3.655655426826642E-002  3.579650436667126E-002
  1.794928556796527E-002  4.513416549192576E-003  5.282468183996397E-003
  3.112175322336709E-002  1.610187929881319E-002
 -0.325035930139723       3.610229051324670E-002  2.486441918421839E-002
  2.423161346967173E-002  1.244961519570825E-002  1.843302702477102E-002
  4.626634495996161E-003  1.687532703373072E-002
 -0.529374311115677       3.278076704363148E-002  2.615621921170237E-002
  2.586216707027277E-002  2.901988198425597E-003  4.009353168868354E-003
  1.987657841327555E-002  1.313192607013797E-002
   1.10489795451187       3.630711443868140E-002  3.568116437171173E-002
  1.835001680790480E-002  2.631457805947638E-002  3.890201306699151E-003
  9.125681986203740E-003  1.676551270784406E-002
   1.35173593039131       3.124858599594785E-002  2.841384712763070E-002
  1.751613243171637E-002  5.840105374055353E-003  3.398952862497650E-003
  3.046193071574500E-002  1.452848446880817E-002
   1.08141789126359       3.602037076884899E-002  3.267136544509232E-002
  4.288584518627347E-003  1.145809649057161E-002  2.938394009709673E-003
  3.489553779556174E-002  1.345355235480207E-002
   1.73104596173795       3.621107451626391E-002  2.465234182259808E-002
  5.729074175956464E-003  2.009054172306490E-002  9.452772158501160E-003
  3.410266062624354E-002  1.792065406711423E-002
 -0.615470635581077       3.467668481329606E-002  2.667695780679515E-002
  7.163511252889027E-003  2.426072485830423E-002  7.073846752302661E-003
  3.146647273104177E-002  1.815311743366677E-002
 -0.643925424563451       3.351334014442277E-002  2.854677041217234E-002
  6.053259860994108E-003  2.715726020664959E-002  3.861979356024095E-003
  1.522149531754281E-002  1.448725837872958E-002
  0.545927615926624       3.702707319478814E-002  3.487843758197588E-002
  7.902348731209211E-003  1.501885466177756E-002  3.129011762387432E-003
  2.044793124975547E-002  1.463033702755943E-002
 -8.079013779404672E-003  2.585014470951271E-002  2.577773022382234E-002
  1.082892002542195E-002  2.566780568386231E-002  3.484932202494836E-003
  9.353641323406056E-003  1.349406397066269E-002
  -1.02790740065743       3.699967936267130E-002  1.248399169464955E-002
  6.470497954580373E-003  1.141863464947560E-002  8.867870276745227E-003
  1.851584782186755E-002  1.332736753370858E-002
  0.761933001272396       2.711260089895868E-002  2.312193231523924E-002
  9.332582978631343E-003  1.918065859933073E-002  1.598251221126943E-002
  2.215694308105191E-002  1.847293610941472E-002
  0.964147019728171       3.187568639025502E-002  3.110048809165941E-002
  6.130267089960353E-003  1.023259387638144E-002  2.907157381071239E-002
  2.844168862874093E-003  1.313769880225008E-002
  0.433386335343057       3.578578211356823E-002  3.465877395531395E-002
  3.260624217849400E-002  9.146414964678010E-003  3.551387005676671E-003
  1.997786763848829E-002  1.723866971133417E-002
 -0.577326299913368       3.700864015318513E-002  2.908703616542799E-002
  1.979359756870442E-002  5.934845123207702E-003  7.002254016842154E-003
  6.677311935803196E-003  1.344712293346766E-002
  0.654069395182736       3.677795465327001E-002  2.277108090862213E-002
  1.510786395020330E-002  1.363775133206341E-002  4.072744716634636E-003
  3.269447898360108E-002  1.686086212062115E-002
   1.07761829467451       3.677700618144882E-002  2.658819876180298E-002
  2.617899694504086E-002  1.279134712617270E-002  8.253409808120990E-003
  2.545624553798845E-003  1.379093536259372E-002
 -0.673234681758195       3.053771679432763E-002  2.470927032717037E-002
  6.695648569229428E-003  1.170301574550335E-002  2.286382641486231E-002
  2.025028938791106E-002  1.736045801085367E-002
   1.36022942033241       3.513773546481128E-002  3.199303419899915E-002
  7.591011800405751E-003  3.005592700873084E-002  7.775114957451066E-003
  4.646015150336979E-003  1.449242535890430E-002
   1.84845948721837       2.630732105451734E-002  2.250770082500784E-002
  2.120126023973102E-002  1.380861416723914E-002  1.524522273317083E-002
  4.543615868405028E-003  1.513244666917989E-002
  -1.43400362699554       2.878179587169195E-002  2.199121080800311E-002
  7.115051981126620E-003  1.476860062379293E-002  1.103882376600729E-002
  9.845819680188168E-003  1.390517701758623E-002
  -1.75236897925982       3.621494821171409E-002  2.798206018972152E-002
  5.986183258061193E-003  8.033652079868831E-003  2.620030903979981E-002
  6.010285679599772E-003  1.404446990867888E-002
  -1.09821314228439       3.531678342676477E-002  3.483016863669268E-002
  9.513918377048123E-003  2.878980945010350E-002  4.334073464832854E-003
  1.427919128851033E-002  1.659035968710618E-002
  -1.00124960791477       3.687538448894111E-002  2.782444475343803E-002
  1.741681417872126E-002  9.329893584393277E-003  2.492317954438203E-002
  2.892150047569922E-003  1.513464098146524E-002
  0.596818805568905       3.497634683121741E-002  1.773365896248996E-002
  1.264865241668133E-002  1.046681729564210E-002  1.390781837702470E-002
  3.406791472064234E-002  1.840797618536238E-002
  0.940239631513070       3.667316947958218E-002  3.100265373547752E-002
  1.828475823818078E-002  4.549825985882731E-003  3.530611435963680E-003
  3.576934024903744E-002  1.511931201699225E-002
  0.905456747394005       3.455406320568220E-002  3.315136332938354E-002
  5.708869439584971E-003  2.592445797405757E-002  3.870254449851603E-003
  2.531319738220430E-002  1.597317094253719E-002
  0.651709895275684       3.644300090978242E-002  3.097302574275992E-002
  2.622445696963016E-002  9.343316751443320E-003  3.886105092738660E-003
  2.447396786533883E-002  1.724529831648845E-002
 -0.416484324490618       3.683652718108463E-002  2.551142453471325E-002
  2.428386096275166E-002  1.313916850503220E-002  2.825175358309788E-003
  6.192487352394815E-003  1.318160392176340E-002
 -0.943137997115645       3.671995813563163E-002  2.874787627861949E-002
  5.638129090937269E-003  2.813745091400409E-002  1.617701454549246E-002
  4.335475746935126E-003  1.507684515700969E-002
 -0.292265468203636       3.416261331765564E-002  3.368537652071823E-002
  9.468562395283887E-003  9.402339632780407E-003  2.193749125345668E-002
  1.748015966463031E-002  1.843773086180735E-002
 -0.255235697361331       3.489580087404127E-002  2.384158296500698E-002
  2.352150111393969E-002  2.340132066291279E-002  3.951711715394656E-003
  4.458318726085808E-003  1.416212221146587E-002
