# Supplementary material for: Four-Body Nonadditive Potential Energy Surface and the Fourth Virial Coefficient of Helium
Source: J Chem Eng Data. 2023 Nov 29;68(12):3257–64. doi: 10.1021/acs.jced.3c00578 (PMC10726306; doi:10.1021/acs.jced.3c00578)
Supplement: Supplementary file 4 — je3c00578_si_004.zip [file je3c00578_si_004.zip › data/e_04_1_tz.txt]

           7         205
  3.325080028178769E-002  2.773307230422118E-002  1.448758406605121E-002
  2.181228483648687E-002  1.413718406116053E-002  1.196832113477937E-002
  1.953249803119002E-002   3180.83950864127     
  0.894514359455881       2.152652949175638E-002  1.851542749704560E-002
  3.333112740986663E-003  1.702061314461416E-002  1.405118567595476E-002
  1.529396606746546E-002  1.301450567093397E-002
  -1.78347525727222       3.185903938176613E-002  2.127370121455514E-002
  4.181237156916953E-003  2.086527621737121E-002  3.464061223379165E-003
  2.008657664063766E-002  1.265851302483298E-002
   2.14491417922027       2.632794530055887E-002  1.840811673736705E-002
  1.740081759921939E-002  1.831028400400166E-002  3.285957266201055E-003
  9.771014164257965E-003  1.305816351794239E-002
   2.63784773549141       2.387865679916243E-002  1.868895223968113E-002
  3.612661565331876E-003  1.588436731953878E-002  3.203843252884923E-003
  1.439164462602478E-002  1.028084841410078E-002
  -2.96525296860852       3.281428564584539E-002  2.572849893977674E-002
  1.801075765105170E-002  2.248386385160275E-002  3.864078631252751E-003
  3.542027782161323E-003  1.293291357094648E-002
   2.98899917143723       3.559648453878781E-002  2.273209869655624E-002
  4.094232562409299E-003  1.159199288738773E-002  1.002436090781000E-002
  9.389186604573106E-003  1.238826024676824E-002
   7.23177810258413       3.555602559250821E-002  2.972681936901832E-002
  8.756725003670194E-003  1.599586894124334E-002  1.206817466270563E-002
  2.741250832204604E-003  1.303167561854432E-002
  -5.25446986594025       3.693039055247301E-002  2.283201786833407E-002
  4.651336965817667E-003  1.938197181965131E-002  3.696906057297244E-003
  1.530722867351630E-002  1.275282764815099E-002
 -0.642156419691392       1.027369112661518E-002  1.027369112661518E-002
  1.027369112661518E-002  1.027369112661518E-002  1.027369112661518E-002
  1.027369112661518E-002  1.027369112661518E-002
   1.53125307180513       2.995295018372785E-002  2.371632522599548E-002
  3.433061250727404E-003  2.182040276886037E-002  9.024203847689968E-003
  8.277133689995083E-003  1.258597014308165E-002
 -0.567553651203579       3.316458772684744E-002  2.024337049680722E-002
  3.574072503874500E-003  1.644713869487576E-002  1.489006397585620E-002
  2.724540769001015E-003  1.081600391323291E-002
  0.431903549085660       2.403392445171366E-002  2.296188891666104E-002
  1.241166394927910E-002  1.308301575340825E-002  4.545118420964812E-003
  1.231147820418940E-002  1.308290727269873E-002
  -5.97220134383837       2.890172708525748E-002  2.114638759234293E-002
  3.294179342857458E-003  1.999083399128052E-002  1.300958169877595E-002
  9.504122977103345E-003  1.306628878893808E-002
 -0.300651938980514       2.604026566236381E-002  2.346331324440130E-002
  4.268525079452274E-003  2.212078994162600E-002  2.198028728541340E-002
  2.952021070508204E-003  1.246075448870253E-002
 -0.969569596284893       2.434269619201060E-002  2.381792755901265E-002
  5.887538356115547E-003  1.794726255240876E-002  4.959275484732962E-003
  1.560161218821969E-002  1.296080732519052E-002
   12.1436571623430       3.460247812768429E-002  2.922406678909822E-002
  4.990374666990180E-003  1.355776663735083E-002  2.924209616248211E-003
  1.004104141479509E-002  1.123292183505883E-002
   6.39941265931791       2.522753338164317E-002  2.205508457231195E-002
  1.227563271151037E-002  2.069744262795081E-002  1.088682955732810E-002
  2.856181686899233E-003  1.279887774485197E-002
   1.15325904974172       2.760583627167828E-002  1.728281682630650E-002
  1.274605059403096E-002  1.586958234969933E-002  3.192176121475074E-003
  1.325277462960450E-002  1.264226931972498E-002
  -3.51793371051544       3.289114889147998E-002  2.225447818895228E-002
  1.402964218821783E-002  1.531216240169096E-002  3.020951728065601E-003
  9.901793290080060E-003  1.294413013147026E-002
   4.44041864502142       2.523114614424022E-002  1.697882452525052E-002
  9.256424814300307E-003  1.627976390321994E-002  8.759836941025379E-003
  6.758313010398876E-003  1.250388729847690E-002
   3.26114304861949       1.548064723295184E-002  1.421871180362215E-002
  2.554721753880320E-003  1.331602113569015E-002  1.091310027778131E-002
  1.244943320743193E-002  1.002868973721410E-002
  -8.56016549116618       2.867511998444135E-002  2.288540421286807E-002
  1.115324716325402E-002  2.018488365195945E-002  3.068728919976769E-003
  9.289085208407587E-003  1.270780319144318E-002
   5.01104292777170       3.494068045624418E-002  2.741568205657550E-002
  5.213209193736764E-003  1.045318039958433E-002  7.672483575753153E-003
  1.039521801264782E-002  1.268359200142364E-002
  0.365888192773327       3.173292183026879E-002  1.033042237354507E-002
  5.070157883264603E-003  9.779363903754036E-003  8.920326101426403E-003
  6.975578042391556E-003  1.001890351002185E-002
  3.234793082982416E-002  2.051017413376384E-002  1.793840845573673E-002
  1.504692900678500E-002  1.574446804591693E-002  3.652216499110215E-003
  1.472305606475273E-002  1.293641482248896E-002
  -10.9550676619414       3.584605058877247E-002  1.840318582672947E-002
  5.735736509948220E-003  1.700169156009574E-002  4.214653788906937E-003
  1.311784590298699E-002  1.235492215662466E-002
   3.75463495431401       2.361463467981065E-002  2.257614908259390E-002
  1.246551763031177E-002  1.404138351435993E-002  1.330955054087226E-002
  2.635896701125367E-003  1.218542034611285E-002
  -1.84079630722621       2.205573033137482E-002  2.162274590339854E-002
  3.452872137435380E-003  2.080237896108784E-002  6.134938627399346E-003
  1.870377757786529E-002  1.256254286520200E-002
   1.64815960972806       3.619644561230698E-002  2.886697377057411E-002
  9.430176015125372E-003  2.131445841906595E-002  4.435239653784236E-003
  4.217677672732817E-003  1.256151324137103E-002
   2.05624288739507       1.750907875075792E-002  1.500461108778569E-002
  1.192389815177948E-002  1.197531223840393E-002  2.898391944488374E-003
  7.938726716600019E-003  9.757761184889238E-003
   6.58881355843658       1.667895819421699E-002  1.513577947218864E-002
  3.799376776484404E-003  1.301346789943838E-002  7.759227805049044E-003
  6.680847887504389E-003  9.300112479512696E-003
   4.11099998730301       3.635600792586291E-002  1.864718255546095E-002
  1.527813754174086E-002  1.798980012574587E-002  3.716730502911757E-003
  6.804070795203301E-003  1.294799958697596E-002
  0.660269291973528       2.141673541462882E-002  2.086650623298950E-002
  5.603481663382938E-003  2.048416662917938E-002  2.020273576002769E-002
  4.377761794750879E-003  1.286639645758344E-002
   2.74020882033162       2.157023533782907E-002  1.648455904337431E-002
  1.545785459690340E-002  1.610672860216450E-002  4.731412757745753E-003
  6.581412449465047E-003  1.184131098216534E-002
  -3.36774756669451       1.889634722902628E-002  1.804002302411292E-002
  5.691873447014391E-003  1.791757972646651E-002  1.452086523711863E-002
  3.513000533698584E-003  1.100195945119818E-002
   7.17996993171881       2.873826009480918E-002  2.674450894847048E-002
  1.731633789436751E-002  1.888899172731843E-002  6.133458215843912E-003
  3.099520569780546E-003  1.297856401445583E-002
  -1.27958359931304       3.265475813690237E-002  2.640497177726634E-002
  4.210042585533321E-003  2.009665382453372E-002  1.824737896394530E-002
  3.385782202631524E-003  1.285238287605013E-002
   5.53534547480319       3.040556050544246E-002  1.873451570609556E-002
  8.021045964591397E-003  1.725845837393288E-002  3.302581679201590E-003
  1.666332340315636E-002  1.277146193409910E-002
   1.80676348319676       3.012658649400678E-002  2.555460438109336E-002
  4.495556119079811E-003  8.976655095152783E-003  8.736841545437283E-003
  3.063159041939093E-003  9.697062082428263E-003
   2.39816045106597       2.109538362929173E-002  1.997614668778007E-002
  5.917205238039693E-003  1.838177791169100E-002  1.435610289144978E-002
  6.078839451326878E-003  1.259921310067938E-002
  -5.09568321909159       2.788070096693817E-002  1.512751103461378E-002
  3.686851976172622E-003  1.475036177928951E-002  1.051587591459001E-002
  1.469728250351417E-002  1.234815311188675E-002
 -0.186170653055687       3.651307591655369E-002  1.451623757149190E-002
  3.384587606443986E-003  1.308992914059406E-002  1.098348605501373E-002
  1.147334852007989E-002  1.198200018543891E-002
   9.85990999807169       3.291696438031984E-002  3.239626775230322E-002
  5.198010006893852E-003  2.067016135982134E-002  5.012000866842873E-003
  6.886960092258685E-003  1.257541732996801E-002
  -2.65907320285491       1.941155723389931E-002  1.689233437548462E-002
  8.062786583421935E-003  1.639488261590135E-002  3.264065236012083E-003
  1.612436651062760E-002  1.147354180167345E-002
  0.469901000687382       3.385578842139748E-002  2.139337657043834E-002
  8.054520624755717E-003  1.130006130864953E-002  2.425587373226883E-003
  3.948064080814460E-003  9.262018560119524E-003
   3.13986128675102       3.467700933053244E-002  1.844900493754686E-002
  3.256491281826630E-003  1.771536422762115E-002  7.303084754346472E-003
  1.489416105505202E-002  1.260683771880458E-002
   3.01786727645171       2.328908937177832E-002  1.843129498867494E-002
  3.064065766879153E-003  1.822544168085825E-002  1.024718771551378E-002
  1.459103261750649E-002  1.237074544405293E-002
   3.71829735518995       3.614874313813223E-002  3.454407657148890E-002
  1.519096534471208E-002  1.532992615697939E-002  3.368177256053739E-003
  4.139772589099861E-003  1.262778778569269E-002
 -0.100650040021189       3.500372474270813E-002  1.928270522041900E-002
  1.404489520684667E-002  1.414339949882328E-002  8.627716721998356E-003
  2.373960763415933E-003  1.183370280299940E-002
  -14.1803785174477       3.626839918987521E-002  3.247791622063551E-002
  4.876760501500455E-003  1.690464604133749E-002  9.664709356217915E-003
  3.962660140622060E-003  1.244719843207577E-002
 -0.350549059799856       2.048166435209925E-002  1.775788516769862E-002
  1.470486620269675E-002  1.471058182281076E-002  4.994644146752324E-003
  2.090073491411585E-003  9.677256535898241E-003
   3.02712066162515       2.073177045742563E-002  1.905015837965082E-002
  2.715816676672994E-003  1.812287729623593E-002  7.916945312257593E-003
  9.828107819580479E-003  1.071391895228393E-002
  0.187338148548654       2.818155592153365E-002  2.557564385457331E-002
  1.301535942351132E-002  2.485412016276977E-002  5.722261672008093E-003
  3.677685015521790E-003  1.303561096928817E-002
  -5.05892227317677       1.802653274412622E-002  1.759618130024033E-002
  3.099413000783427E-003  1.619175397688442E-002  1.361884935887866E-002
  1.216272899505923E-002  1.175382545489759E-002
   6.04223855016747       3.354597947599056E-002  1.628915152061434E-002
  5.775561290220502E-003  1.468405023071194E-002  1.051466856790362E-002
  1.014300478132959E-002  1.305139306595421E-002
  0.394527811745366       2.087347218101136E-002  2.081373359580562E-002
  7.995391398375533E-003  1.893505757667071E-002  2.950720648921274E-003
  3.515871502442806E-003  9.382862591102777E-003
  0.274992637112173       2.697420596027892E-002  2.189310592750807E-002
  3.240065057492665E-003  9.139866717671313E-003  4.567841920163422E-003
  8.418810842485245E-003  9.360202470227908E-003
  3.751303340716025E-002  3.316134889362001E-002  2.669899377661549E-002
  4.671712085517349E-003  2.658628300555826E-002  5.659847692844363E-003
  6.825177916744847E-003  1.272613666379081E-002
   5.06448570366611       2.469252222394699E-002  1.974029177697176E-002
  3.752068209919879E-003  1.485508836998459E-002  1.391483695860513E-002
  1.207180451323506E-002  1.287911092189495E-002
 -0.165237212817944       1.257750888744552E-002  1.257750888744552E-002
  1.257750888744552E-002  1.257750888744552E-002  1.257750888744552E-002
  1.257750888744552E-002  1.257750888744552E-002
   1.46929702384848       2.588674882247918E-002  2.542335176853043E-002
  5.724861678947300E-003  2.196774117988365E-002  2.990497728921879E-003
  1.999045797284140E-002  1.305382610580992E-002
 -0.720968242133050       2.616503158322542E-002  2.366206489070873E-002
  2.126771572992632E-002  2.276337552714872E-002  4.218491331023468E-003
  3.215410227996816E-003  1.263341688052394E-002
  -2.54080734207615       3.538401115966609E-002  1.537906317715141E-002
  2.866231520728586E-003  1.276002672644580E-002  3.655173586332461E-003
  1.178767775011790E-002  9.747038382183416E-003
  -2.39356535177511       2.190832934723055E-002  1.979974093536542E-002
  1.272766944947239E-002  1.273584204065895E-002  9.690178637955788E-003
  3.031940833744265E-003  1.128538304459983E-002
  -3.13790520859023       2.335533119910439E-002  2.302294368972491E-002
  1.684315290134294E-002  2.298235406739471E-002  4.664252900860231E-003
  2.890079190789177E-003  1.187616172091820E-002
   1.07334050245422       1.462893103228000E-002  1.369357034220483E-002
  1.132630033028299E-002  1.183363891130218E-002  1.065480550950442E-002
  2.734146609354334E-003  9.598804950805419E-003
   1.07357537203725       2.901346107479236E-002  1.243566176462909E-002
  8.500264837420519E-003  1.144312760987242E-002  8.791120519768610E-003
  1.079012733161919E-002  1.221948043761167E-002
   5.25920077175751       2.588251628068930E-002  2.551989153485242E-002
  7.623130977071770E-003  1.912815392087763E-002  2.828126108192223E-003
  1.198092619976361E-002  1.217905207068321E-002
   1.48000400109497       3.525716648324213E-002  1.460885981850781E-002
  8.733721446063205E-003  9.354542855444322E-003  2.325764987651269E-003
  8.598710099534517E-003  9.716595604103742E-003
  0.498585367206848       3.485753875585987E-002  3.389609003550521E-002
  6.988842882068570E-003  9.999393461785971E-003  6.397757883611310E-003
  4.931166271083088E-003  1.173006586966622E-002
   4.54099441880028       2.255150134610849E-002  1.566705630270865E-002
  7.564017848145655E-003  1.480961306382482E-002  1.457390898685114E-002
  3.024414512922677E-003  1.097183870590810E-002
 -0.267373600983119       1.670590563724006E-002  1.559909102567572E-002
  2.352544892738821E-003  1.476890862990180E-002  1.367996498669470E-002
  6.344565821705059E-003  9.606320869208831E-003
  -13.8916881438637       3.629395651134433E-002  3.448490582663962E-002
  6.620131653279163E-003  1.598846444455129E-002  3.438446600700971E-003
  1.004907607100844E-002  1.288558657152521E-002
   1.58437991703197       3.197307846484312E-002  3.174698106064943E-002
  6.295518829565692E-003  1.345810514508643E-002  1.252333104677617E-002
  2.550408439721526E-003  1.183419319048244E-002
   9.91409785011509       3.540317484606025E-002  2.181168496451546E-002
  8.387204494482355E-003  1.884401649274006E-002  3.227152784677607E-003
  1.215412568811793E-002  1.298207849336683E-002
   4.97585341068545       3.646834042893623E-002  3.637346385979841E-002
  4.663958794384482E-003  1.125376066297548E-002  5.611003075119136E-003
  1.086219998707149E-002  1.272385047971774E-002
  -1.15845384561633       3.250849468706145E-002  3.196769422766328E-002
  1.007473223135310E-002  1.047142421765124E-002  2.196475476747556E-003
  7.891876823069644E-003  1.112950073760451E-002
  -2.04203793982259       1.992667672960994E-002  1.975139944447523E-002
  1.829443041506137E-002  1.941552841573326E-002  3.664865366894626E-003
  8.650964936811157E-003  1.281653334954935E-002
   2.86072953521886       3.594762295129780E-002  2.294909777378764E-002
  5.926630247088638E-003  1.821379866574911E-002  1.599412615734177E-002
  2.586466104157916E-003  1.242754214360530E-002
   2.27202635799261       1.575493627965664E-002  1.253435206116877E-002
  6.249399426708186E-003  1.224192427814240E-002  1.070239006125578E-002
  1.132024157435370E-002  1.106005186830776E-002
  -12.1717009455329       3.202449856351199E-002  3.073167915558492E-002
  4.442935233673543E-003  1.280290860102125E-002  6.261850740141354E-003
  9.890901626672621E-003  1.230262090209418E-002
   3.20978047332396       2.229701211686275E-002  1.168067634797481E-002
  7.073510458512604E-003  7.391915629872505E-003  6.563524074260799E-003
  7.240663072868316E-003  9.300443966263516E-003
   5.64455517400723       3.613528596763520E-002  3.165615534600726E-002
  6.282121803431116E-003  7.105494869908414E-003  2.136165842145996E-003
  7.019891405741396E-003  9.564801274937342E-003
   1.96633567617577       2.015838445768348E-002  1.903678560515138E-002
  4.405848688781910E-003  1.864774313312586E-002  3.282208037886753E-003
  8.864336335746105E-003  9.857185320004808E-003
   6.09353714598023       3.087990562887990E-002  2.933302704440055E-002
  1.380128297590405E-002  1.454483760349673E-002  3.263047277851942E-003
  2.939657928829983E-003  1.097143811822290E-002
 -0.405600232007074       2.609079562099178E-002  1.622691713376433E-002
  1.423862877760098E-002  1.592290724490528E-002  1.292442157231560E-002
  3.829167907674917E-003  1.296546906486995E-002
   3.58642981685125       3.571827799834475E-002  1.934162638911209E-002
  3.336062987913310E-003  1.096547543451165E-002  1.012738933855862E-002
  3.054988563590667E-003  9.598249856915734E-003
  -1.31182527920809       3.218985546978814E-002  1.069010557498045E-002
  6.906562806303215E-003  1.046436463358264E-002  1.021338161997822E-002
  2.635027148064981E-003  9.352730437993707E-003
 -0.389423978475975       3.370727317324250E-002  1.300470133272603E-002
  1.061925502168199E-002  1.287223033370591E-002  3.345654154572039E-003
  3.298898312060011E-003  9.334053913084405E-003
  -2.55112702555359       1.544303741227618E-002  1.528553425005394E-002
  1.180729983073936E-002  1.336649959636493E-002  4.924566930014872E-003
  6.787221432636535E-003  1.037226526297459E-002
   4.39553540600179       3.671093104760563E-002  1.630773419959984E-002
  3.641595943264152E-003  1.606571424707347E-002  5.353804537970379E-003
  3.814292417369672E-003  9.456771286271155E-003
  2.785094562159374E-002  3.664045723033538E-002  2.197600276363543E-002
  1.142539136736407E-002  1.175381872756615E-002  4.012961714212189E-003
  1.127771580960784E-002  1.302989663144217E-002
   2.25200858587849       2.880370789667265E-002  2.806086115357248E-002
  3.716042898288913E-003  1.675385877149747E-002  1.234090861408862E-002
  8.107735365566594E-003  1.309177734486204E-002
   7.60559417054115       2.487122695001932E-002  2.354170332248390E-002
  5.431117876749802E-003  2.241087412308783E-002  1.843304460903127E-002
  3.224122811432795E-003  1.271984916529305E-002
  -1.33095113954930       3.295186412508572E-002  1.709269289089978E-002
  1.214194115373358E-002  1.618998419538467E-002  1.276848129406192E-002
  3.024036986874332E-003  1.273968123872624E-002
   4.39265829363273       3.307063633290106E-002  2.003588075687894E-002
  1.903218740696804E-002  1.943626119144861E-002  3.185274917893383E-003
  5.181505470163476E-003  1.262290220201054E-002
  -3.79054088641403       2.295044790526880E-002  2.211519318023777E-002
  1.017312174342376E-002  2.044541049435403E-002  8.069317970725312E-003
  2.697081184007815E-003  1.148710183834216E-002
   5.27278933953856       3.536460415955441E-002  2.228299268544370E-002
  3.490065267637506E-003  1.786290762481654E-002  1.644968639432211E-002
  4.856017136524110E-003  1.255917105664627E-002
  -2.44022882537903       3.680064345039206E-002  3.324039774456970E-002
  5.090594121119293E-003  9.404131117781541E-003  3.613834383483492E-003
  4.101272650551994E-003  9.766732127780635E-003
  -4.33740446133495       2.564885041859162E-002  2.365971406223203E-002
  1.077146663417298E-002  1.414666382432837E-002  3.200739633210149E-003
  1.387681197421676E-002  1.265487093641007E-002
   3.37779769829611       2.838434631522599E-002  2.453615748776154E-002
  3.297345886168364E-003  1.897400370535269E-002  4.790171818757987E-003
  1.768781733559678E-002  1.243194399929587E-002
   1.94741494315857       2.717973782437829E-002  2.620462668008595E-002
  6.364453190067627E-003  2.520192134740307E-002  3.935047818624179E-003
  6.131798701988208E-003  1.184111635544674E-002
  -3.31236591084678       2.646324140818988E-002  2.308076781784426E-002
  5.115971483447045E-003  1.460162369219579E-002  9.653893486762244E-003
  2.359167801368631E-003  1.006423221412326E-002
   3.20155066408697       3.199297420310186E-002  1.410200258154516E-002
  1.147925170882042E-002  1.182095152344581E-002  1.144006049540242E-002
  3.079319175593410E-003  1.136660430043596E-002
  4.744822392371670E-002  2.684885563806893E-002  2.569567106685966E-002
  3.951415365772939E-003  2.441160394754532E-002  4.820444811043639E-003
  1.568444224801881E-002  1.309026654223746E-002
   1.97432920617918       2.174443718937030E-002  2.134436979464817E-002
  3.478605339003450E-003  1.163288575091960E-002  1.144044018794468E-002
  8.086052204551799E-003  1.096437551032553E-002
   3.62637613570207       2.151532385897261E-002  2.101787802661275E-002
  3.236906882868501E-003  2.097926542902373E-002  1.148877723723622E-002
  3.026045361456126E-003  1.010961026801439E-002
 -0.872510745000433       3.581183505999417E-002  2.180536081966990E-002
  1.410822362313650E-002  1.418934215243189E-002  3.446224615678161E-003
  2.649506124662010E-003  1.061097992356526E-002
  -12.9838277269973       3.474116641800847E-002  2.094871923715448E-002
  1.725647177638655E-002  1.763300912608912E-002  4.234135634824945E-003
  4.284719663780244E-003  1.260843686232743E-002
  -2.80060465300841       3.299096019284808E-002  1.606292045646734E-002
  4.316049521829638E-003  1.566361474566647E-002  1.543275261045974E-002
  6.587330680565330E-003  1.240390570467631E-002
  -6.43150280043849       3.081261368265838E-002  2.760260575395068E-002
  1.282387858697576E-002  1.365671558954449E-002  1.125823522040910E-002
  2.656168560610888E-003  1.282709680576005E-002
  -9.05626986895366       2.702577826750387E-002  2.509406788455227E-002
  3.552343462988264E-003  2.225927403288351E-002  1.815601306842664E-002
  3.579464924551687E-003  1.231314433138515E-002
  0.378941914945695       3.589168257340398E-002  1.353919779172071E-002
  4.945723666115765E-003  9.535803026154772E-003  6.016469593762528E-003
  5.191669270061894E-003  9.458097116450395E-003
  -3.03212437021484       3.492520148076135E-002  1.466268859327291E-002
  1.063976805190202E-002  1.101451106763578E-002  8.478677721458459E-003
  1.731136999871132E-003  9.790801528716102E-003
  -5.88345732599930       3.450386724664499E-002  3.328204433965368E-002
  4.392010403953826E-003  9.906156058822130E-003  2.998860486933342E-003
  9.803688204618952E-003  1.066183624389307E-002
  -2.63356034115202       2.047026403616230E-002  2.004496447473035E-002
  6.185585627958704E-003  1.149174001514070E-002  2.076740380125302E-003
  1.141613692687494E-002  9.403714916233144E-003
  -1.84781068280759       3.638295734272332E-002  1.540863089322003E-002
  1.507470914173269E-002  1.513010313616184E-002  3.580038461256005E-003
  6.620865725150890E-003  1.202982266377467E-002
  -5.30496701724642       3.574066706111897E-002  1.758429319683352E-002
  9.490551755847449E-003  1.699622735701652E-002  3.181970847087515E-003
  3.858131820246517E-003  1.037132245444748E-002
 -0.452618141494773       2.233784735648876E-002  2.109513996065783E-002
  3.074341552591294E-003  1.740924712668625E-002  5.594338416037676E-003
  4.662235478222092E-003  9.325736260769588E-003
 -0.295796911661134       3.083938861357158E-002  2.807966394019858E-002
  4.291701648576481E-003  2.429666394650831E-002  4.396025877331732E-003
  1.199316021048033E-002  1.297013864326799E-002
   6.93122478964704       2.601156198821673E-002  2.361724508363613E-002
  3.179222998953287E-003  2.005382874959388E-002  1.888586826508174E-002
  3.960687354380654E-003  1.196199399315997E-002
  -1.57079191625569       3.524211508126585E-002  1.229650648719144E-002
  8.246251618732955E-003  1.169276765218898E-002  1.045154647705206E-002
  7.437188849514185E-003  1.216936253724647E-002
  -4.49737888173938       3.672947737643377E-002  3.459308731671994E-002
  9.374887512626551E-003  1.051754874825539E-002  3.844315702413352E-003
  8.716052039996484E-003  1.270098067330662E-002
  -3.91833017250579       2.239423583273250E-002  2.013505378022270E-002
  3.012522094740472E-003  1.479461051459437E-002  1.467286063550202E-002
  3.046144593143734E-003  9.822710720996893E-003
   5.01679159415163       3.363841743120265E-002  2.996920937785325E-002
  1.330419978265572E-002  1.635680968124446E-002  3.251409352287220E-003
  6.923150994527683E-003  1.304955220192167E-002
  -8.65952096971955       3.689780691685825E-002  2.132749584988885E-002
  5.509828394608929E-003  1.642712313046446E-002  1.201288431067499E-002
  5.230413070671991E-003  1.283720711278740E-002
   3.99448777402840       1.250577310579782E-002  1.191369867658048E-002
  9.919214988148085E-003  1.167171787870819E-002  8.200539472157898E-003
  5.623210273347449E-003  9.625707594639113E-003
   8.46026143012919       3.635289466317948E-002  1.722700168951836E-002
  5.186981243556421E-003  1.651147068325432E-002  2.989318908239716E-003
  1.396147308454380E-002  1.143735067602187E-002
  -1.54059668054155       2.884271590867807E-002  2.022456553070889E-002
  1.005116126337736E-002  1.011914424476285E-002  4.501363805716792E-003
  5.280783136476746E-003  1.058976456140784E-002
   2.60071218826788       3.670633879551220E-002  2.420234972995843E-002
  5.769551688824223E-003  2.307356686299989E-002  1.088639354970644E-002
  3.196379377434339E-003  1.265900658985335E-002
  -1.76512615329880       2.313903587080664E-002  2.159856367513611E-002
  9.043513629128369E-003  1.074206857151743E-002  1.997277054334391E-003
  6.556407334814560E-003  9.272921459839548E-003
  -4.52788971695395       3.549619043032342E-002  2.093310697402337E-002
  4.859660469021154E-003  6.360230531107909E-003  5.799683685730143E-003
  5.912403551681381E-003  9.609713353131766E-003
 -0.697445272104221       3.625003145573777E-002  1.452229869123122E-002
  5.977639000225328E-003  1.335585165376584E-002  1.271500095804717E-002
  1.757968679011515E-003  9.896434598028938E-003
  -14.4955552223903       2.774678761829690E-002  2.308415821284012E-002
  5.188670115884482E-003  1.300803521447460E-002  1.067923518056761E-002
  1.018983175524068E-002  1.294445033016279E-002
 -0.688759800411220       3.037394397291417E-002  3.031257027431882E-002
  6.469282300512615E-003  2.549044254899444E-002  7.548225800757301E-003
  4.184648760966392E-003  1.298604451377187E-002
   1.54280395384955       3.255945677409713E-002  3.086824763785776E-002
  9.141918057373322E-003  9.643973183145764E-003  5.694548524620461E-003
  9.028290140195485E-003  1.287531535413600E-002
  -2.12035433545567       1.845559172184118E-002  1.823508042699243E-002
  2.841432201052982E-003  1.536207114984112E-002  7.491761905259209E-003
  1.534762072671996E-002  1.091292805447569E-002
  -2.89691628421227       2.203941923679715E-002  1.200639118531976E-002
  7.547191029743128E-003  1.142156570714434E-002  4.510523041139465E-003
  7.913957926503378E-003  9.663268434255200E-003
   1.88845501317961       1.878653351989362E-002  1.822480393048746E-002
  1.546815873318807E-002  1.792611499118603E-002  8.865499810071028E-003
  2.649611160144631E-003  1.143018555322571E-002
  -9.22289828365361       3.240099176117812E-002  3.179194402691408E-002
  1.599320268157129E-002  1.830779605108860E-002  3.635191838782854E-003
  3.524114863238438E-003  1.252672031248190E-002
  -5.95145892109307       3.570654168468013E-002  3.249737060233586E-002
  9.566000958670995E-003  9.609444400475998E-003  2.696735408981774E-003
  2.946628887964911E-003  9.728175908862977E-003
   1.13541022353406       3.666743700904315E-002  3.576679522778180E-002
  6.035906676455365E-003  7.385516015303822E-003  4.649152323576672E-003
  2.685047144114080E-003  9.488588349871482E-003
   9.87286946210761       3.266062202568939E-002  3.243466272831431E-002
  7.862543265112652E-003  1.521611632930575E-002  2.738831097857792E-003
  1.145685821844371E-002  1.258699083122285E-002
  0.333567389566478       2.324710139613390E-002  1.170723237347954E-002
  2.722022426379238E-003  1.142658981370577E-002  1.103515240592827E-002
  9.500854229989085E-003  9.803069069784138E-003
   7.37173922665095       2.559909754770050E-002  1.997434688815156E-002
  2.874642817957558E-003  1.834154053219521E-002  3.792471215373569E-003
  1.771706900464401E-002  1.104091802747638E-002
   8.02259435670319       3.694550720036174E-002  3.612903443596262E-002
  6.491570654066873E-003  1.529077295342992E-002  4.597095712598005E-003
  4.987986296200604E-003  1.203467414367679E-002
  -5.33330598459793       3.263585133100722E-002  3.133850116381080E-002
  1.013231499673839E-002  1.752434852266658E-002  5.749066141293584E-003
  3.062312029631415E-003  1.213747680439687E-002
   2.08452391024607       3.343767157896546E-002  3.243604519641310E-002
  7.603837302440661E-003  7.894795140023539E-003  5.376568622603176E-003
  1.892836203491053E-003  9.337041851718870E-003
  -1.77303682941618       3.694292341516480E-002  3.100153726225241E-002
  7.433820422636636E-003  1.034740484543043E-002  9.973092604121587E-003
  2.547725703212487E-003  1.143729754084531E-002
   8.55943500338696       3.616188009861277E-002  2.280903908231126E-002
  1.643881648380302E-002  1.825031055561560E-002  5.047431392553972E-003
  2.645808665469035E-003  1.220453609260508E-002
   3.91247703048343       3.115698169201802E-002  1.323633538692439E-002
  4.057416984660746E-003  1.080050729831280E-002  3.593050180881557E-003
  1.056749024348863E-002  9.391652458277056E-003
  -6.17130449070255       3.411631016603901E-002  2.619594358238638E-002
  4.366094677217992E-003  1.599771490236145E-002  1.548695965828093E-002
  3.676238749025806E-003  1.235339077401261E-002
   15.5241527173963       3.115820056794556E-002  2.722951182078867E-002
  4.903949907868604E-003  1.818718824650098E-002  1.119440028751199E-002
  3.287953059954236E-003  1.186155723307514E-002
  -4.78737903577544       1.997804112226719E-002  1.592189942113665E-002
  1.073193898512534E-002  1.524107893214871E-002  1.430777075404516E-002
  2.668473053414440E-003  1.121190510792539E-002
  -1.09157024450457       2.097658796865566E-002  1.218632450702984E-002
  1.072372576706366E-002  1.215661963763458E-002  6.790213840838721E-003
  3.327174770213503E-003  9.537931446992328E-003
   5.94349240242702       2.540902532384829E-002  2.495740295898953E-002
  1.669997512974829E-002  2.297362908860652E-002  3.148648313336545E-003
  4.141636026819747E-003  1.212192200238473E-002
   6.38218097833499       1.886793706911403E-002  1.786692707698979E-002
  9.553053554394573E-003  1.362093674016736E-002  7.251027990664276E-003
  1.207897761569636E-002  1.251484682330216E-002
   6.94742787437873       2.446529073496015E-002  2.438908372648777E-002
  5.463068871640166E-003  1.106229030124617E-002  4.734809213558227E-003
  9.270851803713284E-003  1.079547160012023E-002
   4.29203606448085       2.775663669446770E-002  1.978604583034497E-002
  1.095318171353848E-002  1.115832478017586E-002  1.100589979371646E-002
  6.301810451055500E-003  1.292188898159957E-002
  -3.78850857396369       2.437306049342610E-002  1.120787338489469E-002
  1.055817237197194E-002  1.083907085463582E-002  8.301138988841343E-003
  7.282555227276294E-003  1.111917570500689E-002
  -7.93755531559776       2.839047340825191E-002  2.393100688117181E-002
  3.711627327486209E-003  1.819434339371078E-002  3.216862239751417E-003
  1.745241842373905E-002  1.170811751286565E-002
  -2.61985555033629       2.796508770809203E-002  2.606390421914219E-002
  4.599971917004039E-003  2.525417996736751E-002  1.188535467875970E-002
  4.397296536337475E-003  1.281318218867208E-002
  -3.20442098007498       1.662938313649329E-002  1.622417957823357E-002
  2.312505773735765E-003  1.504631570343450E-002  6.105906970706734E-003
  1.217328929800755E-002  9.417847801622760E-003
   3.04240269073508       3.678982901429477E-002  2.570327219517453E-002
  7.489056126682789E-003  7.680771710104482E-003  4.671137649305361E-003
  3.052429824659185E-003  9.585234601072936E-003
   2.49659318639365       1.551141213337832E-002  1.511460870482683E-002
  6.270849674879150E-003  1.486686520062659E-002  3.200386835336997E-003
  1.435219007805442E-002  1.000658253870110E-002
 -0.765098054452067       1.992718338342402E-002  1.964404582457849E-002
  1.519624158161588E-002  1.777343419320224E-002  2.378445058717298E-003
  4.538035099741411E-003  1.022251041490368E-002
   7.22754294046555       3.562359613802282E-002  3.019847493031622E-002
  4.466611087959723E-003  1.276028725907384E-002  1.102038095198628E-002
  6.412474394136179E-003  1.276822720010575E-002
  -1.56118125280505       3.164012907194590E-002  3.006349871048120E-002
  4.383167356320554E-003  5.773206233350064E-003  5.648676452272372E-003
  5.170031462656822E-003  9.429466669122264E-003
  -14.1169152534467       2.897761936810259E-002  2.810740128956254E-002
  5.947324963208100E-003  2.045967698555296E-002  3.493142005317386E-003
  6.844609448739250E-003  1.154635197401456E-002
  -2.97181479098577       3.679092300164513E-002  2.079803170709389E-002
  1.446325189917457E-002  1.994448351593608E-002  6.577596423048919E-003
  2.588648795057389E-003  1.246901086547047E-002
  -2.84619599899379       2.730663121027514E-002  1.488452071613683E-002
  2.663313001220368E-003  1.461999217440365E-002  8.280010745306456E-003
  5.135951170164193E-003  9.361325637144436E-003
  -6.22294016801750       3.555290695469358E-002  2.342049311232433E-002
  6.894565234940860E-003  1.124137464857228E-002  2.370061976060934E-003
  9.956615826388723E-003  1.072617352448745E-002
  -2.98517194922098       2.344078122604710E-002  2.294774483330666E-002
  3.078662542399802E-003  2.258133415585719E-002  7.858870520513105E-003
  5.045255903370612E-003  1.067852294790847E-002
  -2.14268431777552       2.820379544062838E-002  2.713658801387347E-002
  6.683904061150785E-003  1.704580035372466E-002  1.538535495139816E-002
  3.503574125646854E-003  1.294260028676767E-002
  -5.03767024783909       2.657289543695566E-002  1.672667315479572E-002
  2.738974081487025E-003  1.632089351425072E-002  3.285785169848458E-003
  1.563937105104653E-002  1.003474772299189E-002
  -5.94451154720159       1.514579842626584E-002  1.301553257341449E-002
  6.099978546511390E-003  9.331811666301320E-003  8.436601262573267E-003
  7.862948248734219E-003  9.519925614482509E-003
  -11.7341093136812       2.804310086168671E-002  2.169793353111385E-002
  7.830872539454848E-003  2.075247831178846E-002  1.344328782067481E-002
  3.272955795892417E-003  1.277698431076576E-002
   8.20380899266107       3.412429095352961E-002  1.559999337010592E-002
  6.780528972483373E-003  1.552727094572433E-002  1.070990080294102E-002
  3.539562030178579E-003  1.133827419964017E-002
   6.94510793360447       2.709429626792950E-002  1.934941403933265E-002
  9.185303325522837E-003  1.790447656621191E-002  3.184617681061197E-003
  3.698710142678609E-003  1.002577769955770E-002
  -2.41295413311283       3.656653730367211E-002  1.624299092072155E-002
  5.872330984005251E-003  1.500601009579896E-002  5.706917513574530E-003
  2.146123483407132E-003  9.285678652426842E-003
  -1.43487530019045       2.255964471450193E-002  1.944643975061568E-002
  1.731699184580263E-002  1.781847995475353E-002  3.335804947393825E-003
  2.420643101021574E-003  1.014941815200006E-002
   1.43446150119962       3.266886590502427E-002  1.237620075725965E-002
  1.179996377693857E-002  1.181129968535746E-002  7.194388384636975E-003
  1.623889343577788E-003  9.326993619255959E-003
   2.12899924281976       1.870041414213678E-002  1.776167914002071E-002
  1.209550150044949E-002  1.280499080086770E-002  3.200153226371389E-003
  1.194995576456132E-002  1.119384385070387E-002
   6.64691074916691       3.640643765695082E-002  1.965604622340205E-002
  1.026708368561115E-002  1.202153857425546E-002  5.198855264284044E-003
  7.355581327346334E-003  1.224901140998334E-002
   1.47642148887028       1.911492835758211E-002  1.639469704827460E-002
  3.991571226649817E-003  1.617603862265950E-002  1.523403373098603E-002
  2.051031848423962E-003  9.264313458640715E-003
   3.61992632195944       3.283189014499628E-002  2.281449432050177E-002
  3.475156570415079E-003  1.641011441880996E-002  5.158175940905033E-003
  1.518860774934044E-002  1.223022572880047E-002
  -5.17499360400639       3.378466294467183E-002  1.887682962112659E-002
  3.698213112343452E-003  1.805746545068045E-002  8.671797037057326E-003
  3.172410467620203E-003  1.026752987891420E-002
  0.541685305916366       2.095830963985308E-002  2.090121439322193E-002
  1.077556123354050E-002  2.011481596123511E-002  2.898097211257721E-003
  1.227083474968363E-002  1.224837474227580E-002
  0.239503600360999       2.546671894711214E-002  2.498996060590905E-002
  6.184994488624673E-003  1.481040107899496E-002  3.195650407668892E-003
  4.272694368056159E-003  9.626852088306508E-003
  -5.99460559480947       3.516240931037365E-002  1.665108818310273E-002
  9.449406839983365E-003  1.457622626863751E-002  4.231062922425800E-003
  1.266344907111091E-002  1.276229359134846E-002
 -0.936521841311835       3.338686084680335E-002  2.567395091804887E-002
  1.066236660999064E-002  2.515732487399232E-002  3.974501074180212E-003
  4.901364421588246E-003  1.283899400040171E-002
  -2.04684089245879       3.114731770384589E-002  2.111116099210191E-002
  4.328426199707722E-003  2.056887483657513E-002  1.846879766008279E-002
  3.140685052916251E-003  1.225996947812106E-002
  0.621595395829218       2.229757396468625E-002  2.170236305141915E-002
  3.189458996592363E-003  1.608380130297414E-002  2.671673303165014E-003
  1.592166640239099E-002  1.009114326264918E-002
  -4.34617348315084       3.678800238482828E-002  2.230166554474385E-002
  6.410063024024233E-003  1.011558240305701E-002  1.010621013383264E-002
  6.317066394713920E-003  1.226027119975588E-002
  -1.63896654943717       3.459263584781212E-002  1.391546729496015E-002
  4.430605699238368E-003  1.335682358729453E-002  2.733905727125481E-003
  8.511899499297943E-003  9.337765443737015E-003
  -6.13526771750871       2.365230469623460E-002  2.171225650132830E-002
  1.387627017937871E-002  1.713969791294752E-002  8.600183651254553E-003
  4.706613523996961E-003  1.305204112093371E-002
   2.55268345379025       3.702545545202041E-002  1.486553465043011E-002
  1.323286328076536E-002  1.456969981181735E-002  3.700147233879357E-003
  2.738455666358135E-003  1.012165854035595E-002
  -4.15750510946738       1.824335171637411E-002  1.554362462694751E-002
  1.117854670265476E-002  1.358128573916442E-002  7.172154340612073E-003
  1.089329225468544E-002  1.224048588678378E-002
 -0.901499153432190       3.653845176752788E-002  3.586941198506621E-002
  4.938194121012812E-003  8.033201087961780E-003  7.056219858069190E-003
  3.931252227131610E-003  1.062932537102489E-002
  -5.07164399846520       2.450689508808842E-002  2.039640617774721E-002
  7.762042819062275E-003  1.881002037007252E-002  2.896680057833280E-003
  1.456288424276021E-002  1.206125580460890E-002
   6.69142696256397       2.835741948719245E-002  2.260844473247297E-002
  3.765621675046253E-003  2.202308221990243E-002  1.571443578429137E-002
  6.000592997661125E-003  1.308250343212327E-002
  -3.57083718019395       2.251179463804923E-002  2.233077424183728E-002
  4.275635706321724E-003  2.111298861302794E-002  2.006501540420026E-002
  4.926598905814450E-003  1.284227114836284E-002
   2.17483489148427       2.910294015560867E-002  2.423223428465734E-002
  6.373327941436822E-003  2.367537536345097E-002  5.722960767987318E-003
  4.025758341494049E-003  1.161208810908099E-002
  -5.62959775769201       1.514055209045392E-002  1.498861748683313E-002
  5.226991106945996E-003  1.475487589059609E-002  7.117895755871025E-003
  6.764936787741037E-003  9.718912288862999E-003
   3.35169695854911       2.318951423629893E-002  2.265890485577063E-002
  9.162513332359776E-003  1.965471758602561E-002  7.399717246413954E-003
  5.978631623746416E-003  1.269515923099776E-002
