# Supplementary material for: Four-Body Nonadditive Potential Energy Surface and the Fourth Virial Coefficient of Helium
Source: J Chem Eng Data. 2023 Nov 29;68(12):3257–64. doi: 10.1021/acs.jced.3c00578 (PMC10726306; doi:10.1021/acs.jced.3c00578)
Supplement: Supplementary file 4 — je3c00578_si_004.zip [file je3c00578_si_004.zip › data/e_04_2_qz.txt]

           8         367
  3.271960664744722E-002  0.572830081863565       2.226815790915551E-002
  2.153077146727784E-002  1.710020441989719E-002  2.445358403873934E-002
  8.379150457942269E-003  1.670853610632365E-002   32749.6726411138     
   3.14505001128469       2.473068081094216E-002  1.901481825255825E-002
  6.460189592711682E-003  6.321862375946196E-003  1.281114390038462E-002
  1.827800776673299E-002  1.284761616451559E-002  2.048420135263642E-002
  -4.80766106055743       3.679965740399224E-002  3.114659190906078E-002
  1.337212214326967E-002  3.861463665141440E-003  2.506486742026242E-003
  2.754291789814044E-002  1.264387884795634E-002  3.160492411519693E-002
   4.97714387877705       3.188685018398500E-002  3.003350307703201E-002
  6.741679110658804E-003  6.390062612119728E-003  1.795188304296196E-003
  2.694136233069611E-002  1.122027223619509E-002  2.954919959842358E-002
 -0.936959507106959       9.631777155523902E-003  9.631777155523902E-003
  9.631777155523902E-003  9.631777155523902E-003  9.631777155523902E-003
  9.631777155523902E-003  9.631777155523902E-003  9.631777155523904E-003
   1.01789962610228       3.398995672192016E-002  1.680724452532059E-002
  3.310236483374457E-003  1.558591844574233E-002  3.550896212349552E-003
  1.577668220632745E-002  1.087173107613624E-002  2.081074379504133E-002
   22.3906698398655       3.535844957821243E-002  3.434918520300229E-002
  4.799864520527588E-003  4.617307061137346E-003  1.520845330513054E-003
  3.364124259413226E-002  1.054785322349122E-002  3.444243868776251E-002
  -28.5556740431004       3.601878296169937E-002  3.083207451304588E-002
  6.299583614035527E-003  5.440087109544427E-003  3.582813734393755E-003
  2.575275618321722E-002  1.232867027518572E-002  3.058101054158285E-002
  -8.20464502792929       2.529569161025822E-002  3.701633923305538E-002
  5.380782761252208E-003  1.439493533760341E-002  2.500165680213979E-003
  2.201437647227035E-002  1.259490985032897E-002  2.741882278188050E-002
  -1.02774844488634       1.854706400862314E-002  3.703155424486419E-002
  1.040651535220198E-002  5.447726678031829E-003  1.593343211022907E-003
  1.057971533322770E-002  9.322345142034900E-003  1.936899250455684E-002
 -0.556204778623100       2.143996896653205E-002  2.054268936094219E-002
  1.035445705114240E-002  4.471324523345932E-003  1.416286451448684E-002
  1.729494652999136E-002  1.307432319287006E-002  1.967585250580671E-002
   8.92439771871778       3.332281284957678E-002  3.692163880246047E-002
  5.192387555457737E-003  8.760377133395537E-003  2.001245877714960E-003
  3.262611223904167E-002  1.241070303307952E-002  3.423964998260882E-002
  -1.37940454141685       3.443693070393752E-002  3.095068895021086E-002
  1.314384730662124E-002  4.176552531918750E-003  1.970118878077957E-003
  1.823243097443887E-002  1.131780056750530E-002  2.688519011088185E-002
   1.21463832523759       1.845111696485322E-002  2.147430309399633E-002
  1.489507059174821E-002  1.531222934087551E-002  2.962244971879972E-003
  1.835140085904498E-002  1.303823548797761E-002  1.937330225018731E-002
  -13.1824564991890       2.815149465535178E-002  3.182882629626994E-002
  6.522172865127055E-003  6.335744612774788E-003  7.221469874760396E-003
  1.736834161380459E-002  1.291663342516364E-002  2.496664262983285E-002
 -0.960379240633585       2.126374412996362E-002  1.373572365890162E-002
  6.830230172371755E-003  3.393740947962165E-003  9.638329662543663E-003
  1.011557228005501E-002  9.331101726907390E-003  1.434918539287994E-002
   12.1232120326339       2.896897020701458E-002  2.469901405021839E-002
  8.772931100873703E-003  5.065702362069774E-003  1.174476693529962E-002
  1.262645779149479E-002  1.294952482986833E-002  2.082722466673952E-002
   7.84925169719385       3.410202486922354E-002  2.390726928372475E-002
  1.807446175823607E-002  3.086208740427038E-003  2.867236528711729E-003
  2.348200898861740E-002  1.205035746671047E-002  2.675152000179341E-002
   1.82143856052164       3.587375513455569E-002  3.205797707525083E-002
  1.045954294780851E-002  7.832686552395534E-003  2.243462562866995E-003
  1.895823132909575E-002  1.260304563682656E-002  2.793638821690867E-002
  -3.58151588433198       3.653375875498559E-002  2.807201124355948E-002
  4.177244091355058E-003  1.527586000879978E-002  3.412593438836279E-003
  2.014538233989014E-002  1.284854389187523E-002  2.743981211550505E-002
  0.378648300797693       2.097497190036292E-002  1.937414040671464E-002
  4.489894419445970E-003  1.329098446268613E-002  1.148683967480028E-002
  1.767993625748468E-002  1.304366773310904E-002  1.929603930632976E-002
  -16.2617120456838       3.095901882459268E-002  2.381373756294156E-002
  4.149069306499417E-003  1.704530769830272E-002  3.013390567907888E-003
  2.126223091137622E-002  1.222660148124797E-002  2.502694623388471E-002
  -3.22615284923640       1.289151287337690E-002  1.855743971027442E-002
  7.388992123383869E-003  7.357318721134517E-003  1.232183496883157E-002
  1.274325659145119E-002  1.126368307855438E-002  1.449998181639891E-002
   7.66412368973119       3.461233618867500E-002  1.407890544656210E-002
  6.812525943348326E-003  5.185138385512624E-003  9.234466220478788E-003
  1.341913048309542E-002  1.134577281782763E-002  1.869999084042486E-002
   6.89861952547818       2.345756628812990E-002  2.221940809078206E-002
  3.409756064609192E-003  1.595277504903949E-002  7.143366609877370E-003
  1.982738852753094E-002  1.260735284271018E-002  2.178179425707995E-002
 -0.851035820652495       3.086876788960144E-002  3.055876100516175E-002
  4.923004173755149E-003  8.081454128618937E-003  4.267548981674025E-003
  2.973817926048154E-002  1.297113383804372E-002  3.038480620290663E-002
   2.33095564903628       3.520345554256910E-002  3.001940785648125E-002
  1.388948274070187E-002  3.523501498829625E-003  6.461368509300105E-003
  1.407644871069545E-002  1.294427091400746E-002  2.459386811147284E-002
   7.17715342221723       2.258173411134553E-002  3.134012413375738E-002
  1.061972719548329E-002  8.201797300781069E-003  4.853844274843011E-003
  1.555040069745032E-002  1.292065814978693E-002  2.224333291808924E-002
   4.08751824179742       2.285783260462014E-002  2.198911059028344E-002
  8.294103690809037E-003  4.582052622127736E-003  1.660101503400056E-003
  2.042580033026076E-002  9.301742831352742E-003  2.173404679869594E-002
   6.74775214486767       3.679605517491052E-002  1.547133646029675E-002
  3.831171915576201E-003  7.951139167458394E-003  6.359541867337067E-003
  8.015470751566913E-003  9.796572542010501E-003  1.658642192263555E-002
   9.48147340877053       2.100875047928385E-002  2.437761048240192E-002
  1.223942675599817E-002  8.337735018326053E-003  2.277706830667888E-003
  1.861624720144578E-002  1.141822019827347E-002  2.120448998626728E-002
   1.71863754009496       2.677330664232742E-002  3.504615330016885E-002
  4.045233153093354E-003  1.595061198720435E-002  4.036786843675371E-003
  1.825911838782488E-002  1.283107814192651E-002  2.577947434505198E-002
   3.14774068443192       2.047369665944511E-002  1.577959091718857E-002
  1.101446497880960E-002  5.919940154746796E-003  1.292883782406606E-002
  1.485570281214531E-002  1.262324184971379E-002  1.686792788987994E-002
   30.0456456149417       3.497921979274015E-002  3.365585374961293E-002
  5.895715402049521E-003  5.691057171647066E-003  2.640800665561596E-003
  3.202151148174633E-002  1.222633448775831E-002  3.353030618744884E-002
   3.79306909361807       1.658360262282132E-002  1.956621498791754E-002
  5.258087196795064E-003  1.296041302050107E-002  1.963185566297784E-003
  1.533899435122448E-002  9.344694221252756E-003  1.707369544758998E-002
   3.18170072341506       1.711721336625196E-002  1.421478689236340E-002
  1.258775322326235E-002  1.038981832465603E-002  7.077239611904834E-003
  1.384516559988722E-002  1.208690960756282E-002  1.499076711411806E-002
  -2.88092715457725       2.027629700002749E-002  1.892022948785814E-002
  1.766365133494531E-002  3.424411511149051E-003  2.247599464103162E-003
  1.827880044441082E-002  9.920677864297079E-003  1.914054260046143E-002
   26.7966883759572       2.433774782240259E-002  2.669633448083739E-002
  5.588768617754450E-003  6.048877093062340E-003  5.546499285463600E-003
  2.353676025423932E-002  1.191922705054098E-002  2.482139781715377E-002
  -1.62136894361416       1.897940824581809E-002  2.321018793774150E-002
  1.698468158641249E-002  5.427729197898861E-003  4.683314015123933E-003
  1.842455587659524E-002  1.232436452716384E-002  2.009645481101711E-002
   3.31598089525395       3.452386711002919E-002  3.555181085154696E-002
  1.712172555988516E-002  3.380373558424548E-003  2.627398019331008E-003
  1.958349930591684E-002  1.241132817683729E-002  2.885961191001159E-002
  -5.82140674526458       1.685520594237923E-002  3.456106561580600E-002
  1.249326254797990E-002  1.374045526986618E-002  2.851050790617830E-003
  1.614995493205320E-002  1.289819903571690E-002  2.111045047697700E-002
  -2.39869871315429       1.086835096423444E-002  3.522296441985380E-002
  1.005132732196750E-002  7.485884834103369E-003  5.468113718852129E-003
  1.020664939687804E-002  1.082337755768260E-002  1.575037572762493E-002
  -1.00894840139092       3.340894142654121E-002  1.785278392171731E-002
  1.208189827030309E-002  1.245460841690300E-002  3.112367327616968E-003
  1.482515605509306E-002  1.267225799573705E-002  2.067867205570458E-002
  0.700539550448385       1.257750888744552E-002  1.257750888744552E-002
  1.257750888744552E-002  1.257750888744552E-002  1.257750888744552E-002
  1.257750888744552E-002  1.257750888744552E-002  1.257750888744552E-002
   1.90082607595579       3.594057124523656E-002  1.380457794350105E-002
  9.530246849095241E-003  7.967741333581120E-003  2.351398335847158E-003
  1.077493152634650E-002  9.922734436481740E-003  1.748534514209887E-002
   1.05959252756964       1.012382835741826E-002  3.357702154515156E-002
  5.024344789653086E-003  7.948621751533805E-003  6.554889717357897E-003
  8.033794613346091E-003  9.455998334379559E-003  1.397770560174728E-002
   3.80153832384665       1.664011192795996E-002  3.580354173962069E-002
  3.377076187578772E-003  1.257218648320300E-002  2.532511861107767E-003
  1.266681643509451E-002  9.657739312057649E-003  1.961477075053693E-002
   10.1500857775266       3.621356183370466E-002  3.678789663687868E-002
  6.844397565575052E-003  3.960320018446690E-003  3.158473337555306E-003
  1.276487625232813E-002  1.064606848366271E-002  2.571565573206763E-002
  -6.11231488273377       2.508988697409656E-002  2.869157073857861E-002
  1.679762257054052E-002  3.789440634655750E-003  4.380569028338404E-003
  2.428942480233331E-002  1.302178795654883E-002  2.595514264174062E-002
   10.3030656467609       2.972192972369515E-002  2.255819229941584E-002
  2.185917839663432E-002  3.783933434225246E-003  3.071117849822082E-003
  2.209773277986265E-002  1.247193397966481E-002  2.456082807077078E-002
   50.3753353398504       3.699934703435318E-002  2.638034653836795E-002
  5.647577484644796E-003  3.470916193392785E-003  1.790730612470628E-003
  2.098356584551986E-002  9.464879123509620E-003  2.736011694306720E-002
   3.97878077965691       1.553119762598651E-002  1.632507875072271E-002
  1.465855159694213E-002  1.314902668544761E-002  5.049295990635088E-003
  1.481267524724463E-002  1.241132662136251E-002  1.554406406132782E-002
  -7.78045912073769       1.071626436580841E-002  3.146618203227593E-002
  9.077079063292588E-003  3.179134330174864E-003  8.142034470644131E-003
  9.213736996364621E-003  9.488958249645536E-003  1.459176276818947E-002
  -10.7402864934169       2.656585384572189E-002  3.290985847444470E-002
  1.062024301598942E-002  7.882073168467282E-003  2.413137439623778E-003
  2.520117842533909E-002  1.282541035704575E-002  2.803433213307791E-002
  -3.28821446241078       1.561732843813672E-002  1.613075360095395E-002
  1.225864887397254E-002  6.771773284096490E-003  2.664244750553143E-003
  1.393397612791839E-002  9.586850013958651E-003  1.519773337487376E-002
   5.42335164563183       2.866327700712976E-002  3.037363751908273E-002
  4.162600073654929E-003  8.106089467258130E-003  1.882092147388028E-003
  1.617792089899389E-002  9.815830556325702E-003  2.414988783834257E-002
   11.2890929696260       2.054097987152148E-002  3.577230369488252E-002
  8.550190088410056E-003  3.641898165737265E-003  5.888772357076447E-003
  1.145032825421544E-002  1.074943710246792E-002  2.033895651217468E-002
 -0.773681454091465       2.846095886963253E-002  2.998286570622260E-002
  1.605274887453086E-002  6.807195949237443E-003  2.428938505017447E-003
  1.663327499990927E-002  1.247400086336781E-002  2.421215683193600E-002
   1.31635766479872       2.081521424760363E-002  1.866740296193120E-002
  4.044422141209653E-003  6.103975029364198E-003  5.120348727241568E-003
  1.843102371298042E-002  9.835516445647010E-003  1.927545988781939E-002
   21.2116160242329       2.320136725285902E-002  3.244539187927275E-002
  4.514988139673354E-003  9.810521197375820E-003  5.762702767784079E-003
  2.215492681902893E-002  1.273069087400214E-002  2.554929813473672E-002
  -6.02086864292675       3.290347288812735E-002  3.624435008233701E-002
  5.360113201667993E-003  6.794991204799549E-003  7.073446789311428E-003
  7.424440316891908E-003  1.147334240412782E-002  2.068784524074345E-002
   3.06763450045772       2.045963113641896E-002  3.553729375305400E-002
  1.481030859649139E-002  2.877290926472532E-003  2.445754335241577E-003
  1.518284147485320E-002  1.023644885535934E-002  2.226614689016477E-002
  0.338469098812539       3.674186803121005E-002  1.377711793571683E-002
  8.696279680063652E-003  2.783132399427062E-003  5.308675975571436E-003
  9.720838526756669E-003  9.264304485056723E-003  1.700883021820485E-002
  -14.7270246414763       2.726437250923443E-002  2.742325632152183E-002
  6.147320668101219E-003  8.709912704594942E-003  4.710125308444437E-003
  2.597081051917708E-002  1.303132854143142E-002  2.687818947700994E-002
  -1.70024055762708       2.578840949665357E-002  2.474301805951661E-002
  3.399446523023961E-003  1.210542681055024E-002  2.356082684890189E-003
  2.378799720906493E-002  1.066519972303735E-002  2.475968050193639E-002
 -0.893731191234201       1.472468639966505E-002  1.481640200776319E-002
  4.401316038895108E-003  5.385146245083602E-003  1.257568902572975E-002
  1.287228845659564E-002  9.707917331505340E-003  1.410852212322073E-002
  -2.11276745479855       3.033983574943898E-002  3.179778345246941E-002
  5.534503780993761E-003  3.969792726233636E-003  1.560645212461125E-003
  3.002063950210143E-002  9.988419782271482E-003  3.070977755805315E-002
  -1.99171027930589       3.666041146128401E-002  3.658914077471470E-002
  6.888564919824756E-003  3.691975591474849E-003  1.540992469513802E-003
  2.327774919069988E-002  1.034220409488612E-002  3.148933652215005E-002
   1.32911776336917       3.607770694103491E-002  2.538328156816815E-002
  1.279691692184330E-002  3.692576455844580E-003  4.852657648160701E-003
  2.323831397478622E-002  1.302369753402615E-002  2.771173833949074E-002
  -33.7270637087619       2.095983101978514E-002  3.498168950491223E-002
  8.267314311608501E-003  5.273750691521496E-003  6.972076905431923E-003
  2.015318547485250E-002  1.284506813211648E-002  2.453903159800043E-002
   3.96234217467040       1.485891236878533E-002  3.663104246101710E-002
  9.032855774311101E-003  8.328682128262439E-003  9.580840335893808E-003
  1.038308246322014E-002  1.263750270197381E-002  1.781233554198695E-002
  -7.77202711687967       3.609376389321824E-002  3.446158078763199E-002
  6.485835442593220E-003  6.503626061996966E-003  1.853741877097941E-003
  7.647033106399860E-003  9.518573066621551E-003  2.118784462599426E-002
  -5.57765747309647       3.375368713796446E-002  1.832726188436574E-002
  1.625209103533417E-002  6.314304807965792E-003  3.317268258382210E-003
  1.807373670963471E-002  1.249530965898520E-002  2.236088145463969E-002
  -3.91074582448270       1.940852537023743E-002  3.523429424544647E-002
  1.033948045185454E-002  9.920048623896564E-003  1.912593078123048E-003
  1.129804839451470E-002  1.071764679820564E-002  1.976911293385117E-002
  -2.13913798504471       3.135423196466518E-002  3.685426605602466E-002
  1.234926362920712E-002  4.056248774873817E-003  2.989184925559628E-003
  2.859417891389152E-002  1.305359092876430E-002  3.208882794708295E-002
   4.80604499162719       2.002331692395105E-002  1.851490444393791E-002
  1.608847221129063E-002  3.492078391799222E-003  1.024575091856387E-002
  1.759081999296764E-002  1.246659049511209E-002  1.868305362185137E-002
  -4.99488870972523       3.678627251527716E-002  3.586738761060159E-002
  1.160794601030715E-002  3.381947389480738E-003  1.949351048310924E-003
  1.170476565760964E-002  1.028237462142938E-002  2.490287093009404E-002
   7.58818897212266       2.558687975409702E-002  1.749069046463275E-002
  1.357446556985462E-002  2.190022485702345E-003  3.373621584299241E-003
  1.587442166427898E-002  9.450721802675591E-003  1.922386603898311E-002
  -2.64978891707961       3.477811441180716E-002  1.935287324318638E-002
  9.477228466624606E-003  4.523880854388622E-003  9.247429396407528E-003
  1.770229183488223E-002  1.295335949902195E-002  2.283987170224332E-002
  -6.34333890809105       1.439277902023995E-002  3.680908221222402E-002
  3.889593915220022E-003  1.192549906559455E-002  1.221075195177286E-002
  1.314611679722755E-002  1.257004197186729E-002  1.909702475173868E-002
   2.82658688251476       3.155446183937972E-002  2.288951061323481E-002
  7.230313777809312E-003  1.430353583760254E-002  3.010264709871257E-003
  2.199687215780600E-002  1.305300715579459E-002  2.513927441243614E-002
  -4.29301236433464       1.210053128188194E-002  3.542572657257364E-002
  3.795621437771914E-003  6.625008808773453E-003  8.988401894680411E-003
  9.374575828238392E-003  9.840967045288977E-003  1.589857782413378E-002
   3.60562286758003       2.198063637672523E-002  2.539615072182912E-002
  3.478775458077847E-003  2.004664792559297E-002  2.897429047268965E-003
  2.185221645123880E-002  1.162244332097605E-002  2.301978256315261E-002
   3.56465630603489       1.489274061321354E-002  1.395642052021435E-002
  4.785886396080932E-003  1.337610510998309E-002  3.526236403512596E-003
  1.392697756403711E-002  9.315399937253485E-003  1.425176051928772E-002
  -11.1663907108745       2.259532580727472E-002  2.689458753497995E-002
  1.097938837653455E-002  1.399239457187495E-002  2.778311059912377E-003
  1.623931045804936E-002  1.270818972449511E-002  2.144949278439448E-002
  -1.68824669098039       3.636464359915761E-002  1.655086869405133E-002
  4.828348276800454E-003  1.280909768109555E-002  7.820018156597358E-003
  1.445743798230318E-002  1.270630841097442E-002  2.056824115373761E-002
   3.43849568447327       3.397626091599291E-002  3.057138287923904E-002
  1.026932015650399E-002  1.082946173975079E-002  3.272133777090372E-003
  1.255225299280286E-002  1.296279524633765E-002  2.353625986233624E-002
  0.297822687998603       3.675050776912059E-002  2.679068209024628E-002
  4.028427971752031E-003  1.114354364126260E-002  5.078588750386342E-003
  1.121037866027264E-002  1.166258693544583E-002  2.226498801592115E-002
   19.2453803585954       3.333267777315154E-002  2.327118318365191E-002
  4.240414646062093E-003  5.325043213510195E-003  4.063364747056188E-003
  1.020403257834819E-002  9.480828617503000E-003  1.992906093731707E-002
  -10.7763716459287       2.919595895245858E-002  3.644330404607560E-002
  5.834596966406291E-003  5.530649550011570E-003  3.278982737896625E-003
  2.162888951464907E-002  1.159890008155297E-002  2.844405896758075E-002
   6.69574299077181       2.556604887773241E-002  2.153377528801335E-002
  5.998967365350261E-003  1.873380214213318E-002  3.149134847065532E-003
  1.876799774166477E-002  1.241221348634276E-002  2.178046987777285E-002
   15.8357932054410       1.510691314313563E-002  2.824800169899602E-002
  6.385317460553407E-003  5.253129550923242E-003  1.127126923017321E-002
  1.396011292960704E-002  1.144909003323932E-002  1.812803780193415E-002
   2.74908612808664       3.640195956553522E-002  1.944849859193322E-002
  5.871526919502859E-003  6.512752649150321E-003  1.808740003755579E-003
  1.748251387117369E-002  9.744309840181428E-003  2.313155921946258E-002
  -1.57133587051698       1.133660222300950E-002  2.587360625932401E-002
  1.033576018727130E-002  9.522197593733470E-003  2.233991581028838E-003
  1.076904143329643E-002  9.410506762174786E-003  1.467255142725552E-002
   2.40103874248730       1.447665532298913E-002  1.784194220863957E-002
  3.093883325679548E-003  1.209812833568154E-002  1.271611161150563E-002
  1.301108188754726E-002  1.081434043845783E-002  1.497871615252008E-002
   2.52142872344528       2.566554282679251E-002  1.047467845554578E-002
  8.161250625711169E-003  5.539251763384759E-003  6.638310009798989E-003
  8.594666736475926E-003  9.408006111780179E-003  1.322026209316860E-002
  -13.8519417122420       2.402561769830550E-002  3.530336975878456E-002
  3.637028825428715E-003  5.980506895781827E-003  1.537848435731020E-003
  2.291348186445548E-002  9.307435050334658E-003  2.688606663329295E-002
  -6.08256191968993       1.858885916124204E-002  3.397192650870940E-002
  3.835859728435341E-003  1.643617634834805E-002  2.439333125559756E-003
  1.702712395998799E-002  1.087447098788901E-002  2.207181616258533E-002
  0.604511190971434       1.311167550790591E-002  1.386735417266072E-002
  8.956926324906894E-003  2.972353841493716E-003  1.204800048374074E-002
  1.242141490674056E-002  9.476898427106173E-003  1.312021513325527E-002
  -32.9632618854918       3.546519334969840E-002  3.570394897788073E-002
  5.751948167410990E-003  6.976766428838469E-003  1.851638146774071E-003
  3.214262188017353E-002  1.202552905337757E-002  3.439800813117908E-002
  -11.4444177816376       3.639790328091053E-002  1.382166032368237E-002
  5.445247490131635E-003  5.585556368786237E-003  3.402836141244621E-003
  1.310767311529779E-002  9.383133181916841E-003  1.875227924229948E-002
  -9.75607104702788       3.474513052056841E-002  3.638408199455573E-002
  4.667957017821057E-003  4.259898747117579E-003  1.387797682135568E-003
  2.820737753734583E-002  9.973250495026141E-003  3.291465900467087E-002
   5.33222671513276       2.139511362780774E-002  3.697131452421060E-002
  4.448461224786098E-003  7.651041930794817E-003  4.938809929791186E-003
  1.645883025492691E-002  1.139432300591842E-002  2.352481148725383E-002
   5.79099547575060       1.994202314237362E-002  2.524056091190993E-002
  8.508428968419874E-003  4.979944436306203E-003  3.421171839196746E-003
  1.024653545201644E-002  9.526842922321860E-003  1.727753394609824E-002
  -6.24772079229054       2.116844917855035E-002  1.875323552053109E-002
  4.683985394280583E-003  8.286639429343429E-003  1.396767654304338E-002
  1.492509073401492E-002  1.214693560005891E-002  1.809508982991411E-002
   5.78815446620681       1.461047432287541E-002  2.669099160941955E-002
  1.169400356067927E-002  3.815626596426753E-003  1.265474412525527E-002
  1.289683060727508E-002  1.190005803849888E-002  1.713315484422979E-002
   8.34591181813707       2.622929714100487E-002  3.679326540811295E-002
  7.282976553552931E-003  4.822540445685197E-003  1.800175243021012E-003
  1.410628558148459E-002  9.753141810773979E-003  2.387752010428874E-002
   1.90227018131837       2.592289104157864E-002  2.544340600880547E-002
  7.569157168885159E-003  3.424479120889102E-003  1.874310866039768E-003
  2.509247455754302E-002  9.643047528519459E-003  2.548398798737448E-002
   12.7856096716020       3.662294146065945E-002  3.442616371342565E-002
  1.048831133365486E-002  5.946973899453776E-003  2.147588598711745E-003
  2.819049937955640E-002  1.297028599460012E-002  3.287871789616370E-002
   2.66516795739118       2.234628146592924E-002  2.207257606350830E-002
  4.421572898758813E-003  1.450713630600351E-002  5.081902594101009E-003
  2.201142459364237E-002  1.234473796927234E-002  2.214294999842617E-002
   2.41918190626070       3.101029292642246E-002  1.670630937205411E-002
  1.364917266890562E-002  7.763669643903929E-003  5.611634935643913E-003
  1.573701673373331E-002  1.300953967842576E-002  2.012656213013788E-002
  -34.3835909057019       3.489784769980130E-002  3.265897176678018E-002
  4.695025156807084E-003  5.153990305980615E-003  1.600905303261899E-003
  3.217757561620959E-002  1.060271136860662E-002  3.322396724594967E-002
   5.71173865519461       1.698650499787931E-002  3.677316353487544E-002
  5.865044954247989E-003  7.801101514283084E-003  1.102516802526781E-002
  1.467641876095103E-002  1.290757335294658E-002  2.092915558199687E-002
   1.81445437790250       1.732102093089415E-002  2.091334500416162E-002
  2.462376719400328E-003  1.459671747924685E-002  3.492432302258444E-003
  1.596589323766951E-002  9.480283340227168E-003  1.794995661067270E-002
   11.3623339581682       3.517681070479229E-002  1.565246313541461E-002
  8.191489598366710E-003  3.703948705171623E-003  9.310604464039390E-003
  9.539159003290238E-003  1.067970264252438E-002  1.738266710439068E-002
  -4.78845585369344       3.685348534486049E-002  3.005260071041910E-002
  6.381764937765974E-003  8.438506504194056E-003  8.177763829709495E-003
  9.596087595821579E-003  1.293349694397703E-002  2.198627271080965E-002
  -3.37152067182811       2.353508486240279E-002  3.223385953331596E-002
  4.080630774010519E-003  9.640662612446331E-003  7.499591207470080E-003
  1.021210367039758E-002  1.147719722875581E-002  1.978705211199079E-002
  1.173425752741760E-002  3.512141151680009E-002  3.654333217747240E-002
  8.812314424422525E-003  1.143287265101583E-002  2.499673161723298E-003
  1.501857166732568E-002  1.301236447741298E-002  2.681243435383517E-002
  -67.7709597719536       3.640380954549730E-002  2.793927057388404E-002
  5.491018998280732E-003  3.816158172912784E-003  1.344583928387176E-003
  2.414835150971075E-002  9.404869402315306E-003  2.906808771437149E-002
  0.434700346892187       1.607104600931836E-002  2.570146777690226E-002
  1.470280661268284E-002  2.822982484105519E-003  2.483900905755434E-003
  1.549109421724709E-002  9.330132471492605E-003  1.856499009826999E-002
 -0.142217080417592       1.934063333426227E-002  2.682293772621375E-002
  2.957257941499172E-003  1.789389947230767E-002  5.463142700894393E-003
  1.846707369670897E-002  1.185046276292041E-002  2.123855856577605E-002
  -10.3666697434861       2.681253647972477E-002  2.116394009643092E-002
  1.544499595178360E-002  3.191788061089420E-003  6.657590315300181E-003
  2.092948468788555E-002  1.254503792283934E-002  2.281555231299122E-002
   7.22009476230532       2.808656950628432E-002  1.474806870431924E-002
  6.529924864382193E-003  5.391110129004395E-003  1.312237926087324E-002
  1.406717694721167E-002  1.179433055968037E-002  1.799479624061475E-002
   9.66482210041412       1.979919762270118E-002  3.662396797530537E-002
  1.292145166845892E-002  4.104406159481110E-003  7.170513074987614E-003
  1.810007304687904E-002  1.307276729985112E-002  2.358836130136572E-002
  0.216850576645538       1.145932971476542E-002  1.392875875997294E-002
  1.112911649592022E-002  4.679254111850726E-003  8.883861676497287E-003
  1.130047723182466E-002  9.702893263244932E-003  1.217277156851094E-002
  -3.62737636048295       3.568254843963699E-002  3.523049159069560E-002
  6.586737647316328E-003  4.287884562388510E-003  1.666737996560187E-003
  3.173322998193234E-002  1.110737937403275E-002  3.416879124530016E-002
  -9.77385092106240       3.421272506906865E-002  3.207041129394943E-002
  9.425150237299292E-003  5.758994250222278E-003  2.738879868752907E-003
  3.035588598954550E-002  1.305540964552209E-002  3.217449235457780E-002
   3.11232509680193       3.653884322465022E-002  2.613589639597041E-002
  7.899239205153783E-003  2.933855260906516E-003  1.669751949396789E-003
  1.833053766227667E-002  9.371459178527334E-003  2.596504816357367E-002
 -0.580450367220376       2.111557658978919E-002  3.537081705033869E-002
  1.988149637138956E-002  4.209759925817139E-003  2.893581354225755E-003
  2.032018276841924E-002  1.242280372583242E-002  2.475855052521916E-002
   6.31439808757607       2.022369829692287E-002  1.835623171440427E-002
  8.437845846032639E-003  6.111181080114761E-003  7.955314669009540E-003
  1.815255355169611E-002  1.184675270649931E-002  1.888834667739716E-002
  -4.52192162406110       2.791764461931697E-002  1.177422823172053E-002
  3.316098534689751E-003  9.482739319159364E-003  8.181557563189558E-003
  9.782289666111207E-003  9.688907923316305E-003  1.475991696874829E-002
   2.76203434077229       1.097393689302870E-002  1.097393689302870E-002
  1.097393689302870E-002  1.097393689302870E-002  1.097393689302870E-002
  1.097393689302870E-002  1.097393689302870E-002  1.097393689302870E-002
  -6.37709710267339       2.690222957643091E-002  2.205886864877529E-002
  1.234151086996827E-002  5.032941543539868E-003  9.620166314010085E-003
  1.349721884728761E-002  1.298169593346434E-002  2.000807313978924E-002
  -17.0537838616606       2.550161530373694E-002  2.005002252369802E-002
  7.769014935949088E-003  8.931732073349952E-003  1.132365336084757E-002
  1.229617492980839E-002  1.305038927450569E-002  1.845656440919168E-002
  -4.19092493761215       3.506839490736073E-002  2.167920837699407E-002
  1.271931763190433E-002  2.670596022158449E-003  1.891139921771930E-003
  1.310479673435879E-002  9.283196536829059E-003  2.151773389842925E-002
  -5.49412014022625       2.022800089509235E-002  2.240509317878134E-002
  1.249168954571007E-002  1.042576601023997E-002  4.653844612440275E-003
  1.304930397569764E-002  1.237099648419530E-002  1.808404957066131E-002
  -13.1046534238710       2.648254250397926E-002  2.781446027364953E-002
  5.977158622139074E-003  6.230661041644030E-003  4.259796736511368E-003
  6.405280615423952E-003  9.528642720201723E-003  1.677217912624166E-002
  -10.9567797979019       2.743720758479945E-002  1.562159547164632E-002
  1.183609690844199E-002  4.867244833894083E-003  1.995153455765990E-003
  1.440127145829644E-002  9.443993739495908E-003  1.834377484147415E-002
  -1.45328670101817       3.673041773096106E-002  1.015933337739680E-002
  5.692962742039526E-003  4.985180751637612E-003  9.236562535158822E-003
  1.012045772714542E-002  9.983208544898092E-003  1.557269382004518E-002
  -3.65789498995984       3.612071721339827E-002  1.262688219092084E-002
  4.258810113573748E-003  8.040217019684302E-003  1.072245798365755E-002
  1.204250657978590E-002  1.124009455081608E-002  1.764370530302910E-002
  -1.88960369911392       2.152347953559052E-002  3.623104807153744E-002
  6.448455900071559E-003  6.399048916477639E-003  1.749145657383147E-003
  2.092048296541649E-002  1.027606961238318E-002  2.536228402420831E-002
   32.3699471359684       2.844790401094226E-002  3.638921945246269E-002
  4.539916115299318E-003  9.309250657509902E-003  2.076791179171437E-003
  2.695073094388269E-002  1.160980229766817E-002  3.032944902140501E-002
   12.8299261278804       1.918505600446899E-002  2.129233311248346E-002
  4.884984515130386E-003  7.754581846477141E-003  2.318914078501852E-003
  1.898284092821535E-002  9.380132233537069E-003  1.979319229377735E-002
   2.41964448167501       3.148571727463753E-002  1.276623076624248E-002
  8.733701841129853E-003  9.430941345474935E-003  1.090064930004811E-002
  1.173621151819975E-002  1.271993807902593E-002  1.677135184308731E-002
  -7.06351576665540       3.502320610461958E-002  2.011935209598687E-002
  1.782457333854958E-002  3.078309181518577E-003  2.594208478980032E-003
  1.807019140791661E-002  1.104192559828883E-002  2.335129020758595E-002
   7.65509196124515       2.647088366244118E-002  3.397914000186603E-002
  1.111558121583500E-002  3.889592142116528E-003  2.303514817666825E-003
  2.611146383459675E-002  1.152143432820648E-002  2.863764803847367E-002
   6.32836953558040       1.446274739679680E-002  3.624963954787865E-002
  3.492649366669306E-003  7.046307840673477E-003  5.466496254796276E-003
  9.556602290091599E-003  9.363695385106877E-003  1.711141806368681E-002
  -1.16716559735919       3.429794188773557E-002  2.726323938286172E-002
  5.693671020393804E-003  1.234765428737465E-002  2.528302703238321E-003
  2.524445307278501E-002  1.269997591321995E-002  2.868603304457146E-002
   10.6611279255536       2.635643272482160E-002  2.058316629593286E-002
  1.436800071278869E-002  1.161011380614619E-002  2.926538547469425E-003
  1.755559930850540E-002  1.291913956010858E-002  2.119685801063849E-002
   7.84986738235493       2.004511992254488E-002  2.655418995142669E-002
  8.790060489359888E-003  5.567944271530868E-003  1.141193725965932E-002
  1.679119627008354E-002  1.307308983529401E-002  2.075269252228832E-002
  -4.07870962867946       1.798340956989406E-002  3.109707367423570E-002
  9.530614164115587E-003  2.949272950963732E-003  2.346493688439850E-003
  1.735907969286471E-002  9.283867142808938E-003  2.133238525603480E-002
   1.09943434345137       1.441522705472339E-002  1.658218348197580E-002
  1.069663998935689E-002  1.416335685121073E-002  5.550769222393857E-003
  1.434271955806402E-002  1.193008605761713E-002  1.507873481524774E-002
   6.02510960601921       3.634138735932721E-002  1.613019878793244E-002
  9.061498404213516E-003  1.270363714177256E-002  4.581169629971384E-003
  1.584173126719959E-002  1.303140941048357E-002  2.101912444308781E-002
   8.49238041861043       2.670328806956965E-002  3.607433604923145E-002
  4.606082633556129E-003  1.008159943861148E-002  2.216227963353749E-003
  1.021393731699846E-002  1.002086731006634E-002  2.142818687751258E-002
  0.645845435197476       3.416929500437429E-002  1.431285323582940E-002
  2.708511700545183E-003  1.122041041630441E-002  3.672444682944693E-003
  1.207204434961658E-002  9.328381450904463E-003  1.807372567448685E-002
  -8.51285684576504       2.843527287175607E-002  1.878767730116192E-002
  4.343406310263104E-003  1.044863814221222E-002  6.862528043836272E-003
  1.837493869756361E-002  1.204726448838334E-002  2.141174834325768E-002
  -3.39474538412272       3.081990758962862E-002  3.557266034769032E-002
  8.074369236481600E-003  5.312233634680160E-003  9.429347302221685E-003
  1.024548154364224E-002  1.286938844515585E-002  2.239546157287391E-002
  -3.52114757299540       2.315758305124902E-002  3.335538800977272E-002
  4.999283856659207E-003  1.824420270884753E-002  2.577265257063348E-003
  2.314046909780086E-002  1.270292883579798E-002  2.614631336719817E-002
   5.55291580987717       2.435211605561808E-002  2.488241735664414E-002
  1.759941143508492E-002  5.876040111138967E-003  2.823930759331212E-003
  2.371738985268676E-002  1.270053993946783E-002  2.431263643573332E-002
  -7.31809717160063       3.431704803347481E-002  3.418742056545409E-002
  6.274513831747207E-003  4.428781730842535E-003  2.024833463314404E-003
  3.348885372024350E-002  1.141357511102234E-002  3.399581938404228E-002
  -2.25619293729387       1.334372389487460E-002  1.904936303833620E-002
  6.036452289120820E-003  7.703673705202806E-003  4.819343680236888E-003
  1.245646727623972E-002  9.444304721808395E-003  1.468421717723256E-002
  0.119392883734278       3.096566149573628E-002  2.546167557662531E-002
  3.834183486482872E-003  6.355914925066155E-003  2.538814591210864E-003
  2.541756212682992E-002  1.036487013176845E-002  2.716233359044545E-002
   9.40194641017492       2.270826921003761E-002  3.356863427960900E-002
  5.369202441310178E-003  7.117490575228170E-003  1.042503330082085E-002
  1.108825787306663E-002  1.224284992384430E-002  2.037012409675949E-002
   10.5370235509287       3.406487181112888E-002  1.272772302547039E-002
  1.091044044600214E-002  9.805548561576916E-003  2.811456189372103E-003
  1.203911216003316E-002  1.078076482392108E-002  1.734671773695638E-002
  -3.50567157951020       1.712479122095928E-002  1.903916050555294E-002
  1.460854647009448E-002  2.881815588433357E-003  7.670994286860896E-003
  1.562045810401289E-002  1.086463856396332E-002  1.720503718674573E-002
 -0.335729945549615       3.292577383917027E-002  2.626858383118771E-002
  1.821040080686867E-002  2.936719199410997E-003  3.876032928760422E-003
  2.031598436974394E-002  1.240404455857396E-002  2.599781447975314E-002
  -6.89470174077858       3.596152246171554E-002  3.695328012611396E-002
  4.681577803093998E-003  6.352863797145590E-003  1.870107288842489E-003
  2.268206392812275E-002  1.089934311245379E-002  3.112131060216629E-002
  -54.8820388136933       3.022466016667733E-002  3.406127325633708E-002
  6.542684862246199E-003  4.497910699423342E-003  2.667934206836398E-003
  2.790733893006674E-002  1.145197645353994E-002  3.062764307195641E-002
   5.14601476926885       2.137504885530089E-002  1.882530134406018E-002
  4.011593015569482E-003  1.344623086012956E-002  4.898190718006114E-003
  1.396451494310957E-002  1.068082185354690E-002  1.777835753837005E-002
  -10.4648327223068       1.475439717508708E-002  2.348764428182231E-002
  9.690627927087924E-003  1.117321335512355E-002  7.194512569592007E-003
  1.357151726942751E-002  1.241614531721319E-002  1.675443466323456E-002
  3.442355999616130E-002  1.729328838348245E-002  1.535690534539517E-002
  9.907901396908987E-003  1.341955423329909E-002  2.494676410336459E-003
  1.372947680028205E-002  1.032194508375646E-002  1.539141067724121E-002
  -5.71385600671629       3.188955526439836E-002  3.233996015590125E-002
  1.041327047342431E-002  6.618007153551472E-003  3.359224850594279E-003
  1.093215955166656E-002  1.173386876635299E-002  2.242321949693473E-002
  0.997151243932721       1.020381858426842E-002  2.199039186800740E-002
  7.978207257398935E-003  7.755813647002029E-003  5.880327575268868E-003
  8.362965207036414E-003  9.383863845735559E-003  1.233441800743589E-002
   5.03846027493623       3.461064282736563E-002  2.118447214368926E-002
  1.119884260307433E-002  4.945828042304539E-003  5.405668008164939E-003
  2.011869873613107E-002  1.280898706878266E-002  2.452500285987158E-002
  -1.33535438320338       1.470478919379178E-002  1.877245938233060E-002
  1.420247260175928E-002  2.736097411044416E-003  4.101272393617435E-003
  1.464292247804090E-002  9.293307587733751E-003  1.592951597533099E-002
  -3.84378706009710       3.481393070199999E-002  2.302664392853467E-002
  6.241402263050432E-003  3.506665737297414E-003  5.971258130842387E-003
  6.294468261780412E-003  9.329625059660214E-003  1.715197959301732E-002
  -1.52580188560825       2.564405751761654E-002  2.397216158943465E-002
  6.655870042683800E-003  7.842632903329859E-003  1.840288323481330E-003
  1.150945530559220E-002  9.376704220733835E-003  1.919771631702362E-002
   25.8618495325140       2.493149919010708E-002  2.571191878691252E-002
  3.184790877416749E-003  7.575195603948185E-003  1.918469434743214E-003
  2.463199678026693E-002  9.490782619885813E-003  2.508769919283535E-002
  -6.59930376724544       1.685969379377197E-002  2.551763524850143E-002
  6.975866679118804E-003  5.086455453003134E-003  8.658392165609286E-003
  1.626787633507898E-002  1.136087914711591E-002  1.912818030161409E-002
  0.348138721281265       1.807829518675217E-002  2.171719482904163E-002
  1.389671367924403E-002  5.806538866340550E-003  1.113256452548823E-002
  1.402603520466176E-002  1.305329437549536E-002  1.765897026070063E-002
  -1.35815287550060       1.610057663904835E-002  1.280025185816136E-002
  9.588025592589424E-003  1.073183318589870E-002  2.963760224355527E-003
  1.243901841659085E-002  9.598028531013792E-003  1.368617279039010E-002
  -5.19902826903849       1.567240874155797E-002  2.470395229680086E-002
  1.463127000381021E-002  1.032283857635975E-002  2.423031460850539E-003
  1.564719266658640E-002  1.141904555800251E-002  1.822970076707214E-002
   16.7488600302808       2.777951948478025E-002  3.608723518796557E-002
  1.451235673514749E-002  6.499950116859235E-003  2.956318507172090E-003
  1.710032946528570E-002  1.297917240843139E-002  2.578463209115985E-002
  -4.26997567350336       1.196361584508056E-002  1.334653567355897E-002
  6.831137601539905E-003  7.638304713906358E-003  7.987320274249076E-003
  1.034029994746815E-002  9.395989944243012E-003  1.181919911678509E-002
  0.154777261237172       3.078600911345572E-002  2.342914175570434E-002
  5.905643336678505E-003  6.382402894138032E-003  6.534606501462270E-003
  2.311436518507176E-002  1.265446442441567E-002  2.554645137444455E-002
  -8.92712835395746       3.400530630118433E-002  2.278554789800021E-002
  4.335978219523794E-003  1.331873329885710E-002  4.818492964446456E-003
  2.216743756691422E-002  1.297867878810095E-002  2.580123852469299E-002
   5.45078769026383       1.941558918997128E-002  1.797053325777105E-002
  6.756423027084630E-003  6.767050707441668E-003  7.858976180533101E-003
  8.338574638125585E-003  1.007428576958892E-002  1.427582185234528E-002
   4.51658592351365       3.560588281169323E-002  1.849609166576317E-002
  1.332686954963244E-002  2.295055985961967E-003  2.453321271460120E-003
  1.791362575048679E-002  9.798889190705429E-003  2.276469003539659E-002
   7.11980940268820       2.094902673161291E-002  1.934210941210139E-002
  6.280884520133131E-003  1.581862085939096E-002  5.075931926249245E-003
  1.776053627610789E-002  1.239666397630103E-002  1.930669432130219E-002
  -12.9987636141429       3.377998396878976E-002  1.290307136117574E-002
  8.211873568162751E-003  1.053585251344173E-002  6.154220986977744E-003
  1.130983435459676E-002  1.174489038064468E-002  1.701908709724610E-002
   8.39166113760961       2.501342514759644E-002  3.412785040002835E-002
  2.001594330717266E-002  3.747557264509969E-003  3.234010008398481E-003
  2.387863182661737E-002  1.305247508948582E-002  2.731684339226683E-002
   3.86053133978400       3.671198680437916E-002  1.236771573048653E-002
  3.434394009142228E-003  1.151643311145107E-002  7.737736531866580E-003
  1.199648266231284E-002  1.088902245016029E-002  1.759477717827259E-002
   11.4025007404567       1.208614058927578E-002  1.927741474918373E-002
  7.142668863865924E-003  4.000782724469753E-003  8.713051446780119E-003
  1.168382616335420E-002  9.372372623996088E-003  1.396284252176862E-002
  -1.88544403246481       2.077200651335201E-002  2.108105114170914E-002
  3.703353777812444E-003  1.840801893662504E-002  2.458731600916607E-003
  1.898712634464987E-002  1.056875640761182E-002  2.025862586909929E-002
   8.42375773163625       1.938461171159779E-002  1.972709390389107E-002
  3.714189946944846E-003  1.162107738905082E-002  1.091289949724297E-002
  1.384239277745371E-002  1.164475460488060E-002  1.742784928048943E-002
   25.9693304582318       3.516812053860507E-002  2.240407334860157E-002
  5.307746419946676E-003  5.034338455634081E-003  4.269881226180061E-003
  1.755386169810163E-002  1.078995246177897E-002  2.400396247437554E-002
  -6.11366637281212       3.081856970754561E-002  3.687530767907077E-002
  1.127335148370273E-002  5.009704027785682E-003  2.124369692901536E-003
  2.483795314256950E-002  1.225443214634054E-002  3.044771074221337E-002
  -2.13073579235582       2.144757533355766E-002  2.419857523708160E-002
  1.461053493311292E-002  3.092957064844120E-003  4.224299074307475E-003
  2.073057209920140E-002  1.127445762576000E-002  2.207630718844083E-002
   4.83849855045646       1.819280754797834E-002  1.369755627746728E-002
  2.958893618273964E-003  8.258939656749455E-003  8.244780772709789E-003
  1.314486008195133E-002  9.330865381951893E-003  1.485136125048873E-002
  -74.7139236252145       3.591894944964750E-002  3.149564274687465E-002
  5.183379173785647E-003  3.831259159297822E-003  2.149168755946128E-003
  1.447092084526298E-002  9.419963418295695E-003  2.539160128379563E-002
   5.16095727472444       1.312140264615210E-002  3.662449379888477E-002
  1.056312870551038E-002  2.801406007284351E-003  4.920043009026025E-003
  1.154679363156176E-002  9.650692337700431E-003  1.770398769798074E-002
   19.0796117886690       3.481450619569455E-002  2.840963275325510E-002
  7.053919873814388E-003  3.901743586089118E-003  2.327341361986022E-003
  2.758298581325535E-002  1.097495492148587E-002  3.010387336739428E-002
   5.78322299638738       3.277999865861015E-002  1.818628182791538E-002
  3.100677237889920E-003  1.127756741344807E-002  4.008112286602408E-003
  1.792261689218367E-002  1.069615506641932E-002  2.202511019794136E-002
  -5.08105967803070       1.291608923363727E-002  3.061351909876109E-002
  5.146267469901061E-003  1.078709663188076E-002  2.361604969068158E-003
  1.257844452785836E-002  9.312062913250851E-003  1.706961570411513E-002
  -19.6983851291070       3.656567335621716E-002  2.142641984556267E-002
  9.434927420681621E-003  3.142134667855198E-003  3.215052975014551E-003
  2.122481645020219E-002  1.079782878276894E-002  2.552440985915332E-002
   27.6048584655821       2.614750030977812E-002  3.623855829757641E-002
  5.669485985003365E-003  7.273086717967931E-003  5.050999445524809E-003
  2.506879978689674E-002  1.305356292803527E-002  2.874605221200922E-002
  -16.0543061841673       1.496296976593811E-002  3.491808580887307E-002
  9.771166333250616E-003  3.761386198521307E-003  1.039464848796832E-002
  1.170725780564930E-002  1.151961394295498E-002  1.828834767771282E-002
  -1.30827444572176       3.163528747549287E-002  2.463953452525757E-002
  4.118285323880055E-003  1.900813864274179E-002  3.444299977521402E-003
  2.220255798754048E-002  1.292688985147449E-002  2.586638669277891E-002
   9.25313967045739       3.327599361004626E-002  3.580958950507056E-002
  4.936580394212305E-003  1.039371173037110E-002  3.239574013234575E-003
  1.683738431051624E-002  1.222310749878182E-002  2.717283801537561E-002
 -0.516591978472172       1.630445869396598E-002  3.534349858142630E-002
  5.923079224727275E-003  1.388436571482253E-002  3.677124866447115E-003
  1.588518813182334E-002  1.184945496607861E-002  2.091876759103703E-002
   50.5558258743520       3.618695495365180E-002  3.466002601175467E-002
  4.600170467801101E-003  5.102348927326280E-003  1.679036476479317E-003
  1.387222375352412E-002  9.390496103091195E-003  2.591248138403998E-002
   2.23058732589824       1.488473590958761E-002  1.563314471201574E-002
  7.282678972021934E-003  1.045530337456164E-002  1.380990849237409E-002
  1.389446460023020E-002  1.226237662136019E-002  1.478687606126271E-002
   4.45048714175948       3.312877348657144E-002  3.398914304859945E-002
  4.364108814804785E-003  4.262798877062831E-003  1.312406969088332E-003
  2.487220848661668E-002  9.386128103050052E-003  3.036826454426420E-002
  -6.82971355971682       3.267216550257569E-002  3.311298130988739E-002
  5.414499141186041E-003  1.297347135827495E-002  2.628721424032501E-003
  2.505517638217817E-002  1.307892712705491E-002  3.003939785557609E-002
   3.52558637959113       1.610897992645163E-002  1.722030758932357E-002
  1.417786938666324E-002  5.133186548542578E-003  4.070292361866444E-003
  1.491587407807123E-002  1.034499327792089E-002  1.605409706363062E-002
   3.68515461841641       3.602249009596713E-002  1.968869049003240E-002
  4.931580044620895E-003  8.214941618663842E-003  8.575880500951439E-003
  1.605325334097620E-002  1.257584429988230E-002  2.249665115539413E-002
   2.06895857306845       2.915319269506330E-002  2.336946393212877E-002
  1.777694306870034E-002  3.114163304657316E-003  2.765309494430014E-003
  2.309205368057805E-002  1.157772616662758E-002  2.505719641600529E-002
  0.525348814672856       1.706225704615562E-002  3.226323400139337E-002
  4.473281810212750E-003  4.815320332591314E-003  3.435982592805271E-003
  1.687418460656981E-002  9.394599315447980E-003  2.102111387318501E-002
  -10.7222284678748       3.699152605889365E-002  2.901220577481270E-002
  9.216552225814302E-003  4.090130570644022E-003  5.398595054244565E-003
  1.435009279498489E-002  1.209726942950502E-002  2.487974370683479E-002
  -9.29489156100995       2.757847584464942E-002  3.128605481327237E-002
  1.937507905771167E-002  4.857401905582255E-003  2.606252574376375E-003
  2.132097859886391E-002  1.285480135957953E-002  2.639830641700703E-002
   8.47817296555861       1.560424230098005E-002  3.410374073942896E-002
  1.200265694673393E-002  3.988936792628100E-003  5.511921314051347E-003
  1.485911045682824E-002  1.130435650318222E-002  1.992259186999901E-002
   31.4673916114542       2.728001263365061E-002  2.849746943244474E-002
  1.130124231454274E-002  3.799998214818987E-003  5.038895347620140E-003
  2.097323434393695E-002  1.233843843769464E-002  2.535744103970965E-002
  -6.24268555610725       3.624485425756578E-002  2.099664354641331E-002
  4.214052659835328E-003  1.135164834974728E-002  3.285228552523934E-003
  1.238344981861320E-002  1.067645464998044E-002  2.112253121534215E-002
   8.35110313777468       2.754655806179913E-002  2.055944340878567E-002
  5.572215415969643E-003  1.227629144226499E-002  8.926722364499200E-003
  1.282304606927864E-002  1.281768227535411E-002  1.936525852123880E-002
   2.44482473483744       1.074922761899573E-002  3.679261891093377E-002
  5.264351974876879E-003  4.745214249926119E-003  1.032305514558489E-002
  1.042249259619443E-002  1.010228829554110E-002  1.603380209956860E-002
  0.832013233307683       1.770545714912341E-002  3.521837746841743E-002
  3.770930829116246E-003  1.314418685792400E-002  9.626192355638646E-003
  1.432437475265777E-002  1.273302225653120E-002  2.074837335672046E-002
   16.7098450378738       3.651985821397295E-002  3.205091319804716E-002
  7.029304970069332E-003  3.878873428214546E-003  2.307535312782139E-003
  9.834227594200395E-003  9.476457428712929E-003  2.257892435460377E-002
  -16.5470048712825       1.588847387406611E-002  3.620325106693827E-002
  7.543082957318500E-003  6.250057160063457E-003  4.216535167756772E-003
  1.056881533031065E-002  1.032065936481043E-002  1.825094495512284E-002
  -12.7316278835809       2.182832704807290E-002  1.914960175771144E-002
  9.692079745196494E-003  1.420775121357523E-002  3.654229503577490E-003
  1.889927727160597E-002  1.258617954947579E-002  1.991629108799864E-002
  -3.09226595720108       2.945509451506315E-002  1.803689089205303E-002
  3.132344016251720E-003  1.747689874008703E-002  6.918130590809919E-003
  1.787856285923978E-002  1.237835348638530E-002  2.117799793024126E-002
   32.4114969476418       3.362071546982839E-002  3.602288390805317E-002
  8.369111748606488E-003  4.871711259200411E-003  4.693887925339422E-003
  2.015042002507875E-002  1.292886873003811E-002  2.900613369021691E-002
   21.6244678523140       3.607016615264113E-002  3.228022019621690E-002
  5.047621607168189E-003  7.914065803122056E-003  2.514773729495548E-003
  2.592696459012474E-002  1.203105220883140E-002  3.113714353324974E-002
   8.42537100223795       3.115204289517538E-002  1.610930685978494E-002
  5.629737136546275E-003  7.313817054642112E-003  3.261457628119653E-003
  1.606369617883863E-002  1.013309551757643E-002  2.005101165024529E-002
   1.76516368702570       1.518795920539581E-002  2.534772591118417E-002
  3.033267744840351E-003  1.335406737100160E-002  8.344411910180349E-003
  1.512247292136783E-002  1.119429843098696E-002  1.798955470053307E-002
  -1.66822775298392       1.291816932817107E-002  2.117312401571010E-002
  3.133696385122257E-003  1.089638533286194E-002  1.030907169060194E-002
  1.175035469715371E-002  1.020781138244834E-002  1.475748317887635E-002
   11.5853882437641       3.443958076612651E-002  2.588034702282341E-002
  7.421038933076306E-003  7.539431083539180E-003  6.113351613465376E-003
  7.807020453809073E-003  1.155489459869035E-002  1.909139908688781E-002
  -11.7411568093034       3.285938208287328E-002  3.637369923590204E-002
  6.337732811505821E-003  7.372206835203101E-003  4.104068850805607E-003
  2.199574391827764E-002  1.309449032160875E-002  2.973458212524248E-002
   6.38225373580797       1.815442659754760E-002  2.548048783670533E-002
  9.659102362051563E-003  9.172086725909455E-003  2.141174537046943E-003
  9.697749985774974E-003  9.734635806189551E-003  1.649252253461557E-002
   3.94068907565584       3.572261292273958E-002  3.567441255375777E-002
  8.883770287527530E-003  4.824621532346729E-003  2.257912360686065E-003
  2.482477313618117E-002  1.205014200134476E-002  3.162727529301856E-002
  0.857898790242957       1.099251164157447E-002  3.553970186541433E-002
  2.743517264153557E-003  1.025481245036543E-002  5.695420474158388E-003
  1.081769445512404E-002  9.370967667793910E-003  1.616770867538332E-002
  -13.2294044841448       2.128531015229780E-002  2.716383084516870E-002
  4.977658499402236E-003  8.808637515227171E-003  9.180388129888984E-003
  2.048048711896911E-002  1.297281904374149E-002  2.279311914541799E-002
  -7.47835749819457       1.930216700831717E-002  1.850416959625731E-002
  1.595176065524383E-002  1.052233034763999E-002  4.406082332665283E-003
  1.682257418011185E-002  1.282203272780013E-002  1.817981141076057E-002
  0.778029214026087       3.677303696976256E-002  2.098293100099073E-002
  3.720610944133989E-003  5.249470712138929E-003  2.346451246280596E-003
  1.992933746466195E-002  9.433473574555394E-003  2.486734983180175E-002
 -0.931884336005694       1.452193728084204E-002  3.106099163444347E-002
  8.184523825317983E-003  9.129234300025608E-003  1.640108388802843E-003
  1.317652561935725E-002  9.485426229649020E-003  1.811396793866493E-002
  -58.4954771544309       2.686228246462546E-002  3.598545271701573E-002
  4.179678721617499E-003  9.899718581042031E-003  3.226775115613226E-003
  2.663292143132477E-002  1.228486881222472E-002  2.952769616404423E-002
  -12.4726940807383       2.198878460598853E-002  2.501581863211577E-002
  4.792192666744834E-003  1.709780792885692E-002  5.176214880421942E-003
  2.055438390715600E-002  1.298577583391139E-002  2.244433812984618E-002
  -8.18132334860416       2.247984796791304E-002  1.525993768517197E-002
  4.445395104201911E-003  1.260935887072897E-002  1.090044342252318E-002
  1.431600221723429E-002  1.200980356410670E-002  1.699766617315025E-002
   14.5914968115120       2.945215232732812E-002  2.973334565089146E-002
  6.638897555473012E-003  7.515210293484867E-003  2.821226087448445E-003
  2.880728580620380E-002  1.235159451044477E-002  2.932835602423900E-002
  -5.78038910138020       1.636010626996435E-002  2.248738256431988E-002
  1.344131240923109E-002  5.178666080829355E-003  1.239320267322886E-002
  1.517513391314070E-002  1.299521441316514E-002  1.773995526404755E-002
   6.95645573820203       1.839575020478075E-002  2.001966020858342E-002
  8.518283212777530E-003  9.990664450320987E-003  9.120044534106836E-003
  1.680419072174410E-002  1.298940333919084E-002  1.835963047444293E-002
  -12.7969488503925       1.461171361833724E-002  1.438381266718859E-002
  1.074289090735423E-002  1.070978981439949E-002  1.096570990544907E-002
  1.270206147517597E-002  1.224328730747313E-002  1.387234220184009E-002
  -4.04618487115096       2.086056797957710E-002  3.612025058580736E-002
  3.828749577784923E-003  1.249440663360262E-002  5.911283641325753E-003
  1.691524917653047E-002  1.238230830716933E-002  2.335886631086792E-002
   1.93568269907247       3.530213430143717E-002  1.407019229360714E-002
  6.309744758029703E-003  1.025810901697787E-002  2.446407510741158E-003
  1.042146271101447E-002  9.674004007198256E-003  1.729855758131539E-002
  -13.7199474172604       3.029067392053687E-002  3.505117263536785E-002
  1.183665475363166E-002  3.532162775146260E-003  3.088506712579835E-003
  2.004289348450080E-002  1.183491176071588E-002  2.771132565367027E-002
  -5.25393368214976       3.699340271002256E-002  2.971221149603918E-002
  1.553370634809430E-002  4.421664523217609E-003  2.633897238491703E-003
  2.102725909322984E-002  1.269259059229059E-002  2.848485248267090E-002
   46.0109511623547       3.064328881218158E-002  2.785755759273010E-002
  5.774076561067511E-003  3.555813903633394E-003  1.675942880318174E-003
  2.503401127806378E-002  9.500539580431764E-003  2.775042369490004E-002
  -17.7396457274567       1.569784637877910E-002  2.576384145843786E-002
  1.006511862184829E-002  6.140438836988984E-003  1.284081666647720E-002
  1.358041528807472E-002  1.278092979815879E-002  1.764362889453982E-002
   21.1024121133958       2.419706949592402E-002  3.700960673657649E-002
  5.421749391858161E-003  1.406986151800621E-002  3.055881144713883E-003
  2.322097605644198E-002  1.300929930617381E-002  2.749914794973904E-002
  -62.2808538137267       2.771971185090746E-002  2.515570457706084E-002
  5.188644153085929E-003  4.298701739963960E-003  2.839863194326212E-003
  2.288165997815662E-002  1.001767391115354E-002  2.517508284109739E-002
  -18.9723686771794       3.390062998383978E-002  2.269399808118244E-002
  1.273795339682082E-002  8.082751161868944E-003  3.457373622337189E-003
  1.527211262722758E-002  1.269318217703503E-002  2.273383133693222E-002
   25.1046269813875       3.259849622955324E-002  2.621315333848183E-002
  3.740502977838832E-003  1.528197503412394E-002  3.975847632630802E-003
  2.265474268619116E-002  1.280076324586975E-002  2.685088818811573E-002
  -9.78422230371477       2.481288363557759E-002  3.689530897607175E-002
  8.795966351349063E-003  1.211354149875777E-002  2.321525164260019E-003
  2.092740264302514E-002  1.296030736046943E-002  2.675805694051695E-002
   2.28298142779941       2.882991260959569E-002  1.951001189113053E-002
  6.588951154062835E-003  1.385595513265062E-002  4.215630016927074E-003
  1.710086416293900E-002  1.243766991927015E-002  2.126700365786185E-002
  -32.8724289288194       3.627029101883381E-002  3.464603833658101E-002
  4.586690681395563E-003  8.341134967285157E-003  2.438580043598864E-003
  1.431543088877135E-002  1.090130382694775E-002  2.620211502468142E-002
  -9.90662664337821       1.853390620012271E-002  1.676294936605669E-002
  7.163889502070797E-003  4.163033516258322E-003  4.268610203450704E-003
  1.623152871748493E-002  9.287960300061142E-003  1.714847900742826E-002
   17.5415927691100       3.535690010258870E-002  2.750104886928934E-002
  1.385698472360296E-002  3.887568322323352E-003  3.737210784751026E-003
  1.432708341169182E-002  1.187533671402489E-002  2.406174257683127E-002
   6.90448762267158       2.017946477571710E-002  2.831277418116488E-002
  3.307853212840261E-003  1.388032648196092E-002  2.285101224792911E-003
  1.921956052704704E-002  1.023877059451879E-002  2.222688011482142E-002
  -11.9183829187688       2.116854845204485E-002  1.897162713846494E-002
  6.299991067029847E-003  3.608799375966081E-003  6.131513446590909E-003
  1.155075223608190E-002  9.299209835135890E-003  1.667766743071478E-002
  -11.4253242465135       2.172579723434091E-002  2.896301118428673E-002
  1.296691161422814E-002  2.637093519326657E-003  2.927079103409438E-003
  1.318347700348690E-002  9.694847682879329E-003  2.024338492829379E-002
  -6.75386187769830       2.993091319818061E-002  1.617702685031486E-002
  8.736948472724285E-003  4.831338915233154E-003  1.171777941421791E-002
  1.590635462659172E-002  1.249713098709396E-002  1.974830282409912E-002
  -1.39046629117220       3.305234725389720E-002  3.617344837925762E-002
  9.552938571062595E-003  2.765548494764571E-003  2.885447135656162E-003
  1.015728244563759E-002  9.872266158206921E-003  2.298563904837310E-002
   5.97136264254413       3.340559340341925E-002  1.271625495530496E-002
  5.969479371364684E-003  3.569267710227709E-003  6.256626404914304E-003
  1.247894076012473E-002  9.437754088321449E-003  1.743620822869273E-002
   6.67730164306980       3.416342557956865E-002  3.599249570354759E-002
  1.004179059650692E-002  2.930594236913084E-003  1.685681269445361E-003
  1.531555359243533E-002  9.887232136658704E-003  2.660533248416668E-002
  0.399609591261873       2.968861843558612E-002  1.780544903102158E-002
  1.254854457220511E-002  3.409990132818273E-003  9.926986639059715E-003
  1.423424976000633E-002  1.213687566734652E-002  1.959562712176856E-002
   2.85295605650270       2.339361080856784E-002  1.718569601995380E-002
  1.308172504236540E-002  1.204246988560787E-002  3.391571606533558E-003
  1.668685018190232E-002  1.237095958887069E-002  1.886019813896443E-002
   7.61933536757614       2.233274077026277E-002  3.675773054360103E-002
  6.496227009449920E-003  7.296055355583935E-003  3.943164500474304E-003
  7.388891044464530E-003  1.021121367859011E-002  1.823713693555035E-002
   4.86375141990668       2.522029632402920E-002  1.866010500918210E-002
  1.336304093041845E-002  3.836469383118277E-003  5.645973890998448E-003
  1.349267272382339E-002  1.106767402031799E-002  1.851771595925654E-002
  -5.06005475742833       1.728256508625816E-002  3.637454777636332E-002
  3.370253934214616E-003  9.579543427604252E-003  3.597088162886192E-003
  1.722772078817070E-002  1.038959673195617E-002  2.212472473364716E-002
   2.64104110534297       3.133432258762352E-002  1.190726713175243E-002
  1.009541792057133E-002  5.515686614818029E-003  2.784548607296022E-003
  1.097866519414574E-002  9.271359886290092E-003  1.600027017332238E-002
  -8.94257354902987       3.168859156752054E-002  1.336740151134905E-002
  9.455110437393452E-003  7.057687963337816E-003  3.286659087389197E-003
  1.246377553518959E-002  1.024740445683501E-002  1.741271598187162E-002
  -4.59264244870240       1.772321546494048E-002  1.870614876818789E-002
  4.449164775267443E-003  8.421201506968939E-003  1.120306982111904E-002
  1.641025980125711E-002  1.147550989316744E-002  1.758790533118208E-002
 -8.059111022354858E-003  1.731302662109709E-002  1.328594478308495E-002
  2.886665165470060E-003  9.446303022360559E-003  1.096365771544700E-002
  1.100054000850958E-002  9.545504050898662E-003  1.362677698332864E-002
  0.789505061827024       2.984987865693624E-002  3.227456141980625E-002
  7.742347571638364E-003  1.196151143587771E-002  2.400110357686150E-003
  1.263453564182335E-002  1.180434851304044E-002  2.300315476728377E-002
  -1.39910270119175       1.926061338444195E-002  1.897817368550310E-002
  1.147591827017715E-002  3.378343001951348E-003  9.599669974576746E-003
  1.731662308044132E-002  1.153513117428425E-002  1.849819038462831E-002
   54.2747472829053       3.568793511010165E-002  3.238258218290075E-002
  4.779747375855957E-003  4.211188439577932E-003  1.468039829806240E-003
  2.670712745014149E-002  9.847694991338359E-003  3.136799008121681E-002
   18.7085418824907       3.201127558875289E-002  3.685209925882714E-002
  4.446093222601375E-003  6.138697928702532E-003  2.002008113447238E-003
  2.975607131941054E-002  1.114662979351792E-002  3.274263306623584E-002
   1.18769504794667       2.742742464488233E-002  1.987897015323186E-002
  8.892706306621520E-003  1.324347797525349E-002  2.750613359470567E-003
  1.963023863952380E-002  1.230254626932508E-002  2.203779626625652E-002
  0.892223627075377       2.355159739198977E-002  3.588100149991631E-002
  9.341016126121404E-003  6.890626572366739E-003  5.838500181387670E-003
  1.045233877239368E-002  1.221355491557346E-002  2.067122118877106E-002
  0.662225261177612       1.625202332966674E-002  1.835417243385071E-002
  7.368715167371634E-003  5.816703757832727E-003  1.325710249044131E-002
  1.549532194310950E-002  1.174609104991214E-002  1.665767109977894E-002
   22.0200253224741       2.775400483545551E-002  1.242567282227050E-002
  6.215551740156453E-003  7.044342185640993E-003  9.488565209017641E-003
  1.138662736984207E-002  1.084992892251718E-002  1.577660530999656E-002
   16.3147061429896       1.554152928084422E-002  2.111775364259372E-002
  1.097857949765301E-002  7.518250678621819E-003  1.234500043677217E-002
  1.321665725751696E-002  1.281060164750741E-002  1.630876341495020E-002
  -19.4575313088097       2.186345606233638E-002  2.221056800653373E-002
  2.919373736816775E-003  8.756612631058116E-003  2.434547171753796E-003
  2.133936980466881E-002  9.295027584280141E-003  2.180151578415609E-002
   6.86290032684138       3.116183989676246E-002  2.427674803698198E-002
  6.757576468181717E-003  7.632744120071673E-003  2.650489841483402E-003
  2.110563734432186E-002  1.138942104854175E-002  2.518086770955361E-002
   7.79433725761313       3.675292156560977E-002  2.429684703462932E-002
  1.246945764500537E-002  6.512629077584771E-003  2.608960525444703E-003
  2.094488738610043E-002  1.257955289370772E-002  2.654442195156953E-002
   5.70842048445578       1.930181397654034E-002  2.260987087914968E-002
  5.067046088102290E-003  1.083732811847200E-002  1.303393808204443E-002
  1.470314162079683E-002  1.289267929742707E-002  1.858241333887839E-002
  -30.2562912656038       2.342951124831503E-002  2.711537436279950E-002
  6.999299708992171E-003  8.936436248176491E-003  2.071659500758625E-003
  2.256377907315313E-002  1.108718600147886E-002  2.429201594775188E-002
   9.57042670700180       2.484756196314317E-002  2.753393917204901E-002
  8.323066016054179E-003  1.185522958884140E-002  2.685816797244695E-003
  2.472053683559342E-002  1.284044141671864E-002  2.566866859489140E-002
  -8.11379453622799       2.605230725041462E-002  1.437907198588326E-002
  5.177600586511159E-003  5.480939335053905E-003  9.572926089183718E-003
  1.332806184019357E-002  1.052112181723661E-002  1.709154605073108E-002
   9.26547993341265       3.619423809938399E-002  2.368459431433484E-002
  8.130489215793181E-003  8.072859619648943E-003  6.088624090421759E-003
  1.348521060911942E-002  1.290538783359868E-002  2.261106617041738E-002
  -15.5516889262888       1.283705196881840E-002  2.422051353435653E-002
  6.631892421266535E-003  6.526127943833630E-003  8.978844462173679E-003
  1.259417066733862E-002  1.072478564976552E-002  1.576180947493768E-002
  -1.42362827167606       2.268110852054438E-002  1.719659267213871E-002
  2.944525626397987E-003  1.521565458516098E-002  7.656664976686532E-003
  1.633487488865128E-002  1.139186123580043E-002  1.853848178129606E-002
  -10.3105587841476       3.183783676224413E-002  1.205571686139702E-002
  8.559034822398091E-003  4.870312294384282E-003  9.163285542253902E-003
  9.340420666124748E-003  1.053794615425234E-002  1.530503554223400E-002
  -14.5878555134521       3.595771329313481E-002  2.607120771472015E-002
  8.045496256748070E-003  3.786402928349936E-003  5.123471922197612E-003
  9.294482545183008E-003  1.052576677011149E-002  2.057750947801396E-002
  -14.4069417701780       2.880235593852262E-002  3.672319042968177E-002
  1.419053157351382E-002  3.618146264593682E-003  5.444393428196971E-003
  1.641453017590514E-002  1.301183437317194E-002  2.589398893927016E-002
   18.3338649175912       1.710299666451288E-002  2.940568641850055E-002
  9.405556707927856E-003  1.245340610286831E-002  2.598545904981514E-003
  1.695724483280862E-002  1.172313174331803E-002  2.043084243285350E-002
  -2.42855406193354       2.207764553165678E-002  3.551272136762369E-002
  5.652936997716631E-003  4.116698840736912E-003  6.323466723262121E-003
  7.066784098731411E-003  9.665466847035365E-003  1.769509279336183E-002
  -8.31653672242824       3.028837542592704E-002  1.226415277321727E-002
  9.792025940288468E-003  9.707556278474342E-003  2.506465950552731E-003
  9.863048522675395E-003  9.776006848545592E-003  1.541611354656863E-002
   2.15699659640248       1.176827480211001E-002  2.000211641198812E-002
  4.566293175812342E-003  6.630292286840058E-003  9.645852301487328E-003
  9.816687523271752E-003  9.365517909351620E-003  1.322060225518270E-002
  -13.3050212873387       2.755794452574222E-002  3.012718669315367E-002
  5.838097209246053E-003  4.732325653506994E-003  1.468019060158934E-003
  2.656571400733407E-002  9.815989580910260E-003  2.804415105777334E-002
  -11.8173738443596       2.816179465591650E-002  2.504804523577840E-002
  2.233167365932977E-002  3.390672654508962E-003  3.128318093865465E-003
  2.390218320900873E-002  1.259597036145249E-002  2.564231587681508E-002
   3.11084897101833       1.209224825117739E-002  2.946903815407976E-002
  1.061107075627530E-002  5.593921990346850E-003  2.654400668083617E-003
  1.159460429758723E-002  9.309546100539195E-003  1.604635203239939E-002
  -7.67933851533549       1.649803078284080E-002  1.745459338018810E-002
  5.764533815623763E-003  1.512925456285194E-002  3.230454800133924E-003
  1.546452759343854E-002  1.038533831953741E-002  1.645228286716178E-002
  -12.8910121898765       2.248693542591167E-002  2.710223375042728E-002
  1.295834796740137E-002  3.852334416347673E-003  2.140925574862884E-003
  2.108900803668256E-002  1.054332959924287E-002  2.342414982672884E-002
   6.13748241424901       2.863258480307667E-002  2.640738393751726E-002
  1.894241094905594E-002  3.400507632951739E-003  4.053690667441667E-003
  2.509610172552175E-002  1.305680653486526E-002  2.667252108724693E-002
   4.93116120671902       1.788215126698707E-002  1.956112579198988E-002
  1.401652013702189E-002  3.611567455111888E-003  2.406084947957463E-003
  1.779382948604473E-002  9.548936115998292E-003  1.839476927708366E-002
  -12.1895237342974       1.910638603824442E-002  3.589941751300507E-002
  1.412640821037921E-002  4.296305589283789E-003  4.447719440904799E-003
  1.463476709469950E-002  1.180735654360540E-002  2.157167764587279E-002
   2.92036837871862       2.941676048541659E-002  1.795244977563063E-002
  4.303416094143407E-003  9.840803325935728E-003  1.173295444403037E-002
  1.457559396891836E-002  1.250545075895344E-002  1.974459707180588E-002
  -17.8514717496590       3.567984314218086E-002  3.409065470319573E-002
  9.709512975613904E-003  5.793657514377630E-003  3.616047248735546E-003
  1.912091387334763E-002  1.295662474948908E-002  2.854449130906391E-002
  -15.4433354232348       2.687242298881835E-002  3.680323061259509E-002
  7.041340181356956E-003  7.633892449409420E-003  1.829926147460754E-003
  1.387423784764530E-002  1.051250314190525E-002  2.394054145394586E-002
   9.07794708079819       2.375154786121271E-002  3.496209597641132E-002
  6.853572631914591E-003  1.631171886491617E-002  2.477636799038510E-003
  1.783585061951231E-002  1.265240055136085E-002  2.455807952958404E-002
   6.02037672487562       3.141873096049358E-002  2.231463223555930E-002
  4.557932117136610E-003  6.709527220773472E-003  7.534836622934945E-003
  9.923439142823688E-003  1.081838333311903E-002  1.909033404995534E-002
   57.8792893256283       2.623734594740083E-002  3.525832735178197E-002
  5.398089743116465E-003  5.370303551421879E-003  2.065782540765156E-003
  2.313963103068238E-002  1.042262060076605E-002  2.776595906059243E-002
  -4.24612905264512       1.609164539243949E-002  1.307057447573838E-002
  9.874300751140392E-003  7.208139166315779E-003  9.535735043012404E-003
  1.016694865688857E-002  1.064048870012752E-002  1.288334351214112E-002
   4.65160777598366       2.131242982282350E-002  2.464680158613820E-002
  1.944313179355808E-002  3.620107390442473E-003  2.773232707456717E-003
  1.964536780515045E-002  1.123797205575591E-002  2.177131023726208E-002
 -0.424124813250048       1.743065111225493E-002  1.870767283462995E-002
  1.135223096314418E-002  3.005595988901682E-003  7.102788340537586E-003
  1.651615877823889E-002  1.045395243993446E-002  1.752860987452177E-002
 -7.730350414690720E-002  1.502084177223537E-002  1.938140858792471E-002
  1.108441670825713E-002  2.566949100115622E-003  7.682405938028406E-003
  1.169831661966664E-002  9.520031575881972E-003  1.504530490060661E-002
  -2.90976979029426       2.313104238982542E-002  2.033055292989762E-002
  1.124934602082737E-002  8.114350315862716E-003  4.109819523403039E-003
  1.991184938479161E-002  1.232943841064365E-002  2.107747896012422E-002
  -13.1873385042228       3.701039089856738E-002  2.238336219864609E-002
  3.739729378462679E-003  8.893834916924177E-003  3.205943136361887E-003
  1.820981790782750E-002  1.082446919333970E-002  2.470879308041082E-002
  -6.06252398503392       1.110703657091674E-002  2.595146639941072E-002
  6.252719430116215E-003  3.722346112362603E-003  1.028245134030844E-002
  1.072210367174260E-002  9.509778698770557E-003  1.456621454168133E-002
   9.28909765456350       2.646390308709582E-002  2.373958875299267E-002
  1.371904851631883E-002  4.426300842564014E-003  1.872265309543960E-003
  1.407516561259263E-002  1.000888007248078E-002  2.067887306938708E-002
  -15.9002630372009       3.253914438000598E-002  3.694448958193240E-002
  4.380646294614945E-003  6.251890486689849E-003  2.096694521111386E-003
  9.528553718087527E-003  9.325624323238260E-003  2.254209429561808E-002
   8.33428357784088       3.107256851443907E-002  3.590283062291701E-002
  5.932482260460535E-003  3.754235322346755E-003  4.421763290625292E-003
  6.412957487949445E-003  9.433067436222195E-003  1.926880293510275E-002
  -48.4445854783707       3.183846277192282E-002  3.411697281013822E-002
  5.234705257602789E-003  4.885964793941011E-003  1.407766725250382E-003
  2.569534235466839E-002  1.000825530018546E-002  3.033371925118271E-002
   8.85053826533082       2.685648827140998E-002  1.680639204491844E-002
  9.457771129554314E-003  9.174253396269287E-003  9.156386316280804E-003
  1.136853535382997E-002  1.263917261284584E-002  1.724815886673436E-002
  -16.0718382785197       2.818765637053306E-002  1.861178210379075E-002
  7.906329946047123E-003  4.591832623639714E-003  1.200734407258115E-002
  1.252844090614069E-002  1.191768720582556E-002  1.873187792832847E-002
  -10.3422097705884       2.814139503606340E-002  3.605447776916237E-002
  4.638570667495763E-003  1.346493412875410E-002  4.313205553414046E-003
  1.505416687557976E-002  1.265877519461342E-002  2.481154752943919E-002
   5.12283459999549       1.802887748017091E-002  3.691985669792118E-002
  1.239059855107808E-002  8.283668153460712E-003  1.941987893954799E-003
  1.450358658832744E-002  1.115263786508081E-002  2.129289448763218E-002
   7.67822173206169       1.654624236773430E-002  2.975441481939809E-002
  1.216817874481213E-002  1.204235665652142E-002  4.493996758077211E-003
  1.363397575680513E-002  1.281072933607876E-002  1.886359386535165E-002
   12.6689886250827       1.087067808064303E-002  3.476579844981031E-002
  8.019137341683691E-003  6.434823341892487E-003  9.154895857881528E-003
  1.079600412284769E-002  1.115573687437760E-002  1.597928324108882E-002
  -4.90653940869093       2.376923877692488E-002  1.739419935268188E-002
  4.149489725906568E-003  1.263492697885805E-002  2.144317100137178E-003
  1.357863823462701E-002  9.261657763051358E-003  1.777291422136729E-002
  -1.04403826454966       1.724765526869881E-002  1.540552157151657E-002
  1.265181432219485E-002  3.405707926893117E-003  9.259112024939693E-003
  1.525106543081941E-002  1.083359760399290E-002  1.594295736423848E-002
   35.1226559969608       3.155178561365896E-002  3.416154738630973E-002
  8.170942149001012E-003  4.987295475203328E-003  1.805326970946649E-003
  2.842786402957895E-002  1.145072896592265E-002  3.129213789680621E-002
  0.477334830161713       1.122827650140079E-002  3.501098048507241E-002
  6.461737359585580E-003  9.090902457240313E-003  2.881877738207323E-003
  1.068398371411046E-002  9.447431251613720E-003  1.613430254795632E-002
  -11.7730949080463       3.631041163258124E-002  2.174673714639124E-002
  8.123329111755593E-003  1.284565190723909E-002  3.043747277027694E-003
  1.431291139257973E-002  1.237395905751514E-002  2.244145890568409E-002
  -18.0157429382156       3.569684576913511E-002  1.581183603578417E-002
  4.397468170386450E-003  6.820068838748782E-003  6.952410506980526E-003
  1.062013493680039E-002  1.037874499893629E-002  1.816550155152162E-002
  -30.9029379591272       2.816980900486984E-002  2.434468038856834E-002
  6.366980020655169E-003  6.139973806461476E-003  7.092202443476836E-003
  1.380890058283687E-002  1.174549619871623E-002  2.115675357124962E-002
   3.10116223207181       1.407458351559668E-002  3.537609270829363E-002
  6.261351976220809E-003  1.123943109318517E-002  9.467449254302930E-003
  1.252512679390635E-002  1.267930639348026E-002  1.840669639144800E-002
  -5.96117873797902       1.699011458314866E-002  3.608638423154011E-002
  5.978199555228490E-003  8.375666510631112E-003  8.895561988798489E-003
  8.914611283050065E-003  1.159847463699936E-002  1.761492084022163E-002
   7.75731082984094       2.663326596743491E-002  1.148096932390571E-002
  8.158231911469773E-003  8.687361248598058E-003  2.876865656823520E-003
  1.053503329212620E-002  9.323387485445219E-003  1.476883703477453E-002
  -3.57314996043583       3.048633706535314E-002  1.339344675942690E-002
  1.201107218177569E-002  2.986637671053802E-003  8.058525217072735E-003
  1.278832432436252E-002  1.071038760866429E-002  1.734883892492552E-002
   18.3400448269388       3.614738213277086E-002  3.280295898479357E-002
  5.058215203637460E-003  1.144584757825025E-002  2.624055506920623E-003
  1.384205621423390E-002  1.164487398086371E-002  2.541344219556456E-002
   15.6478270871558       2.415815491957085E-002  2.690247317070542E-002
  1.085784719600848E-002  3.917500914184963E-003  9.193725159260709E-003
  1.389049532886126E-002  1.233965473848129E-002  2.082210188603080E-002
   20.6892764704564       3.393647320167512E-002  3.243569599979004E-002
  5.195966928647892E-003  7.097443970627663E-003  5.220212787268215E-003
  1.249226182588124E-002  1.176155094104995E-002  2.395761981476626E-002
   5.64291562568526       3.166690940342596E-002  3.085769421965357E-002
  6.248867941547365E-003  6.424808727108008E-003  2.393567930565670E-003
  6.737030154662583E-003  9.265257452355079E-003  1.874185386803720E-002
   9.32793263209979       3.634521745888332E-002  2.490099435782338E-002
  7.706054078797902E-003  7.572374357925940E-003  2.412561981726225E-003
  1.494728586506328E-002  1.113340869222725E-002  2.382733297938460E-002
   4.21196976543904       3.615926054100186E-002  1.964220148885435E-002
  4.405207991405103E-003  1.622290101763883E-002  3.141388680882880E-003
  1.752336004228680E-002  1.186790195066313E-002  2.317442828304216E-002
  -3.42686083972011       2.922201170233496E-002  1.904873223936768E-002
  7.370088686959142E-003  3.088700584874364E-003  3.412269455071076E-003
  1.873822320061839E-002  9.655306685441057E-003  2.184916604108302E-002
  -1.00372153689386       1.707880676539153E-002  1.540412429259234E-002
  7.015213286666632E-003  4.171101162036403E-003  1.008511914762692E-002
  1.437950328797766E-002  1.018517534080959E-002  1.558162714426791E-002
   7.72862735343758       1.257978007656260E-002  1.623949085032167E-002
  8.438366446175809E-003  9.336723253195294E-003  7.362152461530324E-003
  1.237069894241335E-002  1.065817618259948E-002  1.362113294718062E-002
  -6.78408197915793       2.208184447334706E-002  2.359071615771664E-002
  3.177322955369039E-003  9.075322795854599E-003  4.114912567793752E-003
  1.024023049934412E-002  9.266058611902744E-003  1.747278238869882E-002
  -3.07584314342446       1.591980141476579E-002  1.443606233757285E-002
  2.459401612664245E-003  1.221479773197350E-002  6.833663672518480E-003
  1.435783498994093E-002  9.371464141092295E-003  1.488761459874673E-002
  -10.6726959821943       2.911233123643681E-002  2.669729531016539E-002
  1.617718317683400E-002  4.341193044883636E-003  2.629669636386775E-003
  2.468422574422477E-002  1.234703915517500E-002  2.677038310344245E-002
  -2.25098733429264       1.890441341477527E-002  3.550019378791316E-002
  7.601280967384213E-003  7.404821655846243E-003  7.840118790759012E-003
  1.345650713838740E-002  1.259142988053781E-002  2.082454040496332E-002
   4.15454391559916       3.677652498664932E-002  1.495035963465653E-002
  1.249705890947305E-002  4.127682413384575E-003  3.039336704106214E-003
  1.294320799410699E-002  1.018418299941795E-002  1.923481824137191E-002
   10.0800239105176       1.480126328180680E-002  2.548822530496495E-002
  8.632819834219844E-003  3.197376768831519E-003  9.196327939333584E-003
  9.330647406018366E-003  9.814130991238424E-003  1.521189736371424E-002
   6.39287743134783       2.384553433770416E-002  2.355776701827843E-002
  9.078829915581078E-003  3.522110816915953E-003  4.081827058080805E-003
  2.352809482078021E-002  1.095138986323431E-002  2.364336649553520E-002
  -1.99531753079708       3.347396624333987E-002  2.890768898491498E-002
  3.920815130991615E-003  1.444710437557177E-002  4.823973359395677E-003
  1.773953804857371E-002  1.293810947930540E-002  2.579611382265251E-002
   20.0632450656760       2.275092046447183E-002  2.072246901375244E-002
  5.308705003105436E-003  4.135906146345744E-003  4.118058426008609E-003
  1.671592408165853E-002  9.450840611375569E-003  1.990017766447521E-002
