# Supplementary material for: Four-Body Nonadditive Potential Energy Surface and the Fourth Virial Coefficient of Helium
Source: J Chem Eng Data. 2023 Nov 29;68(12):3257–64. doi: 10.1021/acs.jced.3c00578 (PMC10726306; doi:10.1021/acs.jced.3c00578)
Supplement: Supplementary file 4 — je3c00578_si_004.zip [file je3c00578_si_004.zip › data/e_04_3_tz.txt]

           7         257
  3.041200588225091E-002  3.424148381505563E-002  3.008730778625447E-002
  9.833086688169703E-003  7.872968582965574E-003  1.118957925061151E-002
  3.000512167272759E-002   1350.84889642188     
   25.4869070292384       3.651666208089228E-002  2.870169334410482E-002
  1.156548738702710E-002  3.731668322547578E-003  7.514149718933745E-003
  1.137069273604278E-002  1.252723975492023E-002
  -6.68353937491281       2.743743161638414E-002  2.731180819788865E-002
  2.616891896638261E-002  3.257769661952644E-003  3.095784248110097E-003
  1.968467756658064E-002  1.254247304256964E-002
   4.66646694889685       3.496227905380215E-002  3.667996136668417E-002
  2.883113026623272E-002  2.468515996122306E-003  3.214731006765503E-003
  1.164362754746545E-002  1.227231593502492E-002
   9.18314575982355       2.183921616873244E-002  2.325525563512255E-002
  2.305313791976599E-002  1.087768212515597E-002  2.884330196780716E-003
  1.226507613430257E-002  1.285158324477315E-002
  -36.6810878366372       3.499863378950613E-002  2.864622928032765E-002
  1.477483274945612E-002  2.751755295885462E-003  1.630461758279771E-003
  1.124651739363744E-002  9.526424633591478E-003
   1.89113960898934       1.548847858965506E-002  2.359248107360130E-002
  1.496555519001748E-002  3.494761402990439E-003  1.393682532303330E-002
  1.471044464267178E-002  1.255587738451504E-002
  -2.81235829648853       3.614300304702196E-002  3.502171946791501E-002
  1.488423902897318E-002  6.041767121913425E-003  2.446582243793761E-003
  1.385803306129781E-002  1.252426615212577E-002
   1.02208961264659       9.631777155523902E-003  9.631777155523902E-003
  9.631777155523902E-003  9.631777155523902E-003  9.631777155523902E-003
  9.631777155523902E-003  9.631777155523902E-003
   26.6380868083912       1.175194433298894E-002  2.515473841286371E-002
  1.984857945752199E-002  3.876609451641378E-003  8.213066992304370E-003
  1.085922111674571E-002  1.125129492668982E-002
   7.07183534410446       1.434698537926245E-002  1.248203469059708E-002
  1.182851322478958E-002  5.249481209158012E-003  7.485392640578022E-003
  7.953390060901780E-003  9.335621647650384E-003
  -2.37218806690105       1.137757310272759E-002  2.681362895041551E-002
  1.274663293159803E-002  8.938177336211420E-003  9.796696657246569E-003
  1.129593475209397E-002  1.251724017587996E-002
  -13.3252896242733       2.882328160655711E-002  1.968511948720366E-002
  1.760904651559924E-002  9.997137266588657E-003  3.303597385551272E-003
  1.247175767939640E-002  1.265905516230669E-002
  0.640162726392058       3.558000098505584E-002  1.108513184727898E-002
  1.100533739278216E-002  4.567261398555755E-003  8.827188161349272E-003
  9.952559671689580E-003  1.096883584656916E-002
  -2.08808263367063       1.295477223855874E-002  2.802986596522881E-002
  2.765731367722528E-002  2.990113689928834E-003  1.060421419252119E-002
  1.237479686567907E-002  1.256784584092091E-002
  -3.09371256913212       1.141921100293789E-002  3.541804778199568E-002
  8.695208128681181E-003  3.350928194999088E-003  6.827574665245187E-003
  8.394711564841020E-003  9.366909903837073E-003
   7.30357085958135       3.046979305150158E-002  2.375165289494224E-002
  1.655040041818626E-002  3.244585655011137E-003  9.955183741987022E-003
  1.143288973592238E-002  1.281217113908941E-002
  -7.43228499000419       3.058947065977060E-002  1.817279072202826E-002
  1.766559370694242E-002  6.211914370882189E-003  2.545046103152644E-003
  1.527934659055826E-002  1.154847451448642E-002
  -3.83486002863918       2.015900360624127E-002  2.167271420197451E-002
  1.920923867880507E-002  2.515722359842202E-003  2.895818580328535E-003
  1.246249913058582E-002  9.557008085015480E-003
  0.374349804317750       3.668419235633162E-002  2.668236148389130E-002
  9.576021467636456E-003  5.991783584471756E-003  6.029915839883450E-003
  6.837979073398074E-003  1.150219110327560E-002
  -10.0055080121793       3.577996682137981E-002  2.512403590904586E-002
  1.286034225975224E-002  7.822162139085764E-003  3.467151214528599E-003
  1.230479309414654E-002  1.252350700532313E-002
 -2.873422084127518E-002  3.701793334953007E-002  3.564127784910374E-002
  1.477961339659008E-002  3.643084573442565E-003  3.289703372713456E-003
  1.460409528003360E-002  1.227029093300430E-002
   4.14961143268563       1.226336374564731E-002  1.990367797429671E-002
  1.506585093229294E-002  1.036271929826162E-002  2.291330808050967E-003
  1.102485762539139E-002  9.936768877076634E-003
  -1.92372951007959       1.420491079222762E-002  1.645067931900259E-002
  1.552994370123153E-002  3.973226409710069E-003  1.219017309731964E-002
  1.398701242529027E-002  1.161747453546490E-002
  -10.3602101428419       1.294052617885425E-002  3.013888974015579E-002
  1.504996721026036E-002  4.679097851010281E-003  1.126775687199275E-002
  1.134303463291117E-002  1.232794246033440E-002
  -2.21269706852053       1.808601811763854E-002  1.775117594084682E-002
  1.670304580744381E-002  1.340231073610208E-002  3.546514982519817E-003
  1.459145143364864E-002  1.244727514533956E-002
 -0.304208133693730       1.930853449950930E-002  3.204828574024839E-002
  1.813208425512385E-002  3.937638652893289E-003  5.329516525674492E-003
  1.805900956829852E-002  1.272828548573374E-002
   7.06334091074159       2.932264058289816E-002  1.862185787415721E-002
  1.465462266673952E-002  5.701854617320645E-003  6.244086687259262E-003
  1.173763318969397E-002  1.222862762234759E-002
  -3.87675522174299       1.444768078762967E-002  2.507378274567457E-002
  1.380740318717923E-002  1.230662301933878E-002  3.982558720047315E-003
  1.327340884436698E-002  1.217312999958043E-002
   4.78948783069160       1.623006752513003E-002  3.572992152102247E-002
  1.212654195191038E-002  5.117072141461325E-003  1.070371821789523E-002
  1.161869182860021E-002  1.283710619033179E-002
 -0.624663939280187       1.088306277555040E-002  3.282541592727765E-002
  1.002485870223752E-002  7.670760257603495E-003  2.986743509976922E-003
  7.990737801070433E-003  9.320598671878570E-003
   7.69112000423390       2.598891177385808E-002  1.780580216669436E-002
  1.077679751231274E-002  9.055576631467832E-003  2.290633070570820E-003
  9.893577283484490E-003  1.003869804948460E-002
   9.75896535414098       3.346544278024016E-002  2.099041423361390E-002
  2.042403172600989E-002  2.692452610492655E-003  2.718273313397716E-003
  1.931958071545913E-002  1.125122106761687E-002
   3.11293719306808       2.610566277648555E-002  2.482361360295075E-002
  2.040838180772200E-002  6.529149745876381E-003  2.856735047389219E-003
  1.892950072256626E-002  1.292842661805755E-002
   11.6017788927034       3.380653807071853E-002  3.204075303716053E-002
  1.580096122619429E-002  2.763674684739606E-003  7.134908392669975E-003
  7.503711437882902E-003  1.167498670347854E-002
   3.41100176354058       2.713363663827465E-002  1.692381504308504E-002
  1.399660736691325E-002  1.167349585702265E-002  5.048509196036047E-003
  1.170365266908780E-002  1.281698159971500E-002
   16.8100809626155       3.214238444344216E-002  3.119657784812171E-002
  2.066328515825897E-002  2.993075281512250E-003  2.661612566525997E-003
  1.631990172600970E-002  1.179580014445455E-002
   1.93250449670463       1.245065151657691E-002  1.899154202279965E-002
  1.777583666866803E-002  8.362947334842059E-003  1.185346084370817E-002
  1.191128037532783E-002  1.306043241301959E-002
  -16.9724877843423       1.804496336976115E-002  1.987387530762165E-002
  1.667853160897411E-002  8.496452099471736E-003  2.956769145974791E-003
  1.617792510672235E-002  1.159566619749588E-002
   2.80875815610185       1.874968585405355E-002  3.575011471382813E-002
  1.694152973197762E-002  5.051610976839758E-003  6.801547300359931E-003
  1.262350050190580E-002  1.304388356206628E-002
   2.43958843206649       1.065344704234143E-002  2.445736951105914E-002
  2.438569738277742E-002  5.612158612777094E-003  3.030983133232827E-003
  6.508381734643890E-003  9.430547895150222E-003
   6.49846817197403       3.300705293730679E-002  3.543234086339923E-002
  1.365964521013338E-002  8.217759110018086E-003  2.074364294678064E-003
  8.964653931869510E-003  1.160387378513509E-002
   16.4143975207611       9.886423830304865E-003  3.044219649715761E-002
  2.035258691639530E-002  8.003123059238363E-003  7.643484823257733E-003
  8.079780175310492E-003  1.202765269761732E-002
   3.60003424993730       1.201211355959737E-002  2.482376509877654E-002
  2.045133150344953E-002  1.068168026723175E-002  4.339172173411779E-003
  1.097675519809761E-002  1.207688278177681E-002
  -3.92871646413033       3.017686104762403E-002  1.044974018601069E-002
  1.002568477097467E-002  4.502938988710199E-003  6.230029062862174E-003
  7.877584012207419E-003  9.419882016503744E-003
  -7.76334934626905       1.605118674003853E-002  3.591733343545481E-002
  2.603166193058475E-002  4.468059756073822E-003  2.260747820833484E-003
  1.275277464498306E-002  1.116130093881995E-002
   4.78730169318231       3.136854347912675E-002  3.085772818388150E-002
  2.603136705862196E-002  2.243901867509222E-003  3.339248103673453E-003
  3.580997798504659E-003  9.368469491320688E-003
  0.609829338558338       3.670915956236996E-002  1.060857952071656E-002
  1.016619686798493E-002  9.631581655712766E-003  6.127627185281100E-003
  1.011172797283362E-002  1.154075583055484E-002
  -4.02373229013138       1.129791072651869E-002  1.331530557090958E-002
  1.070261591878380E-002  4.688253956979187E-003  8.788024228771223E-003
  1.032289936769586E-002  9.388377575320104E-003
  -8.03149553996217       2.303110161417782E-002  2.985471805795639E-002
  1.362951307214046E-002  1.099956425361460E-002  2.415411975842240E-003
  1.347277079744108E-002  1.223503663185878E-002
   7.01034247138973       2.164199372714440E-002  1.407461244089970E-002
  1.383509651835438E-002  3.149284387075489E-003  1.010210796591695E-002
  1.263680843063533E-002  1.091849715928874E-002
  -14.1813521897959       3.395655234883380E-002  2.922437688838816E-002
  2.175256731508042E-002  3.803746676956501E-003  2.578702477618807E-003
  1.813960330094156E-002  1.251420686848752E-002
   20.0835567246018       1.930864475585786E-002  1.864573137452885E-002
  1.786890656759972E-002  1.046777092345975E-002  2.810449368813988E-003
  1.571840275394338E-002  1.199254242844083E-002
  -2.59183242111594       7.392792639017905E-003  3.647661952756157E-002
  3.130112490902503E-002  2.570403060364376E-003  6.598529703014265E-003
  6.973331810114583E-003  9.997205781029798E-003
   1.30868631457650       3.698088644862851E-002  3.240500948130297E-002
  3.217421955824878E-002  2.380350138088335E-003  7.347547883761619E-003
  7.367094732286111E-003  1.306259621978360E-002
   5.73389709543457       1.328695453308967E-002  3.397659474848502E-002
  3.107422762053207E-002  8.252766830255512E-003  2.049118906405031E-003
  8.284485931057470E-003  1.119196449227773E-002
   2.65492177284793       3.696029743178563E-002  2.486727416275366E-002
  2.380574230996094E-002  3.202159969577836E-003  3.200451203043343E-003
  1.001942801321929E-002  1.144433130749953E-002
   3.21273867093057       1.960580574099840E-002  3.561296435650457E-002
  1.240617830608457E-002  8.570370493614607E-003  4.776163742090531E-003
  1.216409348371962E-002  1.275845928497414E-002
   12.0380175996465       3.553855057127853E-002  2.235334100625199E-002
  2.190441573807524E-002  7.517977020906075E-003  2.749115447959650E-003
  1.300019867071530E-002  1.293112465530407E-002
   5.30670715069519       2.057188743852300E-002  2.772184442506627E-002
  2.761068289336213E-002  5.650372251788413E-003  6.472663138778024E-003
  8.013082013342884E-003  1.290294493390960E-002
   17.5500035889843       2.771905124051826E-002  2.638062628949276E-002
  1.911284521101508E-002  3.030681682561334E-003  6.099002949826987E-003
  1.759007766943405E-002  1.286992319206580E-002
   1.58775968997511       3.366023347874583E-002  1.601850923271209E-002
  1.576054057717720E-002  2.519271909691275E-003  6.679029856952598E-003
  1.250919282077226E-002  1.101762553512742E-002
   7.73597232325208       1.410063112980165E-002  2.868204255733479E-002
  2.611697172312009E-002  8.547337148766307E-003  4.326262290552519E-003
  1.087720222285955E-002  1.272639469797629E-002
 -0.625961703151826       3.699542767284349E-002  3.549438410820530E-002
  3.387155042846208E-002  2.921734567484538E-003  1.450090230917912E-003
  4.788330044998057E-003  9.830156666439179E-003
   7.46403404775937       1.799367190539130E-002  3.696302885439197E-002
  2.755126266586775E-002  2.885123055491217E-003  6.312969973124456E-003
  1.422139267165620E-002  1.296367619703737E-002
  0.847727616086716       1.482210702307317E-002  2.246766159241234E-002
  1.637728879529749E-002  2.700184540856312E-003  6.296659213673715E-003
  1.480758075777972E-002  1.054264530103708E-002
  -5.50547949135090       3.083087235406160E-002  3.431586698025946E-002
  7.170331954769808E-003  6.649336407789121E-003  6.871458059304916E-003
  7.151180473621174E-003  1.163333316199877E-002
  -3.27860458778848       3.619385690869114E-002  2.632030277348606E-002
  2.424005152246908E-002  6.919214808837188E-003  2.441916582934805E-003
  7.050306063526432E-003  1.183702274638242E-002
  -5.99262936387138       1.285779909369037E-002  2.026686858119399E-002
  1.346951981284302E-002  6.732986761009798E-003  5.464539460879593E-003
  1.270500847891156E-002  1.086026146251687E-002
  -19.4437079878692       3.508960045962144E-002  3.308413698222169E-002
  9.387727932178506E-003  2.730728170004253E-003  3.123627096245322E-003
  9.364465260535020E-003  9.771544793300536E-003
  5.988972090732556E-002  2.255865586479935E-002  3.641420648180543E-002
  8.578770664064263E-003  4.794056695216983E-003  4.137316051504105E-003
  4.798731005474947E-003  9.356057874377231E-003
  -2.94521704114809       1.195436086409922E-002  2.680967973849752E-002
  1.263485998309311E-002  2.593270711744385E-003  9.760276546303220E-003
  1.019610801829299E-002  1.007369516005797E-002
  -1.10781602614453       3.273008537577365E-002  2.080818957108364E-002
  2.065926409463069E-002  2.440524534230948E-003  6.334911544496858E-003
  6.514216388690729E-003  1.059815741621488E-002
  -8.42729852275593       3.053439874462847E-002  3.661695418659584E-002
  3.385435604030281E-002  2.987439113364814E-003  2.935138169909195E-003
  1.313192491399798E-002  1.278077016570887E-002
 -0.231904313018077       1.257750888744552E-002  1.257750888744552E-002
  1.257750888744552E-002  1.257750888744552E-002  1.257750888744552E-002
  1.257750888744552E-002  1.257750888744552E-002
   6.19643600586349       9.267870243054976E-003  1.981183335823834E-002
  1.912342477856263E-002  6.577169619909107E-003  6.603703859048825E-003
  7.390378042347042E-003  1.020141921683034E-002
   2.32316896362053       2.556856786609974E-002  3.627635515141137E-002
  1.564806206351760E-002  3.066613277203397E-003  1.683476579490486E-003
  9.758268705517487E-003  9.491574158169298E-003
   2.27717204537903       1.676048876244535E-002  2.010909169520127E-002
  1.883469350036208E-002  2.642751757326548E-003  2.422352244091919E-003
  1.609794179963880E-002  9.317161390501094E-003
  -4.09747483451680       1.468084785851431E-002  3.467699487881105E-002
  1.550150168313514E-002  3.149572927680722E-003  8.768625263388527E-003
  1.357525935158148E-002  1.198164036244431E-002
   9.89473210336170       3.244175761697773E-002  2.649807105412371E-002
  9.386516334439514E-003  7.590222905427110E-003  7.993348702135059E-003
  8.643370808862346E-003  1.271788572447790E-002
   4.99953352633811       1.590058036745121E-002  3.076630066867032E-002
  1.572248017269732E-002  7.704241852666273E-003  2.371087187839619E-003
  1.571551380174209E-002  1.141132010013216E-002
   1.09595307431387       1.969830672998701E-002  2.802992591621408E-002
  1.859464218185430E-002  3.041908460981467E-003  1.137342724176387E-002
  1.170155414455503E-002  1.268002039404740E-002
  -9.92814996947032       2.821087211301937E-002  3.430102498381727E-002
  2.358223690187213E-002  2.083964235310320E-003  4.465202388217111E-003
  6.803238496855887E-003  1.063226891195041E-002
   4.73032222657239       1.194511814737347E-002  2.728361295795048E-002
  2.575211360678406E-002  1.941350640768724E-003  6.032686534096781E-003
  6.904121811288894E-003  9.374283127875345E-003
  0.994321534630455       1.964166333133577E-002  3.583582527753072E-002
  2.738172690377492E-002  4.872578915343101E-003  1.942561529971236E-003
  5.020102499696053E-003  9.854481827767504E-003
  -9.61844870515765       2.181024044716953E-002  2.499495432191651E-002
  1.228730349423618E-002  3.275142012680188E-003  7.659029776247911E-003
  1.140353324680256E-002  1.114471034692196E-002
  -12.7535492482188       2.369246346321111E-002  2.617414011263000E-002
  9.479495066131109E-003  6.961773223399192E-003  4.248018104629860E-003
  8.467420422098294E-003  1.066565505387376E-002
 -0.242311081830983       1.235564346701441E-002  1.390492351110252E-002
  1.164358294231193E-002  6.557137075394725E-003  9.878234424239159E-003
  1.134026214240804E-002  1.066243057328996E-002
  -3.15704316281616       3.639431843860548E-002  1.524234102850842E-002
  1.369082556896473E-002  4.329083897307103E-003  8.462545216537167E-003
  1.336510289549646E-002  1.244698125723301E-002
   2.99007288583374       3.582181718631568E-002  2.001720346847767E-002
  1.428655758706815E-002  1.086125650645692E-002  2.937797151202245E-003
  1.350451085073372E-002  1.280785958862165E-002
  -2.09313075971191       5.858154182522252E-003  3.604924535201291E-002
  3.398139194701737E-002  5.226149413917349E-003  4.237418725790574E-003
  5.386176610878732E-003  9.744143150225057E-003
  -1.22375856549825       3.636269334372302E-002  2.541825368450783E-002
  1.997911177089499E-002  3.266101906036915E-003  6.105982201477360E-003
  1.326947007251371E-002  1.302675151388200E-002
   1.61739920999211       3.281336251181421E-002  3.682386453355418E-002
  1.868201601214670E-002  5.289764701117723E-003  5.227433187924399E-003
  5.297481570663060E-003  1.220580301346299E-002
   7.19715939518727       3.343140855817106E-002  3.618699100525998E-002
  2.908578360401054E-002  4.797219889978565E-003  2.370804696807707E-003
  1.100431651281439E-002  1.280283256041635E-002
  -7.31566998466464       2.455802084632718E-002  3.617884344642337E-002
  9.570352356116999E-003  2.728735374100503E-003  5.811899836943379E-003
  6.256889719154174E-003  9.720807333803252E-003
  -2.41949016109248       3.107095175143369E-002  3.451246508171522E-002
  3.407765960989673E-002  2.672660014986794E-003  4.515947765734064E-003
  4.649171033500330E-003  1.127140550667104E-002
  -11.6128965802258       1.527045708865684E-002  2.427222582711589E-002
  2.346279897408553E-002  1.030970192563114E-002  3.169076648993654E-003
  1.489376595536034E-002  1.271805815028766E-002
  0.572273620688775       2.005454431556618E-002  3.677026776042307E-002
  3.607560711195287E-002  2.967746100975101E-003  2.300473206739212E-003
  6.239609539661628E-003  1.021066660169795E-002
   2.40488748346555       2.010456679077237E-002  3.047100436770033E-002
  3.025209692783892E-002  3.662681138834607E-003  3.143160792047557E-003
  1.792300528926161E-002  1.250505441612476E-002
 -0.362933036730157       1.064450610274232E-002  1.198141549579069E-002
  1.121816696988383E-002  7.864866387861873E-003  6.133588911010037E-003
  1.061282213301903E-002  9.494353711716188E-003
  0.139701406687591       1.097393689302870E-002  1.097393689302870E-002
  1.097393689302870E-002  1.097393689302870E-002  1.097393689302870E-002
  1.097393689302870E-002  1.097393689302870E-002
   4.87294223980326       2.520691189814502E-002  1.497514002558984E-002
  1.223995041641142E-002  4.497760217398915E-003  2.721241193037003E-003
  1.216976877137627E-002  9.396208446370359E-003
  -2.50320365309305       1.009728951483952E-002  3.439004832890812E-002
  1.130004143025347E-002  5.848025945216975E-003  7.117262982567380E-003
  9.909653416069362E-003  1.083551938360786E-002
  -3.59375706685057       2.371855758741987E-002  1.978849298332554E-002
  1.559179419342742E-002  5.375578379877555E-003  8.805932104085467E-003
  1.405583534370633E-002  1.301894264089874E-002
  -10.5482107232562       1.245715476639699E-002  2.831042948279763E-002
  2.777501138909462E-002  2.661927841822936E-003  5.855954150571593E-003
  1.206628762191997E-002  1.107213053419096E-002
   3.79858764746564       3.647585933578998E-002  2.588166562884399E-002
  2.433224900613964E-002  2.544684586536941E-003  3.544283565018853E-003
  1.618179000560791E-002  1.223380342650666E-002
   4.61831498939690       2.495139772154635E-002  3.215628214903203E-002
  3.016412893833707E-002  2.454451123033374E-003  6.802559948032600E-003
  9.830785042191672E-003  1.258474472836819E-002
 -0.932539371030375       2.389974872926432E-002  3.525388011776255E-002
  3.425666382817850E-002  6.128596653361964E-003  2.213151218905386E-003
  6.637664053975455E-003  1.172525023988083E-002
 -0.353891041561315       2.715283815563735E-002  1.673069208108657E-002
  1.661112368860363E-002  4.890721987196831E-003  1.923184655739990E-003
  9.091004336716169E-003  9.295847618249843E-003
   4.37280367932599       3.519722364559437E-002  2.789572345063164E-002
  9.909979492513248E-003  5.836701394679213E-003  1.745187125791486E-003
  9.063664949898314E-003  9.822876531157820E-003
   5.50834651758856       3.594725262269188E-002  1.623657520952764E-002
  8.304890084531514E-003  5.117295465401751E-003  4.589283516744293E-003
  6.516442534872396E-003  9.514405613381658E-003
  -9.75974906123188       3.179215495608575E-002  1.780342311745912E-002
  1.732672331492285E-002  3.295987271791669E-003  5.937002919131854E-003
  1.651570267072716E-002  1.211987928018169E-002
   2.08309169761203       1.023396550643780E-002  2.721894364485545E-002
  2.387839114524620E-002  4.814724534855925E-003  2.047626622222033E-003
  9.786173964701328E-003  9.287366202822887E-003
  -3.97625545889418       3.666985219527997E-002  2.573087574485518E-002
  1.767778734464275E-002  4.892374863323576E-003  5.128649270633974E-003
  5.458061483305130E-003  1.147604203612951E-002
   3.24222351168035       1.605529212249494E-002  1.567043018201733E-002
  1.465173237917928E-002  7.161004173911369E-003  6.328543271553436E-003
  1.445140035935788E-002  1.158233050883058E-002
   8.09420333054040       1.435537379003396E-002  2.901095156346295E-002
  1.589543347971065E-002  1.221309036439212E-002  4.406302456316478E-003
  1.408858960414319E-002  1.308486887179202E-002
 -0.112241377939895       3.668455762977623E-002  3.500373236118117E-002
  3.075339957954439E-002  2.558574557040187E-003  5.423752702079497E-003
  9.161206575775491E-003  1.308549735764268E-002
   2.29426701438217       2.127501174194694E-002  3.360200968524973E-002
  1.063729401437391E-002  7.834273826682458E-003  1.690194302012566E-003
  8.040422615472656E-003  9.654136022446981E-003
  -3.28590915914919       1.569200418022465E-002  3.650437170817981E-002
  1.891417525017399E-002  6.572977341450687E-003  6.871342197625381E-003
  7.014925308711386E-003  1.228210797132486E-002
   1.18447882176445       3.629422908366589E-002  1.697507693652138E-002
  1.604325382985954E-002  2.588554005095168E-003  1.880812221184507E-003
  1.405750456499693E-002  9.369335284870066E-003
  -52.7155112971093       3.353545677632438E-002  2.937853295317626E-002
  1.398543381720227E-002  4.209693080654601E-003  7.860898529317945E-003
  1.009442484862145E-002  1.289740723141630E-002
 -0.744342763904896       1.907722583253063E-002  1.864670973384384E-002
  1.820744812011635E-002  3.317915370232437E-003  1.001885098332503E-002
  1.738633410848180E-002  1.246071488948658E-002
  -3.29750761891569       3.678115320672255E-002  3.568470884215712E-002
  1.971089220408776E-002  3.753676844732485E-003  2.293888576117158E-003
  3.932604811555988E-003  9.781839846482546E-003
 -0.825768828490922       3.217431440977469E-002  2.565910810295733E-002
  1.999545570725153E-002  1.842483195156333E-003  2.541394161553893E-003
  8.560620480564966E-003  9.334917739465941E-003
 -0.654140448354306       2.309025287348146E-002  1.543746926959426E-002
  1.441749669162169E-002  9.490589194075432E-003  9.653968639745290E-003
  1.027178975440974E-002  1.300438961713154E-002
  0.541105334014366       3.546649567291525E-002  1.427619921707696E-002
  1.290779163166529E-002  8.571001778518050E-003  2.582983372619520E-003
  1.007907508835921E-002  1.064901528147018E-002
   4.42864005886434       1.106703346409799E-002  3.456436927324257E-002
  3.343886077094374E-002  2.633038580684640E-003  3.649433437976547E-003
  1.076728074974360E-002  1.047811932472729E-002
 -0.636195711333344       1.659017306713499E-002  1.958563319058868E-002
  1.888557400209221E-002  3.597030388461292E-003  1.395522524404531E-002
  1.517592375842628E-002  1.293081215039725E-002
 -0.138599882839323       1.527140111401045E-002  3.701531027859308E-002
  3.547540869708959E-002  5.134253241514265E-003  3.747473733058862E-003
  9.319983817727686E-003  1.237760031038780E-002
  -5.73837345618079       2.373741775788065E-002  2.718357568776993E-002
  1.661643174055302E-002  3.970668482434755E-003  3.263365999009608E-003
  4.720493144571627E-003  9.321069967177213E-003
   11.6146479639321       3.126119729705893E-002  1.730739088020032E-002
  1.576719668126869E-002  5.498878632717393E-003  9.277225934395584E-003
  9.300758717231331E-003  1.262409895261950E-002
   3.01251375726759       1.923530459681997E-002  1.621114141985885E-002
  1.598965647018379E-002  6.674897819820757E-003  3.131949381864901E-003
  6.843715781162360E-003  9.452583435994784E-003
   7.38202527294592       6.544519571408549E-003  3.648647359236108E-002
  3.087563858215615E-002  4.110277395263534E-003  3.630850268304218E-003
  5.835229638109983E-003  9.288106198243258E-003
  -14.1684976878353       3.694835124465638E-002  2.217154841589236E-002
  1.303945484534349E-002  2.658131414143210E-003  4.132840452487724E-003
  1.205891152112722E-002  1.059572357773354E-002
  -5.76932295127225       9.405939652733441E-003  3.678984542268338E-002
  2.048872382791619E-002  3.995549762872861E-003  3.312992796424198E-003
  7.707039261401582E-003  9.474470424663834E-003
   29.7505592272181       2.648729320741736E-002  3.170189965244875E-002
  2.028203562425324E-002  4.668144553863807E-003  6.386507670537118E-003
  8.504330111512892E-003  1.276087266859414E-002
  -17.5387703323799       1.735273727168820E-002  2.935036991211205E-002
  2.347485218171651E-002  8.593884660671394E-003  4.627310550830880E-003
  9.039082366699449E-003  1.275081147900252E-002
   3.36527087001623       1.049942062470937E-002  3.564328804372639E-002
  3.069365335978346E-002  2.722713720784354E-003  9.209305689955956E-003
  9.816126333525759E-003  1.189123005111687E-002
 -0.914249420071502       2.606749469323455E-002  1.664732369221551E-002
  7.842291846234330E-003  6.794591957920714E-003  5.855202834347491E-003
  7.088584566283021E-003  9.931738161011677E-003
  -5.76111774434190       1.904406786682724E-002  3.311985407881812E-002
  1.418847664278684E-002  2.695737363835488E-003  2.781867996802930E-003
  1.393898736619265E-002  9.889436304310335E-003
 -0.803358541666386       3.387028691783272E-002  3.580642329915028E-002
  7.101992531041814E-003  6.045856599343531E-003  1.987884545391012E-003
  6.739538804745683E-003  9.417591916738030E-003
   2.38638854997124       1.924065520842435E-002  3.686370675706310E-002
  3.464210262792903E-002  1.897219168701056E-003  5.137817422026697E-003
  6.238028374457783E-003  1.069205301423079E-002
   3.46617613510315       3.343022718289550E-002  3.601736260413122E-002
  7.172256484017086E-003  3.861065508014155E-003  3.998477365195941E-003
  4.749204766976350E-003  9.266625797600032E-003
   9.13420283660611       1.246101119143449E-002  3.575173815890652E-002
  1.800381013339040E-002  2.480562481644004E-003  5.703073626758768E-003
  1.142089114271290E-002  1.044148659871275E-002
  -2.87291395572831       1.008221726666674E-002  2.650239122386987E-002
  9.097822306722405E-003  5.552477943667191E-003  8.166414598130323E-003
  8.360392415599755E-003  9.864776466956163E-003
  -3.63716837657344       9.159864530223306E-003  3.390138036580519E-002
  3.380296833164963E-002  4.655984279471045E-003  2.606559764379550E-003
  5.296835292337525E-003  9.365396211648532E-003
 -0.300066161262385       1.167427127317525E-002  2.581798129928075E-002
  1.517685809593193E-002  4.887365826720350E-003  3.543006182664042E-003
  9.203957644117744E-003  9.486934109784564E-003
  -4.82656220043386       2.325880627315281E-002  3.573650306180795E-002
  3.224505953244033E-002  3.204412317802059E-003  6.943012259970757E-003
  7.078527005707117E-003  1.271257844762997E-002
   5.28323804936314       3.311915248556719E-002  2.295325416176814E-002
  2.106380468706374E-002  3.835144814641308E-003  3.563587574678331E-003
  1.951478502595492E-002  1.273744179350273E-002
   1.07625759925666       9.242684789660460E-003  3.437554073507849E-002
  1.923710026721829E-002  8.887139180577944E-003  1.689692021834101E-003
  9.000557977005486E-003  9.686592790090679E-003
  -17.3721795835280       1.034283220909646E-002  1.842026530671832E-002
  1.735220123876610E-002  8.223026257490156E-003  8.350139063681232E-003
  9.045340697788264E-003  1.127387915049347E-002
  -2.74930851347233       6.137545852441133E-003  3.031369599408917E-002
  2.301893448218938E-002  5.551011777910579E-003  5.398040610270285E-003
  5.780521306897804E-003  9.514420902754244E-003
   4.27816252847990       3.077818898568652E-002  3.674660933011022E-002
  9.180044756476307E-003  3.687506840178130E-003  1.858502897666550E-003
  9.003561145483452E-003  9.284729481194196E-003
   4.79128411592118       2.204540750677307E-002  3.661915674287970E-002
  2.143116924515640E-002  7.544768375173407E-003  2.283363353661682E-003
  1.254584851582379E-002  1.245849414142117E-002
   4.78625718575647       2.551366644313414E-002  2.262781550893334E-002
  1.230967731556072E-002  2.482659952080893E-003  6.309057984781042E-003
  7.369610741256941E-003  9.675306824843159E-003
  -1.97758027875370       1.619716881214864E-002  3.670829635279461E-002
  1.728984875916358E-002  8.325833555720972E-003  2.584683898333104E-003
  1.604807344587945E-002  1.235118896563183E-002
  -7.06329561150336       2.810716914476306E-002  1.497695768846965E-002
  1.373668407531117E-002  3.520997579282529E-003  1.088065323992107E-002
  1.119711791053189E-002  1.163478229445876E-002
  -8.39167673426384       1.136587870558868E-002  3.649683664714670E-002
  2.278307351819017E-002  2.585378373476608E-003  8.538596150822230E-003
  1.097759938289040E-002  1.148104499916891E-002
  -2.78229174512826       1.815368545880987E-002  2.445208935988594E-002
  2.269560471091027E-002  3.733988721483792E-003  1.006628633265799E-002
  1.034435123122845E-002  1.255532656275496E-002
  -2.47288261089099       3.086040702130595E-002  3.027506574865313E-002
  1.450788135614290E-002  1.012192510569525E-002  2.978035853084048E-003
  1.016533910732832E-002  1.267849222782768E-002
  -28.9549899862109       3.015189051966537E-002  2.424252376072246E-002
  2.419131512885503E-002  5.775751197156273E-003  3.185037942879427E-003
  1.075824341315198E-002  1.232166465665196E-002
  -1.25940313258148       1.521745277884233E-002  3.650688226963638E-002
  3.467822740813850E-002  9.222282275886135E-003  2.262945639690684E-003
  9.510254361981723E-003  1.250488524331546E-002
  -6.58101302395390       1.165594984220541E-002  3.478408626798452E-002
  3.084323288919477E-002  4.902417418646370E-003  7.056416461931797E-003
  9.553059548428814E-003  1.266788726371522E-002
  -9.82678454872777       1.926636324942936E-002  1.357557894917526E-002
  1.064734013265283E-002  6.155450077551306E-003  5.454291725487091E-003
  9.202738456506942E-003  9.752570113796308E-003
   6.50883385859628       2.029747716541719E-002  2.980289884593951E-002
  8.792546962824489E-003  2.924471289524645E-003  4.648025839630011E-003
  8.777556521589465E-003  9.270093892048891E-003
   3.02383426935333       3.607777542819394E-002  1.464130472029052E-002
  1.460587671499479E-002  2.326617920832077E-003  4.304691963308354E-003
  1.064563412760457E-002  9.679753715283743E-003
   11.0693997252595       2.843702588641792E-002  2.415882201512745E-002
  2.306497678767644E-002  5.661195423970883E-003  2.000040613273182E-003
  7.994691606004019E-003  1.061965165050644E-002
 -0.358441332337330       1.582781406259315E-002  3.465394907583082E-002
  1.125148192114552E-002  1.029570457657253E-002  1.817659944037996E-003
  1.051874546674988E-002  1.032965957493812E-002
   2.32572135841789       1.842778523508744E-002  3.677603800331113E-002
  1.850788126330136E-002  4.880192757477825E-003  2.415425083954639E-003
  1.831886056862201E-002  1.180648533290790E-002
  -1.27330392865673       8.576256290936684E-003  3.118416106465216E-002
  2.303390021756298E-002  5.087917916261181E-003  4.614892294351174E-003
  8.265756754543364E-003  1.030221471950343E-002
  -5.19795168904761       1.032257062844220E-002  1.987503092860928E-002
  1.943007606716054E-002  2.221425354396706E-003  7.469764783436520E-003
  9.850572361651480E-003  9.310972606556812E-003
   3.18813563229704       1.400493265794651E-002  1.788489933270043E-002
  1.671931260759596E-002  6.926576565267768E-003  3.814658031594353E-003
  1.301899940350551E-002  1.062730064180210E-002
  -4.93846755067873       1.556212178131196E-002  3.360225635625649E-002
  1.225659314720506E-002  6.006255328671879E-003  1.628026231413108E-003
  1.154966949830078E-002  9.475605273039707E-003
   1.97617391198484       1.695863935887344E-002  2.088735304528739E-002
  1.332460233314297E-002  8.695418341409990E-003  7.932808207019271E-003
  1.330748091859795E-002  1.276802308849753E-002
  -1.12205414758331       3.496140649423130E-002  3.697782167633368E-002
  9.552913716789992E-003  6.766942176297500E-003  4.387563370066329E-003
  7.565726923273165E-003  1.185374100574765E-002
   3.17138020940466       1.194298108714906E-002  3.228925886574369E-002
  1.884053758931391E-002  2.087270760555225E-003  6.072642739154078E-003
  7.120870300447005E-003  9.320923668953823E-003
  -3.34296834011282       3.672679439430046E-002  2.933504205986709E-002
  2.754876782533707E-002  2.406492364005513E-003  1.548795177735702E-003
  6.498230289766096E-003  9.464715890682112E-003
  -2.15535922995271       3.677940332805340E-002  1.608105829922498E-002
  1.050006269487564E-002  9.758863805004129E-003  5.093378459359216E-003
  1.034769687338596E-002  1.213556544605256E-002
  -5.93028314564790       1.137585964707758E-002  2.970698780272445E-002
  1.494781434005227E-002  1.069950335972714E-002  6.136440323070917E-003
  1.082376768019134E-002  1.237408768307890E-002
   1.57282926094169       1.095411693781852E-002  1.454226077357956E-002
  9.655351021225313E-003  9.076626003638805E-003  6.884808646051799E-003
  9.350867639373171E-003  9.823681319524446E-003
  -3.05671490027420       1.914171026700825E-002  3.688943120914631E-002
  3.414641127664693E-002  2.971613073764239E-003  3.547781900504353E-003
  1.390271292731345E-002  1.234182589604766E-002
  -7.24898661651974       2.936822639132958E-002  1.822612664435530E-002
  1.783196145439990E-002  2.620138395315189E-003  2.209403951890863E-003
  1.655478257712250E-002  9.852558218918079E-003
   2.20939999905026       1.592693990037107E-002  2.525108163467051E-002
  2.477154990285031E-002  3.744638128555562E-003  7.618587042962695E-003
  1.467898218024879E-002  1.268793533598132E-002
   4.80861258633759       1.956694353426085E-002  3.425849826720279E-002
  9.967052098370972E-003  3.518529353834537E-003  8.898635626177128E-003
  9.165776995916749E-003  1.114599015564346E-002
  -7.85087175542112       2.625997280722735E-002  3.567392438349908E-002
  1.437526957413675E-002  3.948770671181531E-003  4.998502962864707E-003
  1.385833424353084E-002  1.242736371593148E-002
  -7.17794481395893       2.166709300667736E-002  1.906707300664378E-002
  1.611711929822585E-002  1.035614789552531E-002  4.423330183806371E-003
  1.524692879102698E-002  1.291963800667963E-002
  -5.36155339016623       2.847692930150167E-002  3.641303015133853E-002
  1.855198146045643E-002  5.045118453589028E-003  2.432149542562433E-003
  1.799182352683110E-002  1.272563660507533E-002
   4.02313850110903       9.829191304358985E-003  3.603224886150442E-002
  1.525961868336229E-002  4.007656272168151E-003  8.990407044270484E-003
  9.373007326860418E-003  1.105478420034086E-002
   11.9440430528133       3.026836891506978E-002  3.667762747626824E-002
  1.322470201220269E-002  3.219213773748907E-003  1.957538877093159E-003
  1.302544324778655E-002  1.031584509757810E-002
   4.82692655777496       3.549689975804032E-002  3.430802094788536E-002
  1.400886908237792E-002  3.767800781464729E-003  6.877839629397254E-003
  1.119781924108900E-002  1.305500671417169E-002
   5.95515889221120       3.531730625875587E-002  3.548155330466986E-002
  1.968929929766886E-002  2.280516309511534E-003  1.629709510716008E-003
  7.800149865596268E-003  9.456805660606830E-003
  -6.00587605148598       3.380841980347277E-002  1.516789415697168E-002
  1.071059232089924E-002  8.102198237400977E-003  8.290809860064471E-003
  8.472424503326392E-003  1.209191808461935E-002
   2.34781585578911       1.441838850340048E-002  3.535011120402140E-002
  3.024218283010664E-002  2.715348482970404E-003  4.262844127262262E-003
  4.761480691061742E-003  9.731906985990049E-003
  -2.51111012701019       2.656764181913895E-002  2.440660294776040E-002
  2.047770946436254E-002  2.899987905015948E-003  4.335141678425491E-003
  1.999003954651952E-002  1.222435094122143E-002
  -3.50357483276045       1.309765776779983E-002  2.041703299024745E-002
  1.890676642901125E-002  1.013090337413424E-002  2.448355480046709E-003
  1.092843400493288E-002  1.053935463481476E-002
   20.8670221022029       3.134448039889128E-002  2.554650625781569E-002
  1.448059476310544E-002  3.653415571286475E-003  3.086515373322639E-003
  1.351232928120079E-002  1.099502247736427E-002
  -1.34632651079210       3.487070915124008E-002  1.479393974321387E-002
  1.404794011721882E-002  5.606726399194717E-003  4.839521935570858E-003
  7.179254003278806E-003  1.059151460948683E-002
  0.744464203880126       1.989067055102671E-002  2.024716348271790E-002
  1.954524599923953E-002  2.491292352058874E-003  4.329747562890277E-003
  1.753535468457839E-002  1.068585877197227E-002
   8.54815714023669       1.700969205801325E-002  2.630449821227454E-002
  1.335851031939761E-002  8.414952694104746E-003  2.040745331546735E-003
  1.300198745705910E-002  1.049274510107659E-002
   3.22462992979369       2.129320390736977E-002  2.742407174264804E-002
  6.268304837428480E-003  5.399444931322352E-003  5.608006886015596E-003
  6.101493879840918E-003  9.368847044909258E-003
   2.99130478773603       1.499967570940557E-002  3.361993206393372E-002
  3.357327071029263E-002  6.617549396087729E-003  3.004746124394387E-003
  1.314095948977462E-002  1.281250558130350E-002
  -6.49156562760603       1.901317424642177E-002  1.950285797365125E-002
  1.791960466324981E-002  3.722957958070697E-003  7.741240221549120E-003
  8.476492022681205E-003  1.084091711722157E-002
 -0.153952364690413       3.687454529928288E-002  1.040292960976216E-002
  1.016832519911317E-002  2.689664899334457E-003  8.421319896675583E-003
  9.429799766829113E-003  9.700305870980008E-003
  -4.00819796860197       1.419543047110170E-002  3.365570323045201E-002
  2.860621386093118E-002  9.596538562165869E-003  2.348515344607157E-003
  1.160166984463961E-002  1.236467453053296E-002
   4.66861401698967       2.300078356767234E-002  2.769759867040501E-002
  2.759748818837260E-002  2.389145327693899E-003  2.396377607857167E-003
  9.328056498531240E-003  9.895563933797464E-003
   2.37783688943807       3.586849984844766E-002  3.197919749145604E-002
  1.194559234919580E-002  2.749559429647446E-003  2.706646735030365E-003
  7.223131643435551E-003  9.503161582761068E-003
   5.08391851284291       3.607768970304100E-002  2.486619042158605E-002
  2.046883509352213E-002  4.291618570279885E-003  2.813096831290003E-003
  4.545507612237208E-003  1.001278478037902E-002
  -1.76405779420997       3.647907771143064E-002  1.923907020652588E-002
  1.586608092945535E-002  3.217161930268555E-003  3.795071173624604E-003
  4.777577923983841E-003  9.306071178236956E-003
  -25.1861604838144       3.591818737457549E-002  3.656700628182624E-002
  2.131021199028230E-002  3.123932888538557E-003  3.034917184473791E-003
  1.419367258204590E-002  1.247352356427558E-002
 -0.629988741064123       1.981806995808006E-002  2.244828224135550E-002
  1.224284502238140E-002  5.291547355493234E-003  1.082539430847106E-002
  1.141328562336039E-002  1.235740612788598E-002
  0.957246400626820       1.305309174799410E-002  2.529997954370507E-002
  2.281594016350626E-002  2.567729199560287E-003  1.178105118998173E-002
  1.190763256785804E-002  1.181059479293592E-002
   7.97548049517485       3.328028429370687E-002  1.768609184723437E-002
  1.706146730674304E-002  4.890142791250024E-003  4.631067526788143E-003
  1.552528008217789E-002  1.233993569811424E-002
  -3.85085692457818       3.340893545467754E-002  2.413304669515489E-002
  1.092331787170136E-002  5.861820356197205E-003  2.087356190435504E-003
  6.154423984642977E-003  9.338439451415987E-003
  -4.15015479647204       1.292204624489491E-002  3.470168079206826E-002
  1.537782255284811E-002  1.006886124020095E-002  4.488925571134518E-003
  1.203108441170956E-002  1.246428479273704E-002
  -5.99737184652342       1.320260955667388E-002  2.242209799657627E-002
  1.780580453489121E-002  7.922192811434263E-003  1.965976542979108E-003
  8.153284038921210E-003  9.352814554460614E-003
   10.7244441896176       3.672650917777092E-002  3.685066607908272E-002
  1.862342067835793E-002  3.621122320954232E-003  3.036715017796638E-003
  1.690970937956357E-002  1.293633649758905E-002
  -15.3648591884286       3.246667195642621E-002  3.621211819412792E-002
  2.232261236921701E-002  5.499666561616184E-003  2.341096223881485E-003
  8.101503570158519E-003  1.182750105003743E-002
   2.91104528791980       1.348093943570644E-002  3.685288478734514E-002
  1.340692023071480E-002  3.320597810243330E-003  4.742594981031385E-003
  1.335549739069929E-002  1.057796621597545E-002
   3.43988991117986       1.129772538421287E-002  3.578946487914919E-002
  3.561057123774655E-002  5.521162561929203E-003  4.696769498976782E-003
  7.063593670977291E-003  1.175430011083037E-002
  -5.18527893358708       3.664707181570182E-002  3.122139574395424E-002
  7.405093584503713E-003  3.698342556856716E-003  5.713229098777192E-003
  6.478950568888868E-003  1.025028476970495E-002
   15.6636743357787       3.198461107919292E-002  2.735939147096001E-002
  1.711495548933199E-002  6.405860519293776E-003  3.579386762880797E-003
  8.871166324176623E-003  1.204014410528945E-002
  -11.1118619399573       3.581638326100618E-002  2.468025762237892E-002
  1.966740737795715E-002  2.720832470582483E-003  3.659539583326893E-003
  1.882431648383025E-002  1.217599140741667E-002
   3.05411857649096       3.227264561167559E-002  1.062876081802871E-002
  1.057498149413645E-002  4.493294169402997E-003  5.851131091330495E-003
  1.040773692877561E-002  9.987565357686599E-003
  -6.68770748258607       1.783521442492047E-002  2.916595341448549E-002
  1.482491419903378E-002  8.302029583166464E-003  7.431195872535211E-003
  8.924862096624884E-003  1.272521709246701E-002
  -1.61551515146207       1.277641588991963E-002  3.659154148620061E-002
  3.637340882277525E-002  2.306595746759619E-003  2.426971913634489E-003
  7.577989633456700E-003  9.470233029455443E-003
   4.77189082579329       8.756655236275781E-003  2.906118259928179E-002
  2.690203959325778E-002  3.832421492677358E-003  8.185512194675159E-003
  8.459030635109888E-003  1.104619598762380E-002
   13.9261026384494       2.054149201574839E-002  2.650465768940459E-002
  1.160659940414607E-002  9.616270544452550E-003  4.348971734077275E-003
  1.080845772662053E-002  1.191157970418528E-002
   2.30491871881777       3.433468912769241E-002  3.607065501490693E-002
  2.685618118382995E-002  3.731431669617730E-003  2.743118653278567E-003
  4.146770037329496E-003  1.059156756145707E-002
   13.3375131659746       3.017630576802550E-002  3.570936948364164E-002
  2.616813378146767E-002  3.046115018918197E-003  3.067799526861109E-003
  1.465618719287674E-002  1.252571561063434E-002
  -28.9347772711505       2.309477168536450E-002  2.807003510501847E-002
  2.227943823822046E-002  3.524824709959407E-003  6.327752266851437E-003
  1.523141071736160E-002  1.303560917047102E-002
  -3.42163974237978       2.160414915801537E-002  2.933613934440671E-002
  2.878258558268451E-002  2.449251895270484E-003  3.029026808946579E-003
  4.736327696271327E-003  9.285558719079280E-003
   2.58282563349970       3.595942498537726E-002  1.110954575585521E-002
  9.765920536085056E-003  7.915181504824205E-003  5.305330328649255E-003
  7.965039562699590E-003  1.045355267540031E-002
   2.85602876454095       2.142714847517771E-002  3.544325067042403E-002
  1.606858740584398E-002  1.083112316674872E-002  2.266710081218881E-003
  1.224266984073278E-002  1.241853042048629E-002
  -6.65492264153512       3.106815887404402E-002  3.015793147756218E-002
  2.403255042080756E-002  2.907441566648757E-003  8.035527169942335E-003
  8.432063807234274E-003  1.281826848361305E-002
   6.08445653577821       1.409812961545787E-002  3.573234069792916E-002
  1.596810535323536E-002  4.995161138496464E-003  2.381714023440294E-003
  6.834913969978642E-003  9.316971219302042E-003
   10.4399060946772       2.075900272614253E-002  2.308636391182954E-002
  2.080977508383411E-002  6.031839542591332E-003  5.454654656172533E-003
  1.485844496382623E-002  1.302176843953521E-002
  -27.0380710748831       1.173576975402191E-002  2.666791170922879E-002
  2.101533102073793E-002  5.176852834620579E-003  7.239724073052857E-003
  8.238743432451011E-003  1.125332701400962E-002
  -9.73710208577218       1.934793266831551E-002  1.925845239821861E-002
  1.316666732974481E-002  1.043660732567053E-002  2.226054178838354E-003
  1.063222804304488E-002  1.032543907624666E-002
   2.34587221398429       2.795259179984036E-002  3.104945580633648E-002
  2.944613846963078E-002  2.839799120330978E-003  4.478880961094596E-003
  1.481547233939709E-002  1.299509657177693E-002
  -10.1509535024981       2.341274831989289E-002  3.546174874059817E-002
  1.912991370481451E-002  2.935295163337746E-003  3.655463260998099E-003
  1.576022198208290E-002  1.178999664233820E-002
   3.07841290990742       3.375389637439524E-002  3.665957232161222E-002
  3.510412164966981E-002  3.965839665442250E-003  2.199369294088902E-003
  7.042645213908185E-003  1.177713779242275E-002
  -7.13904594564673       1.120805558425545E-002  3.474270974446822E-002
  2.687343022961124E-002  2.035332047416133E-003  3.636239705475164E-003
  8.513310853634248E-003  9.329332162836908E-003
  -2.38712135758574       7.469006163331979E-003  3.512255396590568E-002
  3.359894094486778E-002  6.400452639252241E-003  1.945432799113679E-003
  6.906847319479232E-003  9.548757820604638E-003
   4.59440321324745       1.047765514183435E-002  3.687822568348059E-002
  2.600960234243388E-002  2.944792015585517E-003  2.487402590331002E-003
  1.020267122735676E-002  9.534115421254355E-003
  -1.16543649054008       3.538903028499441E-002  3.223133623671101E-002
  2.166916633350570E-002  1.678910705763951E-003  3.766867240964981E-003
  4.718999624847340E-003  9.505489913146105E-003
   27.9840478298164       3.679841663370463E-002  2.772060741914431E-002
  1.335830661384535E-002  2.298836517523631E-003  1.912124390193752E-003
  1.071033243147650E-002  9.286849558112405E-003
   10.1850277702022       3.179943003890928E-002  3.541541011573374E-002
  7.586223358828947E-003  3.940296330408780E-003  4.982054480124209E-003
  7.319269835849324E-003  1.034761810273423E-002
  -4.71297404889678       3.668648141989200E-002  1.269245339808039E-002
  1.048233824619495E-002  5.749369666024270E-003  2.954134699002392E-003
  8.270455710850222E-003  9.390346745536668E-003
   12.9594593565848       1.431358936316866E-002  2.135020812340923E-002
  1.691435604115355E-002  8.410329398541109E-003  5.275851854765449E-003
  9.209693747981754E-003  1.132729349866956E-002
 -0.280960114475596       1.037946049273895E-002  3.123174196858139E-002
  2.442669301663717E-002  9.082671688325808E-003  6.451643084500400E-003
  9.573994930579682E-003  1.282140053416070E-002
   5.67335087131601       2.497886124492288E-002  3.278754012440050E-002
  2.481076571834320E-002  4.780028493868461E-003  2.658409898794119E-003
  1.782101293177242E-002  1.289687258128940E-002
  -10.1108551777149       2.600765590442356E-002  3.701441732521262E-002
  1.061075495876279E-002  5.965173077799668E-003  1.888877712656604E-003
  9.149752083976571E-003  1.008654518845541E-002
   4.72319845313061       2.026777256395682E-002  3.036985715216881E-002
  2.015914171893740E-002  3.040415386091425E-003  9.945868305225510E-003
  1.304372330529458E-002  1.303015760825249E-002
   2.78398050567056       9.911599168910134E-003  1.950566819126213E-002
  1.750252828695163E-002  9.798404523329940E-003  9.195243726882421E-003
  9.874708714826876E-003  1.201640920025302E-002
   12.8382272367126       3.623365755202269E-002  3.301066063799885E-002
  1.658459773270102E-002  4.388066421845381E-003  3.031710045438884E-003
  1.063487853134833E-002  1.187665443797148E-002
   2.41772761317944       1.342925977509703E-002  3.626645891066095E-002
  8.543888601351655E-003  6.831641086058329E-003  4.586268195331080E-003
  7.797426292676044E-003  1.002747132561371E-002
   12.6764068547350       1.146231566295713E-002  2.247663674036482E-002
  1.197137833670693E-002  5.477876642565007E-003  9.420495885646104E-003
  9.801897922822548E-003  1.076937928344317E-002
   7.92144301599024       2.118893374651232E-002  2.625735706588845E-002
  2.484968008002792E-002  2.497887968269654E-003  4.912764962830559E-003
  1.383011004760240E-002  1.152747659190954E-002
