# Supplementary material for: Four-Body Nonadditive Potential Energy Surface and the Fourth Virial Coefficient of Helium
Source: J Chem Eng Data. 2023 Nov 29;68(12):3257–64. doi: 10.1021/acs.jced.3c00578 (PMC10726306; doi:10.1021/acs.jced.3c00578)
Supplement: Supplementary file 4 — je3c00578_si_004.zip [file je3c00578_si_004.zip › data/e_04_4_tz.txt]

           8         332
  3.375237221511902E-002  2.424440596263910E-002  2.047581056259708E-002
  2.125654441550301E-002  1.174851773284489E-002  2.654833832005773E-002
  8.489028290434198E-003  5.781558194123971E-003   15959.9872173313     
  0.704369105964759       2.177443436461386E-002  1.825411112605417E-002
  6.266217836344467E-003  6.815310867204283E-003  1.507075888089235E-002
  1.962609197925767E-002  1.308562931810784E-002  2.403338975253683E-003
  -5.52672483757671       3.570732540833928E-002  2.504827804875480E-002
  4.799722846999392E-003  1.364307574405438E-002  2.669673873575711E-003
  3.168869944852920E-002  1.305682888050732E-002 -8.736268429729293E-004
 -0.501665061040542       3.586230243230139E-002  1.116439719198710E-002
  5.435855664427103E-003  6.262029501419816E-003  9.016971514919456E-003
  3.335363845353327E-002  1.265056914334204E-002  1.018859022763695E-003
  -14.9082642616735       3.634911272003002E-002  1.913428280122050E-002
  4.106488961303796E-003  8.109250156928169E-003  1.969904013275677E-003
  3.485703465769840E-002  1.080393950909588E-002 -3.682947004403065E-004
  -1.22668755382089       9.631777155523904E-003  9.631777155523904E-003
  9.631777155523904E-003  9.631777155523904E-003  9.631777155523904E-003
  9.631777155523904E-003  9.631777155523902E-003  1.849894506060836E-003
   13.9009434885617       3.548727599407928E-002  2.505825822624118E-002
  1.200222650739436E-002  5.251174255527535E-003  2.567055772200508E-003
  3.307069002600787E-002  1.296890749061331E-002 -7.076136812529999E-004
  -3.67923914431538       1.589933353977919E-002  1.505498977235216E-002
  1.326040998097445E-002  8.884251652715058E-003  2.416003677638401E-003
  1.552022936663764E-002  1.009343101460983E-002 -1.130573553765738E-003
  -1.42921322089431       2.940160630411804E-002  1.163029229897312E-002
  5.524619997450084E-003  4.742286030208833E-003  9.791754127884064E-003
  1.294458124727864E-002  1.021409888856360E-002  1.140960275483293E-003
   4.70392810824231       3.676359369606143E-002  2.894521073701290E-002
  4.241906373170764E-003  4.572853257626371E-003  1.550408002561257E-003
  2.980679049177001E-002  9.921653114013836E-003  5.653568605599228E-004
 -3.005557509637018E-002  1.257750888744552E-002  1.257750888744552E-002
  1.257750888744552E-002  1.257750888744552E-002  1.257750888744552E-002
  1.257750888744552E-002  1.257750888744552E-002  2.885984365438961E-003
 -0.496039183695539       2.531058565064642E-002  1.804903289461739E-002
  9.279473188644359E-003  1.532618701137908E-002  3.110441610733105E-003
  2.460774051939359E-002  1.306475372035104E-002 -1.313855303770425E-003
   2.13596141753412       3.618871726544744E-002  1.610974772087713E-002
  1.521569081694949E-002  7.872105288316595E-003  3.078459662393453E-003
  2.075545082703010E-002  1.283073955027263E-002 -9.943420321938225E-004
   3.25514194430332       3.125857078996121E-002  2.174107105516948E-002
  6.777170158543852E-003  5.483690302099254E-003  5.937747727020646E-003
  2.958922791057782E-002  1.281900911047606E-002  1.166712993054209E-003
  -1.79485000676481       2.730533824368786E-002  7.785790897102031E-003
  3.956556148229027E-003  5.152863371710096E-003  7.204193395014367E-003
  2.676160212526884E-002  9.705150807294902E-003  5.652928163407839E-004
   5.70254745338555       3.321088902850021E-002  1.534730825311892E-002
  3.599324759746782E-003  1.275865184865669E-002  7.597330021897088E-003
  2.831882667144695E-002  1.309219497222899E-002 -5.261902424996155E-004
   6.36489410994353       2.341641225766034E-002  1.941638363227840E-002
  5.041785102599303E-003  4.199116480888775E-003  3.319919828354881E-003
  2.204520219168320E-002  9.432904533470073E-003  5.823855992226441E-004
   8.17418341543973       2.913997434382273E-002  1.298296862590053E-002
  1.040953180621336E-002  9.254616254507405E-003  8.275655686925707E-003
  1.394257111653049E-002  1.270475645913737E-002  8.240722165010942E-004
   1.79114711026453       3.376986557900797E-002  1.766067460494355E-002
  3.048772657847758E-003  1.721300423173831E-002  4.190873333917503E-003
  2.247688655078530E-002  1.197456753189466E-002 -1.034002343043804E-003
   41.1799474204907       3.411551595847592E-002  2.650123787019863E-002
  6.225782902524058E-003  7.434352068493084E-003  2.055051747680245E-003
  3.184495585464008E-002  1.182823022388417E-002 -3.026395075431002E-004
  -8.32252717405488       3.515546658890889E-002  1.351566394084792E-002
  1.225195570656628E-002  2.700029754165179E-003  3.411028252322362E-003
  3.302353649675603E-002  1.099897426693380E-002 -5.558487082576611E-004
  -1.56253322453674       3.694972277645472E-002  1.438744316571916E-002
  3.201586151020305E-003  1.012520467980964E-002  2.325869074081842E-003
  1.889490930954735E-002  9.547338356839649E-003 -5.976555883154506E-004
  -3.45060258839382       3.602368454136769E-002  2.002252312103516E-002
  1.836260475314473E-002  2.937642790944664E-003  3.201698054143304E-003
  2.600470237970680E-002  1.216406534261903E-002 -8.689944811023984E-004
  -1.67183468497289       3.214827801734463E-002  2.291737026830859E-002
  7.538690837342038E-003  9.403439247718087E-003  2.335678688554264E-003
  2.337900823332975E-002  1.190850899983430E-002 -8.706514512682363E-004
   7.71918212619116       3.433160694148144E-002  1.429238096739262E-002
  8.747984238121155E-003  1.388688868322897E-002  3.425672303318911E-003
  2.459879515619788E-002  1.308665195578614E-002 -8.200059770309041E-004
   6.38521310157851       3.642909606775203E-002  3.044552053348362E-002
  5.240922398543377E-003  6.693029679970057E-003  2.985482649621870E-003
  3.620737784300498E-002  1.270483368131611E-002  7.828059194157274E-004
 -0.698286730427531       2.152938835961890E-002  1.797647867123076E-002
  1.299292414458693E-002  3.689292153876771E-003  1.170127709334460E-002
  1.906431381907363E-002  1.267088020148357E-002 -5.593203993110278E-004
   5.79335433691134       3.155450578252687E-002  1.485879533840188E-002
  6.437581794639363E-003  5.442231154580676E-003  9.224344951086016E-003
  2.208296686413102E-002  1.222990116408469E-002  1.309583528630742E-003
  -1.68847722980115       1.731653756209512E-002  1.607901705722307E-002
  5.580556754079664E-003  8.015008629722048E-003  1.587368693664152E-002
  1.690223608095031E-002  1.222702148942383E-002  1.910871031194570E-003
 -0.663203695104423       1.980665133172012E-002  1.687370886807913E-002
  4.725039704989029E-003  1.089805335441556E-002  1.415179197409400E-002
  1.896715058764620E-002  1.290520540670655E-002  6.388258485437554E-004
  -21.8717742120503       3.280318279398703E-002  3.203091797135240E-002
  5.586683410371243E-003  6.057430021394993E-003  1.720129342706643E-003
  3.238466385085444E-002  1.120653595832433E-002  1.715514892726404E-004
   15.0785189517462       3.397117625549614E-002  1.635849209704016E-002
  7.013930608583908E-003  7.554146951096606E-003  2.318758779080998E-003
  2.619485477581602E-002  1.101738989271068E-002 -6.693712393624939E-004
  -4.19982512779329       2.673525539933701E-002  1.346628242061435E-002
  3.670084269565584E-003  1.209280714850875E-002  1.081623710818666E-002
  1.348696614885925E-002  1.151474383823928E-002 -4.007672685791611E-004
 -0.893530972043058       2.082512847348378E-002  1.660486745333336E-002
  1.519749250294423E-002  2.341343995887539E-003  3.006200918868775E-003
  1.736224221449088E-002  9.288537669156615E-003 -6.465963677770116E-004
  -3.27217995960899       2.100811698986565E-002  1.964615837721360E-002
  2.595924043336850E-003  1.752005986417445E-002  3.193913433192978E-003
  2.090633080053949E-002  1.038362229540329E-002 -8.769109320190633E-004
  0.148664939368048       2.686300855080962E-002  1.535103484149259E-002
  5.323607430582167E-003  1.507867697164933E-002  5.975230339421691E-003
  2.470091315201826E-002  1.302631386059342E-002 -2.413373505356964E-004
   1.61245133025677       3.286585440037194E-002  1.372080685554875E-002
  9.765759617389177E-003  8.526143024137272E-003  3.487174724120532E-003
  1.387547066002061E-002  1.104631547393622E-002 -3.925549468581618E-004
 -0.803397911384196       3.617366479732503E-002  1.220426118062271E-002
  8.394836964396966E-003  1.172614601186746E-002  8.560069503561495E-003
  1.229079618429447E-002  1.288313266936713E-002  7.123319666997300E-004
   6.83616704351381       2.803774105955283E-002  2.293853578913064E-002
  3.504736966603165E-003  1.427228249529256E-002  5.125209275979072E-003
  2.712638513098290E-002  1.283591552978780E-002 -7.256993042479735E-004
  -8.83537921280838       3.625757569421269E-002  1.411468118350401E-002
  4.062751730021776E-003  1.350070899665136E-002  4.342763487100535E-003
  3.342959357191643E-002  1.263835824439219E-002 -4.661915287687652E-004
   2.00639794046705       3.434792018905885E-002  1.186749373640191E-002
  1.163302537686413E-002  2.858180006587991E-003  2.283837618915596E-003
  2.410012460593349E-002  9.523305210507937E-003 -4.334802199147978E-004
   1.12713746178233       2.585181078767047E-002  2.263892321791127E-002
  2.252538786372244E-002  4.887900140655418E-003  2.936645316648295E-003
  2.380398963129223E-002  1.285110378850001E-002 -1.323145642457393E-003
  -18.1952144826542       3.697635440449320E-002  1.684044420915023E-002
  6.306531646313017E-003  4.121930294919333E-003  4.021333200968639E-003
  3.045320224832114E-002  1.120801354401383E-002  5.769959507326691E-004
  0.664142645399806       3.129649388686660E-002  7.018838583654125E-003
  5.737164516441081E-003  6.545101099062752E-003  5.510566640900003E-003
  2.875576351635854E-002  1.045641057819710E-002  2.320892267847185E-004
  0.685932787223311       2.227035129973087E-002  1.344571911789684E-002
  7.951633738078976E-003  6.352268219178972E-003  1.109094945705356E-002
  2.113399427255452E-002  1.234831695000242E-002  1.149420047047767E-003
  0.174493288429017       1.676339789913476E-002  9.105029004716063E-003
  7.326381781737622E-003  8.373575317993780E-003  4.538453532385326E-003
  1.487665876053130E-002  9.264234221619913E-003  2.710881850295365E-004
  -1.86727383329016       2.551103941448963E-002  2.034050862354369E-002
  5.456332419009657E-003  1.867538822263732E-002  2.936114877780909E-003
  2.280177918369319E-002  1.234526358084259E-002 -1.205888904263528E-003
  -1.44529292544977       2.181109004755740E-002  1.840993483883417E-002
  4.944690431097468E-003  1.011742503182834E-002  8.364762278584638E-003
  1.885182402423570E-002  1.211874416792818E-002  5.129682255974553E-004
   1.94690656803024       1.846438254526897E-002  1.277495448034177E-002
  1.176129777184777E-002  1.172411425071820E-002  7.069251855524067E-003
  1.409717428454272E-002  1.216529076658252E-002  9.188022958033463E-004
   7.74005682759381       3.373959430346186E-002  2.071796532205683E-002
  9.919283005921769E-003  4.041590668420339E-003  5.028886037047185E-003
  3.301602605382242E-002  1.292069950610724E-002  1.233783303937801E-004
   7.56829663116429       3.602951718855567E-002  1.054170830929367E-002
  6.806009000565303E-003  9.667512396978399E-003  3.159312222802099E-003
  3.540442333174219E-002  1.186873576356278E-002 -3.301974449427231E-004
  -1.14741005488535       3.651037627280478E-002  9.546589080140316E-003
  3.336299427529490E-003  9.095611681073134E-003  6.736761812507093E-003
  9.721744991633641E-003  9.406458589056419E-003 -1.509607770779948E-004
   1.74058451817810       3.669353788236050E-002  1.891008251223237E-002
  5.719869690681939E-003  1.049206423396831E-002  4.312927769322571E-003
  2.503188502754821E-002  1.284692842411227E-002 -1.908029551761297E-004
   13.4196771630782       3.044915304696757E-002  1.681393225340025E-002
  2.840769661106579E-003  8.995771936611163E-003  2.316453304905693E-003
  3.028926171691030E-002  9.858371977376056E-003 -3.119445813749207E-004
  -2.42005835219309       2.756389229737677E-002  1.118903794848879E-002
  4.103606162175743E-003  1.111753977057497E-002  1.095579450980590E-002
  2.421405320889234E-002  1.245479272731513E-002  3.429582945251188E-006
   7.88640036003628       2.973243003937587E-002  1.634085435106639E-002
  9.781560996114044E-003  4.388420374698286E-003  1.018696754184958E-002
  2.240094764087809E-002  1.296946748538257E-002  5.660500527491781E-004
  -3.99495786831791       3.642697365705178E-002  9.518827483498377E-003
  2.336956693785170E-003  8.020729785613469E-003  2.972918612099569E-003
  3.621683037525936E-002  9.422383130160404E-003 -2.755797449400033E-004
  -4.58827233957348       2.019249740641904E-002  1.269405436310926E-002
  1.196055874736116E-002  4.266210961871910E-003  1.125423123822929E-002
  1.616712570061087E-002  1.155461481645036E-002  1.289264108782203E-005
   4.07958258399474       2.881951298677860E-002  2.698798586687500E-002
  9.413510250635472E-003  4.981108947691926E-003  2.161657945838621E-003
  2.843952949316173E-002  1.144038628901861E-002 -3.553823084823912E-004
  -2.10080755091589       1.986067297370009E-002  1.836351190814056E-002
  1.651082574552712E-002  4.517096521827814E-003  8.125989543185684E-003
  1.912899742719234E-002  1.271621090489083E-002 -5.302871337371425E-004
   3.06409945265462       3.256629446742598E-002  2.180191357723753E-002
  1.370045249794763E-002  3.060545109785706E-003  2.273290692786784E-003
  2.282558566105274E-002  1.075174427831746E-002 -6.153646402582152E-004
   1.63210547429979       1.517225794083896E-002  1.156440615947935E-002
  6.371356737513528E-003  8.890270899665164E-003  1.089030119416991E-002
  1.432349507185088E-002  1.075808308867342E-002  1.016224674346477E-003
  -17.2145301925665       3.561300122945383E-002  2.828849447448865E-002
  9.876799144023255E-003  5.320483162437884E-003  2.239529684036875E-003
  3.524065243200059E-002  1.269105553811681E-002 -4.170574652766766E-004
   12.0435651093974       3.263109106868129E-002  2.516942639555540E-002
  6.905822122735729E-003  5.812951064888907E-003  4.810760585419799E-003
  2.886813723451734E-002  1.288620132759830E-002  9.797552832069424E-004
  -8.02303158264592       3.434775924292448E-002  1.440615837719840E-002
  1.081127459621477E-002  5.660256034812483E-003  4.713627338055612E-003
  3.264582554185628E-002  1.292380544464699E-002 -1.014316624634047E-004
  -1.65823867712384       2.653277504050391E-002  1.812077663692462E-002
  9.976037075842405E-003  1.662930116875772E-002  3.225585921867623E-003
  1.885886885813809E-002  1.301125829610235E-002 -1.475539385632758E-003
  -2.70463623325485       3.193547591356399E-002  1.419370065284278E-002
  7.916096425144594E-003  2.842900891339373E-003  4.612839623248261E-003
  1.454976728185607E-002  9.388099965100512E-003  6.383719808671537E-005
 -0.496419237065238       2.405751740866720E-002  1.132760529682063E-002
  1.065323983209809E-002  2.918803305347879E-003  7.490083103812358E-003
  2.288869430195134E-002  1.064217797415474E-002 -3.905224730318520E-004
   1.46054293227706       2.262178816395083E-002  1.872419736041899E-002
  4.842779321169063E-003  9.560278855243772E-003  1.183721417947238E-002
  2.153107210317634E-002  1.307580464784245E-002  1.019935483878445E-003
   3.53774066137341       3.234559769622149E-002  1.085831679252133E-002
  1.085403514741437E-002  9.101132350059129E-003  4.504177211129743E-003
  3.018341985430657E-002  1.295014733179966E-002  9.566698691306623E-005
  -2.08143773317922       3.537241335532923E-002  1.516791083951829E-002
  3.475519024185502E-003  6.269799096595418E-003  3.849137377279677E-003
  1.518131987377356E-002  9.384751614970523E-003  2.254413728043412E-004
 -0.691709522414780       2.726244902165917E-002  1.318585748567172E-002
  3.775883629059632E-003  1.215624066782068E-002  1.302277014233632E-002
  2.070363871371069E-002  1.282449280920754E-002 -3.240125901449855E-004
  0.415761724744567       2.283663286014901E-002  1.659947025330177E-002
  3.559483747685551E-003  1.430083524563893E-002  1.406063755558905E-002
  1.679149910309711E-002  1.287542381198897E-002 -1.034965674787375E-003
   1.14161971829630       2.088558433512423E-002  1.370572984169281E-002
  1.287883219506313E-002  1.002694032753426E-002  2.981283555910072E-003
  2.086374899160399E-002  1.148854133207229E-002 -8.738007789786330E-004
  -2.25460896984076       2.768644796620555E-002  1.157296441906833E-002
  3.859750681579660E-003  1.101785261755389E-002  5.958862920965262E-003
  1.253545074391002E-002  1.002948354199134E-002 -2.057572281958947E-004
  -3.32651705280294       2.361506691554862E-002  2.164621402913630E-002
  1.132125757446527E-002  3.898111845614102E-003  4.850870645617815E-003
  2.332889638454654E-002  1.169065911797196E-002 -1.987679394299492E-004
 -0.991507661867017       3.104128389244547E-002  2.635866632085672E-002
  1.787974729230719E-002  3.662777043410869E-003  3.231817563794304E-003
  2.885136834626295E-002  1.307499014010997E-002 -1.009156274485786E-003
 -0.849335615786013       2.046171401601513E-002  1.215278951221813E-002
  1.207850922947412E-002  2.560876939146940E-003  9.258187066975137E-003
  1.319990389659835E-002  9.897362083020408E-003 -7.839842028045546E-004
  -11.0343243040594       2.204560807881395E-002  1.447936151984749E-002
  1.025655199531250E-002  5.598431823709963E-003  5.830234170857232E-003
  1.528840953578733E-002  1.085253670510832E-002  2.709952304895517E-004
  -5.45929128909074       1.534845727548146E-002  1.498995492853447E-002
  6.556065782237652E-003  3.861259075334888E-003  8.861305817120753E-003
  1.534678449783041E-002  9.618899861463458E-003  8.925898951763310E-004
   12.3431998186111       3.321231404171143E-002  2.292394952880327E-002
  7.074915301191106E-003  4.108662488519840E-003  2.584846873155421E-003
  3.292837177549187E-002  1.111311720634107E-002  2.430932032832281E-004
 -0.903012501046081       3.397432281293906E-002  1.176533121964322E-002
  1.164619716788207E-002  3.724410822329200E-003  1.080328928805805E-002
  2.428800938312143E-002  1.287233801826667E-002 -2.592855685972364E-004
  -3.88745437692598       3.314003783314036E-002  1.128286322327498E-002
  3.468513311766041E-003  1.104155733267536E-002  2.383979691923056E-003
  3.291087192887648E-002  1.019603521576913E-002 -5.001486324741838E-004
   15.8049973534723       1.817921251905206E-002  1.690076236390781E-002
  2.787891022691333E-003  8.939413066208067E-003  4.958259366872784E-003
  1.718615330653319E-002  9.313130328507720E-003 -1.848537428768510E-004
   14.8339427005901       3.287469554362041E-002  3.182749104464631E-002
  8.615382672504147E-003  4.062458103794255E-003  2.453617560845879E-003
  3.285826921501724E-002  1.197741767308042E-002  2.154034348146740E-004
 -4.905663001390145E-002  3.489640420726887E-002  1.034576761758919E-002
  3.797212461457762E-003  1.027102312836979E-002  8.482244736854643E-003
  3.409174684403452E-002  1.263660303216434E-002 -6.700255615913600E-005
   8.63327230553918       3.702160584313641E-002  2.019707622606328E-002
  5.614702130003314E-003  3.412933471417065E-003  1.690353523121212E-003
  3.676383704526746E-002  9.808428850476766E-003  2.086583818860453E-004
  0.291770055543492       3.557592854777275E-002  1.586250056923790E-002
  1.155036380883679E-002  3.111775950150041E-003  6.504675734934491E-003
  1.613818999283541E-002  1.134232426104874E-002 -3.613384071907524E-004
   4.18310469814788       2.736553514419110E-002  1.820481913261156E-002
  1.576370375621662E-002  2.916528116975863E-003  3.063959274519616E-003
  2.695642961106714E-002  1.112098744977505E-002 -7.829451537693964E-004
  -1.78265751489251       3.589262381218396E-002  9.467272228668498E-003
  6.018169515824903E-003  8.403944017863206E-003  6.696707623317432E-003
  3.135339011739626E-002  1.238475008718581E-002  3.030530038475894E-004
  -6.05566288352108       3.633457011490606E-002  9.095025717326276E-003
  5.249327380506460E-003  4.421200846314415E-003  2.455651091985364E-003
  3.589082042810655E-002  9.368131636981051E-003 -1.295376834570836E-004
   2.03003711673120       3.196177072948718E-002  7.465122535621649E-003
  5.790888919046971E-003  7.293778620372624E-003  2.964156431113205E-003
  2.118472333876424E-002  9.265771445600949E-003 -1.807515267430102E-005
   7.07076654583314       3.621264872808012E-002  7.172495698494424E-003
  3.736400263617528E-003  5.880938983712737E-003  6.573936205598228E-003
  2.375661508078794E-002  9.810100360525726E-003  3.316147126937044E-004
  -1.40230959427261       2.019988543820593E-002  1.935118606121535E-002
  1.854849968243131E-002  5.809289500534508E-003  3.913886292693576E-003
  1.947485518636503E-002  1.214586520917505E-002 -8.363667146113683E-004
   2.79756963194270       3.669059322391058E-002  2.227976210109326E-002
  6.999889067876098E-003  5.502793391756181E-003  5.945103773294548E-003
  2.447644915575800E-002  1.288767523699911E-002  1.170106329045091E-003
  0.606187402667748       3.680582874220378E-002  2.692670886713751E-002
  1.019738009403803E-002  4.707836835067951E-003  2.722807923769215E-003
  2.735142720564758E-002  1.234718098456462E-002 -1.784163953296427E-004
  -2.64105896333551       3.231562555504744E-002  1.068186236116567E-002
  1.055128286554496E-002  9.377704890898590E-003  5.845853000861435E-003
  1.074812662354677E-002  1.135726273938929E-002  5.471387205098899E-004
 -0.123040512763692       3.541945060346664E-002  1.802920433469852E-002
  1.398632421141672E-002  3.643292964569232E-003  2.691948410090743E-003
  3.441937024364537E-002  1.201934921095752E-002 -7.747436687170642E-004
   5.67530554902676       2.003693005827232E-002  1.763127473642937E-002
  9.397938571275829E-003  7.811470255397837E-003  2.110552591200968E-003
  1.856317695191968E-002  1.002662549536561E-002 -9.126485559765846E-004
  0.889051720297588       3.586284842514947E-002  1.119543617098482E-002
  9.247170701630392E-003  4.231990711617401E-003  8.630382327420656E-003
  3.526387667919104E-002  1.297975748569792E-002  2.721698813616781E-004
  -24.8326896375986       3.374882970531198E-002  2.361412474638213E-002
  3.972002150071500E-003  5.356519554603712E-003  1.464477055848836E-003
  2.734197053134415E-002  9.375026856638677E-003  1.150246182263218E-004
  -3.78923709728995       1.503552598854798E-002  1.290190495683617E-002
  5.819652306190453E-003  1.266452844067933E-002  2.973511034744286E-003
  1.489832689590941E-002  9.267108831095541E-003 -4.555513944322316E-004
  0.228434805745045       3.463111942496772E-002  1.581798009224979E-002
  3.685746914721114E-003  1.553318476141054E-002  8.871035699562600E-003
  1.735396036180539E-002  1.300058066323914E-002 -9.885110398616366E-004
   2.73002768337903       2.702884062046444E-002  1.167925490549339E-002
  1.001706281572269E-002  1.149582821767180E-002  2.831521323180747E-003
  1.232414013517185E-002  1.040438977543777E-002 -7.144749902618599E-004
   15.9271697931844       2.404265341550675E-002  2.097572811066892E-002
  7.945326296985876E-003  6.725424621965078E-003  5.379522377682340E-003
  2.347671489583355E-002  1.226456046616697E-002  5.560419086215976E-004
  -1.88714491016947       2.488137802560837E-002  1.427253040257274E-002
  2.818458545932255E-003  1.030376849736959E-002  2.522611732118188E-003
  2.479282785270538E-002  9.295225663556384E-003 -4.110255001002494E-004
  -1.14760153575047       3.654435258917859E-002  6.533977501488148E-003
  4.408013574349129E-003  4.140900855617625E-003  6.042727371828168E-003
  3.477544896308615E-002  9.854628000385763E-003  4.492200967347155E-004
   3.91533122713608       2.064075838498333E-002  1.410577999816725E-002
  4.480737668117974E-003  8.260265073960188E-003  1.398593001397049E-002
  1.557692019000198E-002  1.152851053223009E-002  1.096813284742939E-003
   1.97837762232784       2.482589745601893E-002  1.592796235936956E-002
  8.098828506264257E-003  6.612012518240530E-003  1.259606389590126E-002
  1.746716873482504E-002  1.292348777713678E-002  1.615269394323855E-003
   20.8521852139699       2.909359979561650E-002  2.737707997870443E-002
  4.010143191753956E-003  7.260169108785660E-003  1.809026917868459E-003
  2.818179304474250E-002  1.028294411298205E-002  3.078787733972341E-005
   1.57654987203043       3.319623452329708E-002  1.979089586718193E-002
  3.837450840382057E-003  1.747314357310238E-002  3.302749309521675E-003
  3.191841793130316E-002  1.291657943898320E-002 -9.577624819699607E-004
 -0.294960617972130       3.522206851701668E-002  8.738921573447257E-003
  8.726639167522920E-003  6.038385395416411E-003  8.561748261666516E-003
  1.006345947709286E-002  1.057365291718429E-002  5.423444977417882E-004
 -0.359146384072581       3.670866026269415E-002  8.654431498186841E-003
  7.339438396223930E-003  3.582638220990135E-003  7.138957833254624E-003
  1.406490564695094E-002  9.711226509123656E-003  2.420022957877258E-004
   1.26501894855649       3.069587883030462E-002  8.089353876844875E-003
  8.029057764822807E-003  3.546497658337041E-003  7.967196001473491E-003
  2.997838052803603E-002  1.091261012072549E-002  1.356834956522297E-004
 -0.776837471545321       2.893706965321374E-002  2.117326877672046E-002
  1.264934205270219E-002  9.367911442603285E-003  2.727384582007769E-003
  2.138452924475749E-002  1.271939754577121E-002 -1.331745722823588E-003
  -2.48892830087896       3.687475359386184E-002  1.213688850030762E-002
  2.905906482332329E-003  8.791534056621577E-003  2.362847432953650E-003
  2.898782025363242E-002  9.600761274530262E-003 -3.897885181921608E-004
  0.800651870186237       2.307934444686842E-002  9.427540886165216E-003
  6.758772880227311E-003  9.060463718736979E-003  9.174196238490277E-003
  2.056354590777418E-002  1.166051415274138E-002  5.757608234220961E-004
  -2.86694816177521       2.561375923086447E-002  1.052125368927626E-002
  1.027081707019740E-002  1.007173967522700E-002  3.366575524378287E-003
  2.464331969270007E-002  1.149978301044036E-002 -2.133602214994670E-004
 -0.895857962160440       2.461376968300312E-002  7.851372929212341E-003
  4.774748849799825E-003  7.052231944998240E-003  6.737045925598996E-003
  1.484463184339594E-002  9.309077224286699E-003  3.271325491524578E-004
   1.83521063472504       2.951018208665530E-002  1.390383534033682E-002
  7.143780996975621E-003  3.051674647249980E-003  2.540835891283535E-003
  2.904739222977373E-002  9.331313316413086E-003 -9.144025200000287E-005
   1.46561531806612       3.670326882760765E-002  1.241650976004098E-002
  4.569432280035660E-003  7.856383742241846E-003  8.094801096270018E-003
  2.715066908354681E-002  1.237739702363374E-002  6.178100513400035E-004
 -0.625899738810098       3.346633283141832E-002  1.545960672952842E-002
  8.691103117200692E-003  5.010683592395170E-003  1.262472515686851E-002
  1.606745220812228E-002  1.288223546817135E-002  1.238113237632522E-003
  4.308597622992808E-002  3.691142332537028E-002  2.679903989313782E-002
  4.271185834275939E-003  9.394186613007912E-003  2.975094643622370E-003
  2.758574121303410E-002  1.217527708318776E-002 -5.420906643742676E-005
  0.125381020057871       1.924130862697754E-002  1.443595423096492E-002
  1.029151452632393E-002  3.577084113697240E-003  1.324499235211177E-002
  1.675240302426939E-002  1.146312148601046E-002  4.533439806634165E-006
  -2.04806374712865       3.606816295720885E-002  1.634862212010314E-002
  1.465728286575912E-002  3.065538440825420E-003  2.025637371315130E-003
  1.653826902033583E-002  9.803237581706105E-003 -5.838001885772995E-004
   4.81233468090367       2.205922382058454E-002  2.063671402298866E-002
  3.178120253861248E-003  1.139969138678631E-002  2.000006930277630E-003
  2.100506844132846E-002  9.406793978279610E-003 -5.491133630243492E-004
 -0.635734748495641       3.054697772416365E-002  7.568459479969212E-003
  5.635514027152187E-003  7.510183835099550E-003  2.682423914077756E-003
  2.995124426310840E-002  9.606909224520642E-003 -9.765291504290380E-005
  0.988987590191781       3.103159695342366E-002  2.364141667958843E-002
  2.004044939556606E-002  3.772936518710471E-003  3.051496696050015E-003
  2.406555546765928E-002  1.263753084641178E-002 -1.025058258764501E-003
  -5.02724291857792       2.525395002989250E-002  1.751705020786574E-002
  3.797091917966922E-003  7.994704034621412E-003  5.553046793763403E-003
  2.477913053725003E-002  1.107754522038654E-002  3.756150704795536E-004
  0.978639769632762       2.281497340258748E-002  2.112428836473266E-002
  1.668327787884341E-002  2.994785929110062E-003  5.926833649701161E-003
  2.241636513037986E-002  1.213871901603093E-002 -1.115990756961925E-003
   6.20369225115680       3.273918234652208E-002  2.103145073359923E-002
  4.645712871866386E-003  5.152108662222915E-003  1.893812694440711E-003
  2.108944943872915E-002  9.326730991478680E-003  8.655090719560925E-005
  0.563312072215368       3.445741790875099E-002  2.998378002421035E-002
  6.895824735492862E-003  8.580306401173191E-003  2.246227884380054E-003
  3.091895850648901E-002  1.272495140739931E-002 -4.211407688158405E-004
  0.537608268353735       2.486795164378778E-002  2.068817612157948E-002
  3.046170462595521E-003  1.939307512949791E-002  6.091029748550746E-003
  2.156599061106078E-002  1.259516532132605E-002 -1.340675343381824E-003
  -2.16810223701786       3.655077025165973E-002  1.165976610823205E-002
  5.507635932067937E-003  6.257207169054139E-003  1.039127682021957E-002
  1.670925359929669E-002  1.168852426196717E-002  1.151499494903190E-003
   2.04387408802568       3.359309650526068E-002  1.464445312609278E-002
  1.385991910719635E-002  3.049639846210114E-003  4.071817501177209E-003
  3.310480350872757E-002  1.187413441080282E-002 -6.386688660752394E-004
  -1.12461369961366       3.683265532118164E-002  1.512939243523901E-002
  6.803718648023396E-003  1.149279260495918E-002  3.117484509752077E-003
  3.572834240553159E-002  1.301189651958409E-002 -7.614768045259989E-004
  -3.28166255067074       2.952921869086996E-002  1.179725833896387E-002
  8.526078901373548E-003  9.432425470928131E-003  1.163908622861916E-002
  1.315742331654555E-002  1.274723282488343E-002  1.129822777327622E-003
  -5.89756121115340       1.492440413667224E-002  1.399170372232436E-002
  8.047570305819823E-003  7.153553642751094E-003  6.057743270415605E-003
  1.399622043243460E-002  1.003181025967716E-002  5.534278929827955E-004
  -7.37386689238028       3.701044477282274E-002  2.594077582764234E-002
  7.201816990768431E-003  4.728555779263692E-003  3.546130073308211E-003
  3.444714133507103E-002  1.259595069077487E-002  7.237270909100992E-004
  -1.76186383446211       2.862828758054492E-002  2.191381841188564E-002
  3.394579562567437E-003  1.730533026310197E-002  5.616683728291007E-003
  2.191550097191531E-002  1.286624393514666E-002 -1.163673215976581E-003
   2.30289256915780       3.669732297596105E-002  9.292668813299480E-003
  2.389841673640316E-003  8.810532750758002E-003  3.690060765336606E-003
  2.396133899441971E-002  9.270755428497151E-003 -3.481016642937752E-004
  0.250326126862409       3.450706011461163E-002  1.555728220005869E-002
  6.019370591009762E-003  1.537481513392754E-002  4.680978566615028E-003
  1.580181218106954E-002  1.242246276871945E-002 -6.050660838614045E-004
   23.3030918761936       3.699665186372176E-002  2.717988966448958E-002
  4.738995763781432E-003  4.146283064920204E-003  1.698635933411691E-003
  3.402259142812568E-002  1.022359992809624E-002  6.204659053339841E-004
  -10.7997612728796       3.692366277114818E-002  2.062319029436963E-002
  6.390485267467601E-003  3.942011587032216E-003  3.176323853464272E-003
  2.240570089740285E-002  1.053252773944070E-002  4.942399901324241E-004
 -0.743937336543657       3.011811549319214E-002  1.683382154071741E-002
  1.666628809671144E-002  3.547304208767662E-003  2.559172411836742E-003
  1.812615427248804E-002  1.056474068414774E-002 -6.685047166076378E-004
   1.05823089016514       2.014147498442563E-002  1.007232460686869E-002
  1.006215447915238E-002  6.888391386884171E-003  8.726721192848409E-003
  1.285318204364026E-002  1.078901814159446E-002  7.136536051870662E-004
  -8.16256020975064       3.382785386912286E-002  2.378395056042236E-002
  4.102000992148843E-003  9.976724141723630E-003  4.279747207787512E-003
  3.140482837587846E-002  1.281325446197980E-002  7.786405791845139E-005
  -4.92246595016912       3.663761769070510E-002  1.731484776856507E-002
  6.516409928525967E-003  7.704399978123670E-003  7.725902665128355E-003
  1.777043049895690E-002  1.278762966946677E-002  9.546435287332182E-004
  0.273793329150371       2.420127338519657E-002  1.482249871167221E-002
  4.168133800704635E-003  1.375981341664177E-002  2.426504858692237E-003
  1.560421004313536E-002  9.592300997452029E-003 -7.837229651471209E-004
   1.24477384184271       3.600461659386898E-002  1.492736875601737E-002
  3.173817057825184E-003  1.297337155305075E-002  7.060402143994227E-003
  1.501349407906725E-002  1.152695423536346E-002 -8.558716585672791E-004
  0.776256595114159       1.603002294939199E-002  1.385773920203595E-002
  1.170030083807555E-002  7.646798391077262E-003  1.107659718151501E-002
  1.575182128376911E-002  1.230287814173004E-002  1.195020217925601E-003
   3.64529417552849       2.938970167624514E-002  1.014957953358968E-002
  9.824548992160179E-003  4.424937763572423E-003  5.251596117573502E-003
  1.077453263189351E-002  9.497124462961269E-003  1.713312666651416E-004
  0.915740123981143       3.683652821064275E-002  2.148980196170655E-002
  3.713771686896345E-003  1.444283013536693E-002  3.136445236973870E-003
  2.438905062675275E-002  1.216938232773633E-002 -9.028795784124172E-004
  -3.15484123864134       3.702314973170246E-002  1.278301098151856E-002
  1.260677172891829E-002  4.077614639089808E-003  3.750043072587666E-003
  3.361632894318720E-002  1.205361148811401E-002 -3.848749321660669E-004
   2.65207925073148       1.717405408792098E-002  1.401255282135037E-002
  1.168719148336003E-002  1.362771320438833E-002  3.055276144384709E-003
  1.456206906649958E-002  1.093031802572958E-002 -9.900817102875767E-004
   1.25686910824203       1.485323627623102E-002  1.286514333540907E-002
  1.202896891056587E-002  3.677041812614881E-003  1.076830901079134E-002
  1.468629553685066E-002  1.049551476156672E-002 -2.624421527122412E-004
  0.325456670428342       1.421253029510714E-002  1.290581318195316E-002
  4.263730564060845E-003  1.248121028161247E-002  5.041519065003421E-003
  1.306195647854902E-002  9.289923680024246E-003 -1.335153962905405E-004
  -6.68504007461426       2.925312758798836E-002  2.715273769579171E-002
  5.628948985155618E-003  4.691472379300149E-003  2.945833940034454E-003
  2.918584888704646E-002  1.103275141218866E-002  7.725532753038200E-004
 -0.305900772938540       3.443736510189229E-002  9.408434684007779E-003
  8.710864822027970E-003  9.387747693050895E-003  2.713748233224193E-003
  9.741008021238359E-003  9.423753215696959E-003 -3.956278123803832E-004
   2.37476196729442       2.535743844385866E-002  1.684390731773284E-002
  1.459755914574627E-002  1.107530914507359E-002  3.285406133855738E-003
  1.991093874129818E-002  1.285713450549609E-002 -1.206450189492979E-003
 -0.991174091773031       2.337994659811459E-002  8.514126289282047E-003
  5.726588544679917E-003  7.772153004713012E-003  7.984617711711989E-003
  9.027489096510046E-003  9.279836776534788E-003  5.714056510790418E-004
   1.92326684982672       2.725823900737744E-002  2.084640701950819E-002
  1.450414992546017E-002  3.443277078779835E-003  5.457284567767898E-003
  2.652437988207016E-002  1.265520496116052E-002 -7.370603938483707E-004
  -1.06212224528209       3.571405608292840E-002  1.289266122345521E-002
  4.969926734967055E-003  5.533744446517238E-003  1.882328953813653E-003
  3.556763646902262E-002  9.728597304078329E-003 -3.780786026153146E-004
   3.64099825134817       2.531012784587230E-002  1.967027742226435E-002
  1.713957875199267E-002  4.950893026911286E-003  5.372988771095554E-003
  2.156685750282700E-002  1.303062416093770E-002 -5.421524280217744E-004
  -1.22339202566908       2.345504632104812E-002  7.699867856356499E-003
  7.556410086031126E-003  4.861648001569632E-003  6.522643300363221E-003
  2.303643090258224E-002  9.994848986118608E-003  2.675295341067098E-004
  -1.88062529494441       3.151262702632125E-002  1.420403705845629E-002
  1.375451756910941E-002  8.276347234911885E-003  5.840121554248174E-003
  1.475081651091872E-002  1.279586756246630E-002  2.780203344087501E-004
   2.90448585962093       3.607093082393309E-002  1.289797857796291E-002
  3.770162241764263E-003  5.260895102545664E-003  3.223896946405436E-003
  3.596366703521783E-002  1.011324745056196E-002  3.657899155262243E-004
 -0.699177601543004       2.216881128874189E-002  1.823415446383196E-002
  1.800587322741289E-002  2.540101068485819E-003  5.318385186214994E-003
  1.918241511609792E-002  1.111550971024021E-002 -1.070879459310044E-003
  -22.2989191221011       3.589798555831700E-002  2.477564672368415E-002
  4.720357880415939E-003  5.663309567030092E-003  1.641987732691203E-003
  3.550628856845137E-002  1.055931912788362E-002  1.098251614443605E-004
 -0.402461690571540       2.768208249728848E-002  1.894797128085970E-002
  5.236134200086435E-003  1.835159985898183E-002  4.094011251353362E-003
  1.947161267392569E-002  1.260858029213319E-002 -9.446175910249693E-004
  0.988982601797380       3.629064271022578E-002  1.260183621220505E-002
  1.130253824719132E-002  3.751813314149107E-003  9.522917026104829E-003
  1.482040713807284E-002  1.182712822089671E-002 -1.452410714548925E-004
  0.332336578836975       1.988974998784289E-002  1.552686046980772E-002
  1.374447694787772E-002  4.775712491402666E-003  1.359610192010941E-002
  1.763318270061573E-002  1.301479746299209E-002 -3.203190588760121E-005
  -3.01727396132762       1.711573812554276E-002  1.037874952615392E-002
  1.031793249248570E-002  1.022205315390977E-002  9.199693083383384E-003
  1.417843211207466E-002  1.160590036831333E-002  1.113992088495024E-003
 -0.396143499572648       3.161454795448966E-002  1.490843615803109E-002
  4.684573371551890E-003  1.068791084052764E-002  1.219924132807214E-002
  1.693069544367360E-002  1.302111753337007E-002  4.506244666544644E-004
  -12.0952488353648       3.182288911649234E-002  1.916581803822889E-002
  7.579301976991767E-003  1.099169436235687E-002  2.660138186934323E-003
  2.719970939282453E-002  1.242333549811581E-002 -1.017553686232399E-003
  -8.40391128069149       3.668120273762519E-002  2.911337502392205E-002
  7.080227167705917E-003  4.502994243109034E-003  1.716431865753576E-003
  2.995493737771541E-002  1.097816991841758E-002  7.743199165513671E-005
   1.80676981440814       1.961235711266981E-002  1.529130578753889E-002
  2.657927881448320E-003  1.461668433699624E-002  7.534787862361655E-003
  1.756327146444183E-002  1.074831729105513E-002 -1.026549603075843E-003
   5.52767001952532       2.397649809245658E-002  1.583274145297778E-002
  3.621420047897320E-003  1.524215356627724E-002  3.633403272533385E-003
  2.253824275402632E-002  1.094166616854597E-002 -6.196501258519640E-004
  -3.80041561177304       2.918247452785700E-002  2.673872224831063E-002
  4.756911856582164E-003  4.332544901305369E-003  1.558817338491858E-003
  2.678276997953038E-002  9.357581324148571E-003  3.227851073557180E-004
   3.85458078730936       2.523526976663117E-002  2.099977771157579E-002
  7.614389749269482E-003  1.611735366925451E-002  2.902718849969805E-003
  2.242360159759636E-002  1.271872678840942E-002 -1.359332138361637E-003
  -4.69769853377877       3.596099748228224E-002  8.088676814482866E-003
  6.588905252170508E-003  6.626111003616559E-003  6.505880087652590E-003
  2.072925914214334E-002  1.093818261267115E-002  3.370245050704095E-004
  0.518857838099681       2.377343333739259E-002  1.578804533000167E-002
  6.771452155740505E-003  5.635178160791211E-003  1.545842153554513E-002
  1.593768212856920E-002  1.233862240624423E-002  2.132244519667737E-003
  -2.40581566560400       3.698068714922412E-002  7.983122171615916E-003
  5.440641696925159E-003  7.239385447562159E-003  4.258026432810642E-003
  2.858154294001507E-002  1.059576376173817E-002  1.019919643637332E-004
   5.27885128505003       3.622801743223091E-002  1.727953359312531E-002
  3.269165293871910E-003  1.149634278846373E-002  3.469173447432892E-003
  3.598816259554968E-002  1.196721635438101E-002 -4.781498773271746E-004
 -0.945454763682681       2.228578988521631E-002  1.610858188229437E-002
  1.159141922803220E-002  1.277852586492149E-002  4.781334424316246E-003
  1.670314169691416E-002  1.272550422332695E-002 -2.730410191996536E-004
 -6.707065243915850E-002  3.699726486703176E-002  1.008662087187737E-002
  4.596859510658435E-003  7.878161324732845E-003  1.006263997740648E-002
  1.010428553002533E-002  1.054394568988461E-002  6.215830038613768E-004
   1.23506897158698       3.659183216697407E-002  1.418769825626605E-002
  9.311094024700236E-003  3.462693869266782E-003  4.228941769455977E-003
  3.647642327538826E-002  1.171275727544441E-002 -1.397791195597304E-004
   5.15203617286299       1.543318746479720E-002  1.155936674011132E-002
  9.433966828088112E-003  1.050679009412177E-002  4.404141427085870E-003
  1.239151281011031E-002  9.940844422128843E-003  1.606523502462958E-004
  -2.63255028025189       1.754852823121879E-002  1.138448252090496E-002
  3.158455056456276E-003  8.349002947983139E-003  1.048167553031007E-002
  1.307919078864001E-002  9.472090001445020E-003  1.257444832818750E-004
   8.43328524263336       2.532487604604363E-002  2.074601736786598E-002
  5.437309701698373E-003  6.348770216686807E-003  7.002811352415332E-003
  2.183444621768817E-002  1.185300294302406E-002  1.288619640614282E-003
   2.30931709974146       2.632175542554587E-002  1.018178545812429E-002
  1.014866669857037E-002  2.838410929342660E-003  9.489528575321364E-003
  1.266331519810403E-002  9.875729463906134E-003 -3.813941928190368E-004
   5.13236419813383       3.677599940603916E-002  1.503161200554919E-002
  5.649053061061507E-003  3.254676688345154E-003  2.500795206845299E-003
  2.491240086690888E-002  9.266688050099031E-003  2.289699602911394E-004
  0.669226298207392       1.423108794991641E-002  1.195329145774506E-002
  9.724790334551628E-003  4.660412362839224E-003  6.095789481782719E-003
  1.387727955280293E-002  9.312381303625257E-003  2.363759703889070E-004
  -19.2962986665292       2.586743140619935E-002  2.044678770621509E-002
  7.566433048521697E-003  5.912260718893975E-003  8.125417400912858E-003
  2.114225060654272E-002  1.263290829495174E-002  1.294314912104897E-003
  0.822548293899725       3.651656235085046E-002  9.578762150173900E-003
  9.168350743602454E-003  9.546667752536660E-003  3.299638497935997E-003
  1.402950281601477E-002  1.059843704313649E-002 -1.320700421078766E-004
  -2.66498988397063       3.687995598090151E-002  5.974096014934044E-003
  4.787494179191072E-003  4.880397444760689E-003  3.503049758086027E-003
  3.535578672380436E-002  9.277311571992736E-003  8.356663010598023E-005
  -9.01272901591094       2.945415404353752E-002  1.272112980183333E-002
  7.309214777534512E-003  1.173100938546417E-002  2.866658878607715E-003
  2.192102787677386E-002  1.124223206282703E-002 -6.898896742007571E-004
   10.8747757647997       2.561768406074588E-002  1.863913817607343E-002
  3.056848012441432E-003  1.080092697147973E-002  3.863841489523660E-003
  1.967554804300201E-002  1.030641877041538E-002 -4.343045897217518E-004
  -10.8553212571819       2.634387140942145E-002  2.513956520357520E-002
  6.341412278233346E-003  8.562766060552845E-003  2.844974256702057E-003
  2.585731063491653E-002  1.176024908557107E-002 -2.127200808298318E-004
   2.70013390995132       2.963158474040987E-002  1.196802307199229E-002
  6.746597247984406E-003  5.633780271843648E-003  1.192563866185572E-002
  2.533326665453418E-002  1.263685894444297E-002  1.325628511526751E-003
   4.96051612796760       3.700407693854105E-002  1.428923088537575E-002
  5.830677130084841E-003  6.580592462346451E-003  1.983131522319782E-003
  1.847260919664166E-002  9.517444720755044E-003 -5.451414642937153E-004
  0.293143458064283       2.368457887297613E-002  1.807915186356621E-002
  5.172115942655478E-003  1.788491103239265E-002  5.340417798930464E-003
  2.261717330501280E-002  1.298081775728407E-002 -5.720440537976537E-004
   1.48621540419744       3.618527749367973E-002  9.230344292998028E-003
  2.974619427884313E-003  7.485529242293384E-003  4.605959456020581E-003
  3.423081105216527E-002  1.026889007488184E-002 -4.038712712475762E-005
  -7.05878156298083       2.654869513295388E-002  2.102963767561921E-002
  1.234044253054294E-002  5.902450108946391E-003  2.382326770400251E-003
  2.337837378220133E-002  1.145976230487511E-002 -8.953897204003024E-004
   2.01352154372340       2.096061322723096E-002  1.213657176822571E-002
  3.040107164119093E-003  1.167728045281108E-002  9.464121611803392E-003
  1.958204115209846E-002  1.089627732021583E-002 -5.319367882113561E-004
  -6.71616505305376       3.448356790757465E-002  1.838618072036617E-002
  1.182859043910876E-002  5.674303330787626E-003  2.600839737313170E-003
  3.352592594127539E-002  1.244248920280700E-002 -8.779796053500018E-004
  0.958047358466255       2.618395820398536E-002  1.979605516171570E-002
  8.517442489634581E-003  4.308898854972610E-003  1.729941825832327E-003
  2.014001838802292E-002  9.337489740034705E-003 -4.386933834032246E-004
  -2.85957003866411       2.408693933759624E-002  1.268701470926641E-002
  1.192437306029742E-002  9.884360576446179E-003  6.284202274474814E-003
  1.906746872597997E-002  1.275982542340815E-002  4.782075871551710E-004
  -3.50042388262383       3.699140237321785E-002  1.822975184464018E-002
  6.739309184442913E-003  3.168401736683677E-003  1.712188747647694E-003
  3.108780270274485E-002  9.566354572089463E-003 -7.853578431071200E-005
   4.84957378010563       1.257867335235298E-002  1.207179597255395E-002
  7.175772521352122E-003  6.015973650913419E-003  9.195498687663459E-003
  1.209332366392701E-002  9.486741049843931E-003  1.043049967268739E-003
   21.2558279102199       3.643342396192956E-002  1.847639306595802E-002
  3.919003152948197E-003  6.471531083830857E-003  2.419788134378402E-003
  3.470063219403833E-002  1.061864481148014E-002  1.360319926306794E-004
  -1.88273521211069       3.578862157356913E-002  1.345035084264844E-002
  3.742446519693157E-003  9.926831221151844E-003  9.370607815310208E-003
  1.661542950972926E-002  1.186098326685690E-002  7.143533697720718E-006
  -18.1023881701767       3.691586197551931E-002  2.964619368282402E-002
  4.981377300304101E-003  5.229248371946699E-003  2.341652949519466E-003
  3.192008047761549E-002  1.134382526718100E-002  7.695571354693223E-004
  0.329351265143653       3.091002268768392E-002  1.064106449638887E-002
  7.188665545359701E-003  2.925339671569683E-003  3.924101338212389E-003
  2.341914396390391E-002  9.272639340135141E-003  1.330214836238705E-005
  0.629877877207305       2.494646274397021E-002  1.126057480652827E-002
  1.025302873785688E-002  5.508988096083251E-003  1.073637038303880E-002
  2.491823824307965E-002  1.272461722424928E-002  5.163614544575086E-004
  0.154104223182389       3.657311745794243E-002  7.959478519265982E-003
  6.807413609513299E-003  4.426913092326415E-003  3.930225273175371E-003
  3.545519780889504E-002  1.034041211623669E-002  5.000303066779004E-005
 -3.751283343547188E-002  1.783412820249744E-002  1.519011718613314E-002
  4.345722766477762E-003  6.740979957063359E-003  1.129929072911870E-002
  1.707154384798559E-002  1.073545214770264E-002  1.289595439488436E-003
  -1.05192018452554       3.533826374057243E-002  2.011184506221514E-002
  1.181010725881008E-002  4.228202154647457E-003  5.690439443616723E-003
  2.206268603569542E-002  1.282778925454240E-002 -4.731414885349109E-005
  -6.57945462849516       2.508191943791424E-002  1.902363722330877E-002
  3.419241099520106E-003  1.398721376023556E-002  7.452995121272976E-003
  2.462287801772781E-002  1.269591926302848E-002 -7.663133130898097E-004
   1.16464329371657       2.750163934657504E-002  1.986775920471104E-002
  2.978464854428262E-003  1.476710448048075E-002  3.182785997422695E-003
  2.739999000096605E-002  1.131250689172764E-002 -7.634890619610972E-004
   23.1647504069112       2.844394795752057E-002  1.272589509394737E-002
  7.545584076347653E-003  5.949702896102096E-003  4.754636634291042E-003
  2.569750750668785E-002  1.121103689107329E-002  1.944635593114859E-004
   15.3246085046463       3.685315068227181E-002  1.114114373223314E-002
  8.987480437947145E-003  3.371821528606365E-003  5.099821981228506E-003
  2.826949260169814E-002  1.102292014591109E-002 -6.462268216092821E-005
   4.88936388594240       3.412304021061133E-002  3.270361951053861E-002
  4.234242685966214E-003  6.749089737843285E-003  1.987321005030565E-003
  3.365497417132204E-002  1.134567386314067E-002  4.720724878959627E-004
  -2.84261745887564       2.901924653757526E-002  1.071905917723089E-002
  1.045258284532087E-002  3.733150718725805E-003  2.909524441404559E-003
  1.873911197720511E-002  9.335096818167255E-003 -2.253314547532748E-004
   3.81432561992707       2.202337471692631E-002  1.040062180484811E-002
  5.532699789190221E-003  4.485938314927996E-003  9.931643854559380E-003
  2.025458442326738E-002  1.022617000398722E-002  1.016658436815285E-003
   6.47855734870678       2.006079636535881E-002  1.060616249712835E-002
  9.050122096004105E-003  8.947898747984731E-003  2.566384988778423E-003
  1.774883904600107E-002  9.604224071807015E-003 -4.953860236723863E-004
  -5.61996066417635       1.859286217906663E-002  1.201093519678358E-002
  1.165147223523055E-002  9.520809634228836E-003  2.618666953134142E-003
  1.216818910507837E-002  9.613480794571735E-003 -7.303698177024838E-004
  -9.57382832363913       2.130039180842465E-002  1.353791832354581E-002
  9.712092358564480E-003  4.508814107071948E-003  2.749458568240297E-003
  2.121408190283978E-002  9.503078996033136E-003 -3.526902842519125E-004
   2.25555277688563       3.695550722358798E-002  1.091150447549733E-002
  1.088536986796747E-002  2.236891784301449E-003  4.665514663833844E-003
  1.413089700263616E-002  9.300797941604566E-003 -4.364196219315742E-004
   14.3953431882237       3.645583268077661E-002  2.290062851701920E-002
  5.343964982184665E-003  3.320261647071566E-003  1.688552025807977E-003
  2.614866373842894E-002  9.316848792647400E-003  3.600805395258448E-004
 -0.990649595275248       2.579037089318779E-002  1.989973829100121E-002
  1.876625971902645E-002  3.042156567674210E-003  2.878888557871279E-003
  2.458152678917981E-002  1.129231516702683E-002 -9.215546563798264E-004
  -11.2490920857941       3.310516142210436E-002  2.524045673494257E-002
  4.135952552655465E-003  7.029020988027667E-003  2.942400600473536E-003
  3.302882166065325E-002  1.153921764044962E-002  4.937720756186907E-004
   9.59701860582103       3.668123250021035E-002  3.156102682800650E-002
  4.972295473712742E-003  5.064911336859659E-003  1.634745784265435E-003
  3.184882548874619E-002  1.072040627983361E-002  4.781037312079214E-004
   5.30343587901780       3.073726609089050E-002  1.186252852437908E-002
  4.342842302190046E-003  4.622758554430732E-003  6.217913618514289E-003
  1.473689322821310E-002  9.356097372977110E-003  8.031551661647812E-004
  0.936675092152921       3.518558149085140E-002  3.070783329308538E-002
  5.341472057928853E-003  4.143651613252710E-003  1.645989513322801E-003
  3.393428493962176E-002  1.049431214998602E-002  5.745841778268563E-004
  -5.98116034692222       2.337821476135639E-002  1.314626248934969E-002
  6.001196639741299E-003  5.790064240153528E-003  1.234531894344162E-002
  1.875204312552510E-002  1.162824834502179E-002  1.521166993320430E-003
  -5.06883352672432       3.373805682556182E-002  1.628264832915092E-002
  6.302218595969526E-003  9.702011974378123E-003  4.044556409573088E-003
  3.148794317088819E-002  1.274097297681582E-002 -1.882531624548505E-004
  -10.4302053559825       3.674029417962429E-002  1.597659842255662E-002
  1.212546907820271E-002  7.193157773555513E-003  3.194331331038977E-003
  2.416895964516364E-002  1.257420394856401E-002 -7.104220679517160E-004
 -2.182577389355031E-002  2.120626042978385E-002  1.499705608611681E-002
  4.715167939575543E-003  1.357688375064241E-002  1.327387820347217E-002
  1.577651832269498E-002  1.273393790120660E-002 -5.549351124189707E-005
  -2.75097111204973       2.984188205408522E-002  1.772795239513583E-002
  4.858737029342398E-003  4.482834923291247E-003  4.158231907060657E-003
  1.808187995895118E-002  9.763799874925523E-003  7.516263197828596E-004
   4.97736861299686       3.627354135606252E-002  1.814344676811949E-002
  1.335434658545450E-002  3.285354477909500E-003  5.390190463367489E-003
  2.738680884550780E-002  1.273337009794729E-002 -5.907988273314576E-004
   2.44922902609967       3.642460784854241E-002  1.206829790652867E-002
  4.677043034860219E-003  1.029417445996803E-002  1.126022192273252E-002
  1.626918317377332E-002  1.253389587999227E-002  3.660431200604684E-004
  0.707724528863967       2.948992187653741E-002  1.788534774851432E-002
  4.197642238373437E-003  7.867569081627931E-003  7.230269516440026E-003
  1.805782868129382E-002  1.146760790382673E-002  6.566295923244764E-004
   9.99720201514229       3.685883519825978E-002  1.550836602937072E-002
  6.758973249525358E-003  5.758468299160793E-003  6.056844879034040E-003
  1.640155838208284E-002  1.141312272134407E-002  7.032316705300460E-004
   1.03873144387649       2.611352873983385E-002  2.210996025601153E-002
  5.132453537467947E-003  1.404976270542281E-002  4.840511898432260E-003
  2.355277493335794E-002  1.296373522630196E-002 -4.428908797458660E-004
   1.66519769715062       3.395240592818907E-002  9.191668006347430E-003
  8.825297612068456E-003  9.150994532719716E-003  4.596111863914730E-003
  2.290679930784381E-002  1.176620083153603E-002  2.596579189448773E-004
  -6.53559226378759       3.457915389999608E-002  7.434256444706881E-003
  3.353765783471853E-003  5.334804792677834E-003  5.105769723832753E-003
  2.725313650027968E-002  9.283180887538192E-003  2.791479205735369E-004
   13.1232324834280       2.187859893394318E-002  1.667956799931740E-002
  7.445301018568306E-003  4.178605853508805E-003  8.709668914667654E-003
  1.867337556083402E-002  1.107619030223722E-002  9.118672572289226E-004
   4.13555229326660       1.967435115916004E-002  1.472497800360771E-002
  1.433917078673894E-002  6.058519740080130E-003  2.812649339505392E-003
  1.551079499916010E-002  1.015701002619672E-002 -6.842725987543696E-004
  -25.9639471819961       2.345524899120146E-002  2.022424887794027E-002
  2.953478466916569E-003  8.008913057609939E-003  2.980786748434207E-003
  2.133357196409777E-002  9.452986843191263E-003 -4.706166547163452E-005
   10.1208575415424       3.344154120341392E-002  6.695404301789621E-003
  5.100966180107600E-003  4.338695334575977E-003  4.632030616945824E-003
  3.221171537975127E-002  9.509185674821121E-003  1.964660542699310E-004
  -38.2809060777579       2.991320186052325E-002  2.236936211326495E-002
  3.928554204362214E-003  8.424329630770165E-003  1.972628055221339E-003
  2.847796361164533E-002  1.037066144023788E-002 -2.693159079910695E-004
  -8.84246948942353       3.421324256699083E-002  1.278294021375112E-002
  7.614172936371397E-003  5.346646941776215E-003  9.588016155063972E-003
  2.738568800292697E-002  1.293094531695826E-002  9.722046969000420E-004
 -0.949406843066724       3.608891964970892E-002  1.955660754058653E-002
  9.495450873670059E-003  3.207014632019330E-003  1.724558095543368E-003
  2.036504072850492E-002  9.542038717743388E-003 -3.582138358924738E-004
  -2.93706341233002       2.938606713403765E-002  1.071588542408096E-002
  1.038416655835559E-002  2.492864527155052E-003  7.522902586110067E-003
  1.115954716365258E-002  9.387399708617563E-003 -4.999154079550088E-004
  0.580708442901065       1.097393689302870E-002  1.097393689302870E-002
  1.097393689302870E-002  1.097393689302870E-002  1.097393689302870E-002
  1.097393689302870E-002  1.097393689302870E-002  2.299183760045094E-003
   1.10233455893275       2.718398310061402E-002  2.186851543866361E-002
  6.164462796891664E-003  1.932639182337454E-002  3.087847630597953E-003
  2.248042740723198E-002  1.303986632039333E-002 -1.393528717689659E-003
   1.09987050487553       3.694973344652861E-002  1.797015471561416E-002
  1.206995378807274E-002  6.115213968292100E-003  2.357999570833687E-003
  1.839576157482233E-002  1.133940623195141E-002 -8.874600948070568E-004
 -0.580278261755104       1.893249544178225E-002  1.102321549103057E-002
  8.693754897582106E-003  3.075950089554277E-003  9.532364983408700E-003
  1.291316539533414E-002  9.393397523321571E-003  6.112959060354243E-006
  0.405095010402629       2.328299882101215E-002  2.124704507183780E-002
  1.701444770697476E-002  6.634649562580580E-003  2.643780759051537E-003
  2.167992426510285E-002  1.213974086666608E-002 -1.302810514048704E-003
   6.99175998252661       3.665822393538051E-002  8.098231295277428E-003
  3.629340989653343E-003  7.158922081449486E-003  2.307507593396829E-003
  3.562869461522193E-002  9.268938683626216E-003 -2.418750025918976E-004
  0.251726643425543       1.505909922701995E-002  1.087743433212751E-002
  3.627290217655280E-003  1.003477947642819E-002  8.256905645101849E-003
  1.427363708897854E-002  9.428905052381056E-003  1.833462584693506E-005
   11.6811947473438       3.682242910581117E-002  1.434652140246107E-002
  6.167598220663944E-003  4.938248830806040E-003  6.049499988991375E-003
  3.154742024026482E-002  1.205605544956909E-002  8.602878261426215E-004
  0.610652328247149       3.668562499176237E-002  2.060674411525715E-002
  5.192496708314437E-003  6.865221779741028E-003  4.484034015815025E-003
  3.437661927201422E-002  1.267879638852430E-002  7.490094556471674E-004
  -3.69117562980020       2.886559487591494E-002  1.319236441944370E-002
  1.090183037003722E-002  4.638872513516966E-003  1.306638476916538E-002
  1.582153974568253E-002  1.258934687231471E-002  3.847384295705296E-004
  -14.4925395689919       2.643610485780918E-002  1.569434914615339E-002
  8.175442120995623E-003  4.234408527361793E-003  7.897249166536334E-003
  2.477628940031072E-002  1.187935372413693E-002  6.473059478407586E-004
  -7.23191393007573       3.683232929304520E-002  1.218794743375377E-002
  7.826784279713913E-003  4.179646472759493E-003  1.926418104334241E-003
  2.370477406475834E-002  9.355740637328957E-003 -4.589987299801899E-004
  -3.02684209008594       3.500721810106059E-002  1.344983811713502E-002
  6.892627737630989E-003  1.159455923655430E-002  2.660052945628563E-003
  1.352579419142650E-002  1.051786995331773E-002 -9.060188510283602E-004
  0.748246757877940       3.549063650314035E-002  1.239880637277126E-002
  3.108122078453186E-003  1.152018754361722E-002  3.257801480100313E-003
  1.275776781365985E-002  9.318766554575909E-003 -6.294085151154446E-004
  -16.9261430614351       3.110901980670469E-002  2.600238452171028E-002
  1.009468962541558E-002  4.791336953039465E-003  4.274548500425058E-003
  2.830898442058685E-002  1.295817839119276E-002  1.903080954600881E-004
 -0.840726834016830       2.415184890125835E-002  2.340458904725843E-002
  8.733446636178541E-003  3.234853939024876E-003  1.987353854244644E-003
  2.409299409044166E-002  9.562606556949706E-003 -2.131420086698449E-004
  -1.63402452970162       3.071411259978673E-002  1.235837385158879E-002
  1.124265149117642E-002  1.179255832117744E-002  6.104433331535010E-003
  1.628739083407262E-002  1.307812525510527E-002  4.836322560204357E-004
   5.42215743681432       2.602597961816956E-002  2.086474910959253E-002
  1.124367399423730E-002  7.383817022226998E-003  4.525675020509116E-003
  2.090949170443527E-002  1.273520804032746E-002 -1.436767296738956E-004
  -22.9297002032477       3.508761192292131E-002  2.660778376351014E-002
  4.413656069798589E-003  4.090275389896799E-003  1.334000681885467E-003
  3.137318096270360E-002  9.434915743370050E-003  4.084999484446600E-004
   3.44110250283327       2.494479723334935E-002  1.427630558309340E-002
  1.383426600224416E-002  4.194929319695961E-003  1.249056720783673E-002
  1.528748845930697E-002  1.257088386815592E-002 -3.629095840283359E-004
 -0.635881423430762       2.915198746651624E-002  1.721311216544291E-002
  3.183851867995460E-003  1.438105445567369E-002  2.662913626361985E-003
  1.734226171687481E-002  1.009924701441309E-002 -8.453195545072115E-004
   3.10082243645409       2.781704303895410E-002  1.065294477952493E-002
  7.093280955831074E-003  9.058428025540860E-003  8.109093746903011E-003
  2.550218613088383E-002  1.256623166147727E-002  5.158084111363484E-004
   2.53132596214455       3.565069205062334E-002  1.649263643240908E-002
  3.330600358202943E-003  1.481976814568669E-002  2.951094962094959E-003
  3.013758629809036E-002  1.171212249409250E-002 -7.960413900102715E-004
  -6.70068683503815       2.141080322807572E-002  1.395884239068448E-002
  2.401663189041759E-003  1.179155257614888E-002  4.695405351839595E-003
  1.824120234310653E-002  9.477970110344500E-003 -6.234071059521745E-004
  -3.29794543149769       3.679078236887074E-002  1.043139017238156E-002
  4.139477948976023E-003  5.654498475160973E-003  4.817115591790915E-003
  1.515907866163082E-002  9.321378119661168E-003  3.308131013916600E-004
   5.70872942455301       3.367483463244054E-002  2.627012232604399E-002
  6.830920193811236E-003  7.622931697087028E-003  2.818286088523139E-003
  3.358359813975320E-002  1.278145174349369E-002 -7.271646114803954E-005
   12.1967944744110       3.435642144971957E-002  1.628561878841394E-002
  1.560530644905389E-002  3.991374212835496E-003  3.947584300438968E-003
  2.569549222774388E-002  1.234238856810195E-002 -5.537236520558720E-004
  -7.93744801281989       3.431187097753179E-002  1.176180548197734E-002
  1.163486969771337E-002  3.156970673019041E-003  7.000600763780842E-003
  2.533257191299873E-002  1.174791628875456E-002 -4.210198962284470E-004
   1.86237650277672       3.240086223005913E-002  1.545895180806533E-002
  4.126928436066203E-003  1.482771794935186E-002  5.026499209530233E-003
  3.199524092811193E-002  1.304562262600126E-002 -5.148057483791253E-004
   13.4383652289508       3.318573591251961E-002  2.437232816986246E-002
  8.447774787421281E-003  4.447192289811152E-003  4.765505051705858E-003
  2.543600173574204E-002  1.242717500395848E-002  6.110281404625296E-004
  -13.5685353999621       3.024224649579635E-002  1.831890700534758E-002
  8.076471136155658E-003  6.112953143676247E-003  7.043526386071529E-003
  2.404761043906416E-002  1.291144150877945E-002  8.698797188132646E-004
  -2.54152659001143       3.277864864534536E-002  2.860275987245409E-002
  4.060224255128164E-003  1.093207626001892E-002  2.730725321672513E-003
  2.987210558567715E-002  1.225930693887492E-002 -2.944149740572908E-004
   11.2226320126906       3.488112827960550E-002  1.305383886741767E-002
  1.041971617391145E-002  5.781436964571529E-003  2.725859488385998E-003
  3.460855519532704E-002  1.171703961885614E-002 -6.425823770812850E-004
   4.43273045394316       3.672753032595873E-002  2.070322324037762E-002
  5.232043528782457E-003  1.075514629166753E-002  2.670129315015766E-003
  3.555522836444703E-002  1.263161425861730E-002 -6.365235501776308E-004
   5.36973311492522       3.253504463190227E-002  1.334808858121360E-002
  9.411675075600104E-003  6.322401120902603E-003  1.054828713630966E-002
  1.739800787455412E-002  1.296184490992348E-002  9.069759469756648E-004
   2.02237558250360       3.603327135521789E-002  1.895722111211266E-002
  1.692746222151320E-002  2.699021521342279E-003  2.505857398341198E-003
  1.982808225553227E-002  1.075851357568668E-002 -6.757078833835058E-004
   3.66361129071931       2.508276697339122E-002  1.593439482066030E-002
  3.748830102561198E-003  1.319827675051266E-002  9.572366408580116E-003
  1.896330685233829E-002  1.237398443925422E-002 -5.322663222176874E-004
   3.49716542225339       2.542816521725320E-002  1.078352307949429E-002
  2.775171190261216E-003  1.017280940987818E-002  9.005387258380987E-003
  1.179447864218179E-002  9.679017033277618E-003 -4.567087392809637E-004
   3.59634182092052       3.203902595208640E-002  1.031549230993975E-002
  5.869799344594905E-003  9.947914432331277E-003  9.995207517861223E-003
  1.195858066721570E-002  1.149474484629948E-002  5.815870608201538E-004
  0.129317197653003       3.672709064709601E-002  2.004389302481241E-002
  1.531510678420752E-002  3.789411791402370E-003  3.315032822374161E-003
  3.215478400587660E-002  1.287455748314091E-002 -7.696823900893792E-004
  -3.72680224654107       3.513065599108108E-002  1.605961469367925E-002
  3.987758738555953E-003  3.978317975859568E-003  2.262291122555959E-003
  3.130243776032262E-002  9.268214293735300E-003  4.603249057902273E-004
   3.73610325797014       1.898656383525511E-002  1.526833532084629E-002
  2.597590419156871E-003  1.436173033347012E-002  3.632947664841036E-003
  1.772624790785419E-002  9.414889868278372E-003 -6.425804032217522E-004
   5.35890196188313       2.499779054545307E-002  1.486855558508708E-002
  1.243372182270830E-002  4.977142888479000E-003  7.141003020140267E-003
  2.314613989165252E-002  1.249294731912765E-002  3.135015509320196E-005
  0.617322772753447       2.110060004924634E-002  1.653468734609669E-002
  1.555715504317762E-002  3.068582370356201E-003  8.771028869954400E-003
  2.072685131361606E-002  1.202791744193714E-002 -1.095811234660614E-003
  -2.52906799030966       3.398830050096270E-002  1.674583459742655E-002
  4.808692194674064E-003  1.646452693053883E-002  3.973494855519634E-003
  2.311573800554722E-002  1.267113399254607E-002 -7.938446503790947E-004
  -2.22147339089559       2.659441669610279E-002  1.471669131686125E-002
  1.342469056183237E-002  4.090769074143000E-003  9.873122165783756E-003
  2.340003181431135E-002  1.306161292342037E-002 -3.405481934566713E-004
   5.52187110569244       2.568038499494643E-002  2.100937940735808E-002
  1.110650214720653E-002  4.184386211454711E-003  7.557210723502531E-003
  2.157519839462401E-002  1.264513174946709E-002  1.279318768581651E-004
  -17.0547775760661       3.151538733620805E-002  2.142685933652515E-002
  1.122442780347618E-002  3.407231368646636E-003  4.282051696607296E-003
  2.719161871700352E-002  1.201403783592783E-002 -2.816219734458584E-004
  -17.5589194153071       3.075154772974429E-002  9.884241504578992E-003
  8.668825541474448E-003  6.018026117029539E-003  3.227438193427929E-003
  3.026958524939915E-002  1.075676077912901E-002 -1.766822822157117E-004
   67.1052071739660       3.133726144610666E-002  2.341097742251800E-002
  3.662434752552314E-003  5.643317424835636E-003  1.746385428716643E-003
  2.979333888074330E-002  9.612596359935440E-003  2.518441502744905E-004
  -30.4969040362281       3.203671908679243E-002  2.207097448553246E-002
  4.004979410760988E-003  4.475098036376727E-003  1.980272054198461E-003
  3.190333492451332E-002  9.636194430709020E-003  5.384079700093047E-004
  -3.29965713120639       2.652982276334035E-002  1.631755167819977E-002
  1.274988727828413E-002  4.242194659484028E-003  1.129733876128518E-002
  1.696038982938858E-002  1.284250403623303E-002 -1.311210605567701E-004
  0.111144032357970       2.259969757647999E-002  8.152632243176723E-003
  3.944076701568614E-003  7.743072578086747E-003  5.204597709904388E-003
  2.192054951202559E-002  9.287873553390216E-003  1.164219183619383E-004
  -3.38445791382243       3.577298587633610E-002  1.276979600778612E-002
  3.068443282569327E-003  1.268812326827852E-002  7.188616255620480E-003
  1.884858515201698E-002  1.157878836682543E-002 -7.191677545294848E-004
  -2.57510456213227       3.146111723457407E-002  1.838200624174851E-002
  3.020412606296805E-003  1.801009738015036E-002  4.650175086915296E-003
  2.811598319231274E-002  1.265790973311572E-002 -1.053830778634042E-003
   7.71979038339508       2.401778180361970E-002  1.558409957564178E-002
  8.690168257096748E-003  1.042968998174420E-002  2.704689621336559E-003
  2.343264119307126E-002  1.136079731748897E-002 -9.026913643292485E-004
  -1.27954724403043       1.886809280905925E-002  1.357116612584703E-002
  6.451176796363337E-003  1.107023234756660E-002  5.954848798996775E-003
  1.816102603170716E-002  1.120362752138658E-002  2.548659368844346E-004
   5.09640782465177       2.419742679736819E-002  1.477297700792258E-002
  1.036803348364100E-002  2.708044299943362E-003  6.266712818049518E-003
  1.483447563264001E-002  9.885156721698138E-003 -3.740628097051045E-004
  -3.53252498673355       3.545654592228113E-002  1.471690155525786E-002
  1.406457616319963E-002  4.053961108653525E-003  7.796613682935420E-003
  1.948301119825917E-002  1.285820036409991E-002 -3.330602178954170E-004
  -5.82573319571394       2.924073093707062E-002  1.937323384532676E-002
  1.914744804870784E-002  4.614833132921561E-003  3.545158143983939E-003
  2.403597366193871E-002  1.273480883209800E-002 -8.759585817656705E-004
  -6.20936083984886       1.798548559941824E-002  1.632003114564953E-002
  2.566548107918514E-003  1.188979512607935E-002  5.869217118318529E-003
  1.665484326529496E-002  9.780955346975595E-003 -6.899966787973093E-004
   2.00191117478764       3.660598073651013E-002  1.148124884374883E-002
  3.786906544779309E-003  1.136868888787374E-002  5.254629844321700E-003
  1.152826893234935E-002  1.015407567119061E-002 -3.849155077737771E-004
  0.671330353961212       3.554452799887127E-002  9.006218102761294E-003
  4.178892122881404E-003  4.927893888639876E-003  8.872347360118731E-003
  1.188630970018042E-002  9.412114813098810E-003  8.782593420746758E-004
   1.29948540990415       1.738125326797346E-002  1.431654505293960E-002
  1.407644126684446E-002  5.388180461378953E-003  7.181904581418633E-003
  1.522464703833642E-002  1.128340552301632E-002  1.196869408115168E-004
  -1.34875480529823       3.671473229824956E-002  1.042545516172582E-002
  9.904528630345369E-003  2.991689523699563E-003  4.252849945686985E-003
  1.909517708369139E-002  9.863890568851966E-003 -1.714691260980201E-004
  -2.77470123571980       1.620896388768056E-002  1.494870326695035E-002
  3.862605561686089E-003  7.406033775567586E-003  8.519906406175694E-003
  1.576915516901480E-002  9.881996127949931E-003  6.584793817375549E-004
   3.59231215721890       3.593209227454135E-002  8.353012870400025E-003
  7.543802338862697E-003  3.850160197146159E-003  2.274515023195420E-003
  3.267727885658467E-002  9.302255029293471E-003 -2.681822498082356E-004
  -4.01112983365637       1.985830822739771E-002  1.690818201304250E-002
  8.094849121828717E-003  9.878245791481829E-003  3.415319248779024E-003
  1.693205093211795E-002  1.076080521145991E-002 -4.501185923963139E-004
  -10.9303799726469       3.627379041715832E-002  1.348635173999722E-002
  5.641538240769878E-003  6.263697134168210E-003  3.644156700674135E-003
  3.618960160540062E-002  1.147227174696649E-002  1.064257161737035E-004
   4.58555064783899       2.938591204084974E-002  1.058821410307705E-002
  1.039716839891506E-002  2.897532943941847E-003  2.998200658726625E-003
  2.885541438680083E-002  9.656777537183442E-003 -3.309540452624412E-004
  -3.78153666020113       3.464097285186513E-002  1.528591679943916E-002
  7.835051838297939E-003  3.553621674714465E-003  6.477980813331103E-003
  1.539839779136080E-002  1.066395502202802E-002  4.400408690975341E-004
  -6.78053962929227       2.960379451600675E-002  1.145034196877337E-002
  5.302631672911264E-003  6.004266806001688E-003  7.927692027000482E-003
  1.955667195854890E-002  1.089581783983755E-002  8.043620886752777E-004
  -5.03857859420880       2.166159612250834E-002  1.503147561132227E-002
  1.122431552682985E-002  1.317027865444566E-002  3.751787249286732E-003
  2.156699892784127E-002  1.254331908202061E-002 -6.892046754832207E-004
  -6.69361220445882       3.328074308862133E-002  2.912470114990478E-002
  7.333751332076725E-003  5.082297881467578E-003  3.518686353160075E-003
  3.284797992690396E-002  1.268980656296981E-002  7.409750545320593E-004
   4.00207232783610       3.332125611104243E-002  2.280936055596500E-002
  3.913145195930424E-003  1.195086680360912E-002  2.453190255891869E-003
  2.811153434584639E-002  1.161170349222988E-002 -6.469971215242697E-004
   4.52644152504813       3.174518479427449E-002  1.148383532718174E-002
  1.128382466364705E-002  3.546574196277123E-003  1.071917794684470E-002
  2.124291958693264E-002  1.221521119493763E-002 -2.698808603058870E-004
  -6.70158670337157       3.453187708799868E-002  7.524424124651744E-003
  6.446612381988497E-003  3.294529266161730E-003  5.975967131535448E-003
  2.867185292903768E-002  9.907111640925620E-003  1.969073218354908E-004
   3.59167222420720       1.665895813450493E-002  1.497606794311991E-002
  1.269650594877938E-002  5.241332162280218E-003  2.818639516151192E-003
  1.593952791206579E-002  9.523160171616607E-003 -5.568876596039078E-004
