# Supplementary material for: Four-Body Nonadditive Potential Energy Surface and the Fourth Virial Coefficient of Helium
Source: J Chem Eng Data. 2023 Nov 29;68(12):3257–64. doi: 10.1021/acs.jced.3c00578 (PMC10726306; doi:10.1021/acs.jced.3c00578)
Supplement: Supplementary file 4 — je3c00578_si_004.zip [file je3c00578_si_004.zip › data/e_05_1_qz.txt]

           7         281
  2.779814961605285E-002  2.103924841796934E-002  1.037689475573951E-002
  1.298932432772386E-002  8.321499452189126E-003  5.917419431048120E-003
  1.543315107173225E-002   43.0858610683109     
   43.5774449505222       1.810570627871593E-002  1.307982459619339E-002
  2.717550879837619E-003  9.614646847458145E-003  9.304478748438087E-003
  8.845674050009427E-003  8.936316982609717E-003
  -131.498234631714       3.698549653410198E-002  1.498510805245055E-002
  3.222020288505190E-003  1.150178550585817E-002  2.780076722942440E-003
  1.029803754735709E-002  9.153053903346744E-003
   29.8132799035097       1.900277789834750E-002  1.712893653139389E-002
  3.098127675621117E-003  1.417086191731370E-002  2.142950256026223E-003
  1.326624886437710E-002  8.605984311166158E-003
  -30.4521301803252       2.315512040839958E-002  1.020009820326130E-002
  8.848701047178650E-003  9.548852505463650E-003  3.347925589447869E-003
  6.958694493489117E-003  8.801653726423895E-003
   60.2443135189788       2.267748341378121E-002  1.881749223574524E-002
  2.784817499021379E-003  1.438413008220801E-002  9.567614287707568E-003
  3.105350761551418E-003  8.932202171241856E-003
   2.08246751422335       7.111970870354038E-003  7.111970870354038E-003
  7.111970870354038E-003  7.111970870354038E-003  7.111970870354038E-003
  7.111970870354038E-003  7.111970870354031E-003
  -35.4172409907261       1.425897696751094E-002  1.374390898031507E-002
  2.423940364679029E-003  1.158633012730732E-002  6.728439656463396E-003
  1.157146065340519E-002  8.682834076650355E-003
  -27.2252838703542       3.382218248251441E-002  1.335680233817717E-002
  5.199448074846682E-003  1.299738249276070E-002  3.586985717234216E-003
  2.163561890516961E-003  7.866279507275888E-003
  -4.59235902207795       1.623874423614563E-002  1.551581164920886E-002
  6.886782001688845E-003  1.461142911396836E-002  2.084421708649387E-003
  9.592966650219949E-003  8.929539903375739E-003
   30.8748687311301       1.695339987227877E-002  1.317214979769193E-002
  2.362007132757655E-003  1.159397018159909E-002  2.048794735666755E-003
  8.538702264960932E-003  6.890004862677912E-003
   89.8017893398633       2.330774465923666E-002  1.819448177271173E-002
  2.938471676484232E-003  8.285485473574465E-003  6.903709043706160E-003
  7.163191081484139E-003  8.940148606619312E-003
  -1.39391685544960       1.770706481371986E-002  1.380268240092578E-002
  2.699672884809741E-003  9.411205110792634E-003  9.325237725388492E-003
  1.553225908732952E-003  6.693606312738958E-003
  -13.6472171927479       3.582875269169614E-002  1.669099531051487E-002
  3.025183647818353E-003  1.193858888771463E-002  5.671055195092463E-003
  4.795959432946849E-003  9.151515230757565E-003
   1.87976852516475       1.764623299076783E-002  1.276385415915742E-002
  1.059542507140191E-002  1.106422150887726E-002  1.064716376514731E-002
  2.071682797935019E-003  9.138432615445677E-003
  0.435465515641771       1.101493312581877E-002  8.705861001596369E-003
  2.318603909055121E-003  8.410454090691055E-003  7.018435033264265E-003
  8.272968629040499E-003  6.907012001087183E-003
   3.22477781709458       2.753079254959512E-002  2.471345612159815E-002
  3.881175906706626E-003  9.580129551857530E-003  9.313241399961024E-003
  2.340279709328884E-003  9.055433712352798E-003
  -25.8307289546082       2.233199432402945E-002  2.072180784194948E-002
  2.950381284661292E-003  1.673520275072950E-002  3.404408830736789E-003
  8.097015369384862E-003  9.258454379392676E-003
   7.01808928424423       3.528534429590593E-002  1.004805796781351E-002
  2.677708855600459E-003  8.476895196521964E-003  8.367116413891137E-003
  6.530530091945500E-003  8.720341331298386E-003
  -17.1106408257636       1.999181910353965E-002  1.473754297010641E-002
  2.462639081093037E-003  1.299490825007817E-002  6.952937362451947E-003
  7.717208724740356E-003  8.926474959151399E-003
  -9.30309410153795       2.646425839846590E-002  2.374969171531757E-002
  3.644287546861291E-003  6.937661521453521E-003  6.414500812714182E-003
  5.569941037213696E-003  9.099680666038928E-003
  -12.7723673032966       2.364012368896934E-002  1.237837835435909E-002
  4.763598367560642E-003  1.231027917013485E-002  2.638214654384714E-003
  1.177972422272364E-002  9.005205573560160E-003
   8.86587510323174       1.339402935660450E-002  1.238601172293831E-002
  1.083277620230987E-002  1.102304677964197E-002  2.232672106819127E-003
  9.525131984175600E-003  8.658247920504826E-003
   29.5805987137434       2.307459154803205E-002  2.189302608656484E-002
  3.933573978460366E-003  9.676783021294802E-003  1.914054705053038E-003
  9.516146877585431E-003  8.395803601264245E-003
 -0.145370004435028       9.042245367936142E-003  9.042245367936142E-003
  9.042245367936142E-003  9.042245367936142E-003  9.042245367936142E-003
  9.042245367936142E-003  9.042245367936141E-003
  -37.0282911683709       2.289146866434709E-002  1.849268240072375E-002
  1.163923691940989E-002  1.635052260230258E-002  3.162063132003589E-003
  2.426788939650257E-003  9.229723901263876E-003
   54.6541675939875       2.971274290742623E-002  1.151132849399988E-002
  6.839148607069480E-003  1.149006181066505E-002  2.425615523850668E-003
  8.301475817253256E-003  9.027378351008126E-003
   41.2859285330066       1.418080038503522E-002  1.262567805649820E-002
  3.464257795819892E-003  1.155294739713692E-002  1.796039769422012E-003
  1.039786568213857E-002  7.151872567921659E-003
   201.410395261896       3.431518854233716E-002  1.567547372828237E-002
  3.186295450202513E-003  9.369994027949186E-003  4.042471854341899E-003
  8.991208300802663E-003  9.141825227549900E-003
   56.8156196761034       3.135212837562170E-002  1.818243180525583E-002
  6.147598552719488E-003  7.616843917408831E-003  2.619233040742845E-003
  7.073439037252782E-003  8.892708392132558E-003
  -59.8446229302020       2.623387380466563E-002  2.125655135051537E-002
  3.294761915996626E-003  1.373196894121774E-002  6.993803679033328E-003
  3.196362315433283E-003  9.089644958620021E-003
   1.48978053545435       2.656388973636908E-002  1.789784225243876E-002
  3.081496517205949E-003  1.308945066414794E-002  2.756912621076761E-003
  1.064613103141826E-002  9.086536508923193E-003
   1.73829216812546       3.272064832424700E-002  1.208650317527948E-002
  4.715864338832319E-003  1.164577214845508E-002  1.031839118749740E-002
  2.345920542612221E-003  8.983858609906819E-003
  -51.3558210166204       2.383543228589605E-002  1.652892115324923E-002
  4.214468503806836E-003  7.597110533723308E-003  5.764281549059810E-003
  4.586824209295941E-003  8.327590223084802E-003
   180.430161881703       2.211137161171937E-002  1.251501371671213E-002
  3.714757425481322E-003  1.045826082970293E-002  6.399339572754180E-003
  6.109716137289545E-003  8.654969102831563E-003
  0.871345702108562       1.140243873644058E-002  8.026423960702196E-003
  7.552502675202813E-003  7.830652941915919E-003  1.913046220242514E-003
  7.806853417951199E-003  6.575594636550761E-003
   10.8681214736464       1.613396996876549E-002  1.393923332700181E-002
  2.260148606352209E-003  1.371085934379435E-002  7.119871082662945E-003
  1.228028637224200E-002  9.207542622025632E-003
  -7.53733625918659       2.418923644299045E-002  1.678353070369000E-002
  3.531076009658058E-003  1.552020844323185E-002  1.280161309194675E-002
  2.078179601002076E-003  9.163111676925014E-003
  -3.30677567506429       1.655403077765092E-002  1.311246671538762E-002
  3.014337328849393E-003  1.284291638854627E-002  1.267106892348393E-002
  5.671529235297607E-003  9.193753358769844E-003
  -99.8517470117831       1.836251194576072E-002  1.758460966239788E-002
  9.844534013084114E-003  9.884211998693071E-003  4.531787352244515E-003
  1.699069912336381E-003  7.893697302372358E-003
   52.2378365002598       2.940866036602338E-002  1.262845486914848E-002
  1.012437555946365E-002  1.106041381978456E-002  2.440413202810827E-003
  6.032988226696961E-003  9.214960702456306E-003
   2.10703858519910       1.191237470784296E-002  8.634475921411351E-003
  5.207693693742509E-003  8.184268684596645E-003  5.768472501646782E-003
  3.187962027506530E-003  6.572626208820371E-003
   35.7978701769718       2.336302765845693E-002  2.292368953372491E-002
  9.735580861488378E-003  1.046058355667089E-002  2.500771038458366E-003
  4.525712211460974E-003  9.227457378422198E-003
  -28.3597755899181       1.493023988075272E-002  1.278109744989961E-002
  3.757585379618910E-003  1.159887015577351E-002  1.109576512065852E-002
  5.413643705191772E-003  8.907744123782108E-003
   44.9040008002693       1.642493262334727E-002  1.614675732433736E-002
  5.063895772034026E-003  1.451315110699873E-002  1.112842324878885E-002
  2.363345948115615E-003  8.946078827522894E-003
   33.7191157794641       3.098398566093172E-002  1.803744087143748E-002
  5.940895038196442E-003  5.995318345407494E-003  5.147849220054488E-003
  5.895962302077897E-003  9.194458168648436E-003
  -29.7266471422621       2.841460645304600E-002  8.629782353358822E-003
  2.953020541362710E-003  8.183738177088236E-003  6.920054393584647E-003
  7.506371183508166E-003  8.217061507112629E-003
  -21.1882163559518       1.618723635602117E-002  1.087494974214732E-002
  2.954734674878676E-003  8.599704605730486E-003  8.238976382789505E-003
  6.810049558145254E-003  7.942140882719072E-003
   17.5245093105434       3.009228761586608E-002  1.213440086363717E-002
  3.067114107339067E-003  1.195942578632200E-002  2.776353370729472E-003
  7.363588753955649E-003  8.058354062347945E-003
  -1.19875240115906       2.874271814393870E-002  6.544501014078117E-003
  4.626415646026806E-003  5.311166762899282E-003  3.643678937130791E-003
  5.055055844485275E-003  6.632605553216837E-003
  -149.146524483527       2.319967940855185E-002  1.763136916197652E-002
  3.289102822573372E-003  1.367099344081105E-002  2.629089039984335E-003
  1.247280867487281E-002  9.191841292143572E-003
   44.2732470835042       2.322905112002467E-002  1.365329173655686E-002
  8.602940004896722E-003  1.018399234146444E-002  9.134067151128444E-003
  1.698424179186243E-003  8.691419131894234E-003
  -3.35332793276917       3.648146664146492E-002  1.327973743583549E-002
  1.101141335731186E-002  1.211417966569309E-002  2.952673009650407E-003
  2.561409709761822E-003  8.875283000226405E-003
   41.4996573623543       2.917744663454221E-002  2.768671068242781E-002
  4.184393428223819E-003  7.858636822027381E-003  2.158063892337615E-003
  7.142517400513138E-003  8.617256036447550E-003
   52.9008581295659       2.771853538053827E-002  1.382509578549585E-002
  2.506917896286108E-003  1.130146027079051E-002  1.061572045568903E-002
  4.349739523230037E-003  8.912939753207305E-003
   51.7501513580514       1.936428496482274E-002  1.892606375796399E-002
  1.184123336557039E-002  1.272241917076171E-002  4.288108755208664E-003
  2.031470917041621E-003  8.851512103071469E-003
  -23.3641391731959       3.321286491707681E-002  2.719869099287936E-002
  6.768105256437324E-003  8.353513999574525E-003  2.267239981013486E-003
  3.305354062121348E-003  8.520878150814570E-003
  -31.2929309941587       1.672510451012025E-002  1.315533718274989E-002
  8.297999761956680E-003  1.312113158295305E-002  2.260594611821129E-003
  5.617246353943428E-003  8.200876693828020E-003
  -26.1243062630840       2.120239372215606E-002  1.919608811092732E-002
  5.280808633051286E-003  6.777868938274354E-003  1.428292434019452E-003
  5.433684046037147E-003  6.953718793115504E-003
  -8.62796653236237       2.444332553511979E-002  9.609840033689476E-003
  7.842734157736132E-003  8.330665626126313E-003  2.116145405640440E-003
  8.063440766680040E-003  7.998617436842945E-003
  -36.7070482540670       2.650764073264898E-002  2.649670793386249E-002
  3.344427738178486E-003  4.119928220807816E-003  2.995915453217805E-003
  3.246303399620482E-003  6.744485936473683E-003
  -8.17005509954778       2.217958627835929E-002  2.141448274635591E-002
  1.383652562714035E-002  1.395864547432878E-002  2.992485344283478E-003
  2.273894509673702E-003  9.244617582253969E-003
   12.9093811691095       1.975847699005875E-002  8.062462449209298E-003
  6.789919982758635E-003  8.015754593905572E-003  6.287332148306428E-003
  6.319100089272043E-003  8.372567282806024E-003
   83.1227225247292       1.699803789820200E-002  1.291614396185201E-002
  5.115232512625649E-003  9.265601792517730E-003  3.676830823124215E-003
  8.867761262713479E-003  8.351408365184698E-003
   8.34888749539885       3.521043673139573E-002  1.814612529525710E-002
  7.806561251568514E-003  1.048743124769753E-002  6.326406699399076E-003
  1.719361677676327E-003  9.103004573842844E-003
   138.851522089755       2.281965021889757E-002  1.860847107164347E-002
  2.629933837552592E-003  1.276460344874332E-002  3.994685901117350E-003
  1.084152165775630E-002  9.227642995555759E-003
   111.241591011842       2.363466082980756E-002  2.259004624706133E-002
  3.077589170272644E-003  8.884047785834280E-003  4.415710151129626E-003
  5.636986101475251E-003  8.447390896439099E-003
   42.1115961750048       3.146406534467963E-002  2.061993526311214E-002
  3.338738951083428E-003  7.141365339718661E-003  2.593552778200653E-003
  6.002982546410089E-003  7.887777833705298E-003
   54.5730612843445       2.944065794168583E-002  2.174995434062944E-002
  6.026129028113153E-003  1.080659968812784E-002  7.821304687666480E-003
  1.918258013721404E-003  9.248115879919316E-003
 -0.902851237997962       1.566442137137240E-002  1.369931091062006E-002
  1.841515265459720E-003  1.253883439391814E-002  5.739093317302251E-003
  4.868349788890949E-003  7.192476280785702E-003
   7.24804220098961       1.420280990022627E-002  1.314665773728031E-002
  3.547664011939174E-003  1.291584856810913E-002  6.254875131957898E-003
  1.645410216304207E-003  6.669981795053750E-003
  -42.4068870309160       3.646892607862152E-002  2.806642495104781E-002
  5.801636202750176E-003  8.314899057769954E-003  5.468006706807971E-003
  2.274036949414071E-003  9.219145800979151E-003
   32.9039838284480       2.562239193748408E-002  2.369629646678312E-002
  4.684018351234331E-003  1.307873057006512E-002  3.822425933611749E-003
  3.057655809249326E-003  8.703661660502982E-003
   124.206931169600       3.353312510952611E-002  2.801515573393065E-002
  4.329307441496949E-003  6.004726365703717E-003  4.253519166866927E-003
  5.580517355793616E-003  9.131320706382735E-003
  -16.0036121406039       3.655266351220723E-002  8.796803327129151E-003
  2.406858089224630E-003  6.881407944207839E-003  4.872822417427817E-003
  6.779347872831510E-003  7.485543997951625E-003
   37.5535388775795       1.477011488785126E-002  1.358981779961139E-002
  4.753719700155185E-003  1.089721315819878E-002  5.260567352767817E-003
  1.013719248798419E-002  9.063921461745127E-003
  -9.04723571997307       1.401526319491918E-002  1.352637778257478E-002
  1.868947687912066E-003  1.350062807492115E-002  1.282017800400385E-002
  2.578221911514303E-003  7.353453886172019E-003
  -81.1011601781330       3.142973340539824E-002  1.323695865366069E-002
  8.138551359614660E-003  1.144139831439182E-002  2.964207204091099E-003
  4.364288799194157E-003  8.912431272935537E-003
   23.7486271953309       3.563689431489408E-002  1.130194594405509E-002
  2.437330485738439E-003  8.530918440680067E-003  7.120629423114677E-003
  3.768801653389363E-003  7.797358314400225E-003
   14.1416623427926       1.343753443500013E-002  1.199935749978524E-002
  1.034673502254949E-002  1.102080847337592E-002  4.775742282128275E-003
  5.934093040049862E-003  8.970464525932715E-003
 -0.979094315479794       3.048880969223438E-002  1.272550855575893E-002
  6.035309221012693E-003  6.074919524562072E-003  5.865999843090406E-003
  1.172834172582598E-003  6.788477586453575E-003
  -66.1758345443984       3.432143405815423E-002  1.097172139144735E-002
  3.774201123693126E-003  1.046303709263430E-002  2.258446818279510E-003
  1.038979719947614E-002  8.390541504415806E-003
   47.9744811635653       1.757963405165052E-002  1.728500726279710E-002
  4.979729075135061E-003  1.364365223511410E-002  1.992340538549847E-003
  1.239223454074455E-002  8.937611885358920E-003
   4.19087045128757       1.834944892050284E-002  1.406729308015581E-002
  3.112564066312880E-003  1.282916000607431E-002  2.389834550882964E-003
  3.477726384653441E-003  6.639502744290818E-003
  -14.5931048145742       1.877480694720217E-002  1.187532055894443E-002
  1.069156144132783E-002  1.091455119449527E-002  7.514653457923993E-003
  2.018034676178576E-003  8.564149442630479E-003
   8.67841335667756       2.422506800604856E-002  1.057729814455822E-002
  8.181138513981567E-003  9.329622135066771E-003  3.944854014779578E-003
  1.256475206582469E-003  6.777721743585219E-003
  -32.0448027302791       2.594679256402951E-002  1.122051212411573E-002
  3.079623498020251E-003  1.035390632728346E-002  1.005693672949729E-002
  5.596078890775100E-003  8.974452438089055E-003
  -16.4483483386269       2.064021182205839E-002  1.962189755602242E-002
  5.792244421845861E-003  1.801116809360222E-002  3.289817204804230E-003
  3.357789578529746E-003  8.807341974742292E-003
  -58.5043156783221       1.546643670015536E-002  1.524559844600003E-002
  5.823836588622333E-003  1.189961998783633E-002  2.345624402026493E-003
  1.145683446518714E-002  8.718331023514511E-003
   25.6585991759739       1.723889748083998E-002  1.622272232112835E-002
  7.152399830538459E-003  7.763262361615913E-003  4.229395635771364E-003
  4.214175477832547E-003  8.072722668943650E-003
   19.2155424142783       2.550233008566170E-002  7.677696810441260E-003
  2.012538426190997E-003  6.644856426736501E-003  6.555779361921759E-003
  5.045577733125619E-003  6.651648719820494E-003
   2.77456034878197       1.338907125860373E-002  1.003499839332941E-002
  9.020353958422765E-003  9.594522412043545E-003  5.421587993937656E-003
  1.433380465435006E-003  6.698853019445051E-003
  -5.14356616980681       2.172985432742786E-002  2.084174234786837E-002
  2.831014211186103E-003  6.593318342519926E-003  5.231234820835668E-003
  1.979794440075241E-003  6.663619768879928E-003
  -8.37867168829237       3.437126681930522E-002  3.432479634952222E-002
  5.129162915201933E-003  6.320382092042939E-003  4.408670939011183E-003
  2.146016641451180E-003  8.441552989350001E-003
  -7.24629521747074       2.135975617550580E-002  1.710715852634061E-002
  9.363874291571844E-003  1.468860020285146E-002  5.947842612625731E-003
  2.001820010635128E-003  9.179783562005541E-003
   50.6522028969276       1.918881206019149E-002  1.650787967788859E-002
  2.848113741883936E-003  4.918016844020610E-003  4.398091885119557E-003
  4.551163396778849E-003  6.679524932063885E-003
  -22.2939405353393       2.933237850867942E-002  1.644730572668300E-002
  3.978076687228118E-003  1.632144769967412E-002  3.444447792888046E-003
  4.280386428106294E-003  8.791832590958604E-003
   22.3364420062591       1.434156342486397E-002  1.207191382030142E-002
  1.031428279181254E-002  1.047105700710028E-002  1.892077430942872E-003
  5.249384691970890E-003  7.553384303691312E-003
   30.3656019747616       1.119509664398924E-002  1.117064781960434E-002
  1.927407178345058E-003  1.059978043333407E-002  4.959047018441794E-003
  1.056631524986283E-002  7.152365885012314E-003
  -10.0418703973526       3.612434788426498E-002  1.076476986858152E-002
  2.404503622683264E-003  9.390894211994507E-003  3.611883909848301E-003
  3.981915173560350E-003  7.083161697268680E-003
   3.54146809858905       1.944997199832828E-002  1.580962545538059E-002
  4.545554456026894E-003  1.446171253866307E-002  1.330893271858009E-002
  1.920228185510001E-003  8.957576726393466E-003
   1.64656194625232       1.942285452172948E-002  1.605967412063170E-002
  2.567469959687885E-003  1.387171354571284E-002  1.336985281188280E-002
  2.272985940478908E-003  8.344521552092801E-003
  -11.6404761691902       2.836137108974284E-002  1.190867440313739E-002
  1.110430148557586E-002  1.152014686248168E-002  2.413790292861020E-003
  2.086494175212198E-003  7.755493463558472E-003
  -17.9250859815619       3.278694146438803E-002  9.632697193810708E-003
  7.417488464103360E-003  7.677224965847256E-003  5.361886184819459E-003
  4.222649121420408E-003  8.609318163762815E-003
   13.1343749583314       2.373562621448685E-002  2.364558877576409E-002
  3.925805482981300E-003  1.533842693529827E-002  3.257559880877207E-003
  5.526139518573179E-003  9.205112765906256E-003
   12.1045668211432       2.516362126495654E-002  2.431025220356011E-002
  6.006134101003704E-003  6.261328295539610E-003  2.410209105846206E-003
  1.701297958485301E-003  6.746986917273809E-003
   64.1549881701135       1.574598809982970E-002  9.597024338420921E-003
  4.927697113486990E-003  9.465924665146638E-003  9.116661503434455E-003
  3.115014491675594E-003  7.648358640277273E-003
   1.12185035567986       3.665471295411050E-002  3.620334140373394E-002
  4.807536624874648E-003  5.029589289370819E-003  2.124407070309561E-003
  4.280179321698220E-003  8.144020987973033E-003
  -150.544259655854       3.537360718964612E-002  1.257135050265755E-002
  4.117110198978736E-003  9.471212546280704E-003  4.307536178468744E-003
  8.321260209686456E-003  9.238034202275850E-003
  -23.8695013341344       2.322490133564161E-002  1.087925360030893E-002
  2.490715961050596E-003  9.251780509868740E-003  1.861931587821568E-003
  8.336368953973399E-003  6.698957024991536E-003
  -2.22356244861674       3.526023791869162E-002  9.082941003638843E-003
  3.494072881602525E-003  8.979461912168954E-003  8.622222361289313E-003
  1.141627791612078E-003  6.800480911138542E-003
   6.42273046835431       3.672250869908681E-002  7.764934353684711E-003
  6.768017921306223E-003  7.245595973829314E-003  7.213838250413506E-003
  1.513697787905913E-003  7.310861448534291E-003
   6.16643851342256       1.913206810089987E-002  1.841983262994783E-002
  2.455738435015013E-003  1.581125465197049E-002  7.023652277489880E-003
  6.266187900872977E-003  9.189539365331120E-003
   11.8949986148368       2.280555806383312E-002  1.643114691738603E-002
  1.455406034396615E-002  1.509575169505064E-002  2.361988317984365E-003
  3.093793585826022E-003  9.187967062797970E-003
  -114.349581608775       2.796193271072139E-002  1.414918350128973E-002
  6.023690592632591E-003  9.312524650802977E-003  2.856790075239670E-003
  9.189678191694957E-003  9.139053396199744E-003
  -10.3508273329340       1.348625773790949E-002  1.283755012088411E-002
  1.219617775870515E-002  1.227382929797752E-002  2.110092152627441E-003
  1.619134023774641E-003  6.676163164161545E-003
  -38.9647912915277       1.524138189071506E-002  1.332558282517457E-002
  8.094752113383430E-003  1.264614969932817E-002  2.114871764917923E-003
  1.967113531911656E-003  6.650142975307671E-003
   15.2602574622756       3.631680704642447E-002  7.422438661134564E-003
  4.929210032468948E-003  5.945953121992449E-003  2.679078926425332E-003
  4.028530630307525E-003  6.634337226494496E-003
  -14.3431227898485       2.310937545905636E-002  2.307303921541001E-002
  7.984973839350878E-003  1.340915813542317E-002  2.957084647329000E-003
  2.607046855225725E-003  8.721612142939801E-003
   33.9269273808638       2.064069093408638E-002  1.877384620020933E-002
  4.103622651949784E-003  1.769868439611614E-002  5.670433259080334E-003
  3.125362143202214E-003  8.905338118298802E-003
  -40.6539023928329       3.044409948040916E-002  2.970611905941360E-002
  6.505821478313340E-003  6.954705653965314E-003  3.728245190413785E-003
  3.855531251793787E-003  9.153484278083331E-003
   30.3359632232924       3.222726036311008E-002  2.777112790091399E-002
  9.131994043480087E-003  9.530065251469648E-003  3.941882413383614E-003
  2.043067725873566E-003  9.252181379835130E-003
  -24.7930205695325       1.707914877534825E-002  1.693054008882885E-002
  3.317537209944157E-003  1.485767719628498E-002  4.472699809335309E-003
  9.024178088903601E-003  9.119692478929846E-003
   30.5297300466117       2.698485387159861E-002  1.595560865964950E-002
  3.480207757885166E-003  1.570514800178557E-002  8.001956052277404E-003
  2.272284040009028E-003  8.680736463725823E-003
   11.1351679601733       2.950925532767045E-002  8.552229084102669E-003
  2.721061676477629E-003  7.959551154692011E-003  6.690145255463985E-003
  2.215699859384428E-003  6.578120672870016E-003
  -36.4151225392737       1.750513214357719E-002  1.174977934775849E-002
  5.874024778454048E-003  1.133734423636941E-002  1.034018791885069E-002
  1.611270719466806E-003  7.817295454726952E-003
   6.58318096006685       1.631614340029217E-002  1.521526706709332E-002
  8.363515443579581E-003  9.162338127993915E-003  8.954453822217953E-003
  3.334176941261191E-003  9.100250266830902E-003
  -55.1504676333393       3.526430755124978E-002  2.956013713462349E-002
  4.496077732772215E-003  8.111601715063584E-003  2.529227437975024E-003
  6.216195648825036E-003  9.178022802320595E-003
   30.6943316878830       3.469615531039737E-002  3.175253973891379E-002
  5.410470494399816E-003  9.020519902815676E-003  3.193097300895259E-003
  3.607829230922550E-003  9.232743241233243E-003
  -133.334778298366       2.739398448922548E-002  2.325403925310139E-002
  3.296888205689183E-003  8.773960296572425E-003  4.048809734907064E-003
  7.824292606598371E-003  9.141925071067257E-003
   13.4925427110125       3.685368571756256E-002  2.816081909186270E-002
  4.476311066860097E-003  4.883710180309564E-003  4.832154907813856E-003
  1.606953761834678E-003  7.487268890793638E-003
  -18.7436807783293       3.554185904580767E-002  1.766286931996908E-002
  3.301254678969897E-003  8.733287042114447E-003  8.200697991866566E-003
  3.575956287489284E-003  8.998087181342681E-003
   37.6344219585922       2.202711994696237E-002  1.393763844877535E-002
  5.224086976421548E-003  1.313506424700843E-002  2.329554017933212E-003
  6.189663576186014E-003  8.198886799926666E-003
  -18.8866642472693       3.581970423447162E-002  1.932679264579256E-002
  5.495635651471470E-003  1.158663412748543E-002  2.632895447601350E-003
  4.684364354736749E-003  9.034210695211094E-003
   48.3311416411293       2.669456097632849E-002  1.081255472586262E-002
  2.978187784549183E-003  1.059651375582500E-002  2.537139843942798E-003
  1.005772829349721E-002  7.841246049083105E-003
  -8.59953184140581       3.563940882340880E-002  1.456242378422918E-002
  2.799106782948034E-003  4.835828644617437E-003  3.543142626992585E-003
  3.379658302094012E-003  6.619410673416808E-003
   86.9785569908863       1.454335883903960E-002  8.133402792468313E-003
  4.690718613145112E-003  7.724104389268951E-003  3.150783670080794E-003
  6.312149627294082E-003  6.633917473335146E-003
   44.0706996811128       1.896597144420297E-002  1.701990793651160E-002
  5.411179166076953E-003  1.631741280314219E-002  2.260137645934483E-003
  7.755266786611650E-003  8.907746669585359E-003
  -72.0735527198867       2.633213300939494E-002  1.630554811528758E-002
  2.670921832601353E-003  1.187892832182402E-002  5.176026794405497E-003
  8.844363087679370E-003  9.243160485519404E-003
  -10.1408474761805       3.611490516240235E-002  9.396994958870229E-003
  6.969618992672292E-003  7.255264465415487E-003  2.086544306299034E-003
  6.693558678205147E-003  7.881406733601335E-003
  -4.76530647159915       1.591485399032540E-002  1.545101621275043E-002
  2.058354480397897E-003  9.141461154459287E-003  3.644844941305828E-003
  8.589987814840555E-003  7.247048756838774E-003
   5.80564122079946       1.964856635414137E-002  1.903505554818037E-002
  4.690591962711961E-003  8.490035379273064E-003  6.974977202805288E-003
  1.546637687834923E-003  7.373249421728231E-003
 -8.685079807152071E-002  2.477037685311595E-002  1.370801557669316E-002
  2.795532756046656E-003  1.296784567587669E-002  2.605296652554838E-003
  1.255487050867571E-002  8.593132470907199E-003
  -1.97942832626636       3.657258846584722E-002  1.165104457813998E-002
  2.728464735185658E-003  6.630497306347449E-003  2.039490570093894E-003
  5.744354717314157E-003  6.698198193523008E-003
  -20.7075346576657       3.665333806890171E-002  2.198465101506202E-002
  6.303947065698185E-003  6.647558080884979E-003  2.531579927744578E-003
  1.921628211490378E-003  7.400506925896774E-003
 -0.558552718775952       3.672833832054984E-002  2.706734342937667E-002
  4.330054117243820E-003  4.437541958881657E-003  3.766958788906484E-003
  4.253669755197283E-003  8.209301852084861E-003
  -20.4066801875691       3.585157832740801E-002  1.693504792678405E-002
  4.985787933776705E-003  5.625020677708904E-003  1.643882185640667E-003
  4.231249534024437E-003  7.007804760790915E-003
   35.8153978873167       2.408282175267005E-002  1.528706047441476E-002
  9.296175593023316E-003  1.370597799339915E-002  2.497785399648243E-003
  2.428969597312254E-003  8.110304328447400E-003
   19.8447532765596       1.214284351818839E-002  1.134972219748823E-002
  6.115536748405350E-003  1.011555849093475E-002  9.938788743942065E-003
  6.781519392389839E-003  9.117975562303341E-003
   34.5920312798838       3.504970894642069E-002  1.107723674789307E-002
  5.716334429456155E-003  9.941235703298974E-003  5.626311377161007E-003
  4.343001308508974E-003  9.021552128084464E-003
  -10.4200136655787       1.588669258638088E-002  1.058655663265695E-002
  8.453472064497184E-003  1.011640460988615E-002  1.755285769261216E-003
  3.241653724611221E-003  6.589118688450584E-003
  -4.26219018564227       3.693645504234420E-002  7.412041736202466E-003
  6.829992209207950E-003  6.967404585408381E-003  6.791524713692999E-003
  3.528211627927996E-003  8.236341964335319E-003
  -51.6916685851781       2.253900524674426E-002  1.573859264549479E-002
  3.492610300341298E-003  1.529264946836022E-002  7.044119742216330E-003
  3.803302706588096E-003  8.931413319880517E-003
  -64.8590091401535       2.316126534839119E-002  1.797259800551260E-002
  3.109765615114926E-003  1.358421932053602E-002  1.165523035141347E-002
  2.517467034830717E-003  8.955778759342795E-003
   16.0506975684564       2.600323981836883E-002  1.389656887928961E-002
  3.062234846045910E-003  1.325961855072186E-002  1.287465776925359E-002
  2.187753717530729E-003  8.630576022895233E-003
   3.93539285856011       1.088449848499791E-002  9.662787640699827E-003
  8.992284730159930E-003  9.472687302506206E-003  8.493620130665026E-003
  2.531653017767045E-003  7.599619601080439E-003
  -5.37658557724083       1.615825202143054E-002  1.608650214990559E-002
  2.430334331280420E-003  1.591200737900467E-002  2.923133091510481E-003
  4.990262419931339E-003  7.261669756056743E-003
  -8.23511366742857       1.441369310195855E-002  1.136215162932515E-002
  8.117727953817809E-003  1.096708253554998E-002  4.829927356933150E-003
  8.747184640812608E-003  9.224193218586970E-003
   4.19139843132998       1.205209690410403E-002  1.193893566791568E-002
  3.659862470192268E-003  1.041231068658291E-002  3.255802552272345E-003
  6.914792271140990E-003  7.056340859049470E-003
   13.5166838220814       1.951603999021390E-002  1.530619981478869E-002
  2.214496949051729E-003  1.486316530703573E-002  4.891508420553543E-003
  7.497273892962343E-003  8.436557595923858E-003
   9.98841770602404       2.818599394602898E-002  1.887522908768302E-002
  1.137635658287123E-002  1.156092981869020E-002  3.691668217306356E-003
  2.134060376961858E-003  9.055070138307112E-003
  -14.4409492469943       1.496976391585119E-002  1.077590311256391E-002
  5.713592242853915E-003  1.059592089322192E-002  1.808566626639073E-003
  9.020758054200280E-003  7.362902018727230E-003
  -7.78673211666280       3.291909182552921E-002  1.382886797636401E-002
  2.614422850084191E-003  1.259840001030142E-002  1.091056403808105E-002
  3.301331758066995E-003  9.024233943116073E-003
   21.7377395708555       2.403792672788806E-002  1.709444749923249E-002
  6.960373287620988E-003  7.061477557175848E-003  4.614987063191505E-003
  2.919304794541322E-003  8.049860478643561E-003
   6.98161821593737       3.367098752335642E-002  3.096269133234124E-002
  4.139128716194447E-003  6.889500988274378E-003  6.080636709849887E-003
  2.569410054566515E-003  8.800262404466188E-003
  -59.0992234853978       1.401497077800472E-002  1.134223692640455E-002
  6.927397304421925E-003  1.123311612332427E-002  8.858000580324809E-003
  3.389309042273177E-003  8.478155057759746E-003
   3.42467719426863       2.526613285740186E-002  1.059372101452055E-002
  5.558993069147353E-003  5.880196026904638E-003  2.583673517630087E-003
  3.621503982992894E-003  6.589467304971560E-003
  -174.572347265660       3.341080746153916E-002  1.911724873314967E-002
  3.264537630045386E-003  6.335763104775404E-003  4.304759781228607E-003
  5.682437691029888E-003  8.283923811525319E-003
  -7.26720083221680       2.565214364776718E-002  2.455898580496933E-002
  6.765110460436877E-003  7.501863351853690E-003  7.060303317291513E-003
  2.533978521562731E-003  9.111028465896492E-003
  -44.6282248210025       2.380293163815501E-002  2.203062098633200E-002
  6.022483644237053E-003  9.764471569500850E-003  1.932991265706811E-003
  8.895548368597607E-003  8.996647335054111E-003
  -4.90667878409996       3.610783734635443E-002  1.334893692882859E-002
  2.872709749141212E-003  7.345974789534333E-003  6.895699164909233E-003
  1.923876396419394E-003  7.161832103810608E-003
   40.8679060343088       2.323935945728068E-002  1.209642221588164E-002
  5.880129518687103E-003  7.592078401877366E-003  1.902258238567012E-003
  5.938175682823203E-003  7.220908865406930E-003
   19.7960676257405       1.392286484249593E-002  1.362577831187133E-002
  4.829293676048290E-003  1.096654788329514E-002  1.949172745796081E-003
  4.056868314776745E-003  6.556631669610268E-003
  -44.0519870787862       1.566353466109295E-002  1.514452540199461E-002
  3.131139267072147E-003  1.411602003596721E-002  2.403701928017626E-003
  1.201959856253914E-002  8.195116108062906E-003
   28.9749201464407       1.201357506258341E-002  1.102046998605249E-002
  2.324657374710244E-003  1.064329269636865E-002  8.760644359532553E-003
  5.770381760325056E-003  7.410394400409972E-003
  -20.7240753058165       3.466011068010626E-002  2.318564615043464E-002
  3.997775378344236E-003  4.675562741700215E-003  3.603364531309256E-003
  1.599029461865429E-003  6.650858099666079E-003
  -2.70676135678570       3.065642868835854E-002  3.051505868416194E-002
  4.124252590585439E-003  4.339275226785298E-003  2.078313989072598E-003
  2.783139821788665E-003  6.776530564621189E-003
  -9.05155809482669       2.005375859887245E-002  1.985128950609606E-002
  3.966672885713155E-003  1.068712181950879E-002  1.060721661916738E-002
  1.891671519879344E-003  8.348718209617401E-003
  -41.6000346384215       3.214349610494890E-002  3.093364828818428E-002
  3.996301764691935E-003  6.878530681987233E-003  3.096877242284847E-003
  4.952188670569885E-003  8.651005009788661E-003
  -23.2146030077376       2.809039175801977E-002  1.758410273634597E-002
  4.109739920158555E-003  7.492977590400750E-003  2.595257446304800E-003
  2.148636632321868E-003  6.628496538182147E-003
   95.0950601085529       3.495077858295656E-002  1.284918440526362E-002
  3.247449436108079E-003  1.233966342506656E-002  2.731447889750791E-003
  1.099920199843150E-002  9.025862315478023E-003
   13.4594243298200       2.195477733170208E-002  1.678868892070983E-002
  2.395537972950418E-003  1.617410044114851E-002  1.086811728245289E-002
  3.859554701637159E-003  9.181424948406037E-003
   15.0544936245848       3.133708767098634E-002  2.766467001290929E-002
  5.356209452794125E-003  7.301599367823634E-003  5.117816942542775E-003
  1.951107546339835E-003  8.348419666147517E-003
   11.8643814188252       2.793722648681463E-002  2.760736964998508E-002
  3.974065690690415E-003  4.947825638302004E-003  1.743696334711248E-003
  4.770485188077581E-003  7.081879381837183E-003
  -35.0428302247049       3.665522793280165E-002  8.274600957602858E-003
  4.169295175676468E-003  8.122373898196197E-003  3.883734590562826E-003
  6.223328620023475E-003  7.927753662620456E-003
  -18.1606766848503       1.401316706807096E-002  1.245737956596749E-002
  6.260903884939540E-003  7.472385243581717E-003  7.441436768919269E-003
  1.367351849140923E-003  6.605911143389511E-003
  -34.7005054400910       1.596643521034586E-002  1.529129369721953E-002
  1.074423036590550E-002  1.152479020382088E-002  2.302612883381769E-003
  5.791287266100698E-003  8.594938267998769E-003
   5.43783327669737       3.413037579919436E-002  1.023694032843859E-002
  7.142719736878364E-003  9.120564100329236E-003  2.221982361861888E-003
  1.799716511139453E-003  6.706926442978696E-003
  -10.0249101741899       2.161742662627599E-002  1.759703618722852E-002
  3.903469346543282E-003  1.743121118500568E-002  8.609437305373967E-003
  2.633979447748240E-003  9.150289501476885E-003
   7.65754816072917       3.699030054121527E-002  1.218972904586616E-002
  5.565135171069075E-003  7.645856715285140E-003  3.390746871918041E-003
  1.305632903520070E-003  6.630048521288108E-003
   96.4848999718977       3.621584965522644E-002  1.264304250746599E-002
  5.370465283093311E-003  1.005991515384985E-002  2.364676750616841E-003
  9.193566473938040E-003  9.017830160746865E-003
   43.5044321654526       1.723157136248802E-002  1.664284974991639E-002
  1.082016762875604E-002  1.102885257034405E-002  1.836605607914674E-003
  2.175659127016105E-003  7.177732612162345E-003
 -0.429617770038047       3.469595406023419E-002  3.005191418813650E-002
  5.872650504232424E-003  6.719251548370489E-003  1.786357841090087E-003
  6.338589897509106E-003  8.804631633968579E-003
   7.90956390515222       1.749245743203732E-002  1.746685020762448E-002
  2.730928766708443E-003  9.365197926175862E-003  1.894294137571429E-003
  5.418042308268678E-003  6.566950764831306E-003
  -24.4237287704771       1.453369757651759E-002  1.388731261005863E-002
  5.414047992783453E-003  6.077885965510827E-003  5.052321958708369E-003
  5.428556902175492E-003  7.529059547833022E-003
  -26.1072671797527       2.398321251046059E-002  1.491921315520814E-002
  7.830017924739278E-003  7.936150183918906E-003  1.846011685378202E-003
  2.628552099575259E-003  6.899688603991900E-003
   10.5115132307877       2.814906909591873E-002  7.632537697325475E-003
  6.354014567350430E-003  7.072496145159812E-003  4.554745939482156E-003
  4.086695453056475E-003  7.512163969016230E-003
  -26.8741788548375       1.852283152007049E-002  1.791454885658793E-002
  2.734090494394549E-003  1.656730642044329E-002  1.060917031544558E-002
  2.648301746448528E-003  8.661726937661882E-003
   54.3587281278708       3.044915433058045E-002  1.911367699980031E-002
  4.976479657986846E-003  1.549561975105908E-002  3.773490658393235E-003
  3.429316159365962E-003  9.134124170351374E-003
  -7.29253555035295       2.125220350975940E-002  1.744413608819700E-002
  4.866525908271259E-003  8.856570338501735E-003  1.732640589138333E-003
  7.863150352376407E-003  7.756048545333263E-003
  -36.3620949651893       3.055465333641532E-002  1.137612415118103E-002
  2.521145281542827E-003  1.049595552762853E-002  4.250424416337642E-003
  9.888033236520899E-003  8.535041273225168E-003
   65.6558226801963       3.702316020794609E-002  1.963005335707250E-002
  3.504032287662634E-003  6.232012141523154E-003  3.900515659982663E-003
  3.861031889638454E-003  7.877760897742420E-003
  -19.2003171202142       2.352377933384733E-002  2.079661602849703E-002
  4.323795576971660E-003  6.592516721444865E-003  3.289375030435653E-003
  6.541953929980989E-003  8.182251781494339E-003
   32.0497113199161       1.678074514117596E-002  1.561458343345213E-002
  2.109774135155890E-003  1.282168575695811E-002  1.055075641660562E-002
  2.335291877302745E-003  7.476377991017315E-003
   10.6179800697457       3.203125431477441E-002  1.460962474214623E-002
  9.151568531265187E-003  9.444213035124414E-003  3.139024594151275E-003
  1.573803496681674E-003  7.646040434085161E-003
  -136.946996630503       1.946328749500936E-002  1.575663905387040E-002
  3.885214452300189E-003  9.125258547715115E-003  7.347701423831236E-003
  7.048950645100954E-003  9.087323483717316E-003
  0.828306534758785       2.625440987836784E-002  2.204840463559057E-002
  3.914156876883772E-003  1.042309180045407E-002  2.085799964722581E-003
  1.041214598739841E-002  8.946871252532258E-003
   10.2399020325630       3.512472873330635E-002  1.614120272126348E-002
  7.172411007195399E-003  7.513275885334264E-003  6.096315821100907E-003
  3.281815228928281E-003  9.212358421161660E-003
   32.4619183895147       3.597926793266466E-002  2.670239189235101E-002
  7.435694530469997E-003  9.773601839398844E-003  2.503578753014467E-003
  3.594728582183419E-003  9.254813514588395E-003
   4.43350542330737       3.578392903401195E-002  2.294626717483549E-002
  4.394574577659851E-003  8.350795551476938E-003  5.108430985566844E-003
  2.187256999447355E-003  8.340754739550794E-003
  -24.6392369425973       2.854282351840136E-002  1.015787659933419E-002
  2.309402758430386E-003  1.005814628160144E-002  9.718446605788746E-003
  3.702107714080446E-003  7.895759278755420E-003
  -54.1895279503769       1.117963690446475E-002  9.516880800243431E-003
  3.667220523801073E-003  9.073673380123493E-003  3.477166685152389E-003
  8.272268437205719E-003  6.833587678254803E-003
   43.9953138199090       1.180185638563070E-002  1.179041557441966E-002
  2.694328456745696E-003  8.067866606753312E-003  7.668905344790748E-003
  5.086774945500243E-003  7.003429551758400E-003
   4.58985395291781       2.732537251389126E-002  1.046581239763699E-002
  2.674651331716234E-003  1.019478976418445E-002  1.018597430746211E-002
  1.481816662343232E-003  7.000519281415974E-003
   46.9749802705673       3.517879215254679E-002  1.201187999294462E-002
  5.375630387074158E-003  5.542350179220426E-003  3.061545211655044E-003
  5.339375374015689E-003  7.683770776051169E-003
   32.5235829355834       3.321030678057792E-002  8.182475464658038E-003
  2.743765607223649E-003  7.921783870112106E-003  4.450565856509887E-003
  7.759835174543237E-003  7.672423275229430E-003
   31.7866671620623       1.891253231341869E-002  1.875238377563050E-002
  8.800574842414522E-003  1.646385275214610E-002  4.556896065503114E-003
  2.210012711762160E-003  8.960221843963129E-003
  -137.014860768390       1.696386084475710E-002  8.720710369068924E-003
  4.579565569940706E-003  8.596713355744256E-003  4.377199088633221E-003
  5.523460742309264E-003  7.212848505590320E-003
   2.73286445477399       1.713293172162530E-002  1.616512699262905E-002
  2.619472453650589E-003  1.450628981410169E-002  2.384776914800391E-003
  1.434415148108817E-002  8.434330250959781E-003
   111.916343070445       2.410832579790518E-002  1.644324384269076E-002
  4.275198711671009E-003  1.241106274990431E-002  2.301691134232546E-003
  1.187856318999685E-002  9.119166191239330E-003
  -28.7838417688327       2.034491390697023E-002  9.019724025736982E-003
  5.241925414769501E-003  5.756027754186455E-003  5.219099507510896E-003
  3.591872102551038E-003  6.855353863301487E-003
   7.43416856109170       2.643434905048330E-002  9.066911381133476E-003
  5.976657499683204E-003  6.489949142122347E-003  5.919948717741515E-003
  6.163883175054809E-003  8.351221439395500E-003
   8.94812474009346       1.642703354290337E-002  1.452312441494963E-002
  2.305772258075104E-003  1.298692844875111E-002  1.297247661824747E-002
  4.356332882894963E-003  8.597014693887869E-003
   16.6994444130661       2.765099068545403E-002  1.218357088150873E-002
  5.388058891348971E-003  1.206203670827781E-002  2.650713892228854E-003
  2.201853765392900E-003  7.097111027291998E-003
  -99.8077373829633       2.280354301379190E-002  1.629678613227585E-002
  2.555535572780121E-003  1.069023662785828E-002  3.625640824923674E-003
  9.746855005509572E-003  8.429538619868050E-003
   28.1997315018761       3.656739071881317E-002  1.064958873693659E-002
  2.492657535769543E-003  9.376737935499969E-003  2.806007063713699E-003
  8.243484581483758E-003  7.713002380301052E-003
  -36.6135445937071       1.450858995086853E-002  1.272254294639271E-002
  5.632807987529429E-003  6.913528463670614E-003  2.094651783157749E-003
  6.295598704041692E-003  6.752461519575335E-003
  -4.37232700232059       1.360970340615610E-002  1.237842754249602E-002
  3.548485817797813E-003  9.200006109197948E-003  8.954006801162191E-003
  2.019938291690177E-003  6.806912091090860E-003
  -122.613484439870       2.609267831886860E-002  1.380013504607084E-002
  4.717890645598371E-003  1.367376682944243E-002  2.323801876266675E-003
  8.012906528183688E-003  8.696367184255829E-003
   35.4189267561501       2.876366887111102E-002  1.670434077793388E-002
  2.832319665033489E-003  1.477825485015037E-002  4.018015708013826E-003
  7.464003449212553E-003  9.191867395461951E-003
  -78.5782276372934       2.237289948884910E-002  2.094012726337851E-002
  3.862476632613796E-003  1.208495861007788E-002  2.353116494051801E-003
  5.388696867884787E-003  8.075262221803006E-003
  -22.2366751466078       1.516123903825262E-002  1.323948844037780E-002
  2.392716605170874E-003  1.004194652168538E-002  8.602572723287792E-003
  9.330080390169174E-003  8.536990556335017E-003
  -64.8603545768856       3.498441493531804E-002  1.567946696125256E-002
  7.841568447828441E-003  9.149881177399601E-003  2.191464530781386E-003
  7.078918043924241E-003  9.210593282018150E-003
  -44.4133105189518       3.181832171505473E-002  2.392929953941835E-002
  7.749503447397213E-003  1.158874572717684E-002  3.659422497261655E-003
  2.369860413333811E-003  9.165907724557023E-003
  -11.2322693269170       2.613498355093755E-002  2.583009490054836E-002
  3.579510313821366E-003  9.782658322962188E-003  7.723153106920156E-003
  2.459225226527560E-003  8.750582177500795E-003
   36.0668702805839       1.993937491258443E-002  1.621360960933827E-002
  1.001931498269635E-002  1.620785062006480E-002  2.387587550242075E-003
  3.074912979964461E-003  8.530827108141613E-003
  0.541902959180126       3.685006687040107E-002  1.524878800270468E-002
  4.171226815910053E-003  1.219105306901430E-002  1.068035100892586E-002
  1.762412849204516E-003  9.018036079422368E-003
  -53.7302376995341       2.766991973847710E-002  1.619221807294739E-002
  8.410323226974074E-003  9.832470326942604E-003  8.588322711879200E-003
  1.922145269009547E-003  9.213274757199371E-003
  -22.8904406167807       3.246480002132325E-002  1.023060938289639E-002
  5.293326319230703E-003  1.007037660637857E-002  6.182766087506461E-003
  1.271708827036381E-003  7.199072040763791E-003
   8.81351700813499       3.701649833710476E-002  9.514231489091805E-003
  3.869424377074696E-003  9.394447782868151E-003  4.356330707091343E-003
  1.453174090696407E-003  6.578408814051587E-003
  -33.5119942984299       2.952013288245929E-002  2.577531550704197E-002
  9.975305658210485E-003  1.020009145150618E-002  2.205467540052075E-003
  3.249213630128698E-003  9.064737915319549E-003
   14.5536180971354       1.658258912258620E-002  1.212388069888710E-002
  9.417578204538106E-003  1.210620125765568E-002  5.472475469539458E-003
  1.734730639340075E-003  7.755494579294092E-003
   39.1213826380897       2.572461097210707E-002  1.986317377358583E-002
  7.169703598509700E-003  1.059284474417286E-002  2.033567620234398E-003
  7.381753114331957E-003  9.138780229313758E-003
   2.90461314540899       1.269233498630455E-002  1.225951465304932E-002
  6.125808382005019E-003  1.083443124007507E-002  6.695642608603196E-003
  3.850945678860306E-003  8.020916542707413E-003
   54.7873498314707       1.845359617368039E-002  1.609841279379213E-002
  6.647611283382021E-003  8.950484966438002E-003  2.533555762191769E-003
  8.240801683205772E-003  8.469271025650959E-003
  -56.6737921389677       1.341014963536568E-002  1.267804095871670E-002
  1.867783266368027E-003  9.007391913266731E-003  8.660492630972827E-003
  4.288753337378589E-003  6.881991997051059E-003
  -35.1640852977538       1.836264582711087E-002  1.796919253774137E-002
  4.840211400092868E-003  1.427715306550828E-002  6.461438164172386E-003
  2.106394249855539E-003  8.228230258226178E-003
   23.3614907037325       1.780377539065734E-002  1.628356026450309E-002
  5.063998142984587E-003  9.473384143062293E-003  3.046613732914978E-003
  1.932349096975159E-003  6.589622315772104E-003
  -17.4043873490566       1.371894913590325E-002  1.333890691858972E-002
  1.728712836549810E-003  1.324536583036675E-002  3.806684249273937E-003
  9.004054080532941E-003  7.236615122799640E-003
  -13.2927899169281       2.154507537651274E-002  1.543599077487449E-002
  1.398369759246872E-002  1.475735162396147E-002  2.526231681270392E-003
  2.136176797315485E-003  8.474301109128040E-003
  -41.9731964861070       1.841774993570128E-002  1.792606449417112E-002
  4.016297258007792E-003  1.267813693032368E-002  1.914117246213961E-003
  1.109293116944816E-002  8.422408043192449E-003
   29.5785309177511       2.181972113118632E-002  1.779118525735722E-002
  2.692725142501836E-003  1.309146409533962E-002  2.735373149940035E-003
  8.414533707199421E-003  8.248598395737076E-003
   10.2268171915686       1.155515389962197E-002  1.105212062616666E-002
  8.432871063073095E-003  1.062426374896216E-002  2.069812463328395E-003
  4.018504556473604E-003  6.756915992890872E-003
  -14.9486359054136       1.983916076042720E-002  1.779034209589903E-002
  8.151510989613784E-003  1.704342970968779E-002  3.106884489297224E-003
  3.838806629257662E-003  9.144725532596048E-003
   1.94559446340505       1.689364303841463E-002  1.509500276587665E-002
  4.959314755970385E-003  1.498010626670763E-002  2.252968211056372E-003
  3.011644271878225E-003  7.104092958874114E-003
  -33.5440062075510       2.374357877611553E-002  1.771061040140988E-002
  7.705019211874498E-003  1.651997846620331E-002  4.697487811831500E-003
  2.427083234559989E-003  9.209842584902879E-003
   36.2928260956815       2.919755335396982E-002  2.075556413570545E-002
  3.073253678484675E-003  5.399101713406157E-003  4.268302892966979E-003
  2.827071693673766E-003  7.036102580922717E-003
   33.3616066171707       2.086880724666235E-002  1.258250101083921E-002
  6.767342803517816E-003  1.242582888865903E-002  4.894975935207346E-003
  4.144228642593439E-003  8.747159975415385E-003
  -47.0593450875874       1.968040783774221E-002  1.600331351479716E-002
  1.066230098062378E-002  1.103718969124440E-002  2.721186138084289E-003
  4.740060298309123E-003  8.842653240020298E-003
  -103.452730914491       3.418003351377047E-002  2.462142544525799E-002
  4.852616709672197E-003  5.270587508626473E-003  4.057415881830328E-003
  5.002937292896185E-003  8.710957197998770E-003
   42.2857415885989       1.745293290311519E-002  1.519431427012969E-002
  2.338219247126434E-003  1.455448022103952E-002  2.729079652668111E-003
  1.127198256080757E-002  8.076837199948150E-003
  -25.7030792899141       3.468254496432957E-002  8.793306507765509E-003
  4.449482518895669E-003  7.395758107297653E-003  1.889372718096271E-003
  6.893294256439259E-003  7.123880707719367E-003
   25.3622144568028       3.676230500396462E-002  1.223760742142831E-002
  5.571020004259778E-003  1.208299161599653E-002  2.542504176684041E-003
  4.770621054383422E-003  8.462671957324072E-003
  -27.9787824572373       1.599069280150795E-002  1.243555613337571E-002
  1.925455152542115E-003  1.210477975081889E-002  2.041048782157133E-003
  1.049480920712622E-002  6.804691709063863E-003
  -40.8437521107028       2.505020569732752E-002  1.265334432717560E-002
  2.216743600697344E-003  1.125536996464043E-002  8.677385164760670E-003
  3.822024327405684E-003  8.000719240502184E-003
   45.4318535157933       3.141407611506251E-002  2.086577715171451E-002
  4.110988463487209E-003  1.124244881385288E-002  2.507750963425173E-003
  8.048201690604198E-003  9.212797990297360E-003
   45.0288251255462       3.640326097733328E-002  2.036932902996094E-002
  3.562207362086876E-003  6.713217938188050E-003  4.962584004001368E-003
  5.969819102795376E-003  8.982681471926350E-003
   39.4769203664676       3.420181462728365E-002  2.036132669083508E-002
  8.264681940401027E-003  9.029976749120882E-003  2.096636771808397E-003
  3.642067234097855E-003  8.572480893292616E-003
   16.6606557156151       2.784676473473636E-002  1.548996366266009E-002
  1.044947592698348E-002  1.464420993077890E-002  4.312902975540592E-003
  2.071135800327758E-003  9.157156658576422E-003
   23.9342249731225       3.384682672975351E-002  2.196095329724387E-002
  4.064022726205905E-003  4.527309366979364E-003  1.810038209129469E-003
  3.317746218867060E-003  6.592994681453771E-003
   46.0918962988892       1.532306037647575E-002  1.423704019363839E-002
  8.060059173736277E-003  8.098996101327227E-003  5.737036923602609E-003
  1.469054534052245E-003  7.023334739398663E-003
   56.7757587832780       2.867940817393977E-002  2.720971894901526E-002
  4.890492967555351E-003  4.987062966900522E-003  3.460222125162340E-003
  2.950928374235284E-003  7.610719742209246E-003
   10.5386362107216       1.725406432764629E-002  1.710271585936703E-002
  6.312746258202588E-003  7.805807039063035E-003  7.717892429628864E-003
  4.689711848851288E-003  8.985444919813601E-003
  -9.76513941730194       7.999999999543409E-003  7.999999999543409E-003
  7.999999999543409E-003  7.999999999543409E-003  7.999999999543409E-003
  7.999999999543409E-003  7.999999999543407E-003
   48.3220331711739       3.528215180585371E-002  8.846480909220302E-003
  4.754458005650431E-003  8.829618852606155E-003  4.221178765774901E-003
  7.935088802913019E-003  8.717507966848519E-003
  -17.8344853586418       3.703139738738428E-002  7.848524336595534E-003
  5.038129012112823E-003  5.365060827980346E-003  4.091005774730648E-003
  2.529916437499544E-003  6.581977382800410E-003
   10.9845313437886       3.427911897495151E-002  3.323273687409981E-002
  5.292623222235454E-003  7.591861657363429E-003  2.238913327452282E-003
  5.199770636801158E-003  9.004081460694136E-003
  -28.3883949161140       1.677489828405424E-002  1.586376418374216E-002
  2.644586280055445E-003  7.732926493579998E-003  3.944492309308836E-003
  4.082600167502486E-003  6.664730935173585E-003
   25.9517094010163       2.122301295339283E-002  1.912347575793864E-002
  2.739269258472833E-003  9.956041694288624E-003  9.666537262767474E-003
  2.521863613688149E-003  8.038616385917919E-003
  -25.7409478158564       2.510179024093091E-002  2.484603877640314E-002
  3.191440374603283E-003  6.474766397783181E-003  5.755469312189244E-003
  3.190506781611224E-003  7.864760793619658E-003
  -10.8182136149047       2.068018000671572E-002  1.993810215476849E-002
  4.246158603331069E-003  4.697257926878521E-003  4.466293456599964E-003
  2.350758284398367E-003  6.648224303229187E-003
   14.7731192396262       1.879907797651006E-002  1.091914373322764E-002
  9.954436632370054E-003  1.041914030546000E-002  3.396756039124856E-003
  2.971434879814407E-003  7.739282738527279E-003
