# Supplementary material for: Four-Body Nonadditive Potential Energy Surface and the Fourth Virial Coefficient of Helium
Source: J Chem Eng Data. 2023 Nov 29;68(12):3257–64. doi: 10.1021/acs.jced.3c00578 (PMC10726306; doi:10.1021/acs.jced.3c00578)
Supplement: Supplementary file 4 — je3c00578_si_004.zip [file je3c00578_si_004.zip › data/e_05_2_tz.txt]

           8         391
  3.339960536742986E-002   857.123524738562       2.160271846063440E-002
  2.027518497485447E-002  7.027509764108586E-003  1.487686023785674E-002
  5.218353912100641E-003  8.842303211057959E-003   1002.07881633064     
   11.5758104930954       3.503927012948368E-002  3.400857630490357E-002
  4.569873497801588E-003  3.627896298862337E-003  1.232760154302371E-003
  2.429402352551643E-002  9.162488240946242E-003  3.070536871382998E-002
   20.8253962646814       2.797880789640104E-002  1.856358191206971E-002
  3.157536648864890E-003  8.985995585173023E-003  1.994980543709955E-003
  1.850667801162410E-002  9.035359838024759E-003  2.126211607247630E-002
   31.5459220567221       3.476220011459217E-002  1.469791582823710E-002
  3.446537060902278E-003  8.740552112599885E-003  2.046172409431221E-003
  1.386943406376069E-002  8.710591207069856E-003  1.920763601189493E-002
   8.54606158934929       3.655410706338499E-002  2.314384996244608E-002
  6.277390931653954E-003  3.507894650475998E-003  1.382942639004162E-003
  2.062838745480647E-002  9.000041076625508E-003  2.593854960899404E-002
  -8.78559294243519       2.122861125326299E-002  3.689149125141233E-002
  5.017016802135247E-003  8.030896719644709E-003  1.878858412647806E-003
  9.720815070769991E-003  9.122398103502948E-003  1.967207442271376E-002
  -99.2221534891863       3.115568761773279E-002  2.278159796287310E-002
  4.683144789117359E-003  3.685313004004020E-003  2.291399655084169E-003
  1.880681790622802E-002  8.989970679671559E-003  2.372168936763266E-002
   22.0224432768072       1.746168407946511E-002  1.995633830426966E-002
  6.033431390436782E-003  3.670111041749139E-003  5.592073651269812E-003
  1.394792179394329E-002  9.188588985732772E-003  1.693917140499318E-002
   42.9923736102634       3.290268489379237E-002  3.373755101447971E-002
  4.627865107984757E-003  4.725317677703355E-003  1.366030322804694E-003
  1.692556847225249E-002  9.082248207922144E-003  2.658455441866009E-002
   114.077526647409       3.222689916071320E-002  3.042807607752656E-002
  6.704671547286579E-003  2.987528990026871E-003  1.219203684910096E-003
  1.438344254143406E-002  8.372470507760580E-003  2.416120658998479E-002
   94.5292220422275       3.093319134398426E-002  2.047681176675725E-002
  3.763185386970544E-003  4.286101218898720E-003  1.232463150249937E-003
  1.936558262497145E-002  7.904085004109855E-003  2.306247314872032E-002
  -63.1798205791488       2.952740463143238E-002  2.379117697039917E-002
  4.137538321174614E-003  3.632008240917318E-003  1.566988913126288E-003
  2.345324199599383E-002  8.540169249486560E-003  2.544571718366643E-002
  -294.230130003524       3.037420934780644E-002  2.620832590195222E-002
  4.904089962849292E-003  3.854408210057779E-003  1.303421253972257E-003
  2.441544397906438E-002  8.845077391595419E-003  2.688662538780840E-002
  -55.6302412863324       2.675784266267316E-002  2.910126646282277E-002
  3.750011603078205E-003  6.299889709871576E-003  1.613902323271232E-003
  1.978518892196885E-002  9.151472912802845E-003  2.488290389965164E-002
  -3.16192946641934       2.291247886571823E-002  3.314879616814620E-002
  8.765906618145284E-003  3.685905168525671E-003  1.540045582942187E-003
  1.587815823406170E-002  9.184082073819978E-003  2.293224931647020E-002
   8.85820765019289       1.884872634023093E-002  1.752366710246291E-002
  3.842873007728876E-003  5.627300920100115E-003  8.408412520070949E-003
  9.750683693697144E-003  9.146790017074672E-003  1.476773953544474E-002
   140.505082797697       2.489259820264028E-002  2.170064105326521E-002
  3.401753114368591E-003  5.914312855564111E-003  2.837899409145116E-003
  1.879575258138178E-002  9.131338290599294E-003  2.165380246733295E-002
   41.3818858610643       2.362036116699305E-002  3.598253386330338E-002
  5.351755732027797E-003  2.862195750888026E-003  1.850050330211829E-003
  1.046358375573423E-002  7.947666746795390E-003  2.071824242936652E-002
  -21.3951125442447       2.858427156594867E-002  2.201582714365996E-002
  4.145492540393729E-003  5.167145674638361E-003  1.387836995310628E-003
  2.040957829639829E-002  8.517462794588199E-003  2.341884052097796E-002
  -50.7250536502984       1.767933751814183E-002  3.207137257105548E-002
  3.233178020488251E-003  5.952733520137812E-003  1.428179151008158E-003
  1.625838303558451E-002  7.954842868938976E-003  2.096783683206877E-002
  -15.8419486066232       2.668412887734673E-002  1.334474596626864E-002
  5.322663748855100E-003  3.989727174623986E-003  6.110126996175236E-003
  1.270750223218036E-002  9.150770574688286E-003  1.654021606127752E-002
  -31.3828157059989       3.660678217756321E-002  1.427002118157442E-002
  5.314810635307713E-003  2.085003519730308E-003  1.142870239145378E-003
  1.373694290586311E-002  6.705193205300710E-003  1.928821723512880E-002
  -6.40301832839741       1.822764477735225E-002  2.428770371619294E-002
  2.676281101450092E-003  1.032565214988766E-002  2.645664122615013E-003
  1.394373552917526E-002  8.758169498140497E-003  1.834419745931366E-002
   40.1633451287193       3.171638673310516E-002  3.485340959139731E-002
  6.441282040497521E-003  3.502317425766514E-003  1.284631165535702E-003
  1.776319019059171E-002  9.103171035004584E-003  2.697842841151252E-002
  -1.67450001749339       2.674040291849031E-002  1.583138206165790E-002
  1.174227969556406E-002  2.326269361455013E-003  3.426504336475409E-003
  1.564508352617384E-002  9.233961547568243E-003  1.877968143594215E-002
   169.091856348220       3.364431469451920E-002  2.598656049595557E-002
  3.909857332602225E-003  3.452453593841000E-003  1.269893864138066E-003
  2.292063189321347E-002  8.368684782807197E-003  2.716203835302068E-002
  0.444336627621470       1.365056771191549E-002  1.651167621685572E-002
  7.604091566131036E-003  3.020897544112497E-003  8.964095971668012E-003
  1.168196780745807E-002  9.030073508588320E-003  1.380869469050707E-002
   24.2446320070871       2.701736686118420E-002  1.720751879545220E-002
  5.405086045910447E-003  3.775922311094010E-003  5.794095013110527E-003
  6.149016609014109E-003  8.346345699876023E-003  1.419239357440614E-002
   50.5825262203232       3.397392942661877E-002  2.458062222385298E-002
  5.543888278385202E-003  3.096035110584732E-003  1.547205331231287E-003
  2.112967009570069E-002  8.813192945566544E-003  2.603417318973572E-002
  -51.2428904122364       1.718984639872309E-002  1.530283931066523E-002
  3.440130762982368E-003  9.808294896735594E-003  1.636770400549723E-003
  1.456462200338788E-002  7.719394628459102E-003  1.564760029623617E-002
   10.6878330028818       2.084637594413935E-002  2.444480418879168E-002
  3.123130225877272E-003  1.213617558230831E-002  2.347707514595404E-003
  1.328852026880500E-002  9.190411296010895E-003  1.891898867221166E-002
   22.4644201821263       2.711896800214771E-002  2.017117819445426E-002
  1.240233601200769E-002  2.371353569713775E-003  1.871550631316750E-003
  1.529308086266446E-002  8.787529567452929E-003  2.030017599885302E-002
   1.90481034085886       1.199116583989818E-002  3.589492305948000E-002
  3.467725494834057E-003  4.139779218715220E-003  3.473901152174012E-003
  4.549780757463790E-003  6.786107091975611E-003  1.251108482414575E-002
  -7.00351409926857       2.354944268758678E-002  3.295500226467463E-002
  3.693927922783813E-003  2.703477704629973E-003  8.892899191840953E-004
  1.421355623508145E-002  6.789584823220496E-003  2.226049977556822E-002
   10.8620710629286       1.160599424456139E-002  1.302295757391483E-002
  5.386506186101204E-003  4.924800471968232E-003  8.122979247350625E-003
  9.806024832322863E-003  8.267661464428406E-003  1.140149116602625E-002
  -106.610720524918       2.829086025766263E-002  2.212501048345721E-002
  7.279437192711719E-003  5.115971461452286E-003  1.780018738692132E-003
  1.440296604039676E-002  9.177801864748742E-003  2.081264093782593E-002
 -0.151269651380294       1.214972903840547E-002  1.198237012902557E-002
  1.120427612574362E-002  1.520458621827063E-003  2.914431309817076E-003
  1.139517860693420E-002  6.596148869801938E-003  1.183795868425476E-002
  -13.4701846818678       7.111970870354038E-003  7.111970870354038E-003
  7.111970870354038E-003  7.111970870354038E-003  7.111970870354038E-003
  7.111970870354038E-003  7.111970870354031E-003  7.111970870354034E-003
  -15.5994664632566       3.585678022181265E-002  3.084493130369251E-002
  4.201636641923168E-003  3.196381787226891E-003  1.211559491257705E-003
  8.734433581931702E-003  7.346299349235487E-003  2.129756477449997E-002
  -55.9317637283348       3.273413046614880E-002  1.403691484786595E-002
  4.662938140580798E-003  2.784749848149143E-003  2.486556965799694E-003
  1.299362182456499E-002  7.600482420632018E-003  1.814126492886277E-002
   23.0295135354460       8.471629058318754E-003  3.470733773189612E-002
  2.323890292149495E-003  7.395410844429695E-003  4.378305115293968E-003
  7.844922256550931E-003  7.468673450097994E-003  1.321272184913834E-002
  -5.86780386615681       1.586964708918750E-002  1.600191501007657E-002
  2.008974848243845E-003  1.411966998728322E-002  2.994922016234981E-003
  1.486464254960674E-002  8.273317865252292E-003  1.557033295280968E-002
  -67.7841152665426       1.898621783838758E-002  2.252609440846895E-002
  4.639338277678175E-003  4.496573762159847E-003  4.030207535312977E-003
  1.588612390508696E-002  9.108941501115448E-003  1.894003461148684E-002
  -30.1204362327376       3.479897746361024E-002  1.297375106470924E-002
  3.985916161099086E-003  4.975655103075245E-003  1.760349329963815E-003
  6.130355556702939E-003  6.774061978509234E-003  1.404017655729599E-002
   82.3872485190746       2.798968829809788E-002  3.529101513971043E-002
  3.965684100474727E-003  3.209072239933246E-003  9.793691620203081E-004
  1.770617331460188E-002  7.757798464555207E-003  2.595746684554840E-002
  -3.76181506303913       3.141310649363888E-002  2.890014530924086E-002
  6.155533443087347E-003  4.256816329456199E-003  1.466761661418647E-003
  1.535971360474448E-002  9.012612481753880E-003  2.406936744730584E-002
  -114.257404423713       3.233031732141603E-002  2.795192347300874E-002
  4.270422495245275E-003  3.678735678409458E-003  1.402554334969691E-003
  2.271783418123922E-002  8.761523276674531E-003  2.738185483469019E-002
   13.8654617991976       2.478718606122295E-002  3.283722492842155E-002
  4.634917188609118E-003  3.358137888569030E-003  1.209326014139226E-003
  2.207167794582121E-002  8.346777192971605E-003  2.619045288978870E-002
   24.8488502231116       1.787639754020784E-002  3.251622217616722E-002
  3.635925609971114E-003  8.323572122040291E-003  2.134761054160268E-003
  1.489812655772007E-002  9.077458918629384E-003  2.053543539259851E-002
  -18.9718946929145       1.208007445014570E-002  3.688096135975118E-002
  5.714703523963117E-003  3.413660300996240E-003  9.844379416793607E-004
  1.043516936295632E-002  6.685423894807556E-003  1.669002992420082E-002
   29.1961169616855       2.358631675271206E-002  1.541216407338319E-002
  6.001052101213541E-003  9.445114093056298E-003  2.310081285752966E-003
  1.222270873140296E-002  9.136759218675230E-003  1.643982048644708E-002
  -5.67583482599118       2.175571916126903E-002  2.268830808201733E-002
  8.584056090424631E-003  4.790091281427101E-003  1.650174213279312E-003
  1.746594091602997E-002  9.145110252831679E-003  2.050481461443819E-002
  -9.00888972054162       2.803412488755090E-002  3.692331766836412E-002
  4.539810747008107E-003  5.832817095669967E-003  2.121409151499222E-003
  1.053737900745505E-002  9.216021467289077E-003  2.217720310164749E-002
  -29.0346340165712       1.712263481453188E-002  1.495409169120205E-002
  1.107885407523174E-002  3.399820970728809E-003  1.757134102708301E-003
  1.481565464663018E-002  7.942694884484196E-003  1.559614125092039E-002
  -4.32069607881134       2.872589004362259E-002  3.412683908140868E-002
  6.463227650753954E-003  3.110838135027584E-003  3.941082497413805E-003
  6.589543262042715E-003  8.943919414676055E-003  1.862408552482445E-002
  -40.5368422570593       2.034385622400937E-002  2.048436329991427E-002
  6.510195423214423E-003  2.540519434255420E-003  1.725197397968886E-003
  1.962610773964798E-002  7.846468060297060E-003  2.014790875557074E-002
   13.1060832360023       1.695682554063323E-002  1.105931866191928E-002
  7.087996404805512E-003  9.833112045726330E-003  2.003135893462188E-003
  1.037033296881275E-002  8.046958329451147E-003  1.248212540715438E-002
  -7.65853881666350       2.430579046544139E-002  2.590592363124538E-002
  3.738998689918555E-003  4.816507386155546E-003  2.056925466949816E-003
  2.346387630138015E-002  9.044178287208932E-003  2.453783246829256E-002
   24.1939497675009       3.406688419243400E-002  2.999059650159150E-002
  1.006180479664137E-002  2.284362258783722E-003  1.697462072584080E-003
  1.037374699387723E-002  8.631422037441380E-003  2.196600391000281E-002
  -42.6171608312324       1.482256243947261E-002  1.259515257551866E-002
  3.138595649637324E-003  4.010489114971798E-003  3.709096592467211E-003
  9.803540851601490E-003  6.636693424936776E-003  1.223216211055958E-002
  -2.87501332770000       1.961678212722653E-002  1.687241329113850E-002
  3.172148274443290E-003  7.348932637293833E-003  7.954982483576420E-003
  8.899685953098552E-003  9.041339380506330E-003  1.433485216562547E-002
  -20.2024324978847       9.656419267543685E-003  1.125073749101512E-002
  4.642114082585520E-003  4.291622453161547E-003  5.828368040458764E-003
  6.652225768155056E-003  6.616699254363684E-003  8.974040570087084E-003
  -10.2167914829961       2.838828686600023E-002  7.440843722007289E-003
  2.889057430578853E-003  5.692519784553307E-003  5.446032203765266E-003
  6.065182864315961E-003  6.970934993094549E-003  1.086096521049340E-002
   15.9461653434239       3.415461602374738E-002  9.469001386214392E-003
  5.038352217149047E-003  2.042710232651119E-003  3.553114283866394E-003
  6.829458294134090E-003  6.574671398242783E-003  1.302306719933585E-002
   11.8884248223077       1.122471974160820E-002  2.649171265554063E-002
  6.422923537184290E-003  1.071959900439400E-002  2.062689334929643E-003
  1.080678471633793E-002  8.774476047822425E-003  1.475686193413825E-002
  -49.2063003056649       2.313734289252675E-002  2.595824676222378E-002
  3.400075596896716E-003  6.805962418782945E-003  1.505919421344876E-003
  2.111456358517550E-002  8.727539046578050E-003  2.331973707931196E-002
   19.1271839238058       9.471252089067085E-003  1.155142162477263E-002
  8.016255955963166E-003  6.511290117028739E-003  1.729552949608964E-003
  8.685722642083327E-003  6.641051969865077E-003  9.831420302146742E-003
  -2.89260791807960       3.694463657264322E-002  1.018035554204157E-002
  2.385743756151905E-003  8.088255619368812E-003  2.431545448276081E-003
  9.099428456133277E-003  7.372502340589373E-003  1.506986932298235E-002
  0.199538895632874       9.042245367936142E-003  9.042245367936142E-003
  9.042245367936142E-003  9.042245367936142E-003  9.042245367936142E-003
  9.042245367936142E-003  9.042245367936141E-003  9.042245367936142E-003
   6.33055390696060       1.572820846736650E-002  1.521183804714173E-002
  4.826894406126382E-003  3.538826161650224E-003  1.517753434872470E-003
  1.476538915239711E-002  6.713861066080019E-003  1.523007174368920E-002
   211.996166572394       3.603698494159907E-002  2.004995543597640E-002
  3.566171327167795E-003  3.263674355771627E-003  1.368157298458615E-003
  1.699725214128671E-002  7.618701153651059E-003  2.307173167892027E-002
   12.9561475675183       3.616612556543786E-002  2.775644898632405E-002
  4.544472352441127E-003  3.735655903338457E-003  1.849948952864385E-003
  1.271969927731539E-002  8.587342833354770E-003  2.337298845244737E-002
  -63.1515029980378       1.334275140911628E-002  1.365208171831074E-002
  6.047759667836535E-003  8.663901841297098E-003  3.784995579744725E-003
  1.243521239090014E-002  8.751419136728117E-003  1.313305693608072E-002
   7.39294964883439       2.975791790840265E-002  9.390553600534307E-003
  8.145485847827014E-003  6.237890362331444E-003  4.389913174800555E-003
  8.861441329833655E-003  9.058051680312151E-003  1.352901052318171E-002
   11.4621020356712       3.409285120676629E-002  1.636042299561459E-002
  9.777799616082607E-003  3.055609281415910E-003  1.615607932390101E-003
  1.542147129987411E-002  8.637268728301109E-003  2.048933612428789E-002
   8.48630663703507       2.867054072563374E-002  3.574119204351740E-002
  4.946804320976306E-003  3.787728442131954E-003  1.599845124853199E-003
  1.917393756991016E-002  9.155518737116891E-003  2.698394286432660E-002
  -10.7909353478131       1.561054288793107E-002  3.079089179256572E-002
  1.097084537737687E-002  2.415132956210629E-003  1.796026432864316E-003
  1.211840250786016E-002  8.074765491519037E-003  1.799265347568664E-002
  -1.97240417373889       1.619347115361950E-002  1.663128032845893E-002
  4.165111171664532E-003  1.340244333766558E-002  1.994560024013404E-003
  1.393946733453499E-002  8.646922842215353E-003  1.554189383848992E-002
  -15.7826052296470       2.883915562228521E-002  1.135655366980059E-002
  9.519312041731568E-003  1.979773258873913E-003  4.307633150667812E-003
  1.065455289956143E-002  8.104085407068463E-003  1.516775980995023E-002
  -167.848531360492       3.285247484450612E-002  2.704602339929855E-002
  5.841553259638862E-003  3.442402481283161E-003  1.290445028868744E-003
  2.054438487759472E-002  8.829084870052536E-003  2.633024404649945E-002
  -20.3863925921397       2.825025146191849E-002  1.890316730883304E-002
  3.665475124818137E-003  4.743829161327436E-003  2.834946501487108E-003
  1.702192866770704E-002  8.747722033920855E-003  2.086997301195882E-002
  -41.2399476791471       2.927696041892218E-002  1.439627468059959E-002
  3.520913640725524E-003  1.049579523409449E-002  3.092468956186572E-003
  1.112611559465445E-002  9.012583293332184E-003  1.673811545697777E-002
   2.11164716534786       1.190494060268409E-002  1.183971175866032E-002
  1.944599578578851E-003  1.143735905726774E-002  2.854315467760138E-003
  1.145431261381784E-002  6.840941626687353E-003  1.173129073733203E-002
  -117.167860501198       3.612232401835896E-002  2.179103270101995E-002
  4.267862989960832E-003  3.951592339012394E-003  1.321016504662443E-003
  1.866188927177331E-002  8.301374220413283E-003  2.449080356111872E-002
  -9.49910007985434       1.680108366859201E-002  1.654794426660636E-002
  2.414751077239954E-003  1.034555534168835E-002  5.291964504477512E-003
  1.119488813426083E-002  8.624303542061980E-003  1.460047665109057E-002
  -14.0596346569946       1.545920183459687E-002  1.383446059580845E-002
  3.470835968727663E-003  6.335435046758014E-003  7.053132124862731E-003
  1.380927442734365E-002  8.779816752935158E-003  1.434740593588327E-002
   17.4853978218009       3.636238231904829E-002  1.377941714029115E-002
  2.782203405524645E-003  3.909405480592823E-003  1.321485036777387E-003
  1.128114726550555E-002  6.581118564218578E-003  1.781334510094549E-002
   69.5365139551292       2.555777694481701E-002  2.415379564405431E-002
  5.424877360637282E-003  3.935917562148310E-003  1.428281517830060E-003
  2.378843571504985E-002  8.746897024666401E-003  2.448827061307174E-002
  -65.8470049860817       3.621468071038770E-002  1.962451056401300E-002
  3.297083592681381E-003  6.583067589143400E-003  2.028634218764102E-003
  1.784733596612886E-002  9.074787945763180E-003  2.332127542197165E-002
   15.9854663952709       2.654027620374612E-002  3.253213684940315E-002
  5.176133218824283E-003  2.203610972268627E-003  1.869848994491252E-003
  5.259558002068748E-003  6.776712023838555E-003  1.655982561943304E-002
  -24.9173729364608       1.191603727448978E-002  2.862519574778158E-002
  3.603226484637647E-003  6.434420153767307E-003  1.492260905333325E-003
  9.575569863543718E-003  6.953152921491536E-003  1.483707581388270E-002
   64.4726632938552       2.682301624041677E-002  2.736021983057942E-002
  3.543564126467768E-003  3.747617788456922E-003  1.111016189692615E-003
  2.514518653484559E-002  8.050688171868402E-003  2.642575183759676E-002
 -0.295043616608761       1.160712977308348E-002  2.359052885328970E-002
  6.817523545975738E-003  2.008656467699224E-003  1.983147770381598E-003
  1.088083004377262E-002  6.576608493147468E-003  1.438936120958198E-002
   12.1254662920601       1.504216757672071E-002  2.031260335677943E-002
  2.841560228908521E-003  6.484966407739365E-003  4.171163837859307E-003
  1.368422963460881E-002  8.276302736652516E-003  1.611012047101637E-002
  -87.9619606731806       3.556409638421284E-002  2.945864759248297E-002
  4.336877123311853E-003  4.177708380091228E-003  1.300030405124451E-003
  2.139786339590047E-002  8.990364305329847E-003  2.819670310257617E-002
  -6.58252396083588       2.891581417859908E-002  3.036254242587715E-002
  1.198724317950899E-002  2.631523699772739E-003  1.667326720812824E-003
  1.326970881567056E-002  9.216097148825892E-003  2.266965883417142E-002
 -0.660085245698747       9.936881882182395E-003  3.669956801930238E-002
  6.648519051929657E-003  4.013913096589664E-003  6.222971443604336E-003
  7.522183173926509E-003  8.771844938416037E-003  1.399861259676763E-002
 -0.229616760484621       1.119755490518281E-002  1.180921304674773E-002
  1.042875893529067E-002  1.998304569047985E-003  6.713700041780104E-003
  1.105202540270768E-002  7.675506540177395E-003  1.134824432743795E-002
   16.6078196146952       3.381470016542949E-002  2.137302396626228E-002
  3.760594945789092E-003  4.521560252885911E-003  2.136813476550827E-003
  1.908063600401146E-002  8.912084777734688E-003  2.398030965425253E-002
  -138.521075747334       2.599001753868347E-002  2.261992898865708E-002
  5.272967514413494E-003  2.949788810864237E-003  1.966900635380221E-003
  1.824389736641014E-002  8.305019281502974E-003  2.205320984918268E-002
   12.3372904732866       3.088495814823062E-002  1.428836876615786E-002
  1.265082875065630E-002  3.372325726182408E-003  2.450940993394043E-003
  1.276776561617893E-002  9.155969125563613E-003  1.779432519014796E-002
   9.91784390541140       3.697115494006892E-002  2.302365515852896E-002
  3.639075762696858E-003  4.134510595156776E-003  2.147725151868505E-003
  4.155325891376141E-003  6.966362157825913E-003  1.523634483453907E-002
  -2.89980720850391       1.750232869893997E-002  1.119623388738064E-002
  5.267748263452186E-003  3.436667369519137E-003  9.759109287143313E-003
  9.949750986893765E-003  8.372569935664998E-003  1.249280621154693E-002
  -13.2733964411194       3.017045493936493E-002  2.488254823620612E-002
  3.971389151177737E-003  6.001345206780256E-003  3.218624997201130E-003
  9.208111490051256E-003  8.996732049869515E-003  1.904944940284158E-002
  0.616076243585307       3.453203564327201E-002  1.092812141024831E-002
  3.591406238904157E-003  6.444093899270690E-003  7.285410994654871E-003
  9.884294081762245E-003  9.256190836308300E-003  1.550854721929838E-002
  -14.6536828372376       3.575859691048818E-002  1.622514266628435E-002
  1.210077861391530E-002  1.792738402809473E-003  1.938618863468669E-003
  1.216520497840832E-002  8.167425519378437E-003  1.918209959844148E-002
   20.2355606774385       1.071966966970158E-002  3.674290775109414E-002
  6.074010153358698E-003  9.643344641559460E-003  1.607193393584470E-003
  1.037554266120091E-002  8.528176519405656E-003  1.598779539935538E-002
   31.5504694945235       7.088213768271591E-003  2.396372442529178E-002
  5.807037114487379E-003  5.921852572464882E-003  4.646490508218650E-003
  6.218241567806595E-003  7.433887652621369E-003  1.018402767855998E-002
  -36.6583591720837       1.982591619090725E-002  9.228608571225452E-003
  4.616005070373310E-003  8.013433367627656E-003  1.861995511544240E-003
  8.041196344355277E-003  6.827980663991529E-003  1.137356776344805E-002
   5.81481058927205       2.280920544925703E-002  7.567116181807909E-003
  6.921655211555471E-003  2.003084943157540E-003  5.678777057441868E-003
  7.115064044767611E-003  6.774812081986912E-003  1.070877492849441E-002
   10.3852560645409       1.442031946890591E-002  1.055795501756872E-002
  3.928079365983844E-003  8.840726132526081E-003  7.567089105136487E-003
  9.131595975209279E-003  8.455054332679185E-003  1.116093192177467E-002
  -57.5126065537646       2.367047277564766E-002  3.251147215244299E-002
  4.755129204297121E-003  3.982021692810876E-003  1.713147711760817E-003
  2.229965664714356E-002  9.069856508695850E-003  2.579371604776778E-002
  -17.5990991742214       2.819593762309779E-002  3.062232001788831E-002
  8.599892451321280E-003  5.575776422365188E-003  1.583102961764078E-003
  9.103592308766176E-003  9.175382135952495E-003  1.988287325335307E-002
  -29.5797025340577       3.503724955526004E-002  3.400608656326158E-002
  9.222045972450316E-003  3.135624822692999E-003  1.356185508286859E-003
  1.251509856663706E-002  9.144610991628069E-003  2.461351538959615E-002
  0.514774536830111       1.669716190521552E-002  2.016358062167059E-002
  2.437193269396159E-003  1.047809791888376E-002  3.385182411101969E-003
  1.587526944715528E-002  8.792539330685327E-003  1.748412112665599E-002
  -132.055811594538       2.658098190203130E-002  3.207700696373717E-002
  3.891981541743988E-003  3.549556213458853E-003  1.121620506657986E-003
  2.383860061843859E-002  8.248457312589431E-003  2.729073330053295E-002
   30.0809639413876       8.273994982379639E-003  2.706579086888272E-002
  6.143866142777306E-003  6.357253212325702E-003  1.288866117265120E-003
  7.197205483650162E-003  6.579655518654489E-003  1.172465194047097E-002
   4.48885884949885       1.889195271465683E-002  1.289798766715207E-002
  1.017158384657820E-002  3.606684249942704E-003  5.233730505045562E-003
  1.061816428076287E-002  8.899372494301847E-003  1.372827854954301E-002
  -77.1617995303731       1.595618591487609E-002  3.301165641882500E-002
  5.192195251548755E-003  4.164128973011385E-003  3.632886443780301E-003
  1.492542603514020E-002  9.228016419855069E-003  1.988418126900032E-002
  0.644875696952501       1.000221305549234E-002  1.179825323617254E-002
  3.280785263514287E-003  5.202667909169313E-003  8.297065735242569E-003
  8.651918192910252E-003  7.244789590282630E-003  1.006951932443258E-002
   10.4484572485576       3.577505901241820E-002  6.752301660227337E-003
  4.578793221722674E-003  2.930542954611013E-003  4.659910704852989E-003
  5.445567164348525E-003  6.594653859532499E-003  1.095700276683309E-002
   24.4930418791475       3.522337983795331E-002  3.690398801121442E-002
  4.846286957153934E-003  3.708683113759562E-003  1.451404122840633E-003
  1.720165301478566E-002  9.140752553797264E-003  2.817246425506791E-002
  -65.0861701481059       2.710509700755352E-002  1.189335041258809E-002
  6.114145980769543E-003  3.720040017678902E-003  1.374220719620369E-003
  1.159815959539779E-002  6.992202995844813E-003  1.552082326693689E-002
  -105.186580936419       2.302829269854614E-002  1.797729872469238E-002
  2.941216485647610E-003  3.684265121118757E-003  1.074789413449425E-003
  1.695475478323179E-002  6.587892277995175E-003  1.914663961701514E-002
   94.8379679840353       2.882862078957765E-002  2.590686610429618E-002
  4.770322912515743E-003  3.894070405591372E-003  1.364411232664691E-003
  2.299472169089175E-002  8.705504838567749E-003  2.580015417542360E-002
   1.86684505114659       3.703699962965482E-002  9.658054508483931E-003
  6.226418846490804E-003  2.891746220523392E-003  5.543748074652687E-003
  6.508929705044754E-003  7.841024983000516E-003  1.325394030482886E-002
  -18.8065742460806       3.347132436764848E-002  3.157442284666040E-002
  4.744904610493365E-003  2.016858787137052E-003  9.194858728195614E-004
  8.502095524846499E-003  6.551343777434532E-003  2.078953453330827E-002
  -9.86249762576391       2.526295005631751E-002  9.720942003828096E-003
  7.874005193778384E-003  4.698741542311025E-003  1.730027743150384E-003
  9.666824437390188E-003  7.304958641054841E-003  1.334008967332382E-002
   6.00545401861380       3.694739624464921E-002  1.109323655940885E-002
  9.794848558000929E-003  1.633553624640430E-003  1.323467278043393E-003
  1.046121810648131E-002  6.704166368961587E-003  1.624581324409758E-002
   15.2493083310047       1.720684898114943E-002  2.534826479532123E-002
  3.662976554160207E-003  2.996710435922458E-003  1.397303356309996E-003
  1.685351117114687E-002  6.950535504840641E-003  1.944374836123656E-002
   57.6202208553247       1.922023000284515E-002  1.539538870621247E-002
  1.092864747176657E-002  5.780610189825857E-003  2.030675765041870E-003
  1.458438322795545E-002  9.061560594528293E-003  1.628092599384390E-002
   4.83251523704897       3.544265520022787E-002  3.107146644478763E-002
  6.067227683143970E-003  3.687415320285018E-003  2.722356306765377E-003
  9.382500370217373E-003  9.257150352848196E-003  2.178055106483028E-002
   177.996414690778       3.605301576605189E-002  2.273478490601850E-002
  5.241868734555209E-003  4.794883146011465E-003  1.468994229882092E-003
  1.957370723802519E-002  9.164278930634999E-003  2.522136064093138E-002
  -1.11445739082126       1.038478553632500E-002  1.041300828062320E-002
  9.719866879852219E-003  6.990796391927637E-003  3.491496389237951E-003
  1.032877154462263E-002  8.014384311306629E-003  1.037546267707370E-002
   22.6923745173879       1.431740236879909E-002  3.121026708815417E-002
  7.272666489777853E-003  7.242069359226683E-003  2.409295611092008E-003
  7.336054207079038E-003  8.639960986970070E-003  1.485507158959849E-002
  -8.26868054054111       1.186471330880329E-002  3.685136264607313E-002
  9.692258803351813E-003  2.629855622083318E-003  3.336463614307218E-003
  1.114613343857027E-002  8.634682836230374E-003  1.695424075621661E-002
  -43.6631778942814       1.450198438434432E-002  2.303925986403585E-002
  7.123675396085961E-003  4.267241645683041E-003  3.827560523718744E-003
  1.379849547457281E-002  9.013985453303930E-003  1.664341966039272E-002
  -1.37182006274954       1.764281717234783E-002  3.424798999933326E-002
  4.293466304043630E-003  4.888980919337372E-003  6.531714268977071E-003
  6.938088659435500E-003  9.118346140305624E-003  1.612430318687857E-002
  0.634087893469744       1.418777721275157E-002  2.780591389933497E-002
  7.144569140497734E-003  4.290514549290314E-003  1.063146291022300E-003
  7.173450362463562E-003  6.721656999781206E-003  1.414468272763326E-002
   8.84706116631583       1.169245565220325E-002  1.108182792195560E-002
  5.090655527826135E-003  7.868721376626781E-003  1.577155511322182E-003
  1.095400863159773E-002  6.690220546179192E-003  1.123819950123621E-002
   4.58224586588512       1.210630402309403E-002  1.307206003048219E-002
  2.426673596737626E-003  6.732552882930900E-003  4.052036029755446E-003
  1.186082068539403E-002  7.064083070977981E-003  1.233550072879503E-002
   3.85491443134355       1.131734714271480E-002  1.044921843681834E-002
  1.919480923080229E-003  8.418492378227520E-003  5.049346307600025E-003
  1.041324446018882E-002  6.818329187587226E-003  1.071860260910544E-002
   7.41657540821705       1.300892626274264E-002  3.692250118321959E-002
  3.124178471436918E-003  6.618943861484569E-003  1.284086113380900E-003
  6.981023748082799E-003  6.682337305482781E-003  1.496754457399105E-002
  -6.27141942428043       3.671261691752582E-002  3.527431569631135E-002
  4.898112281739476E-003  4.695347483561616E-003  3.529795661678453E-003
  5.175039819176840E-003  9.035224455791420E-003  1.885366901693721E-002
   2.46478647719105       1.431804217779749E-002  1.236901581684063E-002
  7.864012942708283E-003  4.529556356738472E-003  9.390540431864124E-003
  9.469469248699194E-003  9.081462955344769E-003  1.188086716147408E-002
   37.2518503845112       3.281769688579983E-002  2.654540917368736E-002
  4.950966799348196E-003  4.713251104731513E-003  1.907549243360289E-003
  1.573521926653094E-002  9.209642641774651E-003  2.393261241289553E-002
  -48.0663557866022       1.911392085770957E-002  3.590266912803620E-002
  3.393246569388589E-003  8.290023827433587E-003  2.624454576457611E-003
  1.012735262969402E-002  8.947405462945177E-003  1.908347604658386E-002
  -69.1568690693372       3.573886841036705E-002  2.481480637101541E-002
  3.974287670658890E-003  3.627844419149382E-003  1.537545771076098E-003
  1.730011284496711E-002  8.354865030771893E-003  2.484850175840085E-002
  -4.78784767253276       2.502852746404992E-002  9.135829435916057E-003
  8.391976524715680E-003  2.465218300604199E-003  8.251934661504283E-003
  9.036326551340236E-003  8.405723570754732E-003  1.273674340391306E-002
  -50.3307925127130       1.960352195361724E-002  1.500287265927976E-002
  3.811125810468402E-003  5.787853562227442E-003  1.968258745654127E-003
  1.287821530130380E-002  7.401780518127116E-003  1.558791644892138E-002
  -42.3456015319161       3.593139967754181E-002  1.350576798926341E-002
  3.923376030090771E-003  3.343691208990657E-003  3.551438037676508E-003
  4.307277366120028E-003  6.782884675061632E-003  1.278592304804528E-002
  -14.0674303425287       2.628757660144924E-002  1.511961438300393E-002
  6.482548997161735E-003  3.151345945183728E-003  6.208632446626996E-003
  1.044681097956294E-002  8.986394368994108E-003  1.607280469990527E-002
  -7.22118282622039       1.317909010108136E-002  2.919415770811321E-002
  2.415773478211806E-003  1.114904999286057E-002  3.200189810876206E-003
  1.161158313411916E-002  8.529503867671680E-003  1.646989906388148E-002
   25.9663213062356       3.565568689836787E-002  1.687618037611036E-002
  7.515647622122364E-003  2.118484648987858E-003  2.404564251638547E-003
  1.017510619807060E-002  7.852266045100156E-003  1.829422314964532E-002
   25.6056797865852       3.607473583812885E-002  2.299762047994922E-002
  3.598785961681034E-003  7.194544773860585E-003  3.292606255667358E-003
  7.556481010233360E-003  9.008465071414952E-003  1.843890892423096E-002
  -104.524869001053       3.634712803295012E-002  2.053024639619754E-002
  5.783551674194417E-003  4.058565972931887E-003  1.405023308135844E-003
  1.685434649430324E-002  8.635838061820288E-003  2.325548458148656E-002
   19.0888567654534       2.165003467681414E-002  1.589680022299260E-002
  1.380484468506852E-002  1.942630113214191E-003  2.856477692554257E-003
  1.454256696470585E-002  8.523349764731441E-003  1.710552711321862E-002
   12.8358610267289       1.039940221553524E-002  2.148215119833516E-002
  3.055658260910018E-003  5.460973258743783E-003  7.970879936504959E-003
  8.841569711153780E-003  8.002937708987155E-003  1.254695980463165E-002
   119.991119728413       2.941232235810781E-002  1.997035549150699E-002
  3.038286038039278E-003  2.769847937160122E-003  9.174293104102220E-004
  1.882732609475224E-002  6.635803120245206E-003  2.227928517930855E-002
   6.96024364143749       2.174076772766032E-002  2.483404772216419E-002
  4.809511664715229E-003  4.396985653595076E-003  5.266216400595192E-003
  1.009318801318096E-002  9.201336507668008E-003  1.759747067923537E-002
  -74.4028713914318       1.676355375977235E-002  2.017608655140918E-002
  9.518727892026169E-003  8.007025283760270E-003  1.916819503106993E-003
  1.037468628395817E-002  8.946123475454756E-003  1.519588502636269E-002
  -89.1812585658111       3.699283364803788E-002  1.961426087946874E-002
  4.793139404091326E-003  2.958522571722617E-003  1.904964478170748E-003
  1.737163618239027E-002  8.356389669978825E-003  2.327252063436613E-002
  -17.9987978052838       3.687561455161249E-002  3.414950396628804E-002
  5.631956838011700E-003  2.312943094809951E-003  1.603546219061637E-003
  5.918013814076815E-003  7.334450212332070E-003  1.953289192126618E-002
   34.0389519517650       1.480352624899173E-002  2.257955808926045E-002
  7.745290186560679E-003  2.646149839595330E-003  1.504063746579923E-003
  1.477559774566066E-002  7.307306784958642E-003  1.702976121328604E-002
   20.1400131141084       1.355911852425487E-002  3.515649584644671E-002
  1.151382067247926E-002  4.346570609327504E-003  1.703988214448382E-003
  1.253966405560057E-002  8.937703730212666E-003  1.814851020316336E-002
  -8.25586163670513       3.082989869007197E-002  1.739737939248946E-002
  5.634805546774162E-003  7.461378183733810E-003  2.253087826233214E-003
  7.559367009094887E-003  8.525821681130466E-003  1.594582967929196E-002
   7.61292977136186       7.628655332260000E-003  8.111016863271031E-003
  7.406794834448155E-003  4.260784802477588E-003  6.261842716961278E-003
  7.570372961646512E-003  6.725797291354714E-003  7.766288590692764E-003
  -24.5859644123310       3.525918681579213E-002  7.317269678436321E-003
  3.325010028407992E-003  3.415131910386773E-003  3.917802898209814E-003
  6.968251529360868E-003  6.563941466748472E-003  1.215948152853079E-002
   53.9135564657057       1.008513778392160E-002  2.390186951484318E-002
  9.718727050686772E-003  4.794939184660129E-003  4.410244218871815E-003
  9.917481791654728E-003  8.883041842135038E-003  1.337124068621930E-002
  -38.4091830563576       1.225750336842561E-002  2.541556718166306E-002
  4.617201259617851E-003  6.633375637729251E-003  7.201129210782671E-003
  8.767744747505510E-003  9.190037586057137E-003  1.397858596816160E-002
   25.5478425546662       3.470120340309515E-002  7.652870626082098E-003
  5.819687198939300E-003  5.754408659204346E-003  2.450461118531287E-003
  7.205326097370296E-003  7.345056112417603E-003  1.241483207032045E-002
  -81.9289946515759       2.240266265517326E-002  2.754762457272581E-002
  3.611039533104324E-003  4.870353638111931E-003  2.073298592667252E-003
  2.041764728596613E-002  8.784303804904550E-003  2.327000611070989E-002
  -23.9094860301154       3.428578905966948E-002  1.150244867801162E-002
  2.676316381291633E-003  7.022353183203833E-003  5.002382628082753E-003
  7.630241242885795E-003  8.102268386391069E-003  1.443713133855367E-002
   1.14953328033810       3.599922415260790E-002  1.507197470885221E-002
  6.425532226914671E-003  7.103822074124637E-003  2.261983278927853E-003
  1.050321115999354E-002  9.154036948260369E-003  1.786193336356861E-002
  -1.51933159984403       3.550728684678678E-002  9.851711283805024E-003
  3.422325904696823E-003  4.908928392384452E-003  7.261231969359527E-003
  7.343848047371459E-003  8.241606402041029E-003  1.369570150982771E-002
   26.1527299627629       2.086344000261296E-002  1.593293054138281E-002
  9.025903276764098E-003  2.084013901754396E-003  4.348406501317246E-003
  9.261284600149720E-003  7.946557659790989E-003  1.454736280708923E-002
  -42.7321033045308       2.086880910863094E-002  2.428380586980908E-002
  5.157280992765380E-003  2.827983293953435E-003  2.883158768721522E-003
  9.690898540838041E-003  7.688190037053134E-003  1.699780418545892E-002
  -10.7033521418149       1.629210740111613E-002  1.695466034987035E-002
  1.089412872269104E-002  2.380107106436259E-003  4.567904178520195E-003
  1.349638261789236E-002  8.726329778787281E-003  1.550581435745764E-002
   15.0242617894647       1.627270480562042E-002  1.568393390369537E-002
  3.639332818008861E-003  4.376222787775315E-003  4.470226280702264E-003
  1.451950794440895E-002  8.008531573728420E-003  1.547469920779809E-002
  -1.61506562592788       8.013964551710735E-003  1.856481029546279E-002
  4.682622845105911E-003  2.801384624618138E-003  5.750901596183472E-003
  7.866078257533764E-003  6.672916268705138E-003  1.053817481114136E-002
  -8.10477508141615       2.412180424772720E-002  2.105846234722701E-002
  3.242293751271637E-003  2.827448286007014E-003  1.064793312366868E-003
  2.047947297687660E-002  6.830375730668601E-003  2.182989971122315E-002
  -10.8233319535428       1.808136475396234E-002  3.338098843135975E-002
  3.192051822944522E-003  3.657222786697972E-003  1.723883860758838E-003
  6.798146567011767E-003  6.598953168150104E-003  1.600934785075586E-002
   12.4482077275564       1.530041505651269E-002  1.592771568837414E-002
  2.703065824404815E-003  8.496650364022269E-003  8.042922613796988E-003
  1.071961762002213E-002  8.856437116638777E-003  1.377247524095645E-002
   1.33740137523396       2.008690320203262E-002  3.336482675624965E-002
  1.164808051874364E-002  2.734947987367597E-003  1.817491887030777E-003
  1.291128834283176E-002  8.911987313179409E-003  2.053007237269966E-002
   6.29769393478004       2.214559268427928E-002  1.770636546503163E-002
  2.527624463845092E-003  8.533867151130895E-003  2.108544849061982E-003
  1.764986420841520E-002  8.247707081318159E-003  1.905691952799458E-002
   5.76932624250134       8.928033546616086E-003  1.635047503829458E-002
  7.806962583356608E-003  2.540989254053935E-003  8.152659301986510E-003
  8.675107178741735E-003  7.677577509211342E-003  1.081899730204102E-002
   13.2447239149535       9.898416732475560E-003  1.900210441076694E-002
  2.156818859353810E-003  6.716321418250513E-003  5.964950216810368E-003
  6.733468962600301E-003  6.916075262078455E-003  1.081937313648216E-002
   56.5826956233165       1.728106460353019E-002  1.928408072793931E-002
  4.310794976637949E-003  1.101841861521331E-002  1.786792239468822E-003
  1.699785527569416E-002  8.850864850628994E-003  1.782602538422483E-002
   1.44880176872037       2.572368512279689E-002  1.379772347673448E-002
  1.325113272606978E-002  1.834091460159966E-003  1.813640971944123E-003
  1.377566911925289E-002  7.743068582430531E-003  1.697270677087280E-002
   75.1915603343912       2.382673099337721E-002  3.161649948753395E-002
  3.782978747396017E-003  4.684012222179079E-003  1.184427725127252E-003
  2.182738332046788E-002  8.375101283179734E-003  2.542884533691888E-002
  -15.1876453249193       7.667785852372527E-003  3.652853414918231E-002
  5.519884659347868E-003  3.300702824544737E-003  3.912562635174250E-003
  6.427633293227649E-003  7.102182705440861E-003  1.216515846732197E-002
  -48.3337936381806       2.234350450104052E-002  1.633740514528485E-002
  3.016314603449199E-003  7.433251787513008E-003  4.147689836732457E-003
  1.633443102854151E-002  9.063933055282480E-003  1.813340914825113E-002
   24.3460629667256       1.188343306088841E-002  3.552974175363546E-002
  3.895773343031849E-003  3.410434839498300E-003  5.243052356980163E-003
  5.411614080717103E-003  7.361642744153451E-003  1.317104593449025E-002
  -8.10299472992167       3.118611648079642E-002  7.105442002348486E-003
  6.679487958478631E-003  5.511579957479918E-003  1.860976544060650E-003
  6.764155146132545E-003  6.843123161271791E-003  1.144428466577528E-002
  -26.4921230664403       3.324671766052670E-002  2.290500690845310E-002
  3.622551373400346E-003  2.934304908960093E-003  9.812037313784252E-004
  1.462879160606833E-002  6.985450829539196E-003  2.233379635777781E-002
   7.67928856010791       1.969476097562815E-002  3.596654049850871E-002
  4.039243054920269E-003  6.514227301527878E-003  1.547674441290647E-003
  1.642567942856677E-002  8.829495134447122E-003  2.265987837619294E-002
  0.948041746599681       1.873295793426757E-002  1.382387316840672E-002
  5.141093869283448E-003  9.517352208426699E-003  4.043864348814506E-003
  1.205722590349538E-002  9.228730385104210E-003  1.461597636712442E-002
  -2.38673014683181       1.963637597921649E-002  2.670153691851414E-002
  1.207526896510244E-002  2.911422899106069E-003  1.869580940014031E-003
  1.639737966659810E-002  9.092564802236532E-003  2.048600858563036E-002
  -31.2584315926548       1.139295373100859E-002  3.587662974807707E-002
  7.359981162248734E-003  4.677522668672641E-003  4.247658477627629E-003
  1.002145137755831E-002  9.181284924147595E-003  1.600022900752665E-002
   95.1919161104730       3.297310577616532E-002  1.630436011829837E-002
  5.522326800225350E-003  3.248523637069937E-003  3.533067219006935E-003
  1.513602380060552E-002  8.955144032579933E-003  2.011369246846044E-002
  -27.7214771071072       2.027585598413953E-002  3.270225478532444E-002
  8.923386741295107E-003  4.406824551179181E-003  2.376123706884275E-003
  9.179984474307680E-003  9.102357618356970E-003  1.825854981731278E-002
   14.7334380044242       1.838008650538477E-002  1.397261911631366E-002
  3.626193246250313E-003  5.458495503672854E-003  7.595131388559937E-003
  1.229771713846587E-002  8.832524362299123E-003  1.467179635749026E-002
  -2.47250497101844       9.974179351260423E-003  1.119147353070337E-002
  8.601608329914615E-003  3.357229873573798E-003  2.727795343138882E-003
  9.603823868142250E-003  6.623642126349739E-003  1.023456866093325E-002
  -19.3739222357041       7.732909829719884E-003  2.325280466431206E-002
  7.266571668394050E-003  5.000519202730605E-003  1.659850889165724E-003
  7.459010271271103E-003  6.576359383913552E-003  1.102807806052397E-002
   64.9721987053705       2.483576553019954E-002  2.233083872328783E-002
  4.136593799494563E-003  4.363800115702852E-003  1.249164119418080E-003
  1.110367060673519E-002  7.196081343094492E-003  1.832946203249010E-002
  0.556248185006450       1.901408537969004E-002  2.105910618840337E-002
  5.507883071036351E-003  8.722829136409873E-003  1.718853656871585E-003
  9.566885910302286E-003  8.254570697883736E-003  1.564691258683408E-002
   30.8072867426582       9.301146907862688E-003  3.537070729418426E-002
  4.221734337618637E-003  7.296235344404500E-003  6.460391842044399E-003
  7.527263654387066E-003  8.887460056834945E-003  1.352921064997724E-002
  -18.4270132384766       3.629617671594040E-002  9.706143039864158E-003
  6.663415984351225E-003  5.587164008421468E-003  2.160182355228602E-003
  9.564280332088700E-003  8.044328012843759E-003  1.499178303277270E-002
  -5.07145769683495       2.242169430419915E-002  1.210148505460750E-002
  3.631452827750189E-003  3.010463930290978E-003  5.010224830704399E-003
  5.668095131877621E-003  6.620933300466764E-003  1.154289492289772E-002
  -8.81662983547434       2.909956322735328E-002  2.093951921585798E-002
  3.603191358797460E-003  2.608130809027654E-003  1.382578179132468E-003
  1.038545777984071E-002  6.594231697446449E-003  1.849664410080328E-002
   2.77236686146651       3.106481542688200E-002  1.394601287506759E-002
  7.174194000129971E-003  3.487187883333615E-003  6.796929144855982E-003
  8.268713953743959E-003  9.207032346877213E-003  1.530096902218023E-002
  -54.2633726130184       1.293138287311529E-002  1.723162409062801E-002
  1.036190170088090E-002  6.426398508403037E-003  3.076336751585148E-003
  1.206110504510676E-002  9.053153405655727E-003  1.390334909416360E-002
  -16.3821282783773       3.121931665859681E-002  3.666439034320419E-002
  7.935356614538321E-003  2.566780080660239E-003  1.702422434174469E-003
  1.190096690870258E-002  8.824946715933797E-003  2.388269703718020E-002
  -4.32368944879747       2.035444103722916E-002  3.568969167285031E-002
  6.269709026594349E-003  2.957353564651562E-003  2.980106424006564E-003
  6.616457184014260E-003  8.017426404080555E-003  1.687624523609531E-002
   12.5168122750928       1.468324783070548E-002  9.366608802576880E-003
  8.297639328259691E-003  8.011898184770012E-003  6.167466148644937E-003
  8.790532034175831E-003  8.896163108607535E-003  1.065303181618915E-002
   48.0444242902937       2.687638119946045E-002  2.073913752402068E-002
  9.090782034500844E-003  3.147966231845635E-003  1.604019915830623E-003
  1.840112016065288E-002  8.820119486195164E-003  2.172710759369370E-002
   23.7937553378735       1.443467148578917E-002  3.058182954696467E-002
  2.615776640041479E-003  5.115028016180263E-003  1.289598225354242E-003
  1.318519796542868E-002  6.817785820956240E-003  1.798811577728786E-002
  -32.3715870967372       2.897234153773652E-002  3.423712245955255E-002
  7.765048970983604E-003  2.285976490845624E-003  1.119071389392226E-003
  9.166827126633591E-003  7.518460819036234E-003  2.087212327948033E-002
   47.7026044609187       2.719383822596959E-002  2.888647880827671E-002
  4.528326605342900E-003  4.495574639582607E-003  1.885957480716220E-003
  1.894662058825377E-002  9.109445761857477E-003  2.459795246237419E-002
  -22.3643664212335       1.421966447847311E-002  1.518007252277431E-002
  1.970475442072934E-003  8.585887645914047E-003  2.086794025893047E-003
  1.353158684088571E-002  6.847908616406442E-003  1.429455504957119E-002
  -24.4796066300758       2.883655430532926E-002  3.579199771500038E-002
  4.098052501188647E-003  5.604171310872728E-003  2.177290316272274E-003
  6.172830714747396E-003  8.264244461846719E-003  1.853835624894538E-002
  -17.1945671353183       2.296769123234785E-002  2.747010395541406E-002
  3.336813760674367E-003  3.224632435536984E-003  9.298220440227069E-004
  2.071881434990306E-002  7.124577163418259E-003  2.355668534651642E-002
   1.02077804963167       1.360464204029074E-002  1.200763957336137E-002
  1.040245195998044E-002  3.294001980209679E-003  1.499068984193205E-003
  1.167320202773974E-002  6.789471865546086E-003  1.240066346440989E-002
  -20.9940654764967       9.626870179456190E-003  2.581971379979223E-002
  8.142877530581408E-003  2.445340379456652E-003  5.861283675755342E-003
  8.923220142790957E-003  7.983218542621948E-003  1.304125486081262E-002
   10.0146117085926       2.120836000962829E-002  1.641949979003519E-002
  4.825533271521602E-003  4.277031799996305E-003  2.352991121988290E-003
  5.003294893671435E-003  6.625803196684590E-003  1.203301256203954E-002
  -12.2371428483247       8.997248272272470E-003  3.532292048182796E-002
  6.722626732776005E-003  3.230306404733989E-003  1.763704186011668E-003
  7.761002123442374E-003  6.748627057244778E-003  1.351122429242983E-002
   4.10232408857221       1.222374222372197E-002  2.452301778213734E-002
  1.047034136106514E-002  4.827523810018722E-003  1.390226576742355E-003
  1.048643199478982E-002  7.774923337263170E-003  1.464879653480883E-002
  -1.84375338540860       3.545094579640214E-002  2.138013969381554E-002
  1.024100250168275E-002  2.258394271974194E-003  2.043411803297421E-003
  1.387534647863594E-002  8.900137628552801E-003  2.190924442267728E-002
  -24.9314806327350       1.286558372393252E-002  2.969736716805459E-002
  7.306360178863103E-003  1.119388431226646E-002  1.623052998817769E-003
  1.148497803907643E-002  9.138649783472170E-003  1.637165324566636E-002
   27.6280793561811       8.694959903377623E-003  3.536243397682923E-002
  2.934380426782744E-003  4.179432399954740E-003  3.028257988415800E-003
  8.264734709042617E-003  6.747520418647959E-003  1.364623618420846E-002
   23.2779458835462       1.735287218124174E-002  1.022696019147954E-002
  5.504005311015406E-003  2.061601236177892E-003  3.973482636435828E-003
  9.935471803155946E-003  6.557327525823385E-003  1.208097937316499E-002
  -8.51838020232243       3.291494911165024E-002  1.733987563795559E-002
  3.329103007015408E-003  6.735771844454192E-003  3.661270869114336E-003
  1.164525247471494E-002  9.039736181584056E-003  1.880165264756270E-002
   1.31284481832818       1.410687476472463E-002  1.312487783775105E-002
  8.406485542930164E-003  1.846554547014049E-003  2.207012604883044E-003
  1.287629289969559E-002  6.586930161603933E-003  1.335894953531142E-002
   32.0729754461286       1.508368213722349E-002  3.011609649570205E-002
  5.648433361181375E-003  9.205305625033073E-003  1.811683655471825E-003
  1.346378801433574E-002  9.121935227731321E-003  1.828764456658369E-002
   25.4113787919343       1.439482231549753E-002  1.948014211049287E-002
  2.764409818191144E-003  1.168727725282977E-002  1.747112923265200E-003
  1.351913942694878E-002  7.733878963459619E-003  1.559250261106680E-002
  -30.6657650927721       2.385454890781005E-002  9.397183187568514E-003
  6.405371518978506E-003  7.734257415542800E-003  3.228501147871295E-003
  8.158545015278677E-003  8.147497788399977E-003  1.222908241563080E-002
   35.9758732121419       1.570978216580907E-002  1.054541204140422E-002
  9.384859217618705E-003  6.835621645711116E-003  1.994617809899342E-003
  9.647337669270407E-003  7.675696211321973E-003  1.169177364624831E-002
  -20.2556482298673       9.327947508808179E-003  2.131795496391905E-002
  2.326491049000088E-003  8.230262816798917E-003  2.506350823671183E-003
  8.580529622878677E-003  6.589722300327771E-003  1.194946815745122E-002
   2.39788679961895       9.654781448281120E-003  1.201499977329685E-002
  4.249881425219829E-003  4.526254941009875E-003  3.749352046349623E-003
  9.594423073018441E-003  6.567894792914633E-003  1.036322736324216E-002
  -43.8839041552219       3.324738688715705E-002  3.454837315075923E-002
  4.385380236849405E-003  2.804327942926197E-003  1.006373795525472E-003
  1.225280255665502E-002  7.473132023399899E-003  2.414386818484870E-002
  0.997166360450444       1.184360699664672E-002  1.319441547467066E-002
  8.011026621491602E-003  3.380878136156589E-003  9.899143552178431E-003
  1.088014346765488E-002  8.772782183822570E-003  1.193538012129848E-002
   13.5038962420365       7.696670902262219E-003  2.878529754616703E-002
  5.237534839428841E-003  2.297420417806908E-003  5.418048642327987E-003
  6.705613941754825E-003  6.776733618357457E-003  1.141048389170831E-002
  -48.3209312796888       2.387712358119863E-002  3.307300423576595E-002
  4.897998856703585E-003  5.299200415658596E-003  4.915325993794100E-003
  5.608534660216920E-003  9.092453082230357E-003  1.642233929299047E-002
  -6.02644583329756       1.031478897749856E-002  3.643999615298017E-002
  3.448349720673580E-003  5.039830941877712E-003  5.497342757631135E-003
  8.621734240522245E-003  8.224993531530554E-003  1.479827523663553E-002
  -40.3419302379818       2.007437443930877E-002  2.211633745196561E-002
  4.868182434952449E-003  6.892025762941522E-003  2.101293137433044E-003
  1.960387829920313E-002  9.218273748809172E-003  2.056991081467623E-002
 -0.204799310411979       1.645152170566118E-002  2.300700191403249E-002
  1.233271214681414E-002  2.426692066210533E-003  3.824602249017314E-003
  1.325943767073888E-002  9.117486420173321E-003  1.712105030004801E-002
   7.23703267365806       1.835547351932145E-002  3.602528752111064E-002
  5.280804968441122E-003  3.327283355285644E-003  1.051401393443763E-003
  1.397878354877834E-002  7.448465583740945E-003  2.098686051777478E-002
  -53.8176870267539       2.790529233239305E-002  2.350758925704369E-002
  3.469025383399139E-003  3.498889578870394E-003  1.124279873444416E-003
  2.333949224882180E-002  7.703114809566283E-003  2.483106564209582E-002
   43.2361607832735       3.372906247822709E-002  1.300432805384872E-002
  3.416076896903793E-003  4.068246504365134E-003  3.924109333895428E-003
  8.432551271488212E-003  7.658102867879173E-003  1.546501666516530E-002
   17.5519999551382       1.995927377993295E-002  1.717018606191809E-002
  2.855400599416695E-003  8.956971330310615E-003  4.060207371000471E-003
  9.343999901833046E-003  8.323477973974381E-003  1.473954873223569E-002
   1.07632026921301       1.816193901773516E-002  1.523665608691107E-002
  9.159947645109386E-003  2.918678825407447E-003  7.579910788297769E-003
  1.081357239315026E-002  9.200132396481998E-003  1.441032215868292E-002
  -6.23681305241860       2.286730775061749E-002  1.055830957704993E-002
  1.922258092152118E-003  8.354880161329216E-003  2.357014865417941E-003
  8.928643503769509E-003  6.585946411474509E-003  1.291808993625250E-002
   58.9224203755053       3.054570738019233E-002  2.937262202216389E-002
  3.911087497916115E-003  4.856699631419239E-003  1.342320885996258E-003
  2.323242792301542E-002  9.000095223939214E-003  2.752089166278821E-002
   14.2701517160150       3.274809048258884E-002  1.097768675586318E-002
  3.995421267035795E-003  2.344765604568466E-003  2.411686840983542E-003
  1.030045728394333E-002  6.613368276561045E-003  1.547097818568974E-002
  -17.8964006507623       3.649645566845545E-002  1.694253791951520E-002
  5.975086301326489E-003  2.458822975251242E-003  1.311139984482920E-003
  7.250009014263968E-003  6.648362659901492E-003  1.648880698920165E-002
   10.0386674237696       2.691736828393842E-002  2.161438871566612E-002
  3.126718818792531E-003  3.925286074672913E-003  2.447277103208709E-003
  4.722880480083281E-003  6.598384710087253E-003  1.400643154780859E-002
   10.9986990168880       1.475097377433391E-002  1.374879491801351E-002
  7.804330052177530E-003  3.120252500400376E-003  5.972796425512172E-003
  1.282109376936456E-002  8.503915059111064E-003  1.375107973863614E-002
  -6.94705262011743       3.699128245964962E-002  3.542419296411078E-002
  6.498678689055400E-003  2.869038331451123E-003  1.536512651275229E-003
  1.010298488743754E-002  8.507940331504753E-003  2.365645613475463E-002
  -17.9840284260227       1.824005260542668E-002  3.655309476811649E-002
  4.076440697951008E-003  6.564150932914595E-003  1.400008325703271E-003
  8.655064031982091E-003  7.747028225898987E-003  1.793660212986115E-002
   125.462052349195       3.442948469147515E-002  2.561405936300917E-002
  3.774133523598513E-003  3.826063311605535E-003  1.391307889989873E-003
  1.953854180706343E-002  8.379452124295262E-003  2.582856993110871E-002
   31.5204702648173       1.322548168779731E-002  3.640173846524879E-002
  6.814638050167824E-003  2.505402683853288E-003  1.865205129509425E-003
  1.048062812567635E-002  7.373289929923003E-003  1.715169236004548E-002
  0.397090061392012       2.157414175166962E-002  8.924385511364562E-003
  3.808120652387822E-003  3.738832892692758E-003  7.750954319382092E-003
  8.440459219840423E-003  7.509539563399542E-003  1.175689506865773E-002
  -1.74495186213930       1.094732807624124E-002  9.778391653461822E-003
  6.435539580495633E-003  2.148193310489079E-003  8.286781418599240E-003
  8.760343662077813E-003  6.894828778967397E-003  9.788111359899376E-003
   14.4673753303959       2.674678042009665E-002  1.107952435903970E-002
  5.153121622462339E-003  6.528137445902035E-003  3.237935283892745E-003
  1.097335455278980E-002  8.411561951623722E-003  1.481530785038479E-002
  -1.63094874971692       6.031410217896670E-003  2.426178809966223E-002
  5.005170820529042E-003  4.945544467869651E-003  5.035119198354540E-003
  5.401107229335435E-003  6.795861832788074E-003  9.245736046417772E-003
   23.8280407021755       3.121829537551778E-002  3.642860615177550E-002
  8.341060288148268E-003  3.769767657955881E-003  1.329577913115868E-003
  1.071886746597691E-002  8.937342049604570E-003  2.301442949520944E-002
  -29.2471247571053       3.643261109118427E-002  2.890553704083992E-002
  5.154917413329463E-003  6.187871956174647E-003  1.752615664969250E-003
  7.872844686199280E-003  8.797152567859573E-003  2.023955726079290E-002
  -39.0536160860806       1.147184550957633E-002  3.212490172838007E-002
  2.862618955030840E-003  7.824253893893159E-003  4.959056280072744E-003
  1.138486188026126E-002  8.805108861231646E-003  1.612875907275277E-002
   26.7511717239112       2.338372245463949E-002  3.297530382224384E-002
  6.324556441655171E-003  3.364925423239552E-003  2.356740914624463E-003
  1.288119668205075E-002  8.903539103144616E-003  2.149576414362535E-002
   3.76217981998191       3.512695534528240E-002  7.398892147703080E-003
  2.288246422301932E-003  5.856463320709459E-003  3.980001081080253E-003
  6.894161764223467E-003  6.761634335950434E-003  1.214589600403581E-002
  -7.90932184870484       3.652972549343576E-002  1.470807795986867E-002
  3.878251822038568E-003  5.624290410398067E-003  3.048069225306023E-003
  1.395227540818025E-002  8.904222222731911E-003  1.957112499812817E-002
  -20.0203739280938       1.474161147956507E-002  3.651570662822815E-002
  7.829333962952508E-003  5.889857586386391E-003  1.799924516174736E-003
  1.212857821505383E-002  9.029279110955088E-003  1.869009552963950E-002
   8.20292051143708       6.716954265810739E-003  6.716954265810739E-003
  6.716954265810739E-003  6.716954265810739E-003  6.716954265810739E-003
  6.716954265810739E-003  6.716954265810740E-003  6.716954265810739E-003
   13.8578549396728       3.531873812724116E-002  2.101848361650716E-002
  9.023466418134757E-003  4.021974940242129E-003  1.479534428347417E-003
  1.009836054834910E-002  8.592757304319843E-003  1.957127610705063E-002
  -6.26334176446590       2.915392057079876E-002  3.055845403027314E-002
  4.805560743003656E-003  3.953289487255096E-003  1.280235112289442E-003
  1.209895762815040E-002  8.000088426539166E-003  2.208981610404875E-002
  -3.76951622930971       3.559120129450880E-002  1.058449891083220E-002
  8.568466921806258E-003  2.406223905908687E-003  2.216055350992879E-003
  8.715583638645040E-003  7.289339841956548E-003  1.486288581911470E-002
 -0.406875813384731       1.379141920924460E-002  3.686428104876881E-002
  3.130424462520163E-003  8.796143638450042E-003  2.045585694277531E-003
  1.102645843290878E-002  8.252027475476991E-003  1.776438830026507E-002
   29.9799842486818       3.242054908615322E-002  1.081151902228827E-002
  2.583835932003415E-003  9.279934706469631E-003  4.606819211783597E-003
  1.004078587915454E-002  8.543076630678390E-003  1.521101738983503E-002
   90.7120073992807       1.324108386758484E-002  1.985713843246707E-002
  7.338877192756597E-003  5.766847150650493E-003  4.601729483733711E-003
  1.215276145423770E-002  9.239902455929859E-003  1.472894784540609E-002
  -15.7068610881348       1.765488191048983E-002  1.016678931230476E-002
  2.140238943068204E-003  9.193991978699651E-003  6.208926222940260E-003
  9.988215249179932E-003  7.764018638202708E-003  1.214820684341080E-002
   23.2634698607600       2.160600392451032E-002  2.345023472879956E-002
  5.292341175993584E-003  4.130847823369125E-003  1.461330525473631E-003
  1.995635757815137E-002  8.283357422575124E-003  2.162391409073914E-002
  -9.52926537821326       3.401504939068951E-002  8.130275426191970E-003
  5.806640240107358E-003  4.949710775553924E-003  6.586078809975600E-003
  6.778647034779929E-003  8.414116258083037E-003  1.233028537986592E-002
  5.246243807318421E-003  1.072184475538627E-002  1.080681360947924E-002
  8.117116232028841E-003  7.119656904712487E-003  8.411000655595600E-003
  9.778751989127610E-003  9.053708706495285E-003  1.042517936566083E-002
   4.66306795801912       1.385616647101868E-002  7.990386110107372E-003
  5.243473833607226E-003  6.544547037818036E-003  5.497446805978547E-003
  7.670474729962224E-003  7.369682974635259E-003  9.469877633078069E-003
   57.9695620722949       2.551538559841637E-002  2.589955552631918E-002
  1.055026366256284E-002  3.286267461399974E-003  2.019883600340600E-003
  1.328063637372780E-002  9.220779767803295E-003  2.062708117008603E-002
  -7.97594565844060       3.657891835707199E-002  2.041489427770772E-002
  6.493752015494642E-003  3.143294305456080E-003  4.555404472987547E-003
  6.818645219827991E-003  8.828372101319650E-003  1.720383873402316E-002
  -32.3791324003661       1.647478377522269E-002  2.023675380949622E-002
  8.354556971489560E-003  6.588993373391537E-003  1.635941952250115E-003
  1.367801615163020E-002  8.621490319010180E-003  1.658292849072935E-002
  -13.2380246980172       1.900517668955580E-002  2.048127177335620E-002
  5.003835196367917E-003  4.075484965827342E-003  3.506028579888492E-003
  1.819100955776110E-002  8.927514477759397E-003  1.920268147070911E-002
   37.6573212733366       1.312255280143297E-002  1.405203919615924E-002
  8.817944849559245E-003  9.607644606575842E-003  2.231048107448366E-003
  1.186300058705460E-002  8.631260933678097E-003  1.298127681873682E-002
  -54.7368177485132       8.607512524401281E-003  3.263014154845597E-002
  5.075420910227718E-003  6.685538963963135E-003  3.914842029147014E-003
  6.733908489499117E-003  7.943546223689370E-003  1.236672235123317E-002
  -18.1234852327107       2.126894349326758E-002  1.329298380536949E-002
  9.498429819223877E-003  1.838590630894074E-003  1.811531559656799E-003
  1.051954552087020E-002  6.744110684060676E-003  1.438097915519447E-002
   13.0605150679517       2.058463553181960E-002  1.487094204969655E-002
  6.818750817705436E-003  4.220760960547115E-003  3.913581022269542E-003
  6.823345431785735E-003  7.857025353736924E-003  1.278281019482688E-002
  -76.8368112001411       2.184998984227332E-002  2.708200048626988E-002
  7.645750045530622E-003  3.148194147108963E-003  1.801224723470253E-003
  2.075755228877328E-002  9.003117897655044E-003  2.307292780565929E-002
  0.959014205046227       3.596156948069743E-002  2.125685758505324E-002
  7.690294403014106E-003  1.994448015931949E-003  1.251735827916729E-003
  1.150862051648589E-002  7.434867332976256E-003  2.064367390203086E-002
  0.645539216905279       1.638848638274091E-002  8.526140198174813E-003
  5.060413422989961E-003  5.738064655871040E-003  3.799533562192163E-003
  5.942315141047576E-003  6.714104854210886E-003  9.399014756968610E-003
  -4.93440274141611       7.291272985597603E-003  1.349075390706864E-002
  5.895805009453635E-003  6.756291299830157E-003  3.751837031754167E-003
  6.841424882633394E-003  6.819412021585276E-003  8.763186351522392E-003
   32.9139518890002       3.283187027538016E-002  1.547578159649087E-002
  6.074155580588735E-003  5.478932560353710E-003  1.989945594367475E-003
  1.518981670131762E-002  8.941711145844286E-003  1.976212230653030E-002
  -66.4486477658508       3.362362274029982E-002  3.155667846584075E-002
  5.013500037425315E-003  5.124375728309330E-003  1.419646644763294E-003
  1.600650345824509E-002  9.232778535283788E-003  2.570459431263808E-002
  -21.4452927528902       1.220043148043350E-002  1.524038801052363E-002
  1.020873402011063E-002  4.151082885756390E-003  5.852779828746403E-003
  1.108237480750942E-002  8.941627800399069E-003  1.272529960158884E-002
  -9.62772367620345       1.594945830640247E-002  1.237188817062986E-002
  5.191038810691551E-003  6.468425917035212E-003  8.141039337698172E-003
  1.066048919639895E-002  9.119029750443812E-003  1.281306470365073E-002
  -41.5248406063444       7.543385579345204E-003  3.629288910388628E-002
  2.483112828258291E-003  5.351366837368499E-003  5.734365023468669E-003
  6.602365290894913E-003  7.186305099357151E-003  1.218136059047649E-002
   20.4899727131590       2.780771972888989E-002  1.464510138475153E-002
  6.989114787622509E-003  1.720537966942515E-003  1.316326250861981E-003
  1.246543864799725E-002  6.569049740167960E-003  1.718653955362101E-002
   12.7667819640174       1.650831347183533E-002  2.342825366805351E-002
  2.862902685118850E-003  1.385619858104782E-002  2.575524162564965E-003
  1.437959302905811E-002  9.100898178348443E-003  1.771725380010824E-002
  -54.4764739932678       2.870034225421987E-002  1.828051306630999E-002
  8.633795739934473E-003  2.570380977930704E-003  2.905420798791096E-003
  1.676703918756237E-002  9.098225379307785E-003  2.064321228074664E-002
  -2.17691022030824       1.712592009998324E-002  8.709259678007071E-003
  2.246040400246506E-003  6.661560640231887E-003  5.365006909335839E-003
  7.423409972692299E-003  6.680368287694092E-003  1.034537409820764E-002
   19.3648015783467       1.343201336763046E-002  1.561802956985422E-002
  1.050066860357408E-002  2.632210040625158E-003  2.583405585540798E-003
  1.161175138699141E-002  7.471351958410491E-003  1.345514435915102E-002
   14.7238814354071       9.496917944949114E-003  2.928397433602528E-002
  3.101548157998832E-003  3.808246349587293E-003  4.534161877579330E-003
  7.057746102259774E-003  6.869838904148185E-003  1.252063181299324E-002
  -24.3735899340106       2.939336291573436E-002  2.238533269746193E-002
  3.526538985724474E-003  5.699856514105209E-003  1.637650887171910E-003
  8.160433055004067E-003  7.491348406264010E-003  1.751090850618952E-002
  -11.5196723668850       2.085095939272114E-002  3.175625606838040E-002
  4.000167665683793E-003  5.042698918018583E-003  1.343281642339145E-003
  5.115932343947000E-003  6.716320421887996E-003  1.501850522838336E-002
  -52.2919888075852       3.227592696336154E-002  3.635411490244208E-002
  4.794928422821316E-003  3.602211655263344E-003  1.311946547082662E-003
  1.834511852686509E-002  8.872310244252486E-003  2.781746864574621E-002
  -6.92137201892152       9.981067919492685E-003  1.675581666014276E-002
  3.199000835415306E-003  8.884139938287254E-003  7.987306976615531E-003
  9.764422334615913E-003  8.475588851554734E-003  1.177596181339460E-002
  -1.30117533368138       1.842175197382144E-002  1.685960179989254E-002
  1.173832014335277E-002  2.894803172442358E-003  3.735103389467065E-003
  1.505894009889401E-002  9.167481548797905E-003  1.672338609552515E-002
  -7.49293531244079       1.984075349514513E-002  1.815759551510331E-002
  1.152639098775206E-002  2.946710940525826E-003  2.296427585381313E-003
  1.698225432962053E-002  8.839938553171486E-003  1.828958901156574E-002
   44.4276704742124       1.550468793780410E-002  1.595652118423823E-002
  3.082087318940547E-003  8.776544838172933E-003  4.317887580917683E-003
  1.498370101140696E-002  8.697812296490666E-003  1.547652476765264E-002
   82.7825362313504       3.190612632819294E-002  2.244381926220178E-002
  6.052785637962007E-003  2.706676351062981E-003  1.366217810814970E-003
  2.024124082120793E-002  8.289339427857255E-003  2.438199989261605E-002
  -13.6694248292150       3.593364389728495E-002  1.267605703113303E-002
  5.333856230363286E-003  3.942440319290473E-003  5.822295634142426E-003
  9.089309976444896E-003  8.929343038192459E-003  1.605728514239324E-002
   34.7764450738948       2.106353197315747E-002  2.964626212009492E-002
  3.876975282862678E-003  7.729882568747110E-003  1.574820063437721E-003
  2.035096502484296E-002  9.183266109216959E-003  2.333612358644142E-002
   82.2447195141831       2.806201053530727E-002  2.370122691780129E-002
  4.287497755946391E-003  2.993302413335396E-003  1.458829483760489E-003
  1.830910987688060E-002  7.816025711674753E-003  2.300659147596472E-002
   13.8663846186604       2.065263046305398E-002  2.852716557097766E-002
  8.471968064017569E-003  2.394271962964917E-003  1.075549766250136E-003
  8.661274857745751E-003  6.935865876861446E-003  1.721625180147153E-002
  -53.4089677779877       1.463837475714599E-002  1.628000739770283E-002
  7.953002077255361E-003  5.137550850437577E-003  5.603219694772853E-003
  8.264257561625500E-003  8.756812093054745E-003  1.253479111305229E-002
   294.154367563317       2.901786552099924E-002  2.863002933963454E-002
  4.929801186153393E-003  3.597350429605416E-003  1.388204289567830E-003
  2.394444151807580E-002  8.878227109113894E-003  2.709550956769140E-002
   33.4525254351877       2.627543483316796E-002  1.108945385883520E-002
  4.698619525633232E-003  7.581619611259480E-003  1.717080549361826E-003
  7.581736362598019E-003  7.163500264881487E-003  1.302395587927108E-002
  -53.4561913804829       1.044268000189653E-002  1.328154638771438E-002
  8.262517650764002E-003  7.590291860517173E-003  1.749177654426910E-003
  9.146074256204902E-003  7.198632820995542E-003  1.082509655697603E-002
   10.1146755169763       2.636936399988463E-002  8.737327906991072E-003
  3.548330047630748E-003  6.778741921936571E-003  1.684783058070615E-003
  8.681246909591864E-003  6.578540948644965E-003  1.259950450580453E-002
   2.03271118438113       6.395377154178290E-003  3.274653748652972E-002
  3.537331545008494E-003  6.164639327058903E-003  3.495789740893985E-003
  6.357747791852359E-003  6.829841067542563E-003  1.100132380520656E-002
  -10.8648760834853       1.247571004782038E-002  9.259524611782362E-003
  9.083453398314970E-003  2.183613351185132E-003  4.389375412801549E-003
  9.096281840938530E-003  6.712607005943897E-003  1.016652712498185E-002
   6.28479953077065       1.249752089317048E-002  1.003778366067287E-002
  2.536850271274318E-003  4.522119242028785E-003  6.743526397269618E-003
  8.420150284184781E-003  6.587453695023467E-003  1.018420615294674E-002
   16.3553576522277       1.907592425082303E-002  1.808779695492563E-002
  2.731058762128441E-003  1.029873724875386E-002  4.949643413194839E-003
  1.309908904004455E-002  9.256927920805768E-003  1.653372789334593E-002
  -78.8214491050182       2.578264737778827E-002  1.742514321502046E-002
  1.258183095347393E-002  3.537574550021453E-003  1.922036045000607E-003
  1.358679027984776E-002  8.973708376796823E-003  1.827568142532140E-002
   43.6039554998798       2.409262438619733E-002  2.576873969955719E-002
  5.478935228824300E-003  5.528836223706094E-003  5.480376583420540E-003
  5.914123600084547E-003  9.208056945782188E-003  1.542727525630515E-002
  -5.28616105425466       2.408536032977319E-002  2.301038245310474E-002
  3.491757904242583E-003  4.764274755984611E-003  4.532673814023414E-003
  5.319620000484770E-003  7.783211482100336E-003  1.433901101678521E-002
  -1.50238010318580       1.097457823102853E-002  1.164438818753672E-002
  4.161445059262297E-003  3.527389217725715E-003  9.543756084664278E-003
  9.876917583678629E-003  7.491874100664709E-003  1.080708700471793E-002
   217.974281651250       1.898252541232063E-002  2.671179193989247E-002
  6.052662120575299E-003  3.285967406277770E-003  2.735288141334573E-003
  1.816238885300189E-002  8.911971547068038E-003  2.096090329316802E-002
  -11.5691359461820       3.655168074718752E-002  1.088382335625552E-002
  4.550940240567762E-003  2.324043699238451E-003  2.653041420838884E-003
  1.006883252228717E-002  6.946929653514560E-003  1.588141951029508E-002
   15.3268342874925       2.705074790958338E-002  1.230050647591031E-002
  1.107189392616991E-002  2.892969560307115E-003  1.584474443847497E-003
  1.160307505216972E-002  7.621159752837225E-003  1.568767044826588E-002
   11.2542970044581       1.921325939273244E-002  3.602688520581467E-002
  3.359533745972941E-003  4.267605239890494E-003  1.344862900679090E-003
  1.678116526491661E-002  7.792889584241215E-003  2.264731003116108E-002
   116.343459696683       3.582553348982680E-002  2.206929548724246E-002
  4.171956607864171E-003  4.495773919675715E-003  1.492327095737889E-003
  1.431690104439162E-002  8.256698094956766E-003  2.245312115015941E-002
  -2.78126642062180       9.014812638096958E-003  2.612085343880770E-002
  5.149875196932279E-003  4.436014210295120E-003  2.576551347324022E-003
  5.737217501783123E-003  6.557610781744365E-003  1.105473816474494E-002
  -27.1617683604193       3.691265841235052E-002  1.409400751047081E-002
  2.906044130432542E-003  5.975855127967012E-003  2.112608016237557E-003
  1.275535786538477E-002  7.902004569557617E-003  1.879176142087958E-002
   21.7110480296462       2.608394204517984E-002  1.418785953122067E-002
  9.126808322991136E-003  2.547878662929034E-003  2.305123295001175E-003
  1.356449238764472E-002  8.034908102988158E-003  1.712239654846810E-002
   9.83099560317979       3.572801757901622E-002  1.001661626390040E-002
  6.363922135887217E-003  3.140856490528528E-003  7.423312574979264E-003
  8.401760894055260E-003  8.741349714036690E-003  1.443333719490045E-002
  -10.7866239944063       1.229435225066492E-002  1.302394129354832E-002
  4.018597348988488E-003  3.604837307338878E-003  6.648470831758416E-003
  1.132270865265223E-002  7.476185308112286E-003  1.219362416221069E-002
   23.5653199571257       1.375347763942630E-002  3.154953031541028E-002
  5.979283506991803E-003  3.349570202274995E-003  6.377974961214217E-003
  8.602981610251418E-003  8.838852972219905E-003  1.551260757282357E-002
  0.843939911923422       1.329997797192748E-002  1.442593903157881E-002
  5.632200912560196E-003  3.565639531082901E-003  8.990297811496906E-003
  1.307592480032337E-002  8.763471532347864E-003  1.358800848682490E-002
  -17.4123635549956       3.296400702029652E-002  2.567340341141236E-002
  6.004183635067242E-003  5.759827050528903E-003  2.765438646737667E-003
  6.300685952038704E-003  8.938331392783088E-003  1.747043661277748E-002
  -14.0749284062938       2.452412212607095E-002  1.942647262530216E-002
  4.179938819338911E-003  8.208475363074603E-003  1.706528442869634E-003
  1.783898883421059E-002  8.901925081234470E-003  2.040731578078247E-002
  -13.8225999915568       2.354973899673038E-002  9.901043491783373E-003
  8.675058846199074E-003  1.853316293969347E-003  3.300588726981164E-003
  9.808683646235298E-003  7.036367758169118E-003  1.317526213529794E-002
   19.6444453676577       1.611636749085816E-002  1.038767678234903E-002
  3.161108662307179E-003  6.485434336704222E-003  3.961621589868804E-003
  7.875036237224022E-003  6.890989771753141E-003  1.096510303261543E-002
  -9.87782658420427       1.758859689840374E-002  2.284597094940187E-002
  3.954132577676532E-003  2.662633702305026E-003  1.545799281152266E-003
  1.216232446088292E-002  6.557860774930846E-003  1.697015466045232E-002
  -54.3808515896682       1.717820191025004E-002  2.122160126100375E-002
  4.132292539577961E-003  1.221762231918751E-002  1.826102637467118E-003
  1.610884724858497E-002  9.027909756849644E-003  1.804153307613218E-002
  -59.5855681442852       3.588444117918858E-002  2.136520023044868E-002
  4.255327221602536E-003  3.285399929794115E-003  2.111243410463302E-003
  1.060315002831873E-002  7.882874194623213E-003  2.010709610620167E-002
   33.6439405199137       3.677858616646333E-002  3.049936050100356E-002
  5.003238078204734E-003  3.291499047029455E-003  2.612657908063608E-003
  5.650858791692396E-003  8.052942750396226E-003  1.850688840201707E-002
   13.2373192855204       1.697700870273238E-002  1.621621878543286E-002
  2.134590141269224E-003  5.454193990738504E-003  1.660282958503878E-003
  1.595256813302113E-002  6.629459077107956E-003  1.637622480647772E-002
   8.24156021730399       2.092010387329920E-002  1.514376239777460E-002
  3.968834408323718E-003  1.221512076470870E-002  2.008277225065249E-003
  1.395490728634174E-002  8.689300789831289E-003  1.641250455732893E-002
  -11.7679596903622       1.524180208246656E-002  3.517082490614869E-002
  7.982724794971250E-003  2.754112309020236E-003  1.889782340748815E-003
  1.464576812574869E-002  8.296837853987998E-003  1.987514666584529E-002
  -7.56753374706466       1.147679033883771E-002  1.663985322756698E-002
  7.439563107163350E-003  2.688404386009133E-003  8.976538429239291E-003
  1.060718051019008E-002  8.448639968762861E-003  1.265289681211785E-002
  -1.12081790027654       1.301797524561486E-002  1.487491618472312E-002
  9.362061337453808E-003  5.027551554034214E-003  1.542354510293501E-003
  1.232584681008748E-002  7.466570318342242E-003  1.336405470858171E-002
   15.5595770582046       1.752243617229427E-002  1.106452877640786E-002
  9.203669477531007E-003  2.419803189948982E-003  7.360865365520655E-003
  9.847593851291652E-003  8.239886795693747E-003  1.240564014496669E-002
  -3.78272237478632       3.004696791885389E-002  1.440893220417797E-002
  3.153917614520709E-003  8.252324222786447E-003  5.889542107070341E-003
  8.746151197950721E-003  9.133269337627963E-003  1.558654331233923E-002
   37.4326550639544       3.631878566544919E-002  1.568153958347897E-002
  5.169975241456397E-003  4.089824749535707E-003  1.583237034212902E-003
  7.678016662664718E-003  7.259689203248198E-003  1.635270828244505E-002
   46.9844835088041       2.096336719174155E-002  2.006259611502077E-002
  2.948468003856266E-003  4.540405856442245E-003  1.119427793619434E-003
  1.904266969118529E-002  7.023342769035888E-003  2.000746206114648E-002
   57.5082209080081       2.567283385444433E-002  3.380109301885678E-002
  3.848596573593772E-003  7.304613566649487E-003  2.221057218503306E-003
  7.487874239924644E-003  8.604066260274979E-003  1.866040357079688E-002
  -306.197585902689       3.339950717307640E-002  2.162109541071541E-002
  3.608481027359456E-003  3.093354351629446E-003  1.028122479199829E-003
  1.878511875267221E-002  7.334521315005850E-003  2.384938762515027E-002
  -105.250649918378       2.866303275234913E-002  3.503285380207901E-002
  4.745686930329474E-003  3.011394745934073E-003  1.245830661708100E-003
  1.557502744181445E-002  8.080880992126317E-003  2.500780028616098E-002
   27.0464165307637       3.537769849400575E-002  1.197207566011606E-002
  3.126005095108327E-003  4.069650810449995E-003  3.716848350920878E-003
  4.146930418258156E-003  6.605280138505954E-003  1.206540559340800E-002
  -24.0997561601982       2.309473745537296E-002  1.715930586485104E-002
  3.466574576304514E-003  1.012936926136510E-002  2.691655740832418E-003
  1.678549921783073E-002  9.255678169233388E-003  1.880683304019877E-002
  -28.3415369590682       1.999038569940116E-002  1.842259789098121E-002
  4.888718583763902E-003  3.490390196916725E-003  6.771752483096500E-003
  7.406363406270159E-003  8.249441105169198E-003  1.397201429744406E-002
  -13.4152229084075       2.788209770360309E-002  1.434585284772494E-002
  2.953269155319212E-003  8.838410034028681E-003  1.994856352852325E-003
  9.857721481273226E-003  7.680736399960956E-003  1.579826714315496E-002
   72.9483564925863       3.608146433473414E-002  1.928827610653081E-002
  4.304257498490820E-003  2.384229797292388E-003  1.213295870795650E-003
  1.707473437245902E-002  7.272617837231168E-003  2.281973035572741E-002
   6.70110086120748       3.333693786596156E-002  3.625961683519525E-002
  4.483838073109565E-003  5.263973760805803E-003  1.634129233735242E-003
  1.123114428796520E-002  8.977811715507825E-003  2.385563461397025E-002
   22.8035400666260       3.685800589434294E-002  1.100651519750094E-002
  5.163715987421442E-003  2.880359424266171E-003  1.304498695704840E-003
  1.038224961586063E-002  6.587505183967603E-003  1.614944913679097E-002
   90.1659206032213       1.521348982292253E-002  3.438502564517309E-002
  3.833936095609705E-003  5.693778961396358E-003  3.944472710949001E-003
  1.166337592784498E-002  8.982753536694811E-003  1.827290059120607E-002
  -9.37088962952853       3.012303169132918E-002  7.337235674837738E-003
  6.546119130682289E-003  2.471652933542086E-003  6.479569414736239E-003
  6.674745389252555E-003  7.326511435124747E-003  1.138383565237483E-002
   20.2529463033131       2.939403842355637E-002  8.086946486176954E-003
  3.718634370650050E-003  4.921709133704186E-003  6.739999205728354E-003
  7.075137902040395E-003  7.694073558960028E-003  1.189212809848771E-002
   38.0588097345203       9.704644577936480E-003  2.148222513509460E-002
  6.479041641826867E-003  6.768938900971747E-003  2.804528714163325E-003
  9.662224684212926E-003  7.925096292933923E-003  1.262928246742826E-002
   86.2748658622011       2.083366453073809E-002  2.421590391832672E-002
  9.462620916474408E-003  6.608277015414940E-003  1.716870228384255E-003
  1.082440805077450E-002  9.148529156497959E-003  1.760989780816827E-002
  -63.3355654258940       3.107039317485254E-002  1.638393807399671E-002
  3.263339196272420E-003  3.605490489263947E-003  1.116274577519952E-003
  1.607948269663149E-002  6.895606243169808E-003  2.015327850003658E-002
  -51.5796735546206       2.406162994012602E-002  3.058810575087077E-002
  8.792433035783705E-003  2.606530709374992E-003  1.360403337673398E-003
  1.267175161963014E-002  8.139398535166802E-003  2.104932107319958E-002
   33.4311296872580       1.598774505952167E-002  1.199061972972144E-002
  3.147160117839395E-003  9.499039325635254E-003  2.393203371752424E-003
  1.025190885678923E-002  7.211107202014581E-003  1.252596499309113E-002
  -25.7528645158131       1.948604680112048E-002  2.397414601901229E-002
  5.049651029823523E-003  2.433200951229443E-003  3.715010904435232E-003
  5.057679587020310E-003  6.899266794173435E-003  1.331903417701907E-002
  -10.9608328548352       1.135482361283060E-002  2.174015258089318E-002
  4.666607958523209E-003  1.083101597569795E-002  1.568402948365260E-003
  1.092993258522770E-002  7.733298450457908E-003  1.392152530378059E-002
   58.1829444383579       3.311480923759170E-002  3.609393247550556E-002
  4.889300436592746E-003  2.326292784791946E-003  8.603690583091659E-004
  9.015655017925004E-003  6.873452529687493E-003  2.208773830190894E-002
   5.18604656159317       3.534519374091188E-002  3.176647118824828E-002
  4.782564506152389E-003  3.493146114036381E-003  1.184262856137832E-003
  5.771050665272715E-003  7.100898756538847E-003  1.864309770742800E-002
   153.739032803761       2.383270303400717E-002  1.567519220869139E-002
  4.746295040478632E-003  3.183600082163982E-003  1.728151708311695E-003
  1.448412318045539E-002  7.216981326875411E-003  1.755602249566019E-002
  -53.1565247588583       1.560017502871069E-002  2.394836445253838E-002
  3.751732509056892E-003  3.283820882520190E-003  2.117682403303820E-003
  1.467606029248290E-002  7.231823673519180E-003  1.763348985665099E-002
  -33.8846953843203       1.896972306014230E-002  1.717800436112978E-002
  6.678578313553661E-003  2.064660047191517E-003  2.163269894282993E-003
  1.335269171679541E-002  7.115536227426352E-003  1.632553818965796E-002
   59.1419115393159       1.942654674926619E-002  1.539538605277425E-002
  2.594891369422517E-003  6.562297452853185E-003  1.455024459301627E-003
  1.325491069479329E-002  6.792579511292985E-003  1.582660144197575E-002
  -6.51883501480833       1.990889348825285E-002  1.116395486714821E-002
  2.849205625086162E-003  7.829069988421323E-003  8.724671523303090E-003
  9.078812249718706E-003  8.557486328492589E-003  1.263663408845748E-002
   23.8873599106267       1.659828936244842E-002  1.343644088210524E-002
  6.195359646596518E-003  3.252050210545397E-003  2.290783744121137E-003
  7.808419242378844E-003  6.569310049895047E-003  1.203105097052456E-002
   22.3823070360225       3.206693288826389E-002  3.562282302164607E-002
  5.358652159987893E-003  6.707416852381797E-003  2.168850600702202E-003
  6.990683818990347E-003  9.240404571940546E-003  1.998796001639078E-002
   19.5386652826571       1.989350063625723E-002  3.696789635812001E-002
  5.962237684120832E-003  4.504554287549888E-003  3.530421899743610E-003
  6.216572497621189E-003  8.699529770031356E-003  1.659697669923639E-002
   21.6157834790946       3.616124189376982E-002  3.175939943552629E-002
  5.188350007068394E-003  3.255088024796299E-003  1.208646986240432E-003
  1.727362553725774E-002  8.601319882010705E-003  2.707071373703683E-002
