# Supplementary material for: Four-Body Nonadditive Potential Energy Surface and the Fourth Virial Coefficient of Helium
Source: J Chem Eng Data. 2023 Nov 29;68(12):3257–64. doi: 10.1021/acs.jced.3c00578 (PMC10726306; doi:10.1021/acs.jced.3c00578)
Supplement: Supplementary file 4 — je3c00578_si_004.zip [file je3c00578_si_004.zip › data/e_05_3_tz.txt]

           7         330
  2.600894578095111E-002  3.111739568982061E-002  2.429336770543538E-002
  6.109593473097365E-003  4.728827529207410E-003  5.882750719563500E-003
  1.623004528259000E-002   26.7755533328883     
  0.690194953205984       1.924501188598102E-002  2.134684184590360E-002
  1.055709821376303E-002  2.473671823117201E-003  7.449283761645917E-003
  7.501651874307689E-003  9.182655977571152E-003
  -93.1476018945849       3.289981665707298E-002  2.691490746844900E-002
  1.311602988940267E-002  2.391066468619066E-003  1.746301628300458E-003
  1.260179017716261E-002  9.212029494717821E-003
   39.2180508917765       1.257612670518171E-002  1.707926916713718E-002
  1.513771056141399E-002  8.657322583898033E-003  2.000286113245084E-003
  1.063275894913807E-002  9.180500222572094E-003
  -5.33052445392357       1.870238532154752E-002  2.083602051910386E-002
  1.620753871023713E-002  2.576502117760783E-003  2.048964675576075E-003
  1.468590072792289E-002  8.878012140800848E-003
   12.3510336698517       3.659544381162911E-002  3.461593731570291E-002
  1.792487423162799E-002  1.432786270176551E-003  8.631301612197447E-004
  3.346833183352063E-003  6.742824150123142E-003
   47.6854031308474       1.145617915858695E-002  1.273090075154936E-002
  1.215706725147238E-002  2.538449404453014E-003  7.013286288934965E-003
  7.285650536043431E-003  7.827342914444022E-003
   45.6827205182635       3.287204773581508E-002  2.767300626996575E-002
  6.666184202966563E-003  3.150439627467157E-003  4.870771262528190E-003
  6.121858981042772E-003  9.104765640446405E-003
  -20.2097427078266       3.292995890059432E-002  2.658311995267749E-002
  2.486964819539804E-002  1.827662324889655E-003  1.901543735628887E-003
  7.626840037471794E-003  9.124357288393295E-003
   1.67986113986555       8.513970073339013E-003  3.265405991133647E-002
  3.197293000619109E-002  1.922884497401380E-003  5.321450890137738E-003
  5.446777315259928E-003  8.895337622101002E-003
   58.5981197744222       1.518234853930497E-002  1.992299828747716E-002
  1.352313300097115E-002  2.444187702190290E-003  4.835031686684414E-003
  1.215750441124561E-002  9.152186923883723E-003
   54.7975054694133       2.434858834650174E-002  1.009367978969449E-002
  7.118614986378499E-003  2.530786928469655E-003  5.850532140891085E-003
  6.229768185353504E-003  7.378593907896734E-003
  -2.54713994216501       4.375931578888739E-003  3.654103700844254E-002
  3.111601651307716E-002  2.306534330199953E-003  2.108614379100508E-003
  3.524028530673893E-003  6.634455943451851E-003
 -0.253113802621842       6.705789482557278E-003  2.601307144291396E-002
  7.773253129301537E-003  2.221092016107702E-003  5.434270302707879E-003
  5.588034891690925E-003  6.712256477916261E-003
  -67.3821594289370       2.480174945263564E-002  2.392396968926437E-002
  1.143024234494052E-002  2.451463528243295E-003  1.190729760629041E-003
  7.318115700025832E-003  7.247165051791486E-003
   52.2789852122635       1.009484076947432E-002  2.290589421532352E-002
  1.510062255359656E-002  3.128824515880961E-003  6.249391819390081E-003
  8.297912985590799E-003  9.096442294581135E-003
   262.062602889343       3.281309069374180E-002  3.135459636992721E-002
  1.114584829659786E-002  2.339254162861110E-003  2.235646432668742E-003
  1.025603481825241E-002  9.221896632353378E-003
   19.4593548619082       3.656802262287542E-002  1.366953510957090E-002
  7.411234449852250E-003  2.773058135473404E-003  6.671818673910172E-003
  6.986528928912144E-003  8.845079500577127E-003
  -62.9117733675661       2.708565143136055E-002  3.690211744238636E-002
  1.263847367236389E-002  3.218659659837928E-003  1.658410035168921E-003
  7.899391152571014E-003  9.003422533290895E-003
   28.3757517872274       1.778683975758653E-002  3.351898716497873E-002
  1.328167953383088E-002  2.309306050200952E-003  1.564007693746306E-003
  8.772513166272266E-003  7.941718955296259E-003
   11.8550168906002       2.160917785257049E-002  2.516375884039782E-002
  7.844128349268228E-003  5.793924312012937E-003  2.590135460122416E-003
  7.484109252653994E-003  8.845702124135326E-003
  -13.7344444234202       2.667132417503070E-002  2.157263673613744E-002
  2.034750421466722E-002  2.025863068594227E-003  2.125399645446713E-003
  1.097529466077694E-002  9.060544671474302E-003
 -5.244480113837087E-002  3.041199678171807E-002  1.952706048952138E-002
  5.724369936120716E-003  2.629337111637842E-003  3.917050004359183E-003
  3.950600920793776E-003  7.191392749297087E-003
  -16.7384688679428       3.301611179956935E-002  2.426080151762066E-002
  1.566638386097878E-002  1.982860705460335E-003  3.236776369939352E-003
  6.440095884028243E-003  8.963607780733166E-003
   5.63296978886474       1.126417915208067E-002  1.762734800610020E-002
  8.139323968666927E-003  7.048626924544802E-003  1.363461279539607E-003
  7.816256933379178E-003  7.036718384500850E-003
  -91.3766435308587       2.718560765905701E-002  2.449957408507192E-002
  1.660654800024962E-002  3.924653315595680E-003  1.689579405424061E-003
  8.439953916871164E-003  9.231724193609587E-003
   10.8712462162028       7.266791508186442E-003  1.269482816572928E-002
  1.064490552194508E-002  3.797646140320974E-003  3.939382189160352E-003
  5.703052336168037E-003  6.614954854329298E-003
   6.76625035155871       1.087148587853104E-002  2.703490388800940E-002
  2.532219986340470E-002  2.504520518866620E-003  2.527043336145215E-003
  1.065347419672447E-002  8.914369229059671E-003
   53.2933438716810       2.111574392897137E-002  1.443257731335334E-002
  1.390286808112435E-002  2.722550292162408E-003  1.698292162666661E-003
  1.294012701471996E-002  7.955428731390438E-003
   51.5782937978559       1.122483801091606E-002  1.925950525751014E-002
  1.355187728970229E-002  4.355621589557035E-003  2.580228220616482E-003
  1.093327003176202E-002  8.434263555111798E-003
  -27.6673843070220       3.532313831277871E-002  1.177001599043027E-002
  6.713098979154440E-003  4.438891021612672E-003  5.327915651099554E-003
  6.302590484446926E-003  8.640092321458981E-003
  -54.1995469971081       3.429575798692629E-002  1.423441534643932E-002
  9.922942737955671E-003  2.813124320306813E-003  5.050062636420089E-003
  6.957265660157481E-003  8.844856685271789E-003
   73.8136957385137       1.236634915762903E-002  2.931815219284839E-002
  9.387266173515164E-003  2.684182910725822E-003  7.236355188110941E-003
  8.309309115951156E-003  9.049731378385587E-003
   16.3605367336557       1.418786173031949E-002  2.799320007817234E-002
  1.540053242130795E-002  3.445740523649121E-003  1.776580663387286E-003
  1.265023936014970E-002  8.829008044975736E-003
  -7.62137264599445       2.314517428872538E-002  1.118928115264056E-002
  9.133173223314108E-003  7.429418169474444E-003  2.022501694714448E-003
  8.747063596908168E-003  8.230604243246883E-003
  -13.0875309770174       8.229192514520402E-003  3.700952193163382E-002
  8.127467528411687E-003  5.502054966374163E-003  1.222830539974375E-003
  5.909502702984961E-003  6.794820883973045E-003
   15.9087577532555       1.038155688996014E-002  2.682659489338332E-002
  1.305193886521333E-002  8.268616585985921E-003  2.211385135977733E-003
  8.654988800720170E-003  9.119642282055949E-003
  5.360996062785028E-002  1.945535393872815E-002  1.323613866534370E-002
  1.200462017992570E-002  2.325389400474972E-003  8.390781299080573E-003
  8.393420960854674E-003  8.927523332084034E-003
   140.667034548650       2.794544049465312E-002  2.202965558940457E-002
  9.099754902054938E-003  2.338698940791494E-003  4.000020152843156E-003
  8.353818792613883E-003  8.713881543038560E-003
  -80.3941033574630       3.630091911842795E-002  3.145406661067781E-002
  8.762877106748623E-003  4.265970468591616E-003  1.526664613782373E-003
  8.576947640830768E-003  9.075890159651255E-003
   40.7567303300312       3.691863275923954E-002  1.376334686469203E-002
  1.314757918305125E-002  3.424077984478738E-003  2.206616263878710E-003
  1.113098540306911E-002  9.083849336062849E-003
   130.376017421640       2.998685308087069E-002  1.550838739554646E-002
  1.233534754291354E-002  5.447836937630574E-003  1.970333270037012E-003
  9.862605916923369E-003  9.202392065094702E-003
  -1.53869341990921       8.007932162618744E-003  2.235432768313579E-002
  1.589206882849375E-002  5.622615390167815E-003  5.466505440491415E-003
  7.122366747181278E-003  9.241074858830130E-003
  -20.3720881712133       8.920861477536268E-003  2.095039627998392E-002
  1.768544429901707E-002  2.095387671106089E-003  7.815839902421060E-003
  7.830895404094136E-003  8.667178597749389E-003
  -46.2805221656268       3.584322586345592E-002  3.037263640263031E-002
  7.165353046123047E-003  2.142728450222964E-003  1.586826696586328E-003
  6.943800407088300E-003  7.542873763633924E-003
  -121.538359047135       9.038497269708113E-003  2.644974908803882E-002
  1.109236368603390E-002  4.319952729370389E-003  6.833182484417322E-003
  6.978562591546722E-003  9.041385358225264E-003
  -5.11871446581791       6.568535231473735E-003  1.946741397221688E-002
  1.702644847114798E-002  1.442007523875049E-003  4.653787074132371E-003
  6.462749005831906E-003  6.748108112353045E-003
   3.51089857102349       2.185175203815487E-002  3.494199016643845E-002
  1.005668738551329E-002  3.341994333574049E-003  4.605810376135193E-003
  4.631632905468821E-003  9.044594987542622E-003
  -9.26327196451072       7.511924580233219E-003  2.810063344132473E-002
  2.698288495322783E-002  5.998450477811106E-003  2.337154809275900E-003
  7.105370891246252E-003  9.098675369362895E-003
  -76.7629237449981       7.875466467608047E-003  2.349421447088100E-002
  1.852981049606258E-002  3.543797927091310E-003  5.341958131261385E-003
  5.911700496501633E-003  8.524423305116326E-003
  -17.8792364872629       3.242188852676803E-002  1.302511932518397E-002
  9.969848864967041E-003  3.270004195525715E-003  1.478247903036660E-003
  9.129000955218510E-003  7.553900116420872E-003
  -33.4494830360059       2.898041427660347E-002  8.821991515826490E-003
  7.137102924309677E-003  2.367811419001293E-003  3.188746512369225E-003
  6.043131411581837E-003  6.608005388166713E-003
  -31.0844322961506       2.662104404133937E-002  2.204436316947767E-002
  2.151009504220313E-002  1.456828459667561E-003  3.497630564762422E-003
  5.176851140899513E-003  8.325343601910775E-003
  -28.1240248591085       1.101545831737585E-002  2.031530581744496E-002
  1.819766802438655E-002  3.629327393126990E-003  2.405609862803921E-003
  3.791923387578281E-003  7.160754123209042E-003
   3.66043875764791       9.042245367936142E-003  9.042245367936142E-003
  9.042245367936142E-003  9.042245367936142E-003  9.042245367936142E-003
  9.042245367936142E-003  9.042245367936141E-003
  -25.3880958969843       3.606604662422480E-002  2.087305022932109E-002
  1.598839909177093E-002  1.866668540436593E-003  2.085892455418753E-003
  1.027125605409992E-002  8.852759905976110E-003
   113.948767615561       6.795821522990625E-003  2.399568679171212E-002
  1.339151263299534E-002  4.944203053595353E-003  6.475307286039553E-003
  6.661921205982822E-003  8.804272845160657E-003
  -39.4883822412919       2.838444512629209E-002  3.589881769995978E-002
  1.276247021712233E-002  3.836962335043383E-003  1.249693264436428E-003
  5.240071706822948E-003  8.299219451605947E-003
  -97.9238115156119       1.035853132929582E-002  2.530099414534994E-002
  1.034641987760155E-002  2.562717984359500E-003  5.471024381025670E-003
  9.872310244679482E-003  8.493154447713027E-003
   20.5610406071421       1.003884652598865E-002  1.782669366890429E-002
  1.080479577892921E-002  8.477303376951619E-003  2.251220185505546E-003
  9.325563547971054E-003  8.371186047707034E-003
  -19.4596740010902       1.126668521977458E-002  3.434666460141907E-002
  8.339402694309319E-003  4.783957578090012E-003  4.178113341515303E-003
  7.829641002783076E-003  8.923889356775502E-003
   7.60983084104306       1.258114969022865E-002  1.311934131004027E-002
  1.295483603554877E-002  9.187996056070921E-003  2.673660903325464E-003
  1.118490255543721E-002  9.151745518176914E-003
   5.31221474477166       1.270980166035600E-002  1.918810914730285E-002
  1.791867725582010E-002  2.048560486521940E-003  8.287281620665509E-003
  8.480692521076135E-003  9.256813583904188E-003
  -32.7433644189168       1.651979125550590E-002  1.468116364108690E-002
  9.898585361877715E-003  2.118732676548787E-003  6.119905111342060E-003
  9.516027852842616E-003  8.164616447127963E-003
  -7.18582778034375       1.020289519443181E-002  1.737266563794361E-002
  1.074502638772939E-002  4.384367638473126E-003  8.641686758846519E-003
  8.650615613645303E-003  9.244674941497577E-003
   13.9754725722443       7.111970870354038E-003  7.111970870354038E-003
  7.111970870354038E-003  7.111970870354038E-003  7.111970870354038E-003
  7.111970870354038E-003  7.111970870354031E-003
  -5.58725518253669       1.434144104590034E-002  2.075221733061400E-002
  1.719116073777874E-002  2.377744296502769E-003  2.700789663987707E-003
  1.337612365066920E-002  8.719497303495784E-003
   6.22934451709044       3.694759578480224E-002  1.816151371876122E-002
  1.803669153227512E-002  4.327030876686229E-003  1.794580902778150E-003
  5.655599009262868E-003  9.000247625395039E-003
  -5.38639229660876       1.065030160105422E-002  3.689520908081733E-002
  9.967400208958872E-003  8.236431566430799E-003  1.381151022829099E-003
  8.490895735307947E-003  8.504352603265927E-003
  -31.9043454707362       2.715049269043323E-002  1.208816740825641E-002
  7.049727980017868E-003  2.841819953488482E-003  6.645176645599569E-003
  6.851636398162094E-003  8.179020994184853E-003
  -20.2184885505905       1.719779354950837E-002  1.065058947173658E-002
  6.831932012177844E-003  5.424432252685714E-003  4.920712782889031E-003
  6.272583384081988E-003  7.706723484692561E-003
   53.5436349223346       2.354544122658050E-002  1.425316942533424E-002
  8.511452163569633E-003  5.090524095932514E-003  1.451451665296680E-003
  5.122075560520590E-003  6.901955687005927E-003
   7.92909689118388       8.934267806964014E-003  2.203372129917978E-002
  9.284463520822626E-003  2.315299105835970E-003  2.197499893017068E-003
  8.899607390936409E-003  6.601385189962324E-003
   16.4623570722030       3.691800622476950E-002  2.739148139550900E-002
  1.856218810852677E-002  3.213352009737729E-003  2.944073395284632E-003
  3.337955225150297E-003  9.165265748687916E-003
  -21.2677571444242       9.263186173172844E-003  3.480576173075353E-002
  1.644329589948461E-002  2.550880334991134E-003  5.048828464032325E-003
  8.619359904638885E-003  9.154318546929049E-003
  -3.61772316186189       1.687381330069460E-002  1.110904162613359E-002
  1.082789426973636E-002  1.547035159829359E-003  3.204669899570850E-003
  1.060212978506083E-002  6.886814845009168E-003
   1.12879673022528       2.502625765431987E-002  2.592348325589393E-002
  2.439279980055405E-002  3.547637458643221E-003  1.282090490653862E-003
  3.789394610881308E-003  8.053100342140558E-003
  -18.4259111798621       9.494321953904022E-003  3.634009326536908E-002
  2.451343909899497E-002  2.735640767940621E-003  1.881516436653520E-003
  7.432071933562478E-003  8.285560080798140E-003
   14.9933522401025       7.878374076008388E-003  2.409901747757547E-002
  2.385634953006634E-002  1.516110337129252E-003  2.094674382099684E-003
  5.684658365845649E-003  6.588177182996886E-003
  -6.76944262182191       9.482191115563695E-003  1.192143503181804E-002
  1.174975845595778E-002  4.928583450416112E-003  4.090738087668622E-003
  8.143542965934412E-003  7.758311749613931E-003
  -101.903858017961       3.690971015650168E-002  3.134091012618705E-002
  1.352371801781585E-002  2.055616444135518E-003  1.562875787389203E-003
  9.323027418934805E-003  8.813098868258347E-003
   46.6665222040534       3.428196711396141E-002  1.757157991123367E-002
  9.064532600607312E-003  1.587013354131941E-003  1.126223136625975E-003
  8.315735589152591E-003  6.579930047031599E-003
   34.5208359247058       2.163096834498051E-002  3.510274808034797E-002
  5.529500837092494E-003  3.370041647008620E-003  5.260837553595221E-003
  5.507305444452331E-003  8.618970384513137E-003
   6.84001501300605       1.148917153318545E-002  3.694608429930962E-002
  9.944156211968784E-003  6.337027136508371E-003  1.622735017457692E-003
  9.798252903952193E-003  8.671970956340645E-003
  -54.9411950269376       2.170026281018352E-002  3.271947763260137E-002
  1.181687143962110E-002  2.512298334074169E-003  3.239289493007270E-003
  9.207408225564508E-003  9.255616952800340E-003
  -14.4374051173139       3.682803683781392E-002  2.200438599742095E-002
  5.991922220950118E-003  3.658364876939105E-003  1.168122048084739E-003
  4.449957464328590E-003  6.723016571996357E-003
   2.16699163792742       3.606286255731622E-002  3.634840313581305E-002
  2.986809800908879E-002  1.214449035031786E-003  1.045208251518152E-003
  3.127526345767349E-003  7.332566891416720E-003
  -5.02126219568533       8.630681404189234E-003  3.634567420454698E-002
  2.261117438460093E-002  6.777135408938645E-003  1.590519016958487E-003
  7.714782385340083E-003  9.157739255639051E-003
 -0.749237153779613       3.034498968668220E-002  3.577208990677345E-002
  5.296970022226869E-003  2.407812130807520E-003  1.918102291746306E-003
  3.983808035850325E-003  6.877151600929910E-003
  -34.0539970829975       9.394586937785646E-003  3.171762792399323E-002
  1.005013597606926E-002  2.444558813872194E-003  6.573086490696370E-003
  8.930317929612214E-003  8.686893841823305E-003
   19.6355254106003       2.622714638203727E-002  2.212090482041922E-002
  1.492727046712805E-002  1.839595959710863E-003  5.173305746130469E-003
  5.430027585186611E-003  8.745899712448839E-003
   17.2312936336647       2.224841591717070E-002  1.343804081163424E-002
  9.951930396296020E-003  3.564789197033149E-003  4.179803153352083E-003
  5.903404126918145E-003  7.997834804780654E-003
   28.7095148873046       8.695999993727239E-003  1.438914780352764E-002
  1.093982741600719E-002  6.275988803267822E-003  2.821894410210907E-003
  7.211278658457126E-003  7.477677177284383E-003
  -101.791459260111       2.612147777900415E-002  1.852066764116475E-002
  1.135492740339558E-002  4.740035377974772E-003  1.798865434607093E-003
  1.131930366080686E-002  8.996490360602150E-003
  -2.24103439370434       9.684330920161436E-003  1.451088347140204E-002
  1.393884606887361E-002  3.871600113935571E-003  1.435621287086230E-003
  8.224511391481721E-003  6.688649900914819E-003
  -22.2800566119008       5.760569190092878E-003  3.151923777736593E-002
  5.655867152367149E-003  4.916039656068981E-003  4.629910094600882E-003
  5.524320189298258E-003  7.109425598065297E-003
  -24.1745196939638       1.712929524059951E-002  3.438358115055379E-002
  2.418609800157700E-002  3.793344348423304E-003  2.731243024515411E-003
  4.030579580169304E-003  9.170670454646307E-003
   58.4140791885477       2.805177610884877E-002  8.802002426193719E-003
  8.092174191605498E-003  7.382340653746784E-003  2.169805058016077E-003
  7.484303212572619E-003  7.880653038171016E-003
  -21.6380423892718       1.816965312695761E-002  3.360939166791468E-002
  5.390387904380183E-003  3.076424281199389E-003  2.531470138333551E-003
  3.089416728263918E-003  6.553205796131611E-003
   63.3361261438500       2.662498529697829E-002  1.288684701918306E-002
  1.051949598283865E-002  4.413361967878197E-003  2.729686752029198E-003
  9.287205919798159E-003  8.597385543921476E-003
   21.4366560363034       3.443390872348243E-002  3.664815824761363E-002
  6.484771162938776E-003  3.450754723119278E-003  1.173835365406241E-003
  5.963047210383893E-003  7.632270902376330E-003
  -65.2650717774062       1.385942000753795E-002  1.663895672702081E-002
  1.402293527083926E-002  3.001365715994079E-003  5.134382083688036E-003
  1.163431848492644E-002  9.131518878096026E-003
  -44.0654880390183       6.508978928141458E-003  2.226375414672153E-002
  1.649016003064672E-002  5.332497587603634E-003  4.135153369813670E-003
  5.995249367747210E-003  8.252666196706964E-003
  -35.3353464601558       3.341754687564728E-002  2.919317012312311E-002
  8.201778423352438E-003  3.364401737618363E-003  3.979044496638542E-003
  4.009759763226343E-003  8.686166350830121E-003
  -32.2269782044205       5.685669327876491E-003  2.660405592842740E-002
  2.533053042425271E-002  4.959606515900669E-003  1.277565793612200E-003
  5.064378630738382E-003  7.051611864775932E-003
  -2.86847187352797       1.032719596754247E-002  2.104567258344073E-002
  8.732629507846494E-003  8.464176751576562E-003  3.030732802739513E-003
  8.498914022322194E-003  8.632389185992469E-003
   12.7946765232595       3.000878674459086E-002  1.574970302007064E-002
  1.448735142308411E-002  2.157375656748102E-003  1.481865539051663E-003
  3.658464542670090E-003  6.565339730295478E-003
  -37.5681152128770       1.779142981252503E-002  1.669373308764012E-002
  1.334811768299616E-002  1.559240669167813E-003  4.125630664806279E-003
  4.332288691117157E-003  6.927090669570228E-003
  -1.51261983504424       3.612848628125590E-002  3.640061840573088E-002
  3.006280514695114E-002  1.416815655862360E-003  3.240569286092246E-003
  3.393072769515624E-003  9.224000341277731E-003
  -46.8675524482800       2.664466660222813E-002  2.637413374067961E-002
  7.639832635754964E-003  2.856060552873126E-003  5.237216267102513E-003
  5.470362227903577E-003  8.718853702332925E-003
  -61.0521960094947       3.339530656133895E-002  1.322720769408205E-002
  7.207471887430659E-003  6.209908153332748E-003  1.929706457468177E-003
  6.781640960887335E-003  7.982543566474877E-003
  -14.5688156942278       8.443252702780107E-003  1.515474472299464E-002
  9.538596028405807E-003  7.821360806440804E-003  6.058419921005424E-003
  8.224651413766841E-003  8.835212722597836E-003
   14.5803602441236       2.745125047062916E-002  3.084683323440333E-002
  1.389903088082666E-002  2.209766163011355E-003  2.991655808246156E-003
  3.047049209451623E-003  7.867120009862463E-003
   11.4294446228964       1.191003864673704E-002  3.578082244735023E-002
  1.899803659623111E-002  1.206597253482966E-003  3.046841498247143E-003
  3.097833575988812E-003  6.721358824019075E-003
  -25.0303834869556       7.864385831848095E-003  1.399517988383628E-002
  1.192110951730310E-002  5.121693337644746E-003  4.876646811023497E-003
  6.060917929893341E-003  7.638455311157201E-003
   40.5075929130999       2.077988870264557E-002  1.874112373015829E-002
  6.540511986307393E-003  3.979777067783461E-003  5.595376154469036E-003
  6.004276235807625E-003  8.356669273422147E-003
  0.210168660500589       8.789084800568446E-003  3.679244783584999E-002
  1.268041781585557E-002  2.029596476387096E-003  4.294375528372979E-003
  7.299316047565577E-003  7.993518139503858E-003
   134.399513085122       1.977713377510405E-002  3.599456296467046E-002
  1.455787698510591E-002  4.410142852754232E-003  1.474868204331174E-003
  8.560341640173472E-003  9.124292760661384E-003
   22.0581903624608       1.779449338105130E-002  1.500931518720955E-002
  6.325567156119914E-003  2.409369407576756E-003  3.587463958196068E-003
  5.455463521267761E-003  6.559611145828006E-003
   118.682831753595       2.729373003255952E-002  2.821006190964295E-002
  1.234626467944546E-002  2.276746661255349E-003  1.916050666563095E-003
  1.228648715482425E-002  8.937004783410188E-003
  -45.6579222322771       2.428192086462902E-002  3.467797666424480E-002
  1.169522629228372E-002  2.354758799974768E-003  2.042684049486370E-003
  1.128396328484100E-002  9.008637637454393E-003
  -7.60401792873525       3.636840517669372E-002  1.594062245542835E-002
  1.548271926256317E-002  1.322683269747327E-003  1.342372514071669E-003
  6.837757883309981E-003  6.911196382750025E-003
  -14.4961044058269       2.442561461036423E-002  1.158134005040289E-002
  1.027386736661865E-002  4.947919639663095E-003  1.959650084965766E-003
  9.992138843866648E-003  8.095922016049202E-003
 -0.390457737844914       1.582004006607151E-002  3.538356958452449E-002
  3.363294080506198E-002  1.354559531666222E-003  1.857433419497599E-003
  3.593283861398816E-003  7.444396404668739E-003
   3.76328332870242       2.136222803609640E-002  1.133700328338971E-002
  1.078547201187507E-002  1.610277609016804E-003  3.829488070299603E-003
  8.823650353400726E-003  7.224020284785198E-003
   5.21572513455784       6.446324793855328E-003  3.582366717849292E-002
  3.572752652519896E-002  4.392770811702538E-003  1.425521844401250E-003
  4.623438988528956E-003  7.876992911359895E-003
   101.404052343682       3.020841906058248E-002  1.919088387936499E-002
  7.254054875246514E-003  4.052178978068853E-003  1.462799622731254E-003
  7.203914029006056E-003  7.511170700295509E-003
   42.5899454141276       3.420218615638705E-002  7.795254292376343E-003
  6.648501380105753E-003  4.089358220943521E-003  3.832386237118686E-003
  6.482452930985333E-003  7.514705281861625E-003
   7.07059406716348       1.398988172199787E-002  1.036472558635872E-002
  1.027567321338485E-002  4.152558145714500E-003  7.219964806176904E-003
  1.001774022941425E-002  8.745818306846584E-003
   8.55516356643756       2.268178152328266E-002  2.935599719401947E-002
  8.149046566120704E-003  1.589236984595313E-003  3.148288341522288E-003
  3.364157040292342E-003  6.710734199519093E-003
  -1.34313531390742       3.502642910512602E-002  1.554452509892912E-002
  1.522910324455820E-002  3.472826788262477E-003  3.751158443567234E-003
  4.180268794574797E-003  8.758910031917777E-003
   7.54514938362656       8.810612004919035E-003  3.694983198799341E-002
  1.220302819813371E-002  5.119857812131797E-003  2.090989830700953E-003
  5.395034406310643E-003  7.824351753156133E-003
   57.6425709194522       3.570467679114702E-002  1.860271053012419E-002
  7.228123642599464E-003  1.731461279990170E-003  3.152447247483529E-003
  3.477685499267838E-003  6.708307634729873E-003
  -31.6147244708169       1.038264431371531E-002  1.980252062177349E-002
  1.931417717354885E-002  5.354872417921225E-003  1.802355216465895E-003
  1.036064919043517E-002  8.573277036004695E-003
   19.6929416371296       8.301692319361830E-003  3.265434707098158E-002
  9.310733816314721E-003  7.586149961801051E-003  1.301345729726622E-003
  8.111309180415784E-003  7.660658510344927E-003
  -25.2636345893011       2.363745571741662E-002  1.608544369674022E-002
  1.321384012489254E-002  1.980298466862130E-003  2.329078041753560E-003
  1.305532552655236E-002  8.193337972486316E-003
   46.3692529680360       1.994300131995193E-002  3.683240796885578E-002
  8.857443634469386E-003  1.849505680328403E-003  1.407606956475558E-003
  7.280651718067478E-003  7.055146879623872E-003
   119.478059808734       1.773418412725225E-002  3.101910349534441E-002
  1.463978410347279E-002  1.879488104368892E-003  4.101121508695208E-003
  6.141762735364997E-003  8.515334842042673E-003
  -14.0632020904569       3.291107689037238E-002  2.332335964946971E-002
  1.205739693853960E-002  5.849443397377523E-003  1.658365078145790E-003
  6.017811583479582E-003  9.024781007187071E-003
   16.5238391869493       1.634491259288775E-002  2.550300796077687E-002
  1.337580556220025E-002  2.098924026437806E-003  6.778946046021889E-003
  6.822986586717799E-003  9.027577559061577E-003
   21.3120517852698       7.893479498282755E-003  1.470339467131649E-002
  1.368715004360718E-002  4.036191145418261E-003  3.380312081026304E-003
  4.209102225036280E-003  6.709438670163039E-003
   8.39785150791360       1.874728768474969E-002  2.750681197134929E-002
  2.703270595674364E-002  1.183816080546611E-003  2.266322041449093E-003
  3.124869370411116E-003  6.992261436950733E-003
  -6.92781534742671       2.534619808257138E-002  3.257054419022481E-002
  7.184873150213563E-003  6.588286705928681E-003  2.180857120825138E-003
  7.102088271760018E-003  9.197231520346721E-003
  -6.01262210063664       1.826314497469906E-002  2.320447016839895E-002
  2.304072132978848E-002  1.875245729304750E-003  1.194817670424118E-003
  4.436870688392116E-003  6.779223955521310E-003
   34.0587580302484       1.389852450922344E-002  3.125365909445620E-002
  1.068026332052845E-002  2.415570763372981E-003  3.983064101630717E-003
  1.044175204111878E-002  8.805289935606808E-003
  -10.2183520121494       6.894703935034691E-003  3.495433117326036E-002
  3.360704609535058E-002  1.753045382401228E-003  5.058648789103851E-003
  6.381917218678841E-003  8.780871783215759E-003
  -141.024747433934       3.659414802891517E-002  2.421244224373528E-002
  1.004842985893172E-002  2.418525976560308E-003  1.240614289685179E-003
  8.971521896653163E-003  7.881345204400448E-003
  -27.9259596551471       1.421212155283315E-002  2.439691058429105E-002
  1.190312370684368E-002  3.205375546046541E-003  1.517925124961765E-003
  1.175491490301901E-002  7.861412329810838E-003
   23.0847796521291       6.123823292893487E-003  3.549595350199793E-002
  1.185853826302324E-002  4.225729107629785E-003  6.028041297712577E-003
  6.122447238246596E-003  8.590911858209139E-003
   13.6290222528785       1.386721439523560E-002  3.692417228144226E-002
  8.198723552798272E-003  1.851073363763589E-003  3.386271249056414E-003
  3.574471680665844E-003  6.743736296384291E-003
  -39.4149733483041       1.891099297488012E-002  3.625548243634322E-002
  2.469825887330216E-002  2.074090441018321E-003  1.729395151603667E-003
  6.558084807905889E-003  8.577792822670847E-003
   25.7430650729918       5.076186870117767E-003  3.398653794266286E-002
  1.752147475471049E-002  1.797469467724554E-003  4.403253657303604E-003
  4.827139860029422E-003  6.978413759224959E-003
   31.3616587937360       1.836545394953830E-002  2.560468334304904E-002
  2.454126231199693E-002  4.627104686946550E-003  1.739497470888665E-003
  6.604425025699915E-003  9.217879345645712E-003
   19.5553808221382       1.738534508826955E-002  3.349184910768523E-002
  5.949297811408011E-003  4.613718470931912E-003  1.059392936629171E-003
  5.608116196322531E-003  6.754380974191328E-003
  -32.5067983201752       1.228007005425650E-002  1.506469049355946E-002
  1.295285622240164E-002  7.731457162081962E-003  2.643562999091310E-003
  1.064890391548292E-002  8.971817309697412E-003
   6.32866917379879       1.288018217884261E-002  8.925740176535978E-003
  8.667120723245957E-003  1.953884595531989E-003  5.636318497132468E-003
  7.363572013053417E-003  6.575124959684223E-003
  -4.00197479352383       3.641179155268408E-002  3.668333607258276E-002
  3.034668155662870E-002  2.177299371087812E-003  1.331673778840104E-003
  2.999822765091334E-003  8.405023757205280E-003
   13.9498037188252       3.605614132440824E-002  7.198824430097027E-003
  6.137216870022061E-003  2.776460472112986E-003  3.801300765254438E-003
  4.952855017280973E-003  6.608181159632685E-003
  -141.631879288510       3.422186403599208E-002  1.495546315065585E-002
  1.012653263342215E-002  4.441874867223934E-003  2.186088627138953E-003
  9.189119155681862E-003  8.793843056140989E-003
  -8.35630311439016       3.686788907968985E-003  3.637790886186208E-002
  2.281229654455312E-002  3.247740117804352E-003  2.691258126816850E-003
  3.420404122862114E-003  6.712405369460929E-003
   14.8149824615479       8.105419318518905E-003  2.608679508897861E-002
  2.591944793677355E-002  1.521999110296330E-003  5.916405635439883E-003
  6.513312190428847E-003  8.276550439773959E-003
  -15.0734348274311       5.631893013517785E-003  3.669743935238846E-002
  3.378031615519118E-002  1.368614260220716E-003  3.788347213612434E-003
  3.947904207826194E-003  7.230614679400549E-003
   1.63414844494513       9.719721437414263E-003  3.694167978035561E-002
  1.160792849249758E-002  4.902084513405289E-003  1.223925133693787E-003
  7.987884988797711E-003  7.645668056084509E-003
   4.16747372285178       2.228048167279633E-002  3.695661313956294E-002
  1.122463235552350E-002  2.860297941533134E-003  1.058831324420554E-003
  3.142627540385635E-003  6.668886179332372E-003
   123.454557911001       2.265553250846223E-002  3.487884324066511E-002
  8.654428925186620E-003  2.654498310639874E-003  3.728227202051675E-003
  8.519497133730592E-003  9.123166300530502E-003
  0.726779897732760       2.214673898031315E-002  1.964873377129169E-002
  1.492073831646896E-002  4.306169648099224E-003  4.340645419383999E-003
  4.438178263555883E-003  9.020157958439756E-003
  -8.94646495712154       8.604502883273262E-003  3.664259306560082E-002
  3.476134618270168E-002  3.588118719376717E-003  2.130067044030085E-003
  5.529269894235161E-003  8.796084771528514E-003
  -56.8937179637285       2.457891427374649E-002  1.745130390020178E-002
  1.369056088596017E-002  5.971688057630046E-003  2.313207822799294E-003
  6.586539918444725E-003  9.008036803926657E-003
   15.4462642017550       3.277625299010881E-002  3.636789494932445E-002
  1.962804334467991E-002  1.894097647826942E-003  1.501032353927196E-003
  6.693340425174348E-003  8.738394243799094E-003
  -30.8998057432098       3.613752094605480E-002  2.793337341612246E-002
  2.395700913188806E-002  2.517341810030582E-003  1.491949798355833E-003
  5.272006164348720E-003  8.844998733580817E-003
  -17.9720165271803       7.100554696996712E-003  2.721611935544997E-002
  6.538406289085756E-003  5.780626101790843E-003  1.964354177232262E-003
  6.160918585694773E-003  6.674290225535804E-003
  -20.8851085076228       2.574525082204577E-002  6.927497085024486E-003
  6.612031584374871E-003  4.526722555339807E-003  3.102081687628336E-003
  5.865122465608083E-003  6.779855405462088E-003
   5.15081893699517       3.326354976166421E-002  1.097548366181296E-002
  6.797643762230863E-003  4.427977839550626E-003  1.644102572173690E-003
  4.493485675998219E-003  6.580285375100301E-003
   28.0693541769598       7.476459054660848E-003  2.537226875328602E-002
  2.135815269336429E-002  7.000548892386026E-003  1.583543415798445E-003
  7.083469200350133E-003  8.262367434447008E-003
   9.30707274448678       3.436793448146473E-002  1.010520115874097E-002
  7.593837853121265E-003  5.024953071485372E-003  6.127835660937489E-003
  6.920985404029850E-003  9.084362613749328E-003
   5.81441936078848       3.355090099232015E-002  2.777016305530020E-002
  2.579378649733418E-002  1.323470429896197E-003  1.865260469207647E-003
  3.145545924649935E-003  7.559468229118837E-003
   7.03885283776586       6.827300231895399E-003  3.675825779274115E-002
  3.612088228835222E-002  1.877780084261144E-003  2.979411141253296E-003
  3.109734403065614E-003  7.350385596303468E-003
  -10.5351078205705       7.999999999543409E-003  7.999999999543409E-003
  7.999999999543409E-003  7.999999999543409E-003  7.999999999543409E-003
  7.999999999543409E-003  7.999999999543407E-003
  -6.14976629684660       3.570675488007753E-002  3.338875479162697E-002
  1.665865042128093E-002  1.647737319467854E-003  3.201285050701869E-003
  3.746047156953756E-003  8.556496901254889E-003
   106.113143069038       2.730613790139963E-002  3.551618620180166E-002
  1.009303102732934E-002  2.435789421105571E-003  3.287318333098237E-003
  6.638113633449901E-003  8.968209246206973E-003
   57.7933228374674       3.417411804849789E-002  1.610648869647671E-002
  1.000476883978427E-002  2.385940844611307E-003  4.451007493112760E-003
  8.822479479948691E-003  8.955757320336995E-003
   36.2283646835222       1.596173543454203E-002  1.558896898405777E-002
  1.059727774721916E-002  7.320965675752522E-003  3.851314456336392E-003
  8.064276553511321E-003  9.182743010303834E-003
  -17.8610438617504       3.139512221044150E-002  3.062871353223390E-002
  8.391630534630445E-003  2.093951936844026E-003  1.050342944099662E-003
  8.316392385977764E-003  7.269619533164818E-003
  -28.9142403352317       3.973230470649250E-003  2.867783492479836E-002
  1.476709168600756E-002  3.474543735379463E-003  3.723806384135889E-003
  3.727523428062718E-003  6.579835826148136E-003
   20.9720557747296       6.992332429364275E-003  2.111058379603289E-002
  2.084148966885961E-002  2.184384598619502E-003  3.799824674033020E-003
  3.879953552022540E-003  6.802392854379960E-003
  -21.4847895730627       1.157292258558602E-002  3.310128085855445E-002
  8.740268514338690E-003  3.531083424178818E-003  1.687670257438809E-003
  4.607729675201960E-003  6.718142294008780E-003
   40.3731141588505       2.748636222739912E-002  2.566296861706605E-002
  1.962738994042450E-002  1.833582715366017E-003  2.845209365117779E-003
  8.583723014153952E-003  9.234134372887715E-003
  -18.7125140891587       3.679006475275202E-002  3.635059084728620E-002
  9.552047328978894E-003  2.117178000999627E-003  8.693945288531518E-004
  4.428089073813896E-003  6.858906027074336E-003
  -1.36207175337708       2.741823986689185E-002  3.690538300340337E-002
  3.664280451118768E-002  1.497359065984233E-003  1.276904902287918E-003
  3.005146478379623E-003  7.728194167863241E-003
   33.3775248257882       2.540297883329659E-002  1.682995018550987E-002
  1.206112759105117E-002  1.590112695701180E-003  1.785389020747470E-003
  9.822805594603320E-003  7.238111746357462E-003
  -43.9828080552293       1.052857851995374E-002  2.119215920092649E-002
  1.087013043644792E-002  5.026477260796042E-003  2.980802102763749E-003
  9.934253141584484E-003  8.438241786541069E-003
  -20.0182896346790       9.073871550284895E-003  3.350983944784994E-002
  9.810465170818792E-003  2.402533463671962E-003  1.397027571008669E-003
  8.270028514709966E-003  6.601956635127863E-003
   20.5967679474056       1.229599542748369E-002  1.407473332236563E-002
  1.292898673154165E-002  1.758037058310430E-003  5.362103611082629E-003
  9.949272720439434E-003  7.708806657154091E-003
  -5.52635809948188       7.178264394058450E-003  3.581496414983284E-002
  2.006671068714717E-002  1.719052776787810E-003  3.787297774209571E-003
  6.468957999496879E-003  7.753578576151103E-003
  -11.8258529891084       1.494141004377140E-002  1.513357191079292E-002
  1.417335329412670E-002  3.171577486670612E-003  1.923886773288402E-003
  1.376223042505893E-002  8.035104889626568E-003
  -22.5783541889829       1.682991404728655E-002  3.139904772176455E-002
  2.680394678200823E-002  2.793218086091445E-003  1.738972540695257E-003
  7.885102285843566E-003  9.030954838727892E-003
   30.6559886195709       3.695704322786295E-002  1.730392983729442E-002
  9.936547018162748E-003  6.291241863308605E-003  1.873931062981254E-003
  7.565334157194097E-003  9.097022323580077E-003
   30.1450744055993       9.786546406170070E-003  3.596741750101581E-002
  2.792897526797658E-002  2.424020332070633E-003  2.690753310997533E-003
  8.827270938191975E-003  9.095049197526805E-003
  -5.94289689436310       2.131033944712852E-002  3.128606404062256E-002
  3.045007311327973E-002  1.380759416804600E-003  2.761114636510457E-003
  4.759597458175295E-003  8.466756155693155E-003
  -35.5555351079144       1.960620029910406E-002  9.731410955053048E-003
  7.143246608099760E-003  6.055196883735931E-003  1.560429725049666E-003
  6.207277173668643E-003  6.563312541303767E-003
  -47.1840803463427       1.019090991941500E-002  3.677470705233021E-002
  8.078663284484514E-003  1.944251322156508E-003  3.386404665859510E-003
  5.421144301613237E-003  6.901560817157224E-003
  -8.97627976393654       9.848672579080193E-003  1.358594807035299E-002
  1.083577863127345E-002  5.233589878354148E-003  1.897799248296057E-003
  5.499164731851921E-003  6.553084127682422E-003
  -1.62586632892006       1.200405119118218E-002  2.010567228378080E-002
  1.945610757249697E-002  2.117885659168313E-003  3.972857307753997E-003
  1.053190712578007E-002  8.640439143239148E-003
  -11.9027486258036       2.110630341891082E-002  1.667993934781489E-002
  1.083210281829241E-002  2.519421700719074E-003  3.010636447677276E-003
  3.107849950782009E-003  6.693035166705875E-003
  -13.1444088262822       1.960511590597568E-002  3.675225973735703E-002
  3.105963722619783E-002  2.252797116920642E-003  1.045320132371104E-003
  3.076486644547784E-003  7.384357460987674E-003
   30.1251261427528       7.505257249583637E-003  3.312928689263454E-002
  2.234974895165563E-002  5.978643666132323E-003  2.472216252759215E-003
  6.176107518786968E-003  8.930498785895313E-003
  -9.52619572547390       3.482681937647295E-002  1.633339019148007E-002
  1.487926961977249E-002  2.574281920937573E-003  1.248112332287294E-003
  4.722256211121479E-003  7.102946037759795E-003
  -21.6195631786910       1.296320550996500E-002  1.902718182768452E-002
  6.380074582222223E-003  2.494857990210527E-003  5.901595113810432E-003
  6.202851489039257E-003  7.237466098020019E-003
   10.2407348470373       3.607939281267331E-002  2.721564361288708E-002
  2.675839316802838E-002  3.541341866236779E-003  1.451553838814189E-003
  4.408191262918449E-003  9.172052852990059E-003
  -35.3602079951697       3.158118622061747E-002  1.080633578546729E-002
  8.426589731598344E-003  2.920738021621959E-003  5.889709629278810E-003
  7.939627181795549E-003  8.557709847079755E-003
   9.82385058979182       2.625471362015866E-002  2.776684549024254E-002
  5.829276196827526E-003  5.325827167265129E-003  2.860996667131774E-003
  5.722230809816296E-003  8.474934994170730E-003
 -0.815260962109844       3.684018706128323E-002  2.192960424950919E-002
  1.348933207361243E-002  3.194570991821972E-003  4.204688841350847E-003
  4.272251402548282E-003  9.247500831274465E-003
  -34.6788462457453       3.035957942095143E-002  1.554137534545165E-002
  1.506704819652136E-002  2.238177767387915E-003  3.087869927474176E-003
  1.010713730102022E-002  8.898821998825837E-003
  -58.4239189448186       1.545260925127381E-002  1.616362898550264E-002
  6.908522762410766E-003  4.313505018120411E-003  2.178371465408993E-003
  6.898679068625634E-003  6.941324477276717E-003
   13.9829465587423       1.378998844205406E-002  1.411078128704870E-002
  1.065780343758579E-002  5.559181389512253E-003  1.634804984363958E-003
  1.032479919940425E-002  7.612433529880184E-003
  -17.2908531992959       8.224797467274936E-003  2.707273675105999E-002
  8.999225177974517E-003  6.247208366966874E-003  5.563479763994714E-003
  6.927616881930461E-003  8.856180843596273E-003
  -8.69882963121538       1.385686481570028E-002  2.971217287925653E-002
  2.966819837090984E-002  1.861862284188210E-003  3.300494325167289E-003
  8.304433515943632E-003  9.242465841506920E-003
  -1.89984518704092       3.659494792176050E-002  1.115447105843075E-002
  1.104317087770360E-002  1.470164976881116E-003  2.460471019397988E-003
  8.881224897225998E-003  7.246642724764210E-003
  -21.9671977920273       1.638348463020206E-002  1.787589169735507E-002
  1.395751667700161E-002  2.141480736361253E-003  1.785349075564906E-003
  1.264833112320065E-002  7.632358855023980E-003
  -54.3665771214061       2.440978594104960E-002  1.150589224001903E-002
  9.404094814189478E-003  7.571484206363244E-003  2.593065958431152E-003
  8.744343087014550E-003  8.765038760954569E-003
  -2.57501268366953       1.416716813067623E-002  1.969145041183209E-002
  1.606296142865507E-002  1.291504483334167E-003  2.890974215470914E-003
  5.445859045085532E-003  6.708089018702175E-003
   10.6369484126643       3.581268292504534E-002  3.639069846810064E-002
  4.588470032985331E-003  2.989382670870769E-003  1.559266431538033E-003
  3.195231747347701E-003  6.682668101999340E-003
   45.4512721946383       3.675592253695027E-002  1.281699791739092E-002
  7.680311255874261E-003  3.519758389169853E-003  2.063314012195630E-003
  7.056892668190944E-003  7.551455933470280E-003
   12.5835042182366       1.035076822821368E-002  1.481360832881255E-002
  1.043909735122673E-002  2.255546557969701E-003  7.289584420108023E-003
  9.968355283784241E-003  8.001027147182233E-003
   32.2172413250691       1.031016708741804E-002  2.210059633088563E-002
  2.178186657715936E-002  3.898747004143953E-003  2.068306956336172E-003
  8.872954412090678E-003  8.415156187744070E-003
  -4.41451341808500       8.723888487292742E-003  9.350450842653730E-003
  8.336333599358120E-003  4.825131440664091E-003  6.223592502912194E-003
  8.239340781557048E-003  7.430078764418694E-003
   16.5260414654900       3.478830539896725E-002  1.324513633259366E-002
  1.291719668036437E-002  2.162636471651449E-003  1.881797202042295E-003
  1.178046828681890E-002  8.113896790902880E-003
  -27.9587354648173       1.163129298815378E-002  3.440372392795164E-002
  1.266230280431163E-002  2.098272675724835E-003  6.641710900908322E-003
  6.956051685725046E-003  8.882634787285295E-003
  -71.5221529164726       3.007121117614987E-002  2.140467931193515E-002
  5.289137671389469E-003  3.392128904358722E-003  1.480885292757929E-003
  5.137447452258546E-003  6.667519271615636E-003
  -121.767082863371       2.104270065182084E-002  3.372419806781314E-002
  9.355924792473326E-003  4.478096995364711E-003  1.260913987360038E-003
  8.083538355034456E-003  8.195681050549715E-003
  -14.3568086391910       7.353749768085392E-003  2.786572857965397E-002
  2.759705944033129E-002  2.526307322000392E-003  1.915337287286271E-003
  3.515212191980009E-003  6.768942759617608E-003
   20.9075078722677       2.432863885202936E-002  2.450602293704056E-002
  6.606638652524582E-003  1.765172109190136E-003  1.831132538209235E-003
  6.217214463909981E-003  6.552579735540248E-003
   40.5240200815687       1.912918046611436E-002  9.869518227556072E-003
  5.996760017018870E-003  5.042985132235039E-003  3.346876254474127E-003
  5.141717209925561E-003  6.792934383645918E-003
   19.8922932696950       1.006784460120774E-002  2.640244322369219E-002
  7.244911254424427E-003  2.503875678442870E-003  4.159857479419685E-003
  4.193680736043117E-003  6.619370824939403E-003
  -61.1660229064274       9.692395942293307E-003  2.303496648292598E-002
  2.287378320599796E-002  1.661783738161262E-003  2.870299999946852E-003
  8.044133483169973E-003  7.621193109361044E-003
   22.9267949325437       1.064526285504871E-002  3.231823396976249E-002
  3.010164960904012E-002  1.833130768305294E-003  2.156995539627480E-003
  6.012418933996211E-003  7.916764126822878E-003
   29.0306608878795       1.182247080004534E-002  3.486639426824249E-002
  1.482977087268461E-002  2.755760780743472E-003  1.982713047632639E-003
  1.154161239774900E-002  8.531058737409050E-003
   15.4417974973803       1.274845777739260E-002  1.917535207676545E-002
  1.788235294591739E-002  2.247035304787444E-003  2.043665970750029E-003
  1.208741111382581E-002  7.897624124999112E-003
   61.2744536426148       1.855020438819927E-002  1.018443805700199E-002
  8.755593364493129E-003  3.518370894672299E-003  1.609046154513941E-003
  8.749279118107181E-003  6.590357253867139E-003
   7.65872914103065       1.613621061318690E-002  3.586534805656694E-002
  3.526844275795234E-002  3.554144927920640E-003  1.515783554898815E-003
  4.894771832138054E-003  9.019060025622387E-003
  -59.4815408771244       1.890893021261520E-002  1.406772283026858E-002
  1.398721609343936E-002  3.385514169078830E-003  2.003951273914507E-003
  9.472946152673977E-003  7.878372023704595E-003
  -61.0891687378556       3.463752397118033E-002  1.870868372008612E-002
  1.076290444204708E-002  2.482553438409384E-003  2.966233751193878E-003
  1.067510531729556E-002  9.046889459076177E-003
  -205.161801250132       3.408183659294647E-002  3.082231446696790E-002
  1.186898204447416E-002  2.126984085486550E-003  2.491704133963227E-003
  8.714145172466641E-003  9.121113688483959E-003
  -6.97108071659025       2.835600293209207E-002  2.939573237317296E-002
  1.734817536674036E-002  1.187292090588778E-003  2.030920003508700E-003
  3.540526390328722E-003  7.056405906054304E-003
   30.4981016617405       6.761717562777899E-003  2.522142637913790E-002
  2.471772169657636E-002  4.209987075231972E-003  2.930305870807180E-003
  4.291156016143645E-003  7.788141889192472E-003
  -53.7758833712030       3.627478383843100E-002  1.736098129846451E-002
  7.009411914679704E-003  1.979984142598207E-003  2.774994012075155E-003
  5.240679487349915E-003  7.090801716474456E-003
   14.9563060640710       3.351339388840768E-002  2.335729683554879E-002
  2.217625205727848E-002  1.698255830880785E-003  3.585774024238162E-003
  5.953576149065215E-003  9.257254013794448E-003
   27.1852637815707       1.425363495660850E-002  3.261556821801550E-002
  2.206100837608373E-002  3.302238871240574E-003  1.102694438649582E-003
  3.361931536916221E-003  7.076275711296189E-003
  -10.4872512771901       3.560911810909959E-002  3.120349179479501E-002
  6.625759592008692E-003  1.875760347395592E-003  2.333165734585310E-003
  3.066610174999504E-003  6.799290552220475E-003
  -40.3337666138599       3.645306209643208E-002  1.822845038975849E-002
  1.154418094208925E-002  1.389939323197672E-003  2.649133899824376E-003
  2.970805463676421E-003  6.616629388017708E-003
  -66.9825427702684       1.697842050017195E-002  3.086003639229300E-002
  1.596380195115332E-002  2.383874499595883E-003  2.113780903983791E-003
  1.149975017490434E-002  8.862922853822775E-003
   69.9011816785301       8.933556575724262E-003  3.411144575780022E-002
  5.837265013086469E-003  3.955087217711818E-003  2.451136705627601E-003
  5.252274633876584E-003  6.701430107294072E-003
  -36.9531995291801       1.812992231101318E-002  3.522703919539853E-002
  6.675656556837803E-003  3.604126602540433E-003  2.553982709685309E-003
  6.602937192876876E-003  7.984606869235014E-003
   18.9766773343724       3.152453682171862E-002  1.254618534798762E-002
  1.210671407218199E-002  1.769711164542303E-003  5.085183208285052E-003
  5.372312632412605E-003  7.835971155233101E-003
  -2.75775125862265       3.668701382929917E-002  3.688386828464910E-002
  4.939899259824927E-003  2.686180602460982E-003  1.679241681617352E-003
  4.514270249653272E-003  7.172168451752928E-003
   22.6912094449058       3.695633188329802E-002  2.529062016138406E-002
  1.305956878827413E-002  2.097479084681139E-003  9.870951184389133E-004
  4.044136110263935E-003  6.837698233944505E-003
   24.0309710454165       3.607187819250525E-002  1.903127707963766E-002
  5.236873257363300E-003  4.838424259098223E-003  2.863609757497238E-003
  4.905138737942107E-003  7.906719001051634E-003
  -10.5959965655552       3.383763465278392E-002  1.212433876598097E-002
  1.070543901439169E-002  3.023027354676313E-003  2.375954934099225E-003
  3.477382303366247E-003  6.918828135412888E-003
   7.38396253513501       8.511655194073348E-003  3.670001779634836E-002
  1.884770253111423E-002  1.965191201169781E-003  1.690491878824074E-003
  4.503148699973253E-003  6.670301796675940E-003
   13.1387518955265       4.838409871028388E-003  3.687150585709911E-002
  2.963917417678144E-002  3.010311226860535E-003  3.083421362033845E-003
  4.492336316164035E-003  7.772535144023990E-003
   196.763040043791       3.670666374009322E-002  3.139119035569438E-002
  8.718948351543278E-003  2.802547115429517E-003  1.550679740816167E-003
  8.605590186017795E-003  8.494648569478250E-003
  -12.2153021703878       9.997513259511249E-003  3.532867828800802E-002
  1.341613292747258E-002  2.493553133908295E-003  1.171722050799420E-003
  5.991727596129547E-003  6.603999073400022E-003
  -1.40613521984128       9.356440848670931E-003  3.326410921620053E-002
  2.458772426336653E-002  3.740795329015716E-003  2.407954484307617E-003
  9.095112664825043E-003  9.251330624080119E-003
  -9.06335281276011       1.534826648531775E-002  3.430065984608821E-002
  3.354101954552999E-002  2.374657597584326E-003  2.085827978377556E-003
  3.100676353220033E-003  8.045363387330945E-003
   253.522671316630       3.536356854644647E-002  2.665800416038470E-002
  1.465631805755489E-002  1.976263018461473E-003  1.720965083196705E-003
  7.692787767985832E-003  8.440176428335030E-003
   16.5318290073405       4.507316647834317E-003  3.004350526695496E-002
  1.905499410217164E-002  4.433552187776467E-003  1.927698097467367E-003
  4.459005657536274E-003  6.793877722882661E-003
  -11.1032463873957       1.349009229235424E-002  2.083157956949538E-002
  1.015639984092565E-002  3.212043400452164E-003  1.284082493596230E-003
  1.007657304331002E-002  7.009612602827715E-003
   55.8175914018582       8.611855487718784E-003  2.814663742725623E-002
  9.423266533096905E-003  2.170946513876349E-003  4.870399360335975E-003
  8.404509441481198E-003  7.666111514160244E-003
   60.0989930554409       1.242053741040554E-002  2.454940684659235E-002
  1.405761058327777E-002  3.868746725604097E-003  4.457773049423678E-003
  4.751004707254215E-003  8.399648299267856E-003
  -12.5796279651897       1.353174830950953E-002  3.175091721374816E-002
  1.481718068034441E-002  4.000996475439150E-003  1.772264482960300E-003
  1.322742103989386E-002  9.176447987979928E-003
  -7.43318572144974       8.456119550564276E-003  3.293258889376183E-002
  3.161478869436153E-002  5.742865432301647E-003  1.932167841774451E-003
  6.370228087678022E-003  9.239942964425485E-003
  -331.688587261969       2.721560701952507E-002  2.981523610251719E-002
  9.423992282694494E-003  2.320566381109275E-003  2.701574563578414E-003
  9.170211516397613E-003  8.719941766155101E-003
  -165.119954266732       2.017595045854506E-002  2.403813582892423E-002
  9.857995802954477E-003  3.005150182333441E-003  4.901852445945637E-003
  7.174401275016161E-003  8.924610049475817E-003
  -36.8097807337809       2.306513951741049E-002  8.326533687022398E-003
  6.499384295265503E-003  4.164947227630575E-003  5.005493125050385E-003
  5.059320946431180E-003  7.132473905676101E-003
   99.0812596329077       3.244234065509546E-002  3.484343260165947E-002
  1.091669192776047E-002  4.750026075626083E-003  1.654974361051583E-003
  6.032891753457214E-003  9.145823741942977E-003
   248.043754226923       2.329169575964813E-002  2.778994154636661E-002
  9.778360776717331E-003  3.674255613875997E-003  1.665472655769293E-003
  9.393766694961498E-003  8.449225613565451E-003
  -72.9728430361859       1.590344361820998E-002  3.359014786514690E-002
  1.168711092347967E-002  3.182062570758069E-003  2.776482457777880E-003
  1.078545906883592E-002  9.170832397740287E-003
  -31.4333039861186       3.596042328826748E-002  3.282193214204266E-002
  1.562155796957120E-002  3.649934537154991E-003  1.639724932123706E-003
  3.682890843511605E-003  8.606495928281378E-003
   34.5397156833605       1.047676914178008E-002  1.443554075423756E-002
  1.030220172398685E-002  3.636035613342465E-003  5.483272924794676E-003
  9.644095226372645E-003  8.180000439660256E-003
  -57.3213511082749       3.593629704155705E-002  3.587213971366762E-002
  8.010445133349494E-003  4.386031446235354E-003  2.138802223262883E-003
  6.048633682163293E-003  9.147613738320034E-003
  -56.9910733258408       2.599087557402758E-002  3.434369937854338E-002
  1.092614644702508E-002  3.488383976680213E-003  1.432655292966612E-003
  1.063940342621398E-002  8.963336720666444E-003
   73.3374219962403       2.375138080378431E-002  1.335949687155355E-002
  1.091140732699092E-002  3.622968453931340E-003  5.742087449135987E-003
  6.078477025771526E-003  8.713944937865889E-003
   16.4308443234824       1.088502084980971E-002  3.698699549260269E-002
  3.234148348053290E-002  1.523994966928912E-003  4.174601525180763E-003
  4.616958506328009E-003  8.519853583639202E-003
  -51.6824642762506       1.186775474841287E-002  3.107105590830249E-002
  2.183158454578641E-002  1.954097263938728E-003  4.003014952261403E-003
  4.529915586751424E-003  8.113449834507392E-003
   6.35698866174201       1.343527240849018E-002  2.948986734742247E-002
  7.481154854131399E-003  6.564839363440307E-003  3.853315900935700E-003
  7.317667560196206E-003  9.048013133528291E-003
  -24.8435118612965       1.647020716977956E-002  1.839795870825499E-002
  6.647657963723473E-003  4.907283283341370E-003  4.513606136128560E-003
  5.029910130656810E-003  7.795495591982749E-003
  -4.36608179423320       2.609950826952866E-002  2.208541142074166E-002
  2.181905700547046E-002  2.476265195964275E-003  1.078641978951616E-003
  2.919162299691161E-003  6.790750145155814E-003
  -28.4427554293730       1.055089954502674E-002  9.812298737992121E-003
  9.535557701570168E-003  2.771846158357297E-003  3.768370636727153E-003
  8.882024073669413E-003  6.713878918662431E-003
  -17.9546064025755       9.417074244695655E-003  2.671170908052449E-002
  1.025982689654418E-002  1.620549261988421E-003  3.478659492578987E-003
  5.887866829052160E-003  6.639442896077483E-003
  -42.8678496039743       9.500717261253993E-003  2.272778924978888E-002
  1.409831666526475E-002  8.616926632945715E-003  1.659360597709086E-003
  9.154661558917504E-003  8.578329393796387E-003
  -63.3088965539174       2.394097430552476E-002  1.240809227156540E-002
  1.090716150646558E-002  2.135721286265373E-003  1.326337437134121E-003
  9.835094150016462E-003  6.697652601453745E-003
  -3.64383840345094       1.508240944281844E-002  3.629859937357757E-002
  5.675928313976901E-003  3.741143492457831E-003  3.685676384903878E-003
  4.051933858462390E-003  7.469019068792102E-003
   51.3672770478872       3.089451217765804E-002  2.625830456422651E-002
  1.777560077841694E-002  2.127478833296953E-003  1.900330853298464E-003
  1.039463954224392E-002  9.199114731500813E-003
   9.71655179931637       1.072588520149194E-002  1.374673842527664E-002
  8.346098136577320E-003  6.697674744849362E-003  6.677176934067349E-003
  8.184938358051981E-003  8.755375467436094E-003
   30.8150772661040       1.569427991588836E-002  1.504191572881922E-002
  1.453335514464669E-002  1.511517927736772E-003  1.996223873939744E-003
  9.631390860053551E-003  6.809580075586128E-003
   8.17066531817971       9.545411482077205E-003  1.075758569712339E-002
  9.923097021584068E-003  7.193473035771245E-003  4.401764036296761E-003
  8.981824982415456E-003  8.134816836184134E-003
   17.1201950254210       3.696763951851665E-002  3.667396369493679E-002
  1.101177708430148E-002  2.951231017676760E-003  2.748651024910752E-003
  3.369723521169508E-003  8.612429446339250E-003
   35.2866925981990       9.517753567768657E-003  1.980200608750488E-002
  1.937038002939557E-002  3.120406968760425E-003  4.023786559733810E-003
  7.711452406624076E-003  8.408670939743042E-003
   64.9485331139837       3.528008077303543E-002  2.282249463954101E-002
  1.099480724177524E-002  2.796213123683009E-003  1.646107572391228E-003
  1.094417167007897E-002  8.740748290369679E-003
   47.6437758199288       3.097264858529052E-002  1.664707548112490E-002
  1.605488744933997E-002  1.162407016035334E-003  2.554198137629711E-003
  3.915450569812445E-003  6.769444290555238E-003
  -39.1096768496963       9.950348842281550E-003  1.180437066703653E-002
  1.176840148456870E-002  4.733471626177286E-003  6.494974002930753E-003
  7.221820192349630E-003  8.212973368599658E-003
  -39.3236479732519       1.860264221890519E-002  3.672764752600729E-002
  1.588565730128618E-002  1.622421298587073E-003  3.355287822110490E-003
  4.679980118895131E-003  8.071453090025032E-003
  -42.5999944651823       2.199530295114842E-002  1.650529726379934E-002
  1.494795220198790E-002  1.949154967733046E-003  6.110583074865879E-003
  6.643877411260288E-003  8.685888936996520E-003
   10.1478862890813       3.632354615396483E-002  2.581262692061890E-002
  6.519977930517703E-003  5.755173783951529E-003  1.577071251255733E-003
  6.385351553797105E-003  8.411888810393727E-003
   28.9957513232918       2.326294547688906E-002  3.660530205139169E-002
  2.598566284486143E-002  1.970634076190433E-003  1.165254080916593E-003
  4.147356834108410E-003  7.714185657699071E-003
  -85.6414992159371       3.245501922985143E-002  2.411147026504982E-002
  1.728724442764733E-002  1.356583942369958E-003  1.641632763749942E-003
  5.762301868910885E-003  7.468929114244858E-003
   46.1056167240142       2.312329126705990E-002  2.152262808380082E-002
  2.138401249028834E-002  1.788872369572882E-003  1.862333588859383E-003
  7.243812185873536E-003  7.972717221405769E-003
   41.0561154549812       1.491978833773062E-002  3.507659154017993E-002
  1.280070629479149E-002  2.210718711563485E-003  2.784481765460564E-003
  9.909505016464407E-003  8.614378857152560E-003
   24.5189337962694       1.667412487025404E-002  2.528742048202009E-002
  1.385905318278182E-002  4.076683574997993E-003  1.763361454013020E-003
  1.355278954660774E-002  9.103876627801244E-003
  -21.9303346090428       2.649893386173516E-002  3.510262619135455E-002
  1.879101959436971E-002  1.272660286825655E-003  1.379577958772786E-003
  2.975691355316438E-003  6.710591922541792E-003
   62.1173534960921       1.069448552305203E-002  2.901726734755850E-002
  1.158633901169574E-002  4.045161756682260E-003  4.050515402387395E-003
  9.763121718213785E-003  9.119399761164285E-003
  -8.54383064130645       2.939934234995858E-002  2.221696683349095E-002
  2.180456436153388E-002  2.518833876926189E-003  4.059981256006562E-003
  4.085839915356507E-003  9.171262336286384E-003
  -21.4447375388217       1.063256823143950E-002  1.085612556550054E-002
  1.067430950235202E-002  1.968783051531278E-003  7.349473193967856E-003
  7.763301873255623E-003  7.192152634335707E-003
  -55.2158553399418       1.255665953333755E-002  3.290998452450166E-002
  1.866748113612441E-002  5.801063653447637E-003  1.905749173458047E-003
  6.299805161180277E-003  9.016361885773712E-003
  -96.7968308863788       2.388862889344275E-002  3.555787817648767E-002
  8.382880213628357E-003  2.686494745014963E-003  4.674267759212429E-003
  6.454751269768658E-003  9.124657444687026E-003
   13.9625910469049       1.513495654091421E-002  1.803131018955690E-002
  1.509206774108369E-002  6.099381693124867E-003  1.574447697400534E-003
  6.747297592520251E-003  8.023863291283224E-003
   45.5193710975453       9.201962802941159E-003  2.297995255027846E-002
  7.497194769024260E-003  4.864292644527901E-003  5.431932131613772E-003
  6.759169710219614E-003  8.103375473061546E-003
   11.1075714282278       7.280615828046943E-003  3.313752568185445E-002
  2.453488315001994E-002  4.942150780016343E-003  1.475137638968834E-003
  6.432956479318257E-003  8.076785624996844E-003
  -21.5664187157553       1.133671711427985E-002  1.503337796676943E-002
  1.364872173093704E-002  8.966796443240461E-003  2.390751348070399E-003
  1.000102564887665E-002  8.905166034681750E-003
   10.4625563272843       1.452010519883470E-002  3.593023232319285E-002
  1.377419654297089E-002  3.742124087080343E-003  1.572759285950798E-003
  1.139301253766742E-002  8.854264953574865E-003
  -54.0039872097511       9.446504875553792E-003  3.363594139420688E-002
  1.625304523560287E-002  4.691683172040923E-003  2.112971293647104E-003
  9.008615167569598E-003  8.789853406079965E-003
   19.4194774198011       1.856615988889876E-002  1.414511844584725E-002
  1.143031102162328E-002  2.835648240814601E-003  4.009796907274406E-003
  1.116434945243544E-002  8.514630631285285E-003
  -20.0098170538868       3.451728535457791E-002  8.151237030007408E-003
  7.121206853657360E-003  5.611664468588226E-003  2.285859717350587E-003
  6.663920884511337E-003  7.452136647219178E-003
   18.0975411870608       1.204809401722637E-002  3.430950401563584E-002
  9.509704380998112E-003  2.829769869076907E-003  6.145713932709160E-003
  7.388261015337095E-003  8.924027821585880E-003
   38.4731570897596       2.061914992603393E-002  3.044764915861665E-002
  1.577823161418565E-002  3.584651485405964E-003  3.075370915771648E-003
  5.193268994858469E-003  9.097973864233009E-003
   13.1050719445772       3.066509395544940E-002  3.179902704213844E-002
  2.923912869139046E-002  1.676025393388506E-003  1.556830837035386E-003
  5.691269383092120E-003  8.665473266135898E-003
   25.4286356939517       7.135925760997467E-003  2.792395884400654E-002
  1.573351727990848E-002  3.555046536305410E-003  1.277249224810022E-003
  6.842753963628688E-003  6.783192875469024E-003
   16.5857620392492       2.207419063974964E-002  3.554498487632111E-002
  2.634615479166522E-002  2.220722956150360E-003  2.463983132306338E-003
  3.005133350465359E-003  8.354030126348009E-003
  -21.7237690230169       3.302722664317460E-002  1.023421765663300E-002
  6.263157450669315E-003  2.014372632985159E-003  4.802632559771512E-003
  4.923925721734373E-003  6.822472471262907E-003
   51.1488474525936       3.209618274602392E-002  2.647771106514111E-002
  7.670807851442591E-003  2.224192104712931E-003  1.464390753700831E-003
  4.472979708696329E-003  6.754608589593447E-003
   12.1003305366655       1.122401487902147E-002  2.618850850532992E-002
  2.552094595539581E-002  1.513198093393585E-003  5.168168403211672E-003
  5.893825064132344E-003  8.377817745899073E-003
