# Supplementary material for: Four-Body Nonadditive Potential Energy Surface and the Fourth Virial Coefficient of Helium
Source: J Chem Eng Data. 2023 Nov 29;68(12):3257–64. doi: 10.1021/acs.jced.3c00578 (PMC10726306; doi:10.1021/acs.jced.3c00578)
Supplement: Supplementary file 4 — je3c00578_si_004.zip [file je3c00578_si_004.zip › data/e_05_4_qz.txt]

           8         478
  3.415066303272196E-002  1.551498463112054E-002  1.723079211643001E-002
  1.401810666707420E-002  9.784054928092211E-003  1.865036936761195E-002
  5.293764240502134E-003  2.428530576975693E-003   1684.83523691542     
  -21.6836325511466       3.470488467590040E-002  1.045252089129660E-002
  9.649370144276892E-003  2.217738179544532E-003  2.333253443429477E-003
  3.312778733537660E-002  9.183943550652180E-003 -4.026742418452303E-004
   6.67320690225599       3.553637515232243E-002  2.067262966430281E-002
  3.391682776335418E-003  3.461124747642686E-003  1.170386097711652E-003
  3.012878153000640E-002  8.200405759578542E-003  4.118520501692807E-004
  -11.9010764535543       3.239141622188647E-002  1.275807852391782E-002
  3.528495156354735E-003  7.464311662074797E-003  1.839490568562748E-003
  2.924520912652978E-002  9.146560240767114E-003 -4.119691873198629E-004
   11.6125593685556       3.597730652591035E-002  8.120500609410945E-003
  4.866984934636715E-003  3.809448349583519E-003  6.603101067808919E-003
  1.741037936491757E-002  9.240914528305213E-003  5.737936346163539E-004
   29.6216029994889       3.400831811158721E-002  1.214275834946385E-002
  4.925387702056786E-003  3.201953827677377E-003  2.743074975696596E-003
  3.304902631491595E-002  9.159231938298762E-003  2.906747751680859E-004
  0.556281160904312       1.651015674917484E-002  1.299264139640278E-002
  1.056173562554647E-002  2.446201281229872E-003  7.745978826261640E-003
  1.341964507954177E-002  9.121835671458816E-003 -5.820841664179187E-004
   1.32507064039272       3.592342266746906E-002  1.056321680073896E-002
  1.006711992378427E-002  2.301134530804378E-003  5.244718235663914E-003
  1.344320539146228E-002  9.233670186052170E-003 -4.009501151455858E-004
   58.0998735192578       3.688249323419353E-002  6.096345084731159E-003
  5.153225465585525E-003  4.556571851127545E-003  2.279520574801791E-003
  3.654235748298422E-002  8.720496455042243E-003 -8.147188781152252E-005
   4.63839441185846       3.495268969204865E-002  1.261684221243571E-002
  4.384837397956079E-003  3.298000632038543E-003  1.291391201303969E-003
  2.582035545007634E-002  7.725784502490048E-003 -1.335488002828517E-004
  -28.0364312871596       2.851794710803801E-002  1.012437563679609E-002
  7.249174968709503E-003  5.306189868901404E-003  2.188376633631169E-003
  2.580455138647022E-002  9.251866907662330E-003 -4.080944885243972E-004
   24.5426298103588       2.344002393291193E-002  1.862690093855315E-002
  9.637300218110918E-003  3.162423194045026E-003  1.817384246797810E-003
  2.183537097603566E-002  8.990425103778787E-003 -4.233472766119105E-004
  -11.7074561042071       3.287882704809688E-002  1.402044167733223E-002
  1.260833614496120E-002  2.261245196190365E-003  2.163774509191853E-003
  2.114901684666748E-002  9.187505351194595E-003 -4.800794523579455E-004
   7.87605870275119       3.557920662687022E-002  8.582631383318861E-003
  7.815270500298730E-003  2.315609882921202E-003  3.889847284792734E-003
  2.549658541351955E-002  9.046351331754002E-003 -1.999436390799995E-004
  -1.76706070128034       1.697447980300246E-002  1.304051889714904E-002
  2.359333258621010E-003  1.117227811539546E-002  5.688370668543347E-003
  1.655736507105866E-002  9.050382088426451E-003 -5.842243143593151E-004
   4.53949714791500       3.438488824967086E-002  9.724037006498655E-003
  6.603006120321127E-003  5.793175344173453E-003  1.959300940544225E-003
  1.207586104643888E-002  8.193736143869956E-003 -4.393772371603184E-004
  -62.4824296157719       2.874682545597923E-002  1.182127366758801E-002
  4.125465722455514E-003  4.346660377603331E-003  4.223837351931435E-003
  2.372129006979299E-002  9.210602873970023E-003  5.547387002434154E-004
  -49.5609434051435       3.317033743248203E-002  1.491712583288744E-002
  7.310071154079219E-003  2.778989516904570E-003  1.755476177803712E-003
  3.051322351295609E-002  9.019610102273205E-003 -2.406373554079376E-004
   18.7693925229809       3.689613645132906E-002  4.228642782086411E-003
  3.564971333363543E-003  2.461452167740121E-003  4.201171524478043E-003
  2.209798676756872E-002  7.090748406257519E-003  1.914100979116418E-004
  -21.2324690156682       2.762921474527309E-002  9.024887829374576E-003
  6.330947281929207E-003  7.972755786244169E-003  4.529859207747245E-003
  9.946807445505758E-003  9.097931333150629E-003  1.958294848092467E-004
  0.503876756472491       1.782461873193663E-002  1.129751856838095E-002
  4.240424938331758E-003  4.666608438231092E-003  1.041686516733452E-002
  1.222081001092776E-002  8.930487803565762E-003  1.191706653502431E-003
   53.1822908988170       2.412235694509495E-002  9.484048717064830E-003
  7.017389636957372E-003  8.518909282084592E-003  2.441099608163654E-003
  1.773515905895557E-002  9.163589266603600E-003 -3.752633560699694E-004
   20.7878506694864       1.316430460899875E-002  9.532421068684764E-003
  4.630164727281133E-003  5.331866001410689E-003  8.291500697877763E-003
  1.110369188116131E-002  8.113275538148045E-003  7.469274945726066E-004
  -17.9660845508554       3.435195666507618E-002  1.313341013157085E-002
  9.523956360708630E-003  2.507783228803040E-003  2.014050206907815E-003
  2.493667278015999E-002  9.027292804484431E-003 -3.733650810106957E-004
   34.9912189420117       2.679689335413978E-002  7.883836309004527E-003
  2.165057190588788E-003  7.402048454190884E-003  1.652568011111797E-003
  2.423809046891085E-002  7.167760976705188E-003 -2.785343782679357E-004
  -2.68611650527553       3.547121016664411E-002  1.301639095807045E-002
  3.345503317534605E-003  4.288330892265707E-003  2.429605953595565E-003
  2.955033534168075E-002  8.834916176525534E-003  3.566167553912842E-004
  -9.17585546911802       3.036126783499464E-002  1.080470687282303E-002
  2.676401287746703E-003  7.954228831489619E-003  4.980230233976968E-003
  1.477750964218379E-002  8.949981669568880E-003 -1.914233680195292E-004
   20.0931195005038       2.272168560953542E-002  1.485433857548859E-002
  4.822488502225436E-003  6.830647450987537E-003  2.099283414582249E-003
  2.238971912200681E-002  8.974793046212480E-003 -3.129824382660032E-004
  -45.5542015007875       2.688810096745201E-002  7.933153078440006E-003
  7.494759922106933E-003  5.507170008262540E-003  2.434771997105174E-003
  2.424165014426710E-002  8.966413749635044E-003 -1.850536065385983E-004
   4.37368285177475       3.566886339488202E-002  1.045677875093409E-002
  7.027351842042557E-003  2.341210175332493E-003  1.442423910869095E-003
  1.990084251628836E-002  7.487105356779125E-003 -2.697575579199393E-004
   5.50003069288027       1.830405286884862E-002  9.576905312633726E-003
  2.812040156620994E-003  7.398387075905394E-003  9.383269927756302E-003
  1.336898534184545E-002  8.778034429948353E-003  1.080852913285575E-004
   12.6070665727516       2.930210752011682E-002  2.502081509674451E-002
  3.607652499353846E-003  5.170960582837870E-003  1.463429163602132E-003
  2.509206230809030E-002  8.915602895043357E-003  2.317398282556625E-004
  -2.95900062814336       1.110565728981700E-002  7.457364058948348E-003
  6.378300207697403E-003  6.809318707161370E-003  3.659453445134226E-003
  8.405800473331334E-003  6.928761126995840E-003  2.570458198642854E-004
  -16.1815310416512       3.115687951404301E-002  1.335927512120419E-002
  2.565661610928353E-003  9.616795192754572E-003  2.321921210857036E-003
  2.449807386890092E-002  9.143048041444722E-003 -4.413748805662633E-004
  -1.05575706780014       3.166050927428901E-002  1.792815991146996E-002
  4.507643241661994E-003  3.404216073641990E-003  2.304121695720500E-003
  1.867834006993427E-002  8.491361426425590E-003  4.382825273216914E-004
  0.660940668097334       1.084347591077275E-002  8.805219653509291E-003
  1.890576320517275E-003  8.402155835301638E-003  6.545167431490129E-003
  1.015185509751690E-002  6.821710817452564E-003 -4.000385697322116E-004
   30.2373952278135       2.878547875708870E-002  1.569092131971664E-002
  3.812975846501322E-003  1.027818324183242E-002  2.128669732727679E-003
  1.590736645209003E-002  9.182300058139780E-003 -6.412366284701807E-004
   14.5951637218946       2.192856664368163E-002  9.347267237897805E-003
  4.493151313593538E-003  4.166344661365825E-003  7.527837099720188E-003
  1.779643745534371E-002  8.950227434690240E-003  7.659488904228401E-004
 -0.208242413466605       1.677314931895653E-002  9.663509384693505E-003
  6.207917892542414E-003  3.695729201976240E-003  1.450060650188531E-003
  1.572476157300663E-002  6.628180164333914E-003 -3.321116975977271E-004
   12.0391321427191       1.521682277914252E-002  1.402101512545571E-002
  8.212452462359791E-003  3.103557256846876E-003  7.745097601111912E-003
  1.438720997681567E-002  9.198985296628465E-003  1.156618950978820E-004
   3.10359677646791       2.083617367306584E-002  1.788925926459299E-002
  2.717640392922793E-003  8.715832266999223E-003  3.619488625586967E-003
  1.835213280256948E-002  9.149011142558358E-003 -2.028968198289145E-004
   43.7014593339543       3.624430182795746E-002  8.917095022477480E-003
  4.411178905935213E-003  2.267306801667729E-003  1.349084848390435E-003
  3.609419941581670E-002  7.347971485784409E-003 -1.084658735716174E-004
   8.06647354234847       1.515630103855873E-002  7.982449255695729E-003
  4.363134685161050E-003  3.138067159552720E-003  7.497802343201731E-003
  1.471871624257895E-002  7.533538760896043E-003  5.966177110141293E-004
 -0.337736154998336       9.042245367936142E-003  9.042245367936142E-003
  9.042245367936142E-003  9.042245367936142E-003  9.042245367936142E-003
  9.042245367936142E-003  9.042245367936141E-003  1.665060681164789E-003
   5.59817267535880       1.896041593416900E-002  9.442819599999387E-003
  7.385158575298851E-003  2.887715441566631E-003  7.837605926184321E-003
  1.806152669365929E-002  9.025410051290232E-003  1.043756584244719E-004
  -34.0450368538263       3.597127183458573E-002  2.024406001118800E-002
  7.616340986690403E-003  2.982077797972060E-003  1.581631225537090E-003
  2.241640080661233E-002  9.148817800145051E-003 -1.408359270098293E-004
  -6.80083389314191       1.277891617655130E-002  1.094153000051943E-002
  1.085867938643487E-002  7.535578452450502E-003  3.188383583539177E-003
  1.194206733765747E-002  8.706680885846049E-003 -2.040009773832402E-004
   22.6535983678693       2.384947893902915E-002  2.025852044800497E-002
  2.886758832299920E-003  2.989772086908652E-003  9.771275574768140E-004
  2.282166953459082E-002  6.730887211754071E-003  3.164007414869134E-004
   10.5596660158270       3.236101445216821E-002  2.543906734333039E-002
  3.672311453903716E-003  3.209183795309645E-003  1.039566135067759E-003
  2.558258884512419E-002  7.978887422174688E-003  4.439626577312273E-004
  -17.5457718619758       1.624699611242351E-002  1.282316519622151E-002
  3.918673110605965E-003  1.046486615801585E-002  4.337355244635256E-003
  1.312387121757395E-002  8.867911094919283E-003 -1.463876439824795E-004
   12.9023601833481       1.014776500607803E-002  9.236199140207142E-003
  7.936743472586411E-003  2.595625456496385E-003  6.610253810637532E-003
  9.933551086604450E-003  7.087805431319314E-003 -7.034359722956198E-005
  -1.10411246865854       1.414699735455464E-002  1.310220610208414E-002
  2.555202839252838E-003  1.253640386239332E-002  1.752873113516702E-003
  1.344563148162544E-002  7.205372810939148E-003 -5.025101407475856E-004
   155.980204442078       2.840335637146324E-002  7.020947603013074E-003
  6.585245374758725E-003  1.955724234541892E-003  2.701050524701605E-003
  2.742721239836581E-002  7.583910957376366E-003 -1.711237308560111E-004
  -15.7816504229873       3.646766790145990E-002  1.615056441155380E-002
  2.999937915389384E-003  7.242668007542442E-003  2.716372090239150E-003
  1.708817157372094E-002  9.168505841288385E-003 -1.551521545212356E-004
  -103.800926100873       3.593081480246919E-002  9.068185304863202E-003
  2.380956599594402E-003  2.616986207439549E-003  1.193463654860275E-003
  3.303013521094986E-002  6.564625957460910E-003  1.965656053557683E-004
  -23.2678536935080       1.790806026547315E-002  1.057609657049067E-002
  6.163113006987284E-003  5.291808114749726E-003  5.604917294831673E-003
  1.578553132005256E-002  9.042067910073023E-003  4.144695677987984E-004
   15.4506843600386       1.518635499225836E-002  9.823679118424676E-003
  9.306948398083856E-003  7.072326724882802E-003  2.121447386824969E-003
  1.475388404631757E-002  8.214970246958544E-003 -5.042757134393488E-004
  0.887464158467732       3.268808847113502E-002  5.665105684813638E-003
  4.347861706308043E-003  5.642572627378814E-003  3.945987593483459E-003
  3.007795179933855E-002  9.021783463833406E-003  1.175773495103324E-004
   7.39835558676890       3.103483577447317E-002  7.959125670145697E-003
  2.830861284419756E-003  6.876075550396803E-003  4.181027746239843E-003
  2.984961880700020E-002  9.184016322119327E-003 -2.767170678837063E-005
   5.87912561207241       3.657758266694067E-002  4.984965609796425E-003
  1.503676759745762E-003  4.941968033721798E-003  1.732868909989451E-003
  3.521970267297528E-002  6.600555649439871E-003 -1.452752146123045E-004
   45.5461677509158       2.278781074242327E-002  1.040456746617072E-002
  5.732839411738989E-003  4.669056680199821E-003  2.664675552052014E-003
  2.244491710575497E-002  8.509054723663208E-003 -7.442186636640628E-005
   13.0674577135489       3.489265491298198E-002  1.407426130483265E-002
  6.242332961776502E-003  5.110853583820405E-003  1.798327145437946E-003
  1.963867496871379E-002  9.060736058522886E-003 -4.370526328694033E-004
  -11.1500099257654       3.520831896540541E-002  8.245863212530869E-003
  4.525693878711740E-003  4.027128401736393E-003  8.020909105526519E-003
  8.783251523118750E-003  8.483469387814184E-003  7.463902539991679E-004
   74.5248563740991       3.608638494703920E-002  8.209622104267091E-003
  4.617195031312471E-003  5.797744810106777E-003  2.144440770855330E-003
  3.368400807545643E-002  9.113256898583293E-003 -2.766090993061249E-004
  -5.24098170836946       1.744854782414886E-002  1.409183009584284E-002
  1.354411704433781E-002  4.543343523561104E-003  2.463944387946774E-003
  1.642208474962870E-002  9.214788218615223E-003 -6.166552990074331E-004
   6.93000135316267       3.321930561789839E-002  7.314288538357969E-003
  3.529351672396534E-003  2.761829244458153E-003  1.250438267996106E-003
  3.124824528057813E-002  6.725486646719511E-003 -1.614620257302178E-004
  -16.5600694590532       3.349246437488625E-002  1.644754169611182E-002
  3.438466809049835E-003  5.426455598969200E-003  1.542543437070095E-003
  3.288166241008084E-002  8.971258963783873E-003 -5.621202056029541E-005
   23.4499715065920       2.695129061444508E-002  1.266317023538428E-002
  3.007916312094507E-003  6.357805814881285E-003  4.084945146364321E-003
  2.106060847835317E-002  9.082917315342935E-003  1.780347056157885E-004
   2.06551605544042       1.330687961916555E-002  8.127373079171394E-003
  7.552295839825224E-003  8.093104345943798E-003  4.816313706649663E-003
  1.191537807576573E-002  8.508255541502771E-003  4.323376421523304E-004
  -16.9861164931949       2.393034283129887E-002  1.669723016507722E-002
  6.172163587022775E-003  2.545739910954776E-003  2.638236923991569E-003
  1.680791263695142E-002  8.080633289714728E-003  1.329100917147541E-004
   4.55197737612339       3.520105190655467E-002  6.340758529855025E-003
  2.787171215603872E-003  3.717058103756834E-003  4.121048697758725E-003
  8.323943836073698E-003  6.554900801423883E-003  2.593120065788234E-004
   18.2984806047759       2.145902452902801E-002  7.150837257656281E-003
  2.408561140577946E-003  7.081399202273830E-003  5.858456539784007E-003
  1.707711258849271E-002  7.998469251770619E-003 -8.162241398357373E-005
   31.5407276718257       2.930580880775343E-002  1.829081504377519E-002
  2.957812042616066E-003  6.065643261654654E-003  2.021834240501742E-003
  2.918310947115432E-002  9.098823064511269E-003  1.282159059509175E-004
  0.828053975732008       7.538578676698653E-003  7.538578676698653E-003
  7.538578676698653E-003  7.538578676698653E-003  7.538578676698653E-003
  7.538578676698653E-003  7.538578676698656E-003  1.229660923403427E-003
  0.503599246878345       3.072611111432214E-002  8.865094282060308E-003
  8.083722762055514E-003  2.368817272594981E-003  6.458029733525683E-003
  1.071781268906289E-002  8.438333554329262E-003 -2.103166770273925E-004
  -286.041019125427       3.443004756059564E-002  1.163171766686555E-002
  3.386105901044817E-003  3.053852255196431E-003  1.766465216357141E-003
  3.361719406393040E-002  7.915276628442538E-003  2.997649640519942E-004
   8.57914185434441       1.188361005942468E-002  1.009733079076452E-002
  5.673996813464639E-003  9.540946402215915E-003  3.383728830757298E-003
  1.137479421340161E-002  7.937110686451617E-003 -2.352668215470987E-005
  -20.3615161748475       1.790055917216345E-002  5.007123784937397E-003
  4.260053232998070E-003  4.859461980518138E-003  4.036351809037953E-003
  1.612988398830375E-002  7.030934726611288E-003  1.555555189670938E-004
   9.70588016499799       2.893907129926794E-002  2.168738913542987E-002
  5.134382446198600E-003  3.339843191112142E-003  1.503082209831475E-003
  2.785868832423288E-002  8.756050522681144E-003  2.054089686159383E-004
 -0.893960146726962       2.163193216315613E-002  1.494924685269713E-002
  5.952113537501263E-003  3.581320106276757E-003  5.588471599364447E-003
  1.561053265089256E-002  9.187343563916373E-003  6.228762434894692E-004
 -0.919910911401555       1.270212590351005E-002  8.664087165480297E-003
  8.117947631156175E-003  2.797126229180738E-003  8.640272938663233E-003
  1.090663545363884E-002  7.858312573141469E-003 -2.916076471329680E-005
  -32.0887286116845       3.414134444836227E-002  7.448630710820582E-003
  1.931881760247751E-003  6.086158567962227E-003  1.679894739087169E-003
  2.234868005328525E-002  6.945483266619141E-003 -2.396353289450678E-004
  -13.3007407221565       2.762413769437656E-002  9.077313962553436E-003
  7.978662365470506E-003  4.106408145130069E-003  3.126222296378117E-003
  2.397143091270520E-002  9.223420675107430E-003 -9.070389320646272E-005
 -0.448027271283375       2.525375691699713E-002  2.192823868221653E-002
  5.679134102429618E-003  3.527817328708709E-003  1.334920208911570E-003
  2.317218827880635E-002  8.367390785451468E-003 -2.563699423134724E-005
  -16.8534375823503       2.409072918975423E-002  2.093820764134032E-002
  3.293708560049683E-003  7.572580136926737E-003  1.723635926694589E-003
  2.305775378383716E-002  8.909024876085863E-003 -1.921288360348966E-004
  -15.6929026281223       1.504829537725788E-002  1.051737738573339E-002
  1.016550472098536E-002  6.014041578083464E-003  4.194197008985628E-003
  1.423132839956521E-002  9.125655448307964E-003  1.036390727804039E-004
  -4.51376059273988       1.131437161940886E-002  1.096988752092824E-002
  2.206110173068218E-003  5.392098699664402E-003  5.258644538247747E-003
  1.104244514622355E-002  6.640377739104471E-003  1.504142030050504E-004
  -78.4952746966965       2.563664107338801E-002  1.268007652881272E-002
  7.169464134681794E-003  2.682943029616438E-003  3.759870021879009E-003
  2.268491448986781E-002  9.005306950524301E-003 -2.596472840272907E-006
  -20.9185903300341       3.597553986395052E-002  1.103080961191924E-002
  4.217883175361171E-003  5.980248099609457E-003  1.843666822042110E-003
  2.889499007438727E-002  9.005107628708469E-003 -3.791034428791072E-004
   17.4225381322903       2.572222678553466E-002  5.884320773124643E-003
  3.313152565616162E-003  5.068858493149303E-003  1.737729834572699E-003
  2.443691887097357E-002  6.900240081705292E-003 -1.400694370343337E-004
   100.789390570380       3.657384761126010E-002  1.016444280180243E-002
  2.790406253911840E-003  4.024461394808529E-003  2.143689950932155E-003
  3.247802099059353E-002  8.138858411895386E-003  2.279572507287475E-004
  -3.76961578862284       1.879960343955400E-002  1.123071376843662E-002
  6.579973513506046E-003  3.382236235219881E-003  8.391028628675540E-003
  1.418345973181507E-002  9.076747457330971E-003  5.189188975646877E-004
  0.251022236044958       2.268163342312039E-002  1.075789368911464E-002
  2.015200774034948E-003  8.357381894608541E-003  2.911281406530352E-003
  1.796807783213576E-002  7.739792635781939E-003 -3.276939910645292E-004
   1.69655965939813       3.641248816855058E-002  9.448795159213723E-003
  9.328329314011846E-003  1.746476692120015E-003  1.334065610227835E-003
  1.182390357560571E-002  6.674548918407953E-003 -2.452095203421993E-004
   2.79327127706143       2.376053721204512E-002  1.530580771830416E-002
  6.423678335702549E-003  3.320208314991504E-003  4.641374081881536E-003
  1.588608929635483E-002  9.110751472231615E-003  4.014394861207063E-004
  -11.4933078841827       2.270090756666955E-002  1.354820488480571E-002
  8.890585826819206E-003  4.911353135614286E-003  1.970622553223153E-003
  2.228884043111187E-002  9.157801803015869E-003 -5.901770446404006E-004
   12.4153338376323       3.671541793655433E-002  2.133987739778880E-002
  3.937251270412811E-003  4.090784694878329E-003  1.551332568023057E-003
  3.077883825610271E-002  9.190367553771698E-003  4.071102266464817E-004
  -6.25157473465336       1.855990605975771E-002  1.433255761602130E-002
  2.909274541161283E-003  8.311326702590169E-003  5.827342056526779E-003
  1.522606525648273E-002  9.107561685934615E-003 -5.903865671697098E-005
   14.7572174964491       2.845216260413643E-002  1.517248004208006E-002
  1.099448356807533E-002  2.787606681022324E-003  1.745118482024095E-003
  1.763985458152726E-002  8.609600854346125E-003 -4.585332292740266E-004
  -40.4732887247329       2.158537352071487E-002  1.136407458426656E-002
  4.062785126006407E-003  1.114997764550082E-002  2.175009045581832E-003
  1.936231025158627E-002  8.811197908689117E-003 -5.134835566475254E-004
  -1.02508360130858       1.862965490671364E-002  1.565792427158751E-002
  3.010992824604491E-003  3.669991692547878E-003  2.117075308776075E-003
  1.572690359967611E-002  6.893644583313249E-003  3.300022921880667E-004
  -2.78023467380833       2.249971773773453E-002  1.478127990760849E-002
  2.437016683938954E-003  1.258608461028268E-002  2.416744802002921E-003
  2.140269812485038E-002  8.989239053981867E-003 -5.559719314707792E-004
  -29.9269060130580       3.496816007819495E-002  8.908552250763020E-003
  2.194885935657176E-003  8.765851865182634E-003  2.133097227921319E-003
  2.339010324891635E-002  8.177517164451321E-003 -3.703008843758365E-004
  -6.98354064841604       1.414895962692043E-002  1.387246253476643E-002
  1.117332634144868E-002  2.244285072060198E-003  3.645253714981554E-003
  1.394246285910483E-002  7.937814975504448E-003 -4.692653456846083E-004
   5.44111729969095       1.557529248859604E-002  7.615772620368610E-003
  2.492742154819820E-003  4.798274296131498E-003  7.231243204336256E-003
  7.835245603790305E-003  6.569460393107519E-003  3.395444469513635E-004
  -14.9230137020481       3.667944735050657E-002  5.949297219152181E-003
  5.196277283976807E-003  5.619288455687266E-003  2.529938281744245E-003
  1.772912753452835E-002  8.116022283920219E-003  1.723938669428400E-005
  -22.0374926542350       2.552539763703277E-002  9.113360656973908E-003
  4.095926428792645E-003  7.995413152047418E-003  5.671849847336216E-003
  1.374422135231723E-002  9.168145554043041E-003  1.411562435423410E-004
   16.9364347028311       2.277060251034059E-002  1.315301676687819E-002
  1.162377369423837E-002  2.748259832811217E-003  3.067711848339009E-003
  2.125452367637366E-002  9.243684815471435E-003 -4.171637515742419E-004
  -19.0911206942635       2.677951277868377E-002  4.496673602503249E-003
  2.565419103860962E-003  3.649051397662672E-003  4.233910156579209E-003
  2.302207801177595E-002  6.920748757088709E-003  1.884518143899499E-004
  -19.7612478779431       3.487154370178679E-002  2.070818175884810E-002
  4.461699012685953E-003  3.855021985989983E-003  1.252270483416838E-003
  2.184991195285045E-002  8.353747629877421E-003  7.736263831176218E-005
  -21.6527560448186       3.387331933715588E-002  1.663807193435247E-002
  3.085000682924222E-003  7.227491728444484E-003  1.912468596595212E-003
  1.697214890275901E-002  8.611704675271998E-003 -2.921688077807348E-004
  -8.92512037670305       2.418043777483199E-002  6.916766886788983E-003
  4.159743839482062E-003  3.146207753228081E-003  5.603797452150040E-003
  1.857134235261773E-002  7.814919365818079E-003  4.286543624566943E-004
  -66.8432973437046       3.257291842848764E-002  5.712310035304782E-003
  4.601274983846148E-003  2.361744043675477E-003  3.598232047234510E-003
  3.256044533335417E-002  7.866106592668964E-003  9.455279433767040E-005
 -0.917687128455634       1.819361727968096E-002  6.652779480461115E-003
  6.649074579033448E-003  4.676434614860989E-003  6.219126530102850E-003
  7.405696147817844E-003  7.467047647341780E-003  3.808399964093435E-004
  -17.3156934472824       1.260000929406147E-002  9.945471099273968E-003
  6.906721743099535E-003  7.477429362678477E-003  1.821909305523961E-003
  1.022687144180608E-002  7.028807927488969E-003 -4.992077716388381E-004
  0.458901685645385       6.716954265810739E-003  6.716954265810739E-003
  6.716954265810739E-003  6.716954265810739E-003  6.716954265810739E-003
  6.716954265810739E-003  6.716954265810740E-003  1.014511337345629E-003
   46.0914685222885       2.718793031410952E-002  9.245335486973887E-003
  2.146922880401846E-003  3.832488266040796E-003  1.762117844241003E-003
  2.184965645090811E-002  6.559125549587102E-003  9.581019899884452E-005
   157.627461962806       3.224122623494716E-002  1.399297168608713E-002
  3.626218638776473E-003  4.620534967981376E-003  3.063404901898359E-003
  2.471394786540823E-002  9.111762273568859E-003  4.469704492930738E-004
 -0.939087089585028       1.271184278647630E-002  1.123882794185618E-002
  2.610122019751450E-003  7.949117106141291E-003  1.081563117277926E-002
  1.191051082603092E-002  8.517560944640795E-003 -9.479352455536686E-005
   9.32336007349677       3.665347248610196E-002  4.320272752906280E-003
  4.086562177131585E-003  3.383114643823850E-003  2.095913925386199E-003
  2.854739227463581E-002  7.126454235877934E-003  2.203341367810602E-005
   55.5981677462585       1.829841803280564E-002  1.352017278595807E-002
  7.808900386614211E-003  2.816294299815980E-003  5.803374306961117E-003
  1.647912930089584E-002  8.968361210947276E-003  2.328544126121674E-005
   11.0247305025103       2.271872411847429E-002  1.639912240053230E-002
  1.465295976110354E-002  2.522998467203942E-003  2.101583563342506E-003
  1.651948089649915E-002  8.842973522714220E-003 -5.694898458815013E-004
   7.99691916441603       2.013839172443638E-002  8.632556017122484E-003
  8.035658119353346E-003  2.995722151352965E-003  2.212304485772867E-003
  8.836603197311898E-003  6.588748103022090E-003 -1.096555083435100E-004
   6.93562061163259       3.410350474155857E-002  1.241778016438552E-002
  4.475380665656978E-003  4.118742985730325E-003  4.698820925996943E-003
  1.257783958398565E-002  8.790335138426844E-003  6.224502236181713E-004
  -10.5773879140562       3.593338706000469E-002  8.427614535806927E-003
  7.522878830416216E-003  3.225411051821672E-003  6.794224420259890E-003
  1.179767124905462E-002  9.155555274407928E-003  1.231227915377429E-004
   2.65967165190797       3.540294279061337E-002  1.376229311952218E-002
  3.986997457737720E-003  2.123485065492301E-003  1.269511973363457E-003
  1.825386204969542E-002  6.761911519149746E-003  1.884728132594567E-004
   8.96780926237592       1.702903757174294E-002  9.343747505885741E-003
  1.659415926977498E-003  9.279613177917359E-003  2.082248945187467E-003
  1.702683214302499E-002  6.654934801372065E-003 -3.117280959161108E-004
  -5.66186464470189       3.379549359803016E-002  3.703458508306336E-003
  1.823332573864019E-003  3.661614698696059E-003  2.897758558690882E-003
  3.359895962823758E-002  6.582620323784123E-003  2.745915933048352E-005
   4.61574420366370       1.806503923117497E-002  6.468512275523092E-003
  5.807486474695104E-003  1.986393251020965E-003  3.667548782988013E-003
  1.690991824533971E-002  6.612550881384750E-003 -6.182139888519247E-005
  -7.66292077845942       1.886187598047310E-002  8.675215296249931E-003
  6.994499295510380E-003  7.986378352017388E-003  2.357563708373890E-003
  1.814771150581574E-002  8.551510377285578E-003 -2.821161730250905E-004
   31.5169267328020       3.451259004416465E-002  1.155983401556511E-002
  2.821306324764304E-003  1.101785478712926E-002  2.791759474422952E-003
  1.354100099217007E-002  8.813888138569823E-003 -5.829970065776081E-004
  -36.9251431688398       2.449030221138324E-002  8.843567726491152E-003
  7.577767745059935E-003  2.054380746436434E-003  1.524412078869400E-003
  2.089702171026066E-002  6.894537033012588E-003 -2.748349666938102E-004
   11.3338080494975       2.035622304683303E-002  1.955288803467349E-002
  5.568513351952582E-003  7.853600231067639E-003  1.727180314084329E-003
  1.989466061028506E-002  9.179063989035112E-003 -5.605076582841608E-004
  -2.81405246536623       3.686993461061848E-002  5.913699508826069E-003
  4.227698979961154E-003  4.155238852155318E-003  4.824069588738487E-003
  6.008129416904043E-003  6.932620370431622E-003  2.711283911167649E-004
  -27.1509250540399       3.618921250869336E-002  5.428447400183031E-003
  4.582235131659671E-003  1.597759882501230E-003  1.542329939020594E-003
  3.601460909423131E-002  6.562710913040044E-003 -1.323775167934602E-004
   26.4818996841330       1.814626917992369E-002  8.887670352622334E-003
  6.510110726720354E-003  4.110894730373679E-003  3.149793917089923E-003
  1.266193057978304E-002  7.458423066404302E-003  4.229775675124866E-005
  0.891534538631628       3.006928795701690E-002  7.950067392417324E-003
  3.625161025824986E-003  6.667593692812603E-003  2.040106297933999E-003
  7.995827330728292E-003  6.746073954205171E-003 -2.933947952441744E-004
   16.9686690362954       3.598870627853835E-002  4.711595833643284E-003
  4.390306992386832E-003  4.409125274222355E-003  3.535245701138157E-003
  3.524755827054753E-002  8.615656427245292E-003  1.074410938855726E-004
  -4.99298428941403       1.963428081926692E-002  1.285825143965042E-002
  2.186829661383088E-003  5.724563536234796E-003  1.992316854440327E-003
  1.308685455183992E-002  6.596668427965435E-003 -9.610047233663007E-005
   273.912809237101       3.606614132103701E-002  1.075022678782347E-002
  2.901116599248834E-003  2.519229215162211E-003  1.213032989203431E-003
  3.483079824923197E-002  7.020440598050700E-003  2.383214973616042E-004
   23.6071389306748       1.960622029900680E-002  1.183111958504699E-002
  5.252808206993281E-003  1.074179927018668E-002  2.157536272663423E-003
  1.192655225438789E-002  8.341168349666113E-003 -6.301788864342122E-004
  0.722368103150231       1.679744937215923E-002  1.257512863937130E-002
  8.831218720498831E-003  2.696343780805412E-003  8.157065566871211E-003
  1.257985411532200E-002  8.956263724823624E-003 -1.934545665764982E-004
  -2.02510072267818       1.732152534971776E-002  1.681999518425058E-002
  3.428164890020891E-003  1.533677627975196E-002  2.415982980612612E-003
  1.696887226631224E-002  9.253920685043826E-003 -7.103320967952063E-004
   8.51349318622105       3.145950388293062E-002  9.271731316761005E-003
  3.691496916860210E-003  7.714707332682550E-003  2.978551869429591E-003
  1.939752783586222E-002  8.848392330021803E-003 -1.648103408685510E-004
   6.90183966127026       3.278429020160376E-002  6.207942661221020E-003
  5.725606154427265E-003  5.690941373026327E-003  3.015872174293465E-003
  6.315765943922361E-003  7.083420169305280E-003  1.117950482182551E-004
   2.15252920593933       3.218185594800203E-002  8.029074801103427E-003
  2.144177413233825E-003  7.259913868070831E-003  4.835657085967703E-003
  8.961651406287975E-003  7.473982093234220E-003 -2.878037612696083E-004
  -54.1759180553040       3.633946350194376E-002  7.008252365727954E-003
  3.263392911145993E-003  3.475327080770759E-003  3.338445887229808E-003
  3.078862913117824E-002  8.167666527380170E-003  3.062848378561996E-004
   1.19131124377285       1.927081069436492E-002  1.272537693250970E-002
  1.213665558632727E-002  2.029256758705156E-003  3.219011081612715E-003
  1.274435353848553E-002  7.925156101806991E-003 -4.354943211439366E-004
  -29.1186172519236       3.562289296198254E-002  1.724988150020720E-002
  7.322357084241679E-003  2.403557071553914E-003  2.170692418154432E-003
  1.819566061060025E-002  8.678229417567790E-003 -1.647159912219048E-005
  -23.5683290575270       2.821651498436300E-002  9.600819613785292E-003
  5.951843819551392E-003  3.822672678445371E-003  7.289143697591560E-003
  9.701624518688992E-003  8.707467911977931E-003  5.562418698192500E-004
   1.93210127560215       3.673138042528412E-002  1.090669881590979E-002
  8.118780766212036E-003  2.562139358346837E-003  4.034195220599951E-003
  1.246008287566746E-002  8.650017691268585E-003 -7.628188501643892E-005
   22.2180637355579       2.214248709888703E-002  1.795188562981509E-002
  4.183937670235784E-003  4.663493490182696E-003  3.145421598649216E-003
  2.083034961124825E-002  8.933083900441485E-003  5.037546707880793E-004
   8.85554548533638       1.449055115319898E-002  9.949918581581398E-003
  3.344413597466637E-003  3.145795546814759E-003  4.226903602928903E-003
  1.335456433982571E-002  6.638976971995190E-003  4.846304001657095E-004
  -11.6835538268716       3.569382929171785E-002  3.951353839429806E-003
  3.858435467183524E-003  2.048247273608362E-003  2.924107154997481E-003
  2.949489474486771E-002  6.768287593196210E-003  3.400074025849078E-005
  -7.94942319576566       3.677936182725624E-002  1.289017987240441E-002
  1.018299875185447E-002  3.860471964694643E-003  1.861953085956221E-003
  1.481785279332505E-002  8.950669991370501E-003 -5.007370582092041E-004
   10.9204254582963       3.698894471082118E-002  8.184862508845923E-003
  6.987659597080789E-003  3.135387678634964E-003  2.132524814425284E-003
  3.180831464965331E-002  8.753670158710496E-003 -2.344822442621576E-004
   27.8086389848867       2.775839708321011E-002  1.060317196026463E-002
  1.045319348339837E-002  2.534964785607712E-003  1.887255304614334E-003
  2.237903614604933E-002  8.310373125567701E-003 -3.988215238057135E-004
   37.2140862700226       3.359006550730546E-002  7.620839346316187E-003
  6.092928661322498E-003  2.992971862255416E-003  3.474321954761292E-003
  2.576936371567439E-002  8.646745769073380E-003  2.775058304433610E-005
   12.6842327836211       2.395894290754649E-002  1.055452026908081E-002
  2.338643786597460E-003  9.903750025191928E-003  6.089643490546122E-003
  1.237616205773998E-002  8.725854336760652E-003 -5.190469956481549E-004
   6.21876613665980       3.655739059287107E-002  2.204892732042090E-002
  4.583647685279072E-003  3.503598199326252E-003  1.856629706773234E-003
  2.261712385936316E-002  9.033897144815551E-003  5.008230047814165E-004
  0.884545821970234       2.460539743091123E-002  6.687309167999820E-003
  6.513732724100599E-003  6.364052327987391E-003  2.263742483504255E-003
  9.380323387505338E-003  7.246835155039195E-003 -7.733903002466770E-005
   21.0380869704724       3.152749238030372E-002  2.207849752272802E-002
  5.852807995134184E-003  3.608015419478476E-003  1.632131767552002E-003
  2.232684876366059E-002  9.011817245840208E-003  9.782614939913123E-005
  -9.71822967897674       3.371585311344824E-002  7.756582941495557E-003
  7.638452014948563E-003  3.447271967822031E-003  3.663754374455423E-003
  9.064846349483062E-003  7.820095359143691E-003  8.059396359722384E-005
   15.9202586396998       3.329687399975282E-002  6.224726493316545E-003
  3.889006027028759E-003  4.175566862172395E-003  2.608942948069681E-003
  3.255291980122647E-002  8.116249470878441E-003  7.352280984682966E-006
   6.35727979470800       3.008203535052386E-002  4.591064673983205E-003
  2.201649466569645E-003  4.539107421909262E-003  3.503315299829285E-003
  1.698090590592462E-002  6.592698639708779E-003  2.778880223886450E-005
   4.60411687817589       1.341548178194973E-002  1.153866313763938E-002
  5.198458925739261E-003  3.413138552589719E-003  9.895148573052334E-003
  1.194759321832799E-002  8.290527708429741E-003  9.411726550173176E-004
  -281.036002753586       3.686388843262115E-002  1.056809588713832E-002
  3.042355205629743E-003  2.709243958856885E-003  1.057769496295113E-003
  3.512763215268646E-002  7.016426376155561E-003  5.204501058600838E-005
   31.2918817436629       1.896335254340975E-002  1.127243398940655E-002
  3.259878881937135E-003  5.564533826034543E-003  7.181693283211875E-003
  1.381720962657569E-002  8.528416043451720E-003  5.887652349301016E-004
  -18.8777908614479       3.364055322500969E-002  7.374372754470778E-003
  6.418532746203999E-003  1.804406679017916E-003  3.451177433905785E-003
  1.156190895976079E-002  6.969889175721736E-003 -1.283517247370279E-004
  -3.06492521190735       3.259829319837088E-002  8.507930077416338E-003
  3.383031880348149E-003  7.025956263175045E-003  7.015141222420757E-003
  1.109625261760158E-002  8.947612686190248E-003  1.931157676209236E-004
   153.582656238399       2.649616840768008E-002  1.142280132666457E-002
  3.434532076366459E-003  3.128728539639713E-003  1.742695203669824E-003
  2.645692807768117E-002  7.288844223882956E-003  1.763050454967880E-004
  -29.4418815227126       3.560008296024305E-002  7.183153041606450E-003
  3.426427478815193E-003  6.813882956914075E-003  2.343367583412544E-003
  3.434816116867430E-002  8.850294223626050E-003 -1.648769878997918E-004
   30.6264820158835       3.185829176013680E-002  1.117353120037737E-002
  2.480777783189244E-003  6.853355014611825E-003  2.787549101734903E-003
  2.861760469390318E-002  8.857135835304878E-003 -1.190923044546831E-004
  -78.0686565946483       3.670594596865523E-002  6.639789069552936E-003
  5.550529933623150E-003  4.022593197717015E-003  2.717455690290149E-003
  3.652160173638417E-002  9.024169817009615E-003 -4.264418902736254E-005
 -0.672533988701157       1.003689313909232E-002  8.835274787052406E-003
  8.575070800604092E-003  4.051991980466596E-003  7.801576607233987E-003
  1.003166229276204E-002  7.889451711287698E-003  3.655990691673749E-004
   19.1546813846852       3.251141590176605E-002  1.087174452044416E-002
  8.536851656207841E-003  6.636490986364152E-003  2.691120032421990E-003
  1.163645211788137E-002  9.251684986688160E-003 -3.422336428536589E-004
   23.9965221835555       3.391236065350619E-002  8.398405377278245E-003
  3.437752438893667E-003  8.289139301754064E-003  2.250307014966068E-003
  2.315012597243181E-002  8.663412715962791E-003 -3.007067310948420E-004
   14.2412563412131       2.940447484857098E-002  1.296966771604942E-002
  4.337295176740944E-003  4.855228045051630E-003  1.571735886275965E-003
  2.919094985438840E-002  8.467069298358984E-003 -2.677527019966800E-004
  -51.9902300312403       3.323025366394323E-002  1.440850493446026E-002
  2.855619729299494E-003  2.680924436515794E-003  1.013125532414184E-003
  3.058437601487610E-002  6.959051780855750E-003  2.965578872170918E-004
   51.3222880320706       3.668897014601137E-002  1.005319338169819E-002
  7.095326253020054E-003  2.362010129527304E-003  2.412326079240426E-003
  3.550972870498133E-002  8.994551407166360E-003 -2.056327621911180E-004
   1.70150098588023       2.606152640373303E-002  7.276888747195603E-003
  3.683306203529885E-003  5.307957081001578E-003  6.290054552775200E-003
  2.504792674760783E-002  9.143016451479816E-003  3.812057644154329E-004
  -4.57394124006040       1.651014590272086E-002  1.127717542609337E-002
  5.545438742941500E-003  4.293695897745016E-003  9.934343548136413E-003
  1.376515809497490E-002  9.199688802074224E-003  1.015396966105295E-003
  -1.59846622763707       3.295080893430847E-002  2.086991967076044E-002
  3.430282189328434E-003  3.578260363412999E-003  1.125038230536955E-003
  3.269807035970689E-002  8.228986342459966E-003  3.571729234492342E-004
 -0.420698335313326       1.507319020897516E-002  1.215794962719668E-002
  3.682629473676225E-003  7.382765450423236E-003  3.652035451681980E-003
  1.328985005653185E-002  7.893136502351975E-003  2.889793682609908E-005
   63.9136336721080       2.464065833435050E-002  9.911537884323541E-003
  8.989688461028827E-003  3.184562082733365E-003  2.602287519187279E-003
  2.403231288691189E-002  8.712104852864241E-003 -2.499108610240236E-004
  -2.28716907199138       1.096807620546208E-002  7.478937272356549E-003
  4.632122466727957E-003  3.119534528147624E-003  7.136229950955942E-003
  9.784993248056793E-003  6.601534911505932E-003  4.629297676386460E-004
  -25.2166214880156       3.697232370548748E-002  5.095380812639778E-003
  3.809364155584370E-003  1.990168872094611E-003  2.266679988114615E-003
  2.454459225346586E-002  6.556775406460351E-003  3.478272847358035E-005
  -9.66157009199190       2.032057571548531E-002  5.357614737340572E-003
  4.982364755408981E-003  4.149586575920268E-003  4.112379317483362E-003
  8.750998616278887E-003  6.577836935750534E-003  1.887240527263739E-004
  -10.0736654407014       2.814833120457019E-002  7.652540651624111E-003
  3.786359147326907E-003  2.888282997148842E-003  5.118602734080025E-003
  9.036200827327858E-003  6.911031264309024E-003  4.641667455638182E-004
   40.0406449479779       3.406153059383154E-002  1.027320537106996E-002
  6.855071308071124E-003  2.624155380526326E-003  3.525219280477117E-003
  2.803199263893592E-002  9.239219680043357E-003 -2.855510512593578E-005
  -1.08195754797712       1.787516503827935E-002  1.758868144812023E-002
  6.155155710399885E-003  5.778880804526054E-003  1.564521350522788E-003
  1.763493076135527E-002  8.220285403430696E-003 -4.536337066397342E-004
   34.8324089834166       3.629796739590505E-002  5.042527797972046E-003
  3.771378097519412E-003  3.235417162394552E-003  4.217754741186189E-003
  3.467520464864036E-002  8.298702967378325E-003  2.224070151914969E-004
   1.74785605341807       1.836644382095809E-002  1.671997470808196E-002
  2.951565646623657E-003  1.160008626951121E-002  1.815064802526168E-003
  1.690863108157076E-002  8.281884257427688E-003 -5.616332807855131E-004
   37.9522978377208       2.882918532813175E-002  8.392669381532186E-003
  7.358229803962096E-003  1.760771295338575E-003  2.715575578267810E-003
  1.775404030287607E-002  7.298405339283831E-003 -2.163965254100865E-004
   14.7586298308368       1.421776741528921E-002  1.232337752041260E-002
  1.226345771603639E-002  5.151807554546769E-003  3.597862346264441E-003
  1.325699194893826E-002  8.990224647073832E-003 -1.976372998314455E-004
   1.68138009072422       1.480785709873897E-002  1.142742155461653E-002
  9.640875221221515E-003  1.663224436447516E-003  2.074689243572691E-003
  1.427481219994773E-002  6.569089922517139E-003 -3.481974750692677E-004
   10.9802645001214       3.295946083157772E-002  9.127691727591605E-003
  2.619928989866360E-003  8.593098227498944E-003  2.052308508219069E-003
  3.074813608175237E-002  8.679078835316595E-003 -3.456612191913475E-004
   26.7550340563266       3.269837354305400E-002  6.072174409660419E-003
  1.956756861305990E-003  5.754545229375282E-003  2.885188713356386E-003
  3.261696581379273E-002  7.712100386743468E-003 -1.198759358676954E-004
   4.08804335868057       1.567775115526292E-002  1.245515053355162E-002
  3.899687710280412E-003  1.210368300987136E-002  5.170118199238172E-003
  1.302274190454976E-002  9.235572828480290E-003 -1.811574790010703E-004
  -6.85579008511602       2.108080295453234E-002  1.061272050855542E-002
  1.977736132679144E-003  5.300448588173910E-003  1.893157160674846E-003
  2.097655920271307E-002  6.732648818256242E-003 -5.285474069657397E-005
   37.3063761077333       3.092049161263692E-002  6.512218965560646E-003
  6.405007202766779E-003  5.253039177824643E-003  2.660460277334576E-003
  2.364751254918919E-002  8.675103171508554E-003  9.506477285062936E-006
   5.36771032954493       3.369853068583294E-002  1.387767770872148E-002
  5.028405213105121E-003  2.663998707082767E-003  1.656279821725557E-003
  3.330965572552830E-002  8.377208329592347E-003  8.358042679608183E-005
   116.675597269797       3.615865916505840E-002  9.231404572483023E-003
  2.147674143691551E-003  3.148074267638193E-003  1.059445462296429E-003
  3.535020849358999E-002  6.624615465928808E-003  6.904215679889572E-005
  0.638368776994412       2.221140165525440E-002  1.107042765250637E-002
  1.026150007133692E-002  4.165045701212185E-003  1.807448714417735E-003
  1.318593333252228E-002  7.939466264545562E-003 -4.848161168640286E-004
   32.6328358829661       2.203715429452269E-002  1.156573562122828E-002
  4.718909962234084E-003  2.830733859618310E-003  1.190251795094848E-003
  1.963321424083661E-002  6.558179396143557E-003 -1.757674632280607E-004
  -8.37326663705544       3.227470569185568E-002  5.956930857054340E-003
  5.904882585654831E-003  2.297106389130462E-003  4.256481768113040E-003
  1.638579857706144E-002  7.527185216949745E-003 -1.028321486945407E-005
  -80.7517185490164       3.650451931137260E-002  5.987869519078043E-003
  2.379783292584198E-003  2.558299989131524E-003  1.757234034773457E-003
  3.561377594354267E-002  6.608343028901478E-003  1.685367151181844E-004
  -59.7671764183188       3.238666918370071E-002  1.028602340052013E-002
  4.175661802074041E-003  5.964453299639385E-003  1.836817366207476E-003
  3.230816068698870E-002  8.886170883124484E-003 -3.719319910607919E-004
  -1.11493644830789       1.389216804988669E-002  1.261146554048104E-002
  1.980372883855649E-003  1.090876895470591E-002  4.374472650467317E-003
  1.329090132881649E-002  7.770036757837839E-003 -5.537882283106058E-004
   12.6897967851061       3.673011561846969E-002  7.089022987925166E-003
  2.167745390101828E-003  6.612550554594480E-003  4.186294689822520E-003
  1.187510678781416E-002  7.552235885788221E-003 -1.873912552139658E-004
   6.38493722640598       1.176554541346343E-002  6.390378236891522E-003
  6.363166534361955E-003  4.433577912057736E-003  3.317760988001837E-003
  1.130104764737422E-002  6.557752336743996E-003  1.425363719602341E-004
   7.87790745476778       1.511640809175461E-002  1.020886876688168E-002
  9.796159447219101E-003  6.548885704186323E-003  5.416331727184165E-003
  1.152662641892729E-002  9.229457189381209E-003  4.222129278265874E-004
  -39.6480946312567       2.686731268012216E-002  9.466909053054568E-003
  2.427985073410990E-003  4.315039350366766E-003  1.199631360806615E-003
  2.636275471043718E-002  6.621407267727245E-003 -1.466274125908657E-004
  -6.60213211283902       1.927525836094397E-002  9.788241811748423E-003
  9.286347533636313E-003  8.710040278400081E-003  2.876879399175478E-003
  1.347322908940217E-002  9.162076016439731E-003 -2.422193802747883E-004
  -5.55568073036059       1.894303798283969E-002  8.260478902163788E-003
  7.801151925334288E-003  2.443617782223830E-003  7.274041555087803E-003
  1.612698071888408E-002  8.394521625319836E-003 -1.438535885234203E-004
   3.89131436569199       1.378985475053941E-002  1.085837935007499E-002
  2.860913607533840E-003  9.964752353182407E-003  8.466778206852934E-003
  1.201524173541997E-002  8.702107458363842E-003 -2.844996823256498E-004
  -8.44706275735604       3.448094770727005E-002  5.955141731280065E-003
  2.458806127759199E-003  5.771102543042556E-003  3.984366132808784E-003
  2.917419256893643E-002  8.349018239643466E-003 -1.392238896945998E-005
   81.8246317202020       3.070790630262974E-002  1.900232126036834E-002
  7.408382523604151E-003  2.735637058562879E-003  2.069008599793580E-003
  2.479587823878859E-002  9.200895293646151E-003 -4.510530980179685E-005
   40.9807591738512       3.640758094230813E-002  1.070629446725144E-002
  4.661579743303726E-003  5.397820206877986E-003  4.009473919668407E-003
  1.328227829166376E-002  8.974089946682688E-003  2.191840219579843E-004
  -4.18705716387739       3.493547759385743E-002  1.109740228621221E-002
  9.850529551481215E-003  2.163900725454406E-003  3.209080322424665E-003
  1.737891719346343E-002  8.788836212595795E-003 -3.125513750023524E-004
   3.51170080846962       1.818585189011009E-002  1.431566331764681E-002
  2.228735332120635E-003  1.384928748088944E-002  3.221447207422179E-003
  1.701869393959550E-002  8.723043739039173E-003 -6.127335514930438E-004
   1.21367645258235       1.348666849137040E-002  1.255502845187124E-002
  3.870167484436306E-003  3.765556063419455E-003  6.492814728442073E-003
  1.293935738859605E-002  7.693155250469651E-003  8.629184874619589E-004
   3.75374995247421       3.666952863536681E-002  8.784193368185825E-003
  2.800979882346356E-003  3.087447414273928E-003  1.962559325756787E-003
  1.487012300728703E-002  6.581764740821811E-003  1.714798347393089E-004
   3.40243705341688       1.695268704459694E-002  1.075614796591166E-002
  7.399719597799804E-003  9.924855776919931E-003  2.288435914682953E-003
  1.575045819930456E-002  8.856819377756430E-003 -5.737804569282060E-004
  6.917914122794627E-002  3.143503644357635E-002  7.103683268622396E-003
  6.846925961524264E-003  6.591931421265607E-003  6.076906511383025E-003
  7.156306009792997E-003  8.715578549335601E-003  4.644853605307762E-004
 -9.498917802175612E-002  3.376476145840494E-002  6.442394330935619E-003
  3.268349129013675E-003  5.468871114057279E-003  6.219530210050599E-003
  2.013151941643855E-002  8.869419766030017E-003  2.725379555415542E-004
  -2.33737890655995       1.361040832453297E-002  7.568642550018647E-003
  3.301166069743157E-003  7.540077810433666E-003  3.276779775937429E-003
  1.078555385526498E-002  6.701988465024375E-003 -2.465235773726342E-006
  -7.03003567261758       2.980745787278475E-002  1.361984689619767E-002
  1.239557040929987E-002  1.750750152372756E-003  2.023418996824131E-003
  1.370768601366934E-002  7.906901054344103E-003 -3.873306447294673E-004
   3.45083713754219       2.059281290566771E-002  6.467912688460558E-003
  3.917542043533999E-003  6.194327444058120E-003  4.336182177901046E-003
  6.716059087802320E-003  6.744528787716825E-003  1.736634937931783E-004
  -19.9224208219407       1.461789845338291E-002  1.392753142298526E-002
  7.287436833266317E-003  3.430792823746546E-003  6.337918845569022E-003
  1.417763532073881E-002  8.777681328486362E-003  3.266651801837050E-004
   24.5517507578799       1.677664910285726E-002  1.047922907946078E-002
  4.867330572400881E-003  7.531798342253364E-003  5.866098927747996E-003
  1.653743398563178E-002  9.247129323346226E-003  3.392277421349269E-004
   52.9396804032574       3.610209488891961E-002  1.880278382457179E-002
  4.400735652288921E-003  5.467981351420521E-003  1.597343435936062E-003
  2.164610413966847E-002  9.091749987422215E-003 -1.592785052575120E-004
  -43.8422506699278       1.935983856782928E-002  1.355280435973690E-002
  4.182924866092760E-003  4.521236340459926E-003  5.200510805175530E-003
  1.677653966629748E-002  8.697666693626980E-003  7.052976347190486E-004
   4.03982973949779       2.281392071513298E-002  1.445039753158825E-002
  2.646633280223833E-003  3.871114229077934E-003  1.058495609245256E-003
  2.240768395967373E-002  6.565723432106946E-003  2.080873641784134E-005
   6.38659442209733       1.961972339387619E-002  1.413742959162816E-002
  1.135753947857095E-002  5.212867818509656E-003  1.929353303894758E-003
  1.448206127227542E-002  8.782356745441975E-003 -7.141414379304787E-004
  -27.9478667999738       3.251128133025252E-002  6.256495360668923E-003
  5.242090485827326E-003  2.518014279023890E-003  1.704896732605700E-003
  3.237104395036334E-002  7.274398967645855E-003 -1.670814807496689E-004
   47.9238642146406       2.018372742184345E-002  1.471745253078335E-002
  4.864044138052697E-003  3.175585177595659E-003  3.437223018367617E-003
  1.917811683974504E-002  8.193035315829955E-003  4.372461350602468E-004
  -14.9421193663849       2.290771596640712E-002  7.779494705697936E-003
  2.400815283333231E-003  7.625350846656814E-003  5.579400054272775E-003
  2.200805575340904E-002  8.585919707760178E-003 -1.553816151738308E-004
  -2.72636219045693       1.425201964231019E-002  9.355071915058496E-003
  4.248281267978206E-003  6.740540150906873E-003  7.893827590381300E-003
  9.653906693672505E-003  8.140236820289226E-003  5.465850508658807E-004
   29.2413292001925       2.760850210728496E-002  5.077465836301744E-003
  4.851583948431291E-003  3.231757620609749E-003  4.461404962914341E-003
  2.252207582503669E-002  7.774671383523225E-003  1.310044606756987E-004
  -16.2942860185097       1.995721605425472E-002  1.381544822820318E-002
  1.000745207941436E-002  1.925966524250923E-003  1.577842060606988E-003
  1.397682992692672E-002  6.995491506019177E-003 -3.399435331754057E-004
   1.29469040521820       2.079137823945925E-002  1.619370326704979E-002
  3.225025994946864E-003  7.280446550439427E-003  4.894102469519226E-003
  1.619851553793062E-002  9.250775923889022E-003  1.959140398828211E-004
   4.11331710430004       1.872898023201770E-002  1.846030026526250E-002
  9.703368951500296E-003  2.461146507788258E-003  2.050393499933319E-003
  1.850624979966913E-002  8.241281652603570E-003 -3.672526593827401E-004
   7.13442851891490       2.041642835534274E-002  9.640438741443337E-003
  8.850869427840620E-003  8.717261299236966E-003  3.958633961813847E-003
  9.785119063183099E-003  9.153608587055065E-003  1.650833435520141E-004
  -108.611528402409       3.517611241668252E-002  2.011591849582517E-002
  3.912656444382955E-003  4.266376623556264E-003  1.381005802335891E-003
  2.820851960775859E-002  8.786496400992971E-003  1.795536752020999E-004
  -13.8325684018657       2.266719114586460E-002  5.652083706658373E-003
  2.256938794210478E-003  5.637846468196500E-003  2.355468180424087E-003
  2.159771961473214E-002  6.603701131326094E-003 -6.267854748327378E-005
  -4.97356841317519       3.629361508781005E-002  8.528229159741175E-003
  2.509609803694005E-003  5.209481651074874E-003  4.051340223830478E-003
  9.469909995294226E-003  7.331154894414871E-003  6.781481203387457E-005
   36.3994407701123       2.558035178052959E-002  1.284108925714658E-002
  4.678913062505258E-003  8.125526638928815E-003  1.962055032212392E-003
  2.411365932194045E-002  9.160373804363979E-003 -5.307622519013967E-004
  0.715816241719275       2.691010387824833E-002  1.902349217674703E-002
  5.588921827281665E-003  3.383684717938238E-003  2.838945917131250E-003
  2.187791344986395E-002  9.187156061225304E-003  4.209158815227322E-004
  0.195642288848354       1.222987082816202E-002  1.038299188189928E-002
  7.227785078963381E-003  2.709451084629905E-003  1.008601518661269E-002
  1.156707908959672E-002  8.136339129474273E-003  1.159892255428211E-004
  -18.5326278286248       2.808400320807957E-002  9.475190832202707E-003
  9.110516844455541E-003  5.410767188817279E-003  4.020725121062414E-003
  9.605986407217295E-003  8.928582838088934E-003  1.533562406539155E-004
   3.10345654715112       1.244847978764100E-002  8.963083344588695E-003
  5.151580845933929E-003  8.654334039364962E-003  1.716491192430330E-003
  9.572178388554252E-003  6.587693450800598E-003 -4.407547241244067E-004
   10.1833288400104       3.144751123252618E-002  6.937846214050730E-003
  5.896438188668245E-003  6.814043503809010E-003  5.438284629270923E-003
  1.081596512453666E-002  8.954791308197553E-003  3.042387484818295E-004
   119.762810655002       3.509200487980219E-002  5.223158407317323E-003
  3.898267509768775E-003  1.767095402424870E-003  2.034228931019575E-003
  3.366538560186540E-002  6.649812585452035E-003 -9.667616733047399E-006
   30.3367286429914       3.597645574601691E-002  1.389460619088198E-002
  2.827097307400817E-003  7.654568887380545E-003  2.648633691917997E-003
  2.114764754379031E-002  9.198881246606179E-003 -2.374956501681149E-004
  0.708431466317315       3.232915371946869E-002  1.076146164463789E-002
  4.960912408619962E-003  1.014941805078699E-002  2.435199905678637E-003
  1.105689529775941E-002  8.822791559068130E-003 -5.919153835229581E-004
   7.10939877574178       2.912829753287399E-002  1.246597784552086E-002
  4.030652147591541E-003  2.407225539781187E-003  2.192432939581436E-003
  1.258799695465988E-002  6.781140619485625E-003  2.840028268324450E-004
  -36.2977852770819       2.785515438384942E-002  4.767689090620576E-003
  4.450072817578346E-003  2.010707476783325E-003  3.335427881076432E-003
  2.222454997640282E-002  6.670407092078324E-003  2.502984481478596E-005
   128.335781110080       3.193277360179923E-002  7.578719610325324E-003
  3.438945991304111E-003  3.700309847013254E-003  3.406962210629362E-003
  3.164825947682925E-002  8.321510763338518E-003  2.993241511865389E-004
   3.66887694882257       1.946553091583802E-002  8.783426510695623E-003
  8.447599074827061E-003  3.258991271867587E-003  8.096423055268372E-003
  1.650119076347772E-002  9.256053704681978E-003  5.512077383176113E-005
   9.24996331485502       3.353914502226388E-002  1.089553596033146E-002
  2.653547809618735E-003  8.283412126111295E-003  2.037116498722175E-003
  1.207852758363224E-002  7.632106798245839E-003 -4.640342832808016E-004
  -3.34903804066399       1.250286101922181E-002  7.486446526497444E-003
  3.016054925208571E-003  3.498211622639235E-003  6.879352679527348E-003
  1.209034430026226E-002  6.593147367890006E-003  5.854784140234840E-004
   1.37163992901985       2.470986425757941E-002  1.510077942224493E-002
  2.694759723100668E-003  9.447124304003887E-003  3.571821473056062E-003
  1.572970881040682E-002  9.006373869490884E-003 -3.796736741321944E-004
  -4.98453744327760       1.999810802867080E-002  1.937962377300630E-002
  2.785984765822916E-003  4.027554986727098E-003  1.135330191353465E-003
  1.958856406395973E-002  6.775060992212379E-003  1.397923928468461E-004
   51.2183643111945       3.530830545792044E-002  1.469683850292632E-002
  6.882274805658306E-003  3.472167257980985E-003  2.286527489503382E-003
  2.139433874101449E-002  9.200641802599359E-003 -6.924988477064759E-005
  -3.52728506671746       1.836905348097795E-002  9.068722564838184E-003
  2.223643968261952E-003  8.140053731060047E-003  7.557754911650034E-003
  9.107285168507754E-003  7.694573038681095E-003 -3.232133499045487E-004
  -2.17048981286139       1.622430080793278E-002  1.010968913337500E-002
  2.473591970622820E-003  8.230389501971073E-003  7.478703342682177E-003
  1.350613392829877E-002  8.343243782086594E-003 -2.050197928514567E-004
  -20.0687403153786       2.592177587250449E-002  2.010616353799369E-002
  9.768531395813752E-003  2.600224542090395E-003  2.175594929269491E-003
  2.098808673705146E-002  9.195263169508843E-003 -3.155707675824869E-004
   6.26626354749059       1.949869825326477E-002  8.386602230220122E-003
  1.898224662553364E-003  7.546248435734425E-003  3.737451371464440E-003
  9.029217201310351E-003  6.551126780825139E-003 -2.946444596362172E-004
  -5.03577653575020       9.678193415230595E-003  7.914911458115861E-003
  3.963234042789743E-003  6.251146266844579E-003  7.838867648349247E-003
  8.040017304574723E-003  7.019292533786133E-003  5.506784593581520E-004
  -63.1782917624165       3.165937526968951E-002  7.574999762682961E-003
  4.795822742324886E-003  4.012681155097643E-003  4.911308148795980E-003
  2.742928921411131E-002  9.238449294207508E-003  3.251504367386713E-004
   10.7744208381569       3.319490682846955E-002  8.051548434530806E-003
  7.054894285103683E-003  7.338155921598421E-003  2.632883123657288E-003
  1.227659086693806E-002  8.744928819758019E-003 -1.536696149381042E-004
   66.0607513322956       3.701352654688406E-002  4.809308721197692E-003
  2.859046107816864E-003  2.834616498806742E-003  1.790229857675980E-003
  3.464192991665360E-002  6.687722503208754E-003 -1.125751391132578E-005
   15.0591091068716       2.338489916232930E-002  1.355786552368389E-002
  8.160215853932730E-003  4.015880752187236E-003  2.719460756790097E-003
  1.552806706104142E-002  8.717024075544559E-003 -1.523009992532447E-004
  -8.53269108873443       3.617540363379720E-002  5.171538331686066E-003
  2.814914631679055E-003  3.633152251911694E-003  4.850282585818922E-003
  1.346129378626760E-002  7.070323753109519E-003  2.921088951445734E-004
   7.84326953721192       1.544141315433697E-002  1.274310921548914E-002
  6.536444472506222E-003  1.890150935520686E-003  2.649594231447171E-003
  1.284568734343433E-002  6.601199698946039E-003 -1.237854779792808E-004
  -57.5404351609843       3.135461587635205E-002  1.448274527288258E-002
  6.746473999738749E-003  2.689752467338036E-003  2.156593355592571E-003
  3.055590147852621E-002  9.032351242299593E-003 -7.692754000798397E-005
  -42.2773993716143       2.181340850121024E-002  1.241145210839183E-002
  6.732340750182191E-003  4.641968775770161E-003  1.853706719312292E-003
  2.176469090567757E-002  8.359904701347311E-003 -3.968281261680480E-004
   1.68052315911020       2.173707887391494E-002  6.021430892689575E-003
  5.914887228363784E-003  5.512500765684910E-003  2.298151996035476E-003
  1.978243628845839E-002  7.608675994632537E-003 -3.982724237493651E-006
  -4.50376520426307       3.452882215356629E-002  2.532550158835955E-002
  4.754588160100358E-003  3.477321120002649E-003  1.284283379497913E-003
  2.847905176766790E-002  8.992504247113946E-003  3.505142122562127E-004
  -1.46201228176767       1.284073450242752E-002  9.690327559211721E-003
  6.520248633703821E-003  4.202509652326361E-003  2.438039029110209E-003
  1.198531287611243E-002  6.808715771180483E-003 -9.404232486765146E-005
  -19.4970919112104       1.971761517144265E-002  9.835077288481613E-003
  8.458797281731184E-003  7.832135858644448E-003  2.053463823723355E-003
  9.951319668219936E-003  8.001992150979536E-003 -5.569891757091387E-004
   28.9587015677086       2.732194652187105E-002  7.498493131939218E-003
  2.155857795502885E-003  6.904708698892089E-003  3.323736829888083E-003
  2.696487260256155E-002  8.055874368902651E-003 -1.619088150072554E-004
   5.85152993443454       1.196841566204344E-002  1.058672456173971E-002
  1.053106299615310E-002  6.248738103627418E-003  2.103011748430009E-003
  1.116593292524538E-002  7.620203816465991E-003 -5.336751507612386E-004
  -18.3049398477454       2.712036601104616E-002  1.767422071801952E-002
  7.912144684926100E-003  3.632871566658553E-003  1.817021850706862E-003
  2.400354165445699E-002  9.186200639681041E-003 -3.167753461372588E-004
  -5.69874978412676       2.379998167473751E-002  8.818513918425627E-003
  2.064168991145268E-003  8.301945555034211E-003  1.706215152088718E-003
  1.483132079810043E-002  6.706847994334277E-003 -3.361583085230393E-004
   4.60995181282975       2.942404585483847E-002  9.600336935060641E-003
  9.527570545965605E-003  2.618676247795421E-003  5.426801042252654E-003
  1.059857739879543E-002  8.602817706070815E-003 -2.022460959390147E-004
   1.61849911884923       1.918270048671060E-002  1.123574689403998E-002
  1.884296862013676E-003  1.103703307197155E-002  3.073999899125563E-003
  1.344383975779681E-002  7.550170452686304E-003 -5.022441828062943E-004
   52.5052757595205       3.114499191900506E-002  8.361462222233294E-003
  6.747112683261322E-003  3.552324250364588E-003  3.221761134284898E-003
  3.093027631363024E-002  9.239100531054605E-003 -4.099693245614978E-005
  -10.6976197597502       1.823066233289840E-002  1.207218862054437E-002
  3.927087744521199E-003  5.187536973704043E-003  9.085833527555690E-003
  1.224689153286695E-002  8.905708711116385E-003  1.016583644059726E-003
   10.9026702017304       1.830510350634421E-002  1.503058226507430E-002
  3.511475760827555E-003  1.204772565117922E-002  2.458374735800870E-003
  1.807911412740673E-002  8.959724614363195E-003 -5.119264196827590E-004
   9.36031977816550       1.519877521600538E-002  1.427761335898445E-002
  2.544607939765428E-003  7.110167518813887E-003  1.590448051256573E-003
  1.460753554661475E-002  6.709295086908150E-003 -2.307840078458170E-004
  -13.6066040181482       2.995272855036605E-002  1.739054284556957E-002
  6.370306064719464E-003  3.134359654753947E-003  1.393886225741643E-003
  2.057058488643353E-002  8.173764181670887E-003 -1.684740163820958E-004
  -2.16201588628499       2.624592868782771E-002  2.125874399695873E-002
  7.606176879681712E-003  3.972364778169984E-003  1.619183516690778E-003
  2.159838736007307E-002  9.157046402115078E-003 -2.815443063853288E-004
   4.07588754416933       2.470314256977371E-002  5.064163484304086E-003
  3.722408698916840E-003  4.932040421166696E-003  4.823245120825367E-003
  1.091785031188583E-002  7.032307382841971E-003  1.758170257851261E-004
  -3.42278523606790       3.637367877204540E-002  1.368647295669509E-002
  2.693032384096709E-003  5.547590239399482E-003  1.767718491429528E-003
  2.224255603902178E-002  8.147113251304926E-003 -7.141088992933027E-005
   94.7388709904764       2.945251028617015E-002  1.600538321128841E-002
  3.763795870142785E-003  3.409842043245403E-003  1.684273579970290E-003
  2.942764619686469E-002  8.181246529429932E-003  3.181426720215419E-004
  -5.56178613544840       2.848975735134847E-002  2.674158446240840E-002
  3.925749594382978E-003  3.400249285551178E-003  1.139674582598201E-003
  2.712126072660937E-002  8.245810107154715E-003  4.343785874687845E-004
  -7.00734072709979       2.093236840547086E-002  7.116914958220103E-003
  5.346511691878030E-003  6.242065719288464E-003  3.865396662930809E-003
  2.065536518147206E-002  8.572799332446323E-003  1.397206981602110E-004
  -16.2489325069174       1.274163244870498E-002  8.141353957098828E-003
  6.705245603960086E-003  6.491208380362262E-003  7.113722661173962E-003
  9.571882841523641E-003  8.215349469840759E-003  6.426069867620308E-004
   169.847133480844       3.658061130334393E-002  1.158902493974858E-002
  5.286239653121813E-003  2.349029598822494E-003  1.798655321977664E-003
  3.104877811249286E-002  8.154317344411794E-003  1.201826399615818E-005
  -2.46662283210984       2.956024823141174E-002  1.342127822237514E-002
  7.323939259592301E-003  2.854285477558213E-003  1.346106593889429E-003
  1.379999872957942E-002  7.321787147572919E-003 -2.980348563473157E-004
  -3.12151534308337       2.186042056582319E-002  1.565948208328870E-002
  1.120537514389261E-002  3.831339476727363E-003  2.451610768013166E-003
  1.581115033203073E-002  9.104819107897849E-003 -4.265083943369228E-004
   18.6826555807346       2.602728581666375E-002  1.723920082474722E-002
  4.113370490562529E-003  2.718075819842636E-003  1.001255686332801E-003
  1.762308163823001E-002  6.675831642083797E-003  5.024906984308329E-005
   18.1286884570940       3.586250108031083E-002  1.066467166477746E-002
  4.192629527882082E-003  3.963426848401405E-003  1.316126713567442E-003
  1.098767350275009E-002  6.717765013704150E-003 -2.739265494222041E-004
   9.98697428268444       2.153578448454620E-002  1.421421014867021E-002
  2.701508527615029E-003  6.058991796880385E-003  3.525135536510710E-003
  1.517658064515469E-002  8.029835497259953E-003  1.193975555147314E-004
  -23.3479069256912       3.278771544991993E-002  8.528074384558042E-003
  8.354414299801416E-003  4.988161485336446E-003  2.506593228690598E-003
  1.951539511622575E-002  9.105699421193304E-003 -1.958765120138411E-004
   37.0200450488909       3.230663928809253E-002  8.052947955231119E-003
  3.085082660065936E-003  5.593640400405225E-003  5.233068103769246E-003
  2.227080481990898E-002  8.976700184282510E-003  2.557029902039539E-004
  -12.1901019538793       1.337697561064715E-002  9.946071431541241E-003
  4.169750196453026E-003  3.406914216980832E-003  8.283325442376751E-003
  1.191659145815113E-002  7.559149247509530E-003  8.473851461370652E-004
  -30.8701816611157       2.180703906856883E-002  1.369714674752726E-002
  1.311098821191328E-002  2.614438084491016E-003  1.917486204476261E-003
  1.731242870917797E-002  8.353884647053096E-003 -5.119139749091747E-004
   9.90363047829343       1.632443850876373E-002  1.266533065892387E-002
  1.265223952843081E-002  1.647717713933815E-003  2.111071245532260E-003
  1.339575623933426E-002  7.041456832827801E-003 -4.325739401743678E-004
   1.10858964486467       3.642847170990494E-002  1.510833444678602E-002
  2.962107659047158E-003  2.756561207580467E-003  1.154427356856029E-003
  1.748438642682149E-002  6.703071282626929E-003  2.710946712856350E-004
   29.4982211157092       2.490149592530922E-002  6.478778437517342E-003
  3.286209228543006E-003  2.842421249220138E-003  3.573425045129515E-003
  2.009385784218469E-002  6.903060876630875E-003  2.959323546391820E-004
  -11.8959514137929       2.068555028701778E-002  1.065286109197048E-002
  2.184664127437270E-003  1.046485569752871E-002  4.740232239935214E-003
  1.618232966340414E-002  8.534576745934995E-003 -4.939137702086061E-004
  -32.4460603903859       3.573443876575304E-002  1.133764351013962E-002
  2.701182117864448E-003  4.370195698297289E-003  1.320033773730289E-003
  3.532163413507212E-002  7.787207086995891E-003 -6.426540231767445E-005
   17.2076377333737       1.909377587314942E-002  8.043947206919205E-003
  3.724428215067667E-003  3.679518107021225E-003  7.584418793964859E-003
  9.271995059480478E-003  7.273071331215062E-003  6.844421179696277E-004
   2.73606445784673       2.097288455605086E-002  9.074988152285355E-003
  4.668198882452681E-003  4.955275888066956E-003  8.780323528493080E-003
  1.069554932993413E-002  8.631226351966288E-003  7.776820992516295E-004
  -5.78313505356241       1.563127068109758E-002  7.915115620511995E-003
  1.787930206204678E-003  7.397723260711623E-003  4.280552018906650E-003
  1.426331239828349E-002  6.811928180770529E-003 -2.628574720862832E-004
   2.72190342866702       2.393761870426906E-002  2.232465817425120E-002
  3.188334294707156E-003  5.178919838644536E-003  1.415677738952814E-003
  2.248337030530808E-002  8.092494938754000E-003  1.310908639588015E-004
  -19.3591803501503       3.695133230569043E-002  6.013930591285518E-003
  2.485056092104748E-003  4.358799124827660E-003  2.148437583555934E-003
  3.609406583974398E-002  7.559765983941671E-003 -3.019388841068085E-005
  -57.1462245099038       2.894312331851392E-002  5.916344554339517E-003
  5.123852994389892E-003  4.407144647474009E-003  2.761212990756960E-003
  2.869675309174524E-002  8.210713809206484E-003  2.512559512367968E-005
   27.0331807615315       3.570416656146518E-002  6.728511076580275E-003
  6.500760397331213E-003  2.536078023053496E-003  1.526787953522678E-003
  1.607718611759348E-002  6.780976421072332E-003 -1.900384514144814E-004
  -19.5671808560829       2.819328463200139E-002  2.302369925829523E-002
  3.368282738595807E-003  4.609802051973383E-003  1.664838660334239E-003
  2.485385151972311E-002  8.643631456496622E-003  3.953864077955578E-004
  -11.7432586435810       1.483192398726332E-002  9.417296757832913E-003
  8.028495891171102E-003  1.940440677009426E-003  4.664700815495797E-003
  1.433864566120706E-002  7.252677597405894E-003 -2.987829772589174E-004
  -5.55672928679902       1.761776839465115E-002  1.653726940937494E-002
  1.370887610178304E-002  2.289587382939114E-003  2.267102644958649E-003
  1.663097181558803E-002  8.373887023198846E-003 -5.749007615619233E-004
   18.1912869482393       2.639690735113900E-002  6.547537128035050E-003
  5.380188150144117E-003  3.474391505513810E-003  1.913531559546522E-003
  1.327820521802870E-002  6.592452970987538E-003 -9.437215974343367E-005
   123.182482949480       3.670789610503930E-002  9.537710304751831E-003
  8.784153638382048E-003  2.580515709507471E-003  1.992439479290800E-003
  2.924829050954451E-002  8.793922075632035E-003 -3.406613852442043E-004
  -177.587792891023       2.802064351971763E-002  8.310240787883094E-003
  4.975764391075898E-003  2.209346192334127E-003  2.375725348797139E-003
  2.795089118057507E-002  7.442768839113201E-003  7.256127219341605E-006
   7.15414031786461       1.967984244150050E-002  6.975558944979512E-003
  6.625369392131857E-003  6.606591876299655E-003  6.332512840691800E-003
  1.480593203267083E-002  9.087965564342023E-003  3.792934089472472E-004
   3.33311529971356       2.856913848881113E-002  9.596211443626105E-003
  7.162459432746538E-003  2.699025928804469E-003  5.781840037122707E-003
  1.614069020357567E-002  8.892879204513907E-003  4.486391836724458E-005
  -1.60203267545407       2.098197149032125E-002  1.115797788055150E-002
  4.244220279767342E-003  4.125235929268652E-003  6.987484117466743E-003
  1.207728787251357E-002  8.378407090889602E-003  8.339399147971599E-004
  -5.18234715542615       3.081695593268908E-002  6.150631699225556E-003
  2.432277538917765E-003  4.595108007904451E-003  5.930863364849446E-003
  7.356291851485950E-003  6.724074714189754E-003  2.378698380645074E-004
   41.1571994504207       3.653372664248099E-002  1.028949313432795E-002
  3.334907597186790E-003  3.675542848990967E-003  2.708775022022582E-003
  2.309196970420463E-002  8.127454143726738E-003  3.426127916711357E-004
  -9.58832701703358       3.481799861461606E-002  1.159055785500347E-002
  4.431337200998807E-003  7.476067125246362E-003  1.985082348032107E-003
  1.976602398202649E-002  8.980537482778612E-003 -4.990959770635765E-004
  -26.1089195171736       2.074568491615607E-002  1.547355235763772E-002
  4.363324279892778E-003  1.119423378315810E-002  2.005383093669264E-003
  1.827227484889811E-002  9.117727457772144E-003 -6.812631519941190E-004
  -16.5120184208501       1.941631574480871E-002  1.383240830567294E-002
  2.122334421127066E-003  9.825594097699763E-003  2.675319789567368E-003
  1.404129556628423E-002  7.712053333862988E-003 -4.458134671051007E-004
  -33.1389091364712       3.619107128664718E-002  1.460064637794340E-002
  4.249829188915779E-003  2.617668983208733E-003  1.055829514150674E-003
  1.549579146016743E-002  6.768792706560659E-003  3.744302124137860E-006
   14.3350974311321       2.193137204151238E-002  1.192855900522886E-002
  1.058326259443886E-002  2.391771587292239E-003  4.132617454150857E-003
  1.672646117872133E-002  8.778838415445606E-003 -3.741667446468402E-004
  -11.5837450886198       3.093202992320947E-002  1.390033161517418E-002
  6.989837342912941E-003  2.806937307303651E-003  3.773033191596245E-003
  1.402484816206248E-002  8.742192390901269E-003  1.357939662860605E-004
  -11.7896623133208       3.309072378479926E-002  1.089723171998881E-002
  3.874947951087155E-003  4.930493038657076E-003  5.485383485698781E-003
  1.547233945664284E-002  9.144436375949866E-003  5.933032977445718E-004
   23.0419787263807       1.331989981556725E-002  1.026905632778542E-002
  7.792896151695114E-003  4.908265666584156E-003  4.787266006467924E-003
  1.192450544801106E-002  8.175815144671934E-003  2.590183786625364E-004
  -62.6651673161239       3.001831842796126E-002  1.202054155492717E-002
  3.219438487006439E-003  5.042934649342492E-003  2.985550214632163E-003
  2.957421707240911E-002  8.959530462397980E-003  2.824078555038398E-004
  -93.9717857919222       3.404086202392829E-002  8.246225732577510E-003
  7.860580575888171E-003  1.886367890084320E-003  2.087641857993841E-003
  2.612351311555698E-002  7.810354160045203E-003 -2.555514975248466E-004
  -31.9011023988527       2.396751067343165E-002  1.791672719938888E-002
  7.353842208545064E-003  3.162964728320969E-003  2.270964511474214E-003
  2.328808152051017E-002  8.990952869840989E-003 -8.317022288923633E-005
   9.59519129328544       1.615787650915583E-002  5.955928607474898E-003
  4.955290798080736E-003  2.500903963358357E-003  5.852786510614542E-003
  1.288464688617454E-002  6.693539882016933E-003  1.800114832515145E-004
  -93.9047302351524       3.664009681377906E-002  1.382708447930990E-002
  4.332422804564540E-003  3.140634768515901E-003  2.086863063520030E-003
  2.647108060103152E-002  8.513670799042042E-003  3.152474904281297E-004
   7.21621855977895       1.758938657270042E-002  6.846128480281878E-003
  4.463129123173927E-003  5.689140648968557E-003  1.924819109601589E-003
  1.755795395278399E-002  6.850268824148665E-003 -1.504434993405028E-004
  -341.040377846061       3.661413283210789E-002  1.038249522887587E-002
  6.895068009422631E-003  2.868747158412923E-003  2.083756375616105E-003
  3.120446559217741E-002  8.875799880645482E-003 -2.233498299181512E-004
  -7.49266374272373       1.896637294278283E-002  7.444974757221136E-003
  5.604574020400960E-003  2.247671180156269E-003  7.019081405053597E-003
  7.479831985092489E-003  6.735696402024985E-003  1.056488559288991E-004
   159.781795079042       3.367512576489044E-002  1.265336044677876E-002
  6.316231913428011E-003  3.496874654763007E-003  1.704262767401415E-003
  3.075704723908575E-002  8.889057983750972E-003 -3.047505723389172E-004
   18.7129048198186       3.620261483454665E-002  5.641779402088118E-003
  1.895808898629432E-003  4.025562552949469E-003  2.256189288101856E-003
  2.645741442050122E-002  6.731574941838308E-003  2.834341625829027E-006
  -1.38605499586251       1.532117173284157E-002  1.510021354652459E-002
  4.000092452142020E-003  5.892949760668986E-003  2.278673409956215E-003
  1.520884086816888E-002  7.575465760586237E-003 -3.702826758952003E-005
  -7.77624979460073       1.812859023471120E-002  1.311367633357550E-002
  7.873135305422104E-003  8.078296671711642E-003  2.433131523161304E-003
  1.584335115965302E-002  9.139619312745094E-003 -5.589601324030045E-004
   18.5778385853307       3.418876902539295E-002  1.826461409205998E-002
  3.457544581456635E-003  6.229019896399860E-003  1.667037650318612E-003
  2.710558925241699E-002  9.203385681249621E-003 -1.090408671484692E-004
  -27.6724284739264       3.243718042897147E-002  5.542329559552269E-003
  1.571639002255043E-003  5.425344366433109E-003  1.731463295449940E-003
  2.971939269075172E-002  6.548795995540896E-003 -1.633798494656954E-004
  -5.59281790490468       3.692533043509275E-002  1.065371296986352E-002
  1.045892804133527E-002  2.024990788912383E-003  1.953662693790893E-003
  2.076281500438877E-002  8.346003667619822E-003 -3.436300443586904E-004
  -43.8028374608900       3.165534790435322E-002  6.988640702922789E-003
  4.798690566049481E-003  5.299099081553887E-003  1.994366804315883E-003
  2.107813401337911E-002  7.863821219451544E-003 -1.972036216934335E-004
  -5.98794603245627       2.774475632520049E-002  1.069330447195618E-002
  9.823481895649595E-003  2.123380473222103E-003  2.222860530268866E-003
  2.720339410936760E-002  8.488942084489531E-003 -3.914424552465191E-004
  -34.7486980854085       2.354245019448297E-002  8.424572660341328E-003
  8.248331873469740E-003  3.086461756616216E-003  1.519313476158456E-003
  1.139571610304316E-002  6.661968830899975E-003 -2.929953397636318E-004
   20.2359934908484       1.591039065497066E-002  1.372975646865664E-002
  7.803878436921742E-003  3.760266161116117E-003  1.555005495231932E-003
  1.451795355223363E-002  7.245777854126638E-003 -4.010631959711322E-004
   23.8721762251409       2.316731549663707E-002  1.395181731595529E-002
  3.817508992031223E-003  1.228975602789748E-002  2.124727599086205E-003
  1.887522229100148E-002  9.204584586250012E-003 -6.672134665129308E-004
  -97.7874021038269       2.757765934289157E-002  9.611235471400548E-003
  9.513052880833673E-003  2.254383592204569E-003  3.058631970771836E-003
  2.416088223198307E-002  8.654076428196308E-003 -3.101063965925094E-004
  -26.1680994273952       1.938981006167821E-002  8.506923028967332E-003
  3.845597818648976E-003  4.546834755181901E-003  8.374643448744548E-003
  1.353776373071671E-002  8.300203201551552E-003  7.362643877784869E-004
  -3.19347004750432       1.700695242744530E-002  1.660639671178574E-002
  7.835141395936180E-003  7.240195936528360E-003  1.848293131865669E-003
  1.685672339845538E-002  8.906502187535666E-003 -7.345971793920670E-004
   22.8158557286502       3.622490475062824E-002  1.229472188130231E-002
  2.576909925271781E-003  2.640760570472894E-003  9.553396528221797E-004
  2.806047485384026E-002  6.581140679370521E-003  2.137496775438411E-004
   8.04508242569280       3.528038350814198E-002  9.039434693575392E-003
  5.095460672253611E-003  2.833747509997032E-003  4.372772179603338E-003
  1.212546535748727E-002  7.905798484129627E-003  3.066321922968093E-004
  -4.19662738866321       3.557395702183570E-002  8.799609069494452E-003
  3.380216308686687E-003  8.396057187948992E-003  4.149446885018341E-003
  1.116726615453103E-002  8.624993015336764E-003 -1.598466806450214E-004
  -2.44970282099962       2.044331485316455E-002  1.166567977414248E-002
  3.495880713839932E-003  9.777348469659580E-003  1.833501299385268E-003
  1.976478340857738E-002  8.160849926344806E-003 -4.860220130447476E-004
  -13.7544833026814       3.645128909009044E-002  5.507693716295435E-003
  5.068541802215859E-003  4.362639765829701E-003  1.933232709427090E-003
  1.074679664821843E-002  6.721708958462047E-003 -6.037978049335973E-005
   17.0320652613367       2.591925377290165E-002  5.022221977111596E-003
  2.561823170106899E-003  3.105577727035500E-003  3.413723298705032E-003
  2.508735170632327E-002  6.678037408609524E-003  2.234312971767433E-004
   25.7176851858236       3.558723632544657E-002  1.641494209984882E-002
  3.865828634413494E-003  4.163248882045591E-003  1.494256331656944E-003
  1.644258725269139E-002  7.833105484756697E-003  1.714914383490046E-005
  -4.78861418762461       2.256344032449925E-002  1.224701470599258E-002
  3.609608566310138E-003  6.185695097004985E-003  2.104717657462323E-003
  1.244438964390593E-002  7.380321318337000E-003 -1.888446047864258E-004
  -5.36646343199674       3.267325813881928E-002  1.143445089478079E-002
  2.389428191432312E-003  1.071546448103195E-002  3.974425101881882E-003
  1.454736207008196E-002  9.060007375718021E-003 -5.885661991727830E-004
   26.1485995110629       1.790598051942172E-002  8.416482214961055E-003
  7.966528918970182E-003  5.483778267833125E-003  1.831780292088568E-003
  8.845511299876678E-003  6.886718704339038E-003 -3.438076231810671E-004
   12.5145372413200       2.830818349960282E-002  6.785941834325048E-003
  5.507931627818282E-003  2.108948996282935E-003  4.092619429343553E-003
  8.771642821426482E-003  6.565631572158290E-003  2.792017135439470E-005
  -5.72796856176914       1.113476062047338E-002  8.095265074733600E-003
  7.464626453941939E-003  7.202750379153900E-003  2.426640053939502E-003
  1.003523659973921E-002  7.003662829096708E-003 -1.346232371104339E-004
  -37.0530495600368       3.538445932883319E-002  5.976316327682992E-003
  3.011513524466535E-003  4.928795920792445E-003  3.602478527777456E-003
  3.493091191038714E-002  8.565719592762533E-003  8.957812549164315E-005
  -107.848853160099       2.583026113401913E-002  1.614418973838399E-002
  2.969314089560644E-003  4.542446605563003E-003  1.861826145228785E-003
  2.526890625215333E-002  8.012525625304526E-003  2.481625726808996E-004
   67.6286878451035       3.611954114960137E-002  1.071201556732989E-002
  3.370394420272880E-003  3.871893807465589E-003  1.573859777893644E-003
  3.500620696213535E-002  8.079567486440996E-003 -1.784208437355729E-005
   108.670649576602       3.057528317805525E-002  1.826556504531909E-002
  2.977357984691745E-003  4.882209997665489E-003  1.474789891566967E-003
  2.465981423637979E-002  8.160094294509061E-003  1.314399809905016E-004
   16.1276463584578       3.084991900018734E-002  8.237865261464734E-003
  3.707107923157526E-003  5.169435251907907E-003  8.151255906862670E-003
  8.714917758143018E-003  8.378619674134761E-003  6.356087707489539E-004
  -8.71079496764858       2.317341169359324E-002  9.215291057584830E-003
  3.040205963235996E-003  5.648730985381679E-003  8.720895266797297E-003
  9.414249298644487E-003  8.186845911417657E-003  5.201180699923092E-004
  -18.5988361579368       3.633793010330103E-002  1.070066559856016E-002
  6.349427567122755E-003  2.000526903207099E-003  1.891260134071629E-003
  1.336592111001159E-002  7.069684258969494E-003 -7.550143683126874E-005
   4.02555186191472       2.454210849683489E-002  9.164262604811372E-003
  5.312514770979847E-003  3.681685767296812E-003  8.175770627435672E-003
  1.522341266898700E-002  9.044811026590166E-003  6.941649956347897E-004
  -1.73656840734142       2.410347442005482E-002  8.418869750678178E-003
  8.164758132784935E-003  1.788534906947102E-003  4.335585338044162E-003
  8.540992304476190E-003  6.919186588149653E-003 -2.861447405778339E-004
   43.9913032668922       3.668892545301525E-002  1.702030138570614E-002
  5.077736507644189E-003  2.327952511152183E-003  1.433777934260135E-003
  1.908531701440036E-002  7.659868213270762E-003  1.691529677738067E-004
  -20.9646500425933       1.713466979284227E-002  1.529079367478866E-002
  4.856892574570669E-003  3.352867086986336E-003  1.294104748583524E-003
  1.645947860808204E-002  6.705188908600035E-003 -1.232126288195866E-004
  -22.7283159732648       3.172168378229173E-002  6.331961948056562E-003
  3.498085214357624E-003  3.728955821015982E-003  4.948053031820842E-003
  2.316081935603850E-002  8.183078849909136E-003  3.846536765746472E-004
   83.3785220894462       3.498132644676522E-002  8.410068156376420E-003
  4.448627958030265E-003  1.989621613665053E-003  1.631562180993808E-003
  2.902342361570635E-002  7.055006844138833E-003 -1.356772900995112E-005
  -10.1778470731666       2.758005956459300E-002  7.795363991052999E-003
  5.177377039027165E-003  4.781999250904775E-003  1.647354305590176E-003
  1.227745247315512E-002  6.897224497850082E-003 -2.922552088088353E-004
  -3.23440601784024       1.717463107733347E-002  1.180141236952546E-002
  3.674230756757852E-003  7.587813056999283E-003  7.503554104125587E-003
  1.392207605448548E-002  9.158954727525974E-003  3.449587555892458E-004
  -8.10468585306839       1.525224120916352E-002  9.545969929667759E-003
  4.480470396067407E-003  2.681048510933445E-003  6.270766424654257E-003
  9.740246448350823E-003  6.888300690772123E-003  4.954389550130575E-004
   2.44851045263342       2.799237032873775E-002  1.008232871401988E-002
  9.562977575175257E-003  1.475447330975888E-003  2.559338568743198E-003
  1.025815500701957E-002  6.863606799614875E-003 -3.110921954333826E-004
   87.9835012441756       2.949098252872797E-002  1.086691278585964E-002
  4.539998214711849E-003  4.380540762944867E-003  3.189599424098086E-003
  2.722995191113922E-002  9.061365357867349E-003  2.181469151010429E-004
  -20.1807306889839       3.604742693060933E-002  6.615237176350396E-003
  2.511680171108454E-003  5.129054576301765E-003  4.272769671936258E-003
  1.892765918319952E-002  7.928748144640068E-003  9.996707820404480E-005
  -21.1619328044012       3.664597644366156E-002  2.165497741517311E-002
  4.074969015338900E-003  3.086188997516922E-003  1.370071285727959E-003
  2.177146265276000E-002  8.171346101602939E-003  4.242759877813703E-004
  -13.7782029244885       3.609297667685942E-002  7.830386593906171E-003
  1.951698951830099E-003  7.049531093819294E-003  2.068599831859621E-003
  1.169220746809286E-002  6.743602977177228E-003 -3.362830801833042E-004
  0.727747799941299       1.426198319402067E-002  1.403489766632516E-002
  4.613459167366308E-003  5.319759536965694E-003  5.254112036626551E-003
  1.420430425129583E-002  8.460016138705638E-003  5.964928773885913E-004
   1.30212003721750       1.325679641327827E-002  8.126470327468448E-003
  2.991345581734970E-003  7.678673375160166E-003  6.334723261939752E-003
  9.186948031584602E-003  7.239891178938547E-003  6.281987650100285E-005
   21.6278689942729       2.133276240909689E-002  1.282801815068943E-002
  9.666969591543137E-003  2.115418238633406E-003  2.981218346491922E-003
  1.843999602474463E-002  8.216268905144791E-003 -3.667745021479145E-004
  -9.79047231963199       1.051258323507561E-002  9.522438298042273E-003
  8.763921732725678E-003  2.582634571771092E-003  3.771842423649235E-003
  1.042406695461403E-002  6.682951352422711E-003 -1.399142756913056E-004
  -142.888356100145       3.290028033195052E-002  1.359610453208521E-002
  3.327333998086831E-003  5.732521226309495E-003  2.802104370307023E-003
  2.523509477457600E-002  9.192300962238985E-003  1.511711101551284E-004
  -11.7139272500994       2.204837477447960E-002  9.812584051770750E-003
  3.836445473296746E-003  6.309756367974547E-003  7.675504087151590E-003
  1.410576169780614E-002  9.097753671084344E-003  5.076608690217653E-004
  -78.9117605748471       3.465805323717017E-002  9.011225627778624E-003
  3.419548950201764E-003  2.798987319049078E-003  1.824752000045145E-003
  2.369799680334166E-002  7.110697631718271E-003  1.423219450664695E-004
  -53.3007650703803       3.564202783270329E-002  4.554642756247892E-003
  4.452336123152008E-003  1.665564476455536E-003  2.003674562873057E-003
  3.294440643101356E-002  6.556858800856622E-003 -7.795936866514571E-005
   10.9089776073868       3.607464196945365E-002  1.614788474229736E-002
  3.466996717672582E-003  2.897549437527114E-003  1.096094527062117E-003
  3.208425591546158E-002  7.683757607103809E-003  2.671804139113653E-004
   9.94195794484272       2.695985595598869E-002  1.084798805601708E-002
  2.221939034545909E-003  9.278371971578599E-003  2.692579773578494E-003
  2.314681919004298E-002  8.494837920204355E-003 -3.669114841568800E-004
   12.3956540582495       2.948819827488534E-002  3.645625663618932E-003
  3.377818454103840E-003  3.531652099285573E-003  2.622950190555715E-003
  2.684974070513185E-002  6.698241138695298E-003  7.132869798209099E-005
   1.50433293719240       2.548173475966770E-002  9.813460130896613E-003
  5.581790817285698E-003  9.119817464392384E-003  2.728729086269401E-003
  1.010418877513997E-002  8.398701018291556E-003 -3.241741138086548E-004
 -0.649057929041872       3.627228830426988E-002  7.168590597506098E-003
  2.833540711174303E-003  6.817179519382735E-003  6.512953350154374E-003
  1.296922501778081E-002  8.668404166520989E-003  4.583332139411483E-005
  -15.1600435014856       1.634989602504311E-002  9.375013718270618E-003
  3.034198995065411E-003  8.142386731571864E-003  6.912338687922577E-003
  1.507527108849350E-002  8.564370998515916E-003  1.699893353904107E-005
  -26.3830493599790       2.315534659749773E-002  1.279911195612940E-002
  1.044169161405003E-002  2.837296173672992E-003  4.653721151079378E-003
  1.411344329172062E-002  9.123398954507849E-003 -2.450451445009831E-004
  -21.0150762721018       3.679423125392081E-002  6.358650223319586E-003
  3.661111905452080E-003  3.485688499891288E-003  1.581599752533675E-003
  1.824097516066391E-002  6.645563536381374E-003 -1.425096894426471E-004
 -0.674424030443473       1.162634451462796E-002  1.090716216319412E-002
  5.939781138985435E-003  2.953186514020307E-003  7.919246554080217E-003
  1.099956200017343E-002  7.606985509473354E-003  4.422553106156532E-004
   80.5145402635181       3.063531024347387E-002  1.173526196337119E-002
  3.417556660801633E-003  9.354551983819749E-003  3.723780198535711E-003
  1.194886850430327E-002  8.942537457988278E-003 -3.228880784352098E-004
  -75.5789791279731       2.602632609355376E-002  1.044885480174007E-002
  3.431644406058948E-003  2.357591926010301E-003  1.724046312745699E-003
  2.151022203981065E-002  6.585787541434913E-003  2.114542893641611E-004
   3.17659721911464       3.009501051516466E-002  1.043023707784947E-002
  9.276218167715495E-003  3.022583511997473E-003  1.539486502155212E-003
  1.118798889076961E-002  7.302041705628710E-003 -3.601936434704135E-004
   29.6827395294337       1.636379754921145E-002  1.159458737485910E-002
  2.264648917083472E-003  8.723778452221848E-003  3.743090771052558E-003
  1.609274937537717E-002  7.803406882452275E-003 -2.769907956034492E-004
   9.59003776001350       2.542170886902300E-002  2.147391677075320E-002
  4.732557518626314E-003  4.638001238942689E-003  1.738418911065993E-003
  2.149763870797217E-002  8.746775789987817E-003  9.806899465737644E-005
   59.5257029968237       3.657050519205392E-002  9.192755583602259E-003
  5.301863603727577E-003  4.527849782306036E-003  2.157061904410591E-003
  1.981459712737183E-002  8.374473544067946E-003 -1.911237874364817E-004
  -6.59176177785050       3.129831196190060E-002  2.126853445548223E-002
  3.279736407223031E-003  6.313987465681137E-003  1.717225300097983E-003
  2.232907637506941E-002  8.991866746610561E-003 -6.380554240004239E-006
  -46.6698223785298       3.499812604667895E-002  1.224242052329781E-002
  6.388453679751846E-003  5.456836154155056E-003  2.466921885788794E-003
  1.562153648815456E-002  9.120556029498321E-003 -2.479187655043447E-004
  -91.5288102119513       3.609564734373753E-002  1.515701014755039E-002
  5.579487947942901E-003  2.724022984647251E-003  1.363045270684749E-003
  2.451374300705231E-002  8.077907941139148E-003 -6.812835489988358E-005
   60.6340957126448       3.649374241095505E-002  1.615435493819679E-002
  5.593944199463662E-003  3.242998134970191E-003  1.565479523522624E-003
  2.933395892784647E-002  8.882430549451365E-003 -3.853292110618918E-005
  -60.1831041538797       3.604335072580422E-002  6.356834003330311E-003
  2.406694288578960E-003  5.400860734834134E-003  2.036839126626424E-003
  3.258038194824783E-002  7.632095672508428E-003 -1.269624350005034E-004
  -63.4919223200982       3.010589438409664E-002  1.841909501097871E-002
  5.291737775538859E-003  3.274690567108386E-003  2.323850475867652E-003
  2.530610256828022E-002  9.092576739126579E-003  3.607605041858591E-004
   3.66347022565092       3.676358815845481E-002  9.063136417969528E-003
  4.642270883186151E-003  2.086574139775283E-003  2.771113488185503E-003
  1.051398901824967E-002  6.743423317342258E-003  1.576527756969120E-004
  -6.35404334765164       1.548342201245571E-002  1.001548317220957E-002
  7.912407027192774E-003  8.172985211790516E-003  4.500800717332404E-003
  1.353198253890311E-002  9.211136830191743E-003  2.557052386585103E-004
  -117.377502741967       2.890844215667779E-002  1.017097916973879E-002
  2.477659149435027E-003  5.537252313365939E-003  2.657447648602156E-003
  2.678254532956009E-002  8.122193198078966E-003  3.152478633929718E-005
  -33.3784193526780       3.559566524093619E-002  9.602139022641095E-003
  5.520718437043804E-003  3.743885515105307E-003  4.717822890194128E-003
  1.712251809059333E-002  9.107491083417792E-003  3.501253773065593E-004
   29.7455265096983       3.675846678858460E-002  6.342130068964747E-003
  2.282693160084159E-003  6.330042770646914E-003  1.786671463444811E-003
  1.766182803973951E-002  6.882631397548375E-003 -2.274076942862749E-004
  -65.1336146041435       3.065136169298557E-002  1.297122715359882E-002
  3.268960495100378E-003  1.127695111070238E-002  2.687685956659122E-003
  1.368458049969126E-002  9.021395089782095E-003 -6.038791983574722E-004
   42.9374447494833       3.667250313236257E-002  2.063064096074034E-002
  4.153407752717862E-003  2.990332527389193E-003  1.230447094533701E-003
  2.699483028788703E-002  8.236072216786999E-003  3.589944339591806E-004
   9.46074584382911       1.240598663276422E-002  6.917792795638336E-003
  4.706490631999422E-003  6.330873615261180E-003  5.636278357750184E-003
  1.231324158742625E-002  7.496423080323874E-003  3.263779579494176E-004
  0.951043704230984       1.713741215696762E-002  1.440589799623624E-002
  8.329627186390694E-003  3.993973139225697E-003  4.112629251700734E-003
  1.697871136080246E-002  9.115001847971944E-003  4.459311571084701E-005
   19.7709555076433       2.541891261828514E-002  1.176138754856242E-002
  1.150045969404202E-002  1.848705341449841E-003  1.813604899121926E-003
  1.557829896798285E-002  7.511214940978840E-003 -3.620068773596635E-004
   1.71846607650452       1.910561944402288E-002  1.305891891882723E-002
  1.066371825771381E-002  3.543369949464989E-003  2.705625505778624E-003
  1.713410323124640E-002  8.711382742900561E-003 -3.378628725258545E-004
  -19.4130229626437       3.598642186521462E-002  6.108050572157129E-003
  4.893272438279968E-003  2.165609767209093E-003  2.902480284436502E-003
  3.291809193026285E-002  7.784620940526799E-003  1.192250882590665E-006
   33.7898899206091       3.600256742920099E-002  1.764009119382409E-002
  8.318369177519427E-003  2.296017523225013E-003  1.771539028414081E-003
  1.792752868116572E-002  8.530080696210531E-003 -1.694573222527349E-004
   30.5275279024732       2.934814019410291E-002  9.194227408935487E-003
  4.694283382490027E-003  3.011040351889315E-003  3.890855736968113E-003
  2.246069253118896E-002  8.326739845849347E-003  3.322300656304130E-004
  -19.0895643745846       3.329211789905935E-002  1.609531787155591E-002
  3.103555967183884E-003  2.998265857039057E-003  9.922740806074322E-004
  2.194670398923341E-002  6.907092561789503E-003  1.770314336316217E-004
  -7.89053777187472       2.585375237953672E-002  1.797263347053246E-002
  7.059744310563353E-003  4.476031873169514E-003  2.125759422235963E-003
  1.919789083080908E-002  9.181863790808830E-003 -1.882405741892087E-004
  -56.9644580627743       1.702831797716798E-002  1.084823190635732E-002
  4.664841655563397E-003  4.038341731169091E-003  3.503102781714871E-003
  1.590305773541013E-002  7.607653083923189E-003  2.474217159762468E-004
   15.8124748693492       3.468807176451495E-002  1.051499499752774E-002
  1.023400867800417E-002  2.880101016699935E-003  3.454946906434098E-003
  1.343069824205016E-002  8.905612277023415E-003 -1.531221301992065E-004
  -22.4794365062445       1.580703841737600E-002  1.049675198871008E-002
  1.002522706786291E-002  3.984244849346921E-003  3.159308673274715E-003
  1.206599524629852E-002  7.950909595269343E-003 -1.187538195229966E-004
  -19.8313051119956       2.130224726499210E-002  8.110872728526857E-003
  6.870833116262659E-003  3.148433829858513E-003  6.318708559352642E-003
  1.226360611301678E-002  8.134057711554222E-003  1.679990704382571E-004
  -18.7681741912911       1.885999773369246E-002  1.037925882803003E-002
  1.844730504858773E-003  1.004118060166442E-002  2.169958428805876E-003
  1.798696402330330E-002  7.218924410632393E-003 -3.630151294826595E-004
   60.1821722841078       3.094947448274732E-002  1.209429847527025E-002
  9.622123023294231E-003  2.316871579955658E-003  2.574352742289346E-003
  2.626570767691428E-002  9.090281486998990E-003 -3.641524049425728E-004
  -31.4444237186321       3.673824439754234E-002  1.308210723827524E-002
  3.601204987222207E-003  4.604190408241143E-003  3.217891212208503E-003
  1.644886870760582E-002  8.659990901390210E-003  3.716520438087405E-004
  -15.0316107042711       3.655014937073287E-002  8.864074651654409E-003
  3.385263924000133E-003  8.367455869178230E-003  3.480948948750816E-003
  1.687286020317710E-002  9.021231225864864E-003 -1.833221499851703E-004
   14.6626933392833       3.487446528279259E-002  4.950791252433051E-003
  2.821836902519854E-003  2.466956871276767E-003  2.729536009253923E-003
  2.459488679328619E-002  6.573573890459490E-003  1.915757320172187E-004
   54.5274700620179       3.397567143765162E-002  1.303547844118640E-002
  2.668931013644028E-003  4.405427707096127E-003  1.495209408812502E-003
  3.357230350494613E-002  7.996205291280367E-003  1.071018910096505E-004
   18.8690923000534       2.404116793119980E-002  1.271493271183815E-002
  5.194065573782666E-003  3.770593972803530E-003  5.431855228013265E-003
  1.886510670503687E-002  9.217908219593424E-003  6.643012967652224E-004
  -28.4370743451627       3.670484587102581E-002  9.904628822536258E-003
  4.791826430648855E-003  6.952359912315464E-003  2.791636853232341E-003
  1.031113237988003E-002  8.389318901067887E-003 -2.287625056365022E-004
   18.3390636255116       2.936018226279491E-002  6.659714280539555E-003
  6.249466381917410E-003  1.822481410545475E-003  1.584766302804755E-003
  2.254487811576223E-002  6.558264346258195E-003 -1.763435733114397E-004
  -12.5185064688316       2.836383497315195E-002  1.865778227044755E-002
  3.514664794273691E-003  5.319407218730771E-003  2.694723685682217E-003
  2.274110910160724E-002  9.199897744447905E-003  3.967209135221691E-004
  -6.69651117193646       1.756500860632185E-002  9.037398783062093E-003
  8.864031931257611E-003  2.290596386966924E-003  3.286677469720074E-003
  1.579028444080893E-002  7.422834704745584E-003 -2.101560781963407E-004
   60.5626772041381       3.505058555327391E-002  8.366620567019537E-003
  2.219236219138605E-003  5.671236548523310E-003  1.567343831241792E-003
  2.874575047727464E-002  7.415562438134445E-003 -2.291791356925637E-004
  -40.2574439564934       3.050020397914754E-002  1.774414260516590E-002
  4.368395091506056E-003  6.934840790204950E-003  1.706456449413278E-003
  2.114668806687547E-002  9.162393847843463E-003 -3.874600754008582E-004
   9.78055098589905       2.496485227266152E-002  7.987949132926617E-003
  6.367281918380477E-003  2.833814241782790E-003  7.656769867867420E-003
  8.388028720847788E-003  7.833680871856381E-003  1.991561614894383E-004
   8.03978683804146       1.399530082440025E-002  1.186692962644573E-002
  3.912218390420141E-003  3.447811799373382E-003  3.797180609588898E-003
  1.199890745327735E-002  6.836204315791278E-003  4.241782859767654E-004
  -18.6396054797934       2.681585129637515E-002  2.156270207335184E-002
  3.435461229763654E-003  2.760565152079687E-003  1.007650441235499E-003
  2.168920586854788E-002  7.021640049092130E-003  3.316855999478351E-004
   29.6138294177118       2.492979857673076E-002  1.230078459200077E-002
  2.644839592218853E-003  1.129828781070652E-002  2.413664408255412E-003
  1.709932800872897E-002  8.503934646946699E-003 -5.006729484464404E-004
  -28.8828634144734       1.553272297024247E-002  1.307751159659094E-002
  8.320640705996595E-003  2.991990527200223E-003  7.464975346979526E-003
  1.527026699227360E-002  9.122785221226436E-003  2.413865585355167E-005
  -13.7012474813724       2.308908909331092E-002  8.051977674774372E-003
  3.798999664223489E-003  4.570519860551171E-003  2.947793140440887E-003
  8.348034333181294E-003  6.556482523874915E-003  7.861846188041812E-005
   14.6595507683311       3.658977028055430E-002  6.693075660930621E-003
  4.343409738824727E-003  4.675584381280002E-003  3.062132702290224E-003
  1.084165064439451E-002  7.406765396630713E-003  5.602399753997292E-005
   37.1515620009358       2.451495602453991E-002  9.886558439437738E-003
  7.945463930385999E-003  4.413396754704045E-003  5.405309248205050E-003
  1.077951502353073E-002  8.894701458469533E-003  2.691198656037033E-004
   8.34516320522823       3.538532216291629E-002  6.371321443583195E-003
  4.969220686015787E-003  2.610911835342582E-003  5.391588257720304E-003
  8.728260935147246E-003  7.185598277910731E-003  2.096306650996542E-004
   10.4376132377788       3.350234731282181E-002  1.025010251599745E-002
  2.629628378044592E-003  7.535345725785095E-003  3.653772484657950E-003
  2.267373590210239E-002  9.088891768304555E-003 -1.699854492104594E-004
   7.20276102161721       3.540636492471104E-002  1.320074505928358E-002
  7.755593457074153E-003  2.414641232050745E-003  2.037044508750114E-003
  2.655788110592901E-002  8.828567237698504E-003 -2.243011185843435E-004
  0.921997468071168       1.427229076911047E-002  1.097869166789456E-002
  4.661215551974321E-003  6.388779381314722E-003  8.336429462473108E-003
  1.150193612941263E-002  8.745515163327095E-003  7.594029408332964E-004
   14.5698838719865       3.504416890574238E-002  9.378852657305323E-003
  5.779419448629561E-003  3.353872346123065E-003  7.250577553931135E-003
  1.047458715820519E-002  8.860351607817155E-003  5.268698895158807E-004
  -37.8054398879630       2.596295021795359E-002  1.086437976810204E-002
  5.267114234563072E-003  9.896855986952077E-003  2.547751044792680E-003
  1.449615943461447E-002  9.032469117742088E-003 -4.539352711988416E-004
   14.4767720871213       1.875666085768434E-002  1.180735237338949E-002
  4.693041791053419E-003  4.678882707654346E-003  8.785660619081880E-003
  1.224958513649845E-002  8.977045069440909E-003  1.035751459658068E-003
   45.2058434836870       3.400600831231639E-002  1.176322632388243E-002
  3.708127127029449E-003  2.043393218571114E-003  1.143018766721282E-003
  2.297884333057225E-002  6.558860079818147E-003  1.248871802539085E-004
  -14.9660904124777       3.000452586947585E-002  1.972131629102505E-002
  3.402008116237548E-003  3.124720198099584E-003  1.032729870122724E-003
  2.789566762244948E-002  7.522556197942390E-003  2.951159073889657E-004
   11.7243281245744       2.399141485193505E-002  8.489241479183653E-003
  4.636754718061193E-003  8.357106328831358E-003  6.212180202897800E-003
  1.086570330878937E-002  9.003598378877504E-003  2.441617089304414E-004
  -35.3101237929856       2.990609746117420E-002  1.035912732770557E-002
  2.775558172646743E-003  9.197451245069278E-003  4.524481588984803E-003
  1.070710910787624E-002  8.522302907868762E-003 -3.518352225246411E-004
  -15.6898207152070       2.529481205377775E-002  1.559110368197520E-002
  2.845876293264355E-003  2.796540737580649E-003  1.138202706903590E-003
  2.432663783910441E-002  6.655405654966065E-003  2.922841537177079E-004
