# Supplementary material for: Four-Body Nonadditive Potential Energy Surface and the Fourth Virial Coefficient of Helium
Source: J Chem Eng Data. 2023 Nov 29;68(12):3257–64. doi: 10.1021/acs.jced.3c00578 (PMC10726306; doi:10.1021/acs.jced.3c00578)
Supplement: Supplementary file 4 — je3c00578_si_004.zip [file je3c00578_si_004.zip › data/e_06_1_qz.txt]

           7         392
  2.693230404964644E-002  1.423119735030316E-002  6.195973818320566E-003
  8.639140285001489E-003  4.578587390382627E-003  4.101550364834122E-003
  6.054435022307765E-003  0.355145343314702     
  -132.014560114248       1.652840814306277E-002  1.123720508593474E-002
  2.173255668766555E-003  1.033492917876869E-002  1.664517260281348E-003
  1.022789344722772E-002  6.435224365262024E-003
   678.341771123852       1.558587921508200E-002  9.818737991730754E-003
  1.880737084689404E-003  7.168141076678361E-003  6.525907826985007E-003
  5.081352271723876E-003  6.395241878833735E-003
   330.606505189421       1.302278494416929E-002  1.254192952481611E-002
  5.261182247655479E-003  1.036327175510837E-002  1.492136335097267E-003
  4.607288243637635E-003  6.277938513658174E-003
   3111.17009172316       2.756148670838634E-002  9.766879372461606E-003
  2.114364279123768E-003  9.178315509393574E-003  2.527838951708600E-003
  5.269912055698864E-003  6.413459229219921E-003
  -193.605626583629       2.812619264603964E-002  8.504026526418377E-003
  2.079375847945376E-003  6.731254504660507E-003  1.728709558426760E-003
  6.593314530437349E-003  5.802276194894723E-003
   290.859795454892       1.274427741634266E-002  9.855976884517430E-003
  5.353654583732190E-003  9.193787158680576E-003  1.577767122704452E-003
  8.071979599023449E-003  6.546820603456995E-003
  -656.238072272621       1.796280775344604E-002  1.123485669242128E-002
  4.507359095923038E-003  9.104802482780752E-003  1.588932948618950E-003
  5.083053688127250E-003  6.371291162592154E-003
  -34.2771935996889       6.350657930193885E-003  6.350657930193885E-003
  6.350657930193885E-003  6.350657930193885E-003  6.350657930193885E-003
  6.350657930193885E-003  6.350657930193886E-003
   217.142647643864       1.715216073943992E-002  1.328441036336020E-002
  1.938226507940000E-003  4.456294331490146E-003  1.531326733761404E-003
  3.826990865664264E-003  4.753288062495382E-003
  -581.337267779216       1.727421076855030E-002  1.450141761378884E-002
  2.250270290582757E-003  8.287812229734454E-003  6.761851945884581E-003
  1.635023960421877E-003  6.102561624752566E-003
   450.263764286183       1.380756595476055E-002  8.479336779261786E-003
  2.424803534201708E-003  6.573301273809394E-003  6.129805618049433E-003
  6.395472065354619E-003  6.467102372063253E-003
   1067.52479640153       2.699686061857302E-002  7.499075263079738E-003
  6.234986935126160E-003  6.794391878376009E-003  1.806186118607648E-003
  4.928113022046536E-003  6.513159484751178E-003
  -110.517555551224       1.079756927042032E-002  1.077359107521047E-002
  2.055244309012595E-003  9.874058155599096E-003  1.913434350579873E-003
  9.241487742968686E-003  5.889795012165532E-003
   82.5354982542431       2.815572379307798E-002  1.836735524016026E-002
  5.320812051562843E-003  5.795822003875829E-003  1.564084611551138E-003
  3.116066218199846E-003  6.532742401886976E-003
  -1026.79919555003       1.368457109872177E-002  8.971450863601377E-003
  1.828360222845552E-003  7.564174631250377E-003  1.913457262231175E-003
  5.108124556890544E-003  5.050482898679342E-003
  -110.503632534104       9.041255390234627E-003  8.527047413743211E-003
  8.046632116133294E-003  8.497452614127821E-003  1.730628775745029E-003
  7.205631934694898E-003  6.352837080718946E-003
  -427.750811838804       1.474595407710863E-002  1.182741145673754E-002
  5.857791431665729E-003  6.509344045992464E-003  1.952251515121199E-003
  6.019229086668660E-003  6.538604350260355E-003
   851.092736781658       3.313853922945933E-002  8.717532973333920E-003
  2.336750408037640E-003  5.033782818980758E-003  4.196169080568147E-003
  5.005102058063171E-003  6.440455930950275E-003
  -344.567147736668       8.294842388985514E-003  6.305731620102646E-003
  1.320615516215510E-003  6.125196743319189E-003  5.983375124022144E-003
  4.773820984825669E-003  4.790439981982483E-003
  -191.578220792521       3.505031242347662E-002  1.042218192316135E-002
  6.073244247953226E-003  8.482768607907290E-003  2.297797109452442E-003
  1.670879836600504E-003  6.453732612915796E-003
  -189.957507363542       3.064955519376506E-002  9.503332238239712E-003
  2.147632138280972E-003  9.491842336703504E-003  5.133860861349017E-003
  2.318362728821969E-003  6.429926321997179E-003
  -175.007954006686       1.941740688977218E-002  9.290515977976749E-003
  2.193310429308635E-003  9.043139809087058E-003  2.487772416787000E-003
  8.012285292285129E-003  6.439758454876232E-003
  -589.732207434146       2.286033727892010E-002  7.650686850423150E-003
  1.865396403276100E-003  6.779700662694804E-003  5.557030046445276E-003
  5.443028572338075E-003  6.371494984238090E-003
  -2489.67487554874       2.781028619003682E-002  1.056619346469561E-002
  2.298393244798892E-003  8.991050891047946E-003  2.343492735373705E-003
  5.522636654369579E-003  6.544776424340536E-003
   337.892500200965       1.292902118710449E-002  1.178792475689818E-002
  1.771200346537025E-003  1.045755362113147E-002  3.614502014717719E-003
  7.186487634188831E-003  6.469603386479179E-003
   604.417764670191       9.741608178749226E-003  9.066485384885701E-003
  5.187114814783644E-003  6.803050203943822E-003  2.539058390320563E-003
  5.907606704977707E-003  6.002017222166679E-003
   1030.29527201127       2.971839221180599E-002  5.154588212429684E-003
  4.081211341343635E-003  4.430471356231864E-003  3.021046377170178E-003
  4.243766669310223E-003  5.733166207157202E-003
   107.366597306790       1.343702005500424E-002  1.142598750353653E-002
  3.056535565156864E-003  1.093383743194597E-002  1.529505311756013E-003
  9.113661176787564E-003  6.442787004550439E-003
   430.883088350351       1.856762032729022E-002  1.669958770947197E-002
  2.373505343427725E-003  6.160464711865044E-003  2.793330675979534E-003
  5.487149829532596E-003  6.411935460730979E-003
  -671.141910861410       1.147325760251688E-002  8.104560665308371E-003
  4.088585443651821E-003  7.613229876273205E-003  1.344782220780532E-003
  7.415226324301126E-003  5.538461003500307E-003
   38.4237495165027       3.382752362481894E-002  1.160172277917796E-002
  2.579079123392196E-003  5.775995828992748E-003  1.833130516184166E-003
  5.371888561280879E-003  6.213945426835201E-003
  -315.412878388987       1.238531794806048E-002  9.801757337233281E-003
  2.172955613578866E-003  9.642491027547514E-003  4.475255715682587E-003
  5.645119316948136E-003  6.328833900020956E-003
  -49.5603479786804       1.372006146127498E-002  1.287282951400049E-002
  1.803620516494644E-003  1.086615060734565E-002  9.369997232148935E-003
  1.960857713805939E-003  6.317900047199583E-003
  -55.5856369763478       1.639038448950705E-002  1.485863136935856E-002
  2.081335047016959E-003  8.324591655559634E-003  2.098712148163564E-003
  7.572699658851733E-003  6.374010128309471E-003
  -378.079258391496       2.619337497674281E-002  9.262362274613072E-003
  2.009001482375924E-003  8.906512198249394E-003  3.652361914197863E-003
  4.894844333523575E-003  6.531089566914183E-003
   1654.65662794635       1.668196083932953E-002  5.730565862165578E-003
  2.013972362331882E-003  5.513642838619479E-003  4.667260067990142E-003
  5.121312333155013E-003  5.420799376808883E-003
   2144.28269198730       1.644230866167334E-002  8.880554202395427E-003
  3.563611192079440E-003  6.691358502420203E-003  4.612104438832258E-003
  4.651603077745565E-003  6.489604202328507E-003
   217.111875537331       1.391463344357635E-002  1.361992353997967E-002
  3.526352541507665E-003  1.297994610141664E-002  4.695468557934695E-003
  1.721116931541250E-003  6.421291641214640E-003
  -35.3240161221639       2.405930672611894E-002  1.016520552502309E-002
  9.145939073658342E-003  1.011057079528398E-002  2.334628875001333E-003
  1.427720005093294E-003  6.499461239490545E-003
   645.753341411727       1.213783642640103E-002  9.842342254999028E-003
  5.433286768312054E-003  8.394644920005198E-003  6.751598293505335E-003
  1.298221012992107E-003  6.023422430173223E-003
   309.499177798961       3.058222286938777E-002  6.369021595756650E-003
  2.794821151460757E-003  6.234835377544100E-003  1.963842277093601E-003
  5.873599538251674E-003  5.827137778958249E-003
   698.870854579979       2.026688084810887E-002  1.219269865004378E-002
  2.276904733884184E-003  7.151212023986490E-003  2.960749123298686E-003
  6.232779301489732E-003  6.483095780685635E-003
   171.510460618946       6.550105500067104E-003  5.546762068854121E-003
  3.580595066723502E-003  4.824867024402120E-003  3.925610436711912E-003
  4.600258959758507E-003  4.739541294185886E-003
  -942.555380136233       9.464386821419877E-003  8.429360109537499E-003
  2.269995306972326E-003  6.881979854646969E-003  6.823285724609660E-003
  4.656580956250552E-003  5.838227670170251E-003
   249.943097124548       3.531488580541078E-002  1.604897488665412E-002
  3.091160354923040E-003  4.134730111443863E-003  2.867093894326731E-003
  3.760904222400721E-003  6.538096592482450E-003
   100.740389222986       2.459847031256976E-002  1.439230170550579E-002
  6.895512922905342E-003  6.954552977987838E-003  1.546227519242080E-003
  2.645052126844431E-003  6.411066734385402E-003
  -281.318177800702       1.209722453424585E-002  1.017234925773012E-002
  2.893083952560884E-003  9.468846922054528E-003  8.336417506723896E-003
  1.497708357027877E-003  5.897871521971346E-003
   712.094453888269       3.582236859252712E-002  6.328767119735379E-003
  2.313591027589781E-003  5.833309469661214E-003  4.454197672531847E-003
  3.927411627897983E-003  6.138917849470443E-003
   546.413668300575       1.421873784932866E-002  1.237037496347458E-002
  8.319238798241564E-003  9.205023587637176E-003  3.764085815928598E-003
  1.430838193335667E-003  6.458035202008688E-003
   328.990677664364       2.012554393189016E-002  1.831589174583364E-002
  2.726603769398531E-003  5.358255005181754E-003  4.623269189382934E-003
  2.995335932154995E-003  6.487877435179093E-003
   2114.51344406388       3.119122628252737E-002  9.589448046969640E-003
  3.838181215065598E-003  4.372933593430000E-003  3.080959373845612E-003
  4.178304259833805E-003  6.334831610958836E-003
  -748.442844269572       1.389222775193828E-002  1.238206983789743E-002
  1.761277239305638E-003  6.685916917947518E-003  2.763027323100695E-003
  6.562247351043416E-003  5.765433089797971E-003
   333.489330053955       2.425396860702887E-002  1.860717841963359E-002
  3.366631955780826E-003  6.245439304498323E-003  4.912325074059332E-003
  1.522307757521825E-003  6.434309109733869E-003
  -395.715312914103       9.275406944762496E-003  9.185088797377445E-003
  2.508500428410980E-003  8.704575710270623E-003  2.949581999674633E-003
  6.810616074142622E-003  5.782125299201802E-003
  -813.528056663763       2.997108776997795E-002  4.769464887565869E-003
  2.749907036887403E-003  3.497880616395463E-003  2.661310486983396E-003
  2.821063693856398E-003  4.666242077824015E-003
  -362.152889335859       3.567491104009279E-002  7.261501946243990E-003
  1.943131086011427E-003  6.584132676977330E-003  3.503352886780327E-003
  4.871004622763585E-003  6.195581527459122E-003
   1122.69744496556       8.290530092141516E-003  7.069465540951734E-003
  1.999871903004572E-003  7.017491293530471E-003  6.541532145927073E-003
  3.790140618517478E-003  5.226945329876977E-003
  -180.981324339136       2.200686284285216E-002  1.109098796314417E-002
  6.310001789311482E-003  1.076491431990356E-002  2.561940000510798E-003
  1.779095712012005E-003  6.502137007671196E-003
  -2573.82777444878       1.670316359455816E-002  1.325654868915995E-002
  2.353133483552346E-003  6.223143543970739E-003  4.033252459656246E-003
  4.685595630867641E-003  6.278910610166636E-003
   390.093691739477       3.692826032229050E-002  6.852478247699335E-003
  5.914527367476774E-003  6.256397115541054E-003  1.989595154516286E-003
  4.077313970876912E-003  6.507761418056209E-003
  -1430.54767731927       3.079853037514308E-002  8.457633948061495E-003
  5.433205852357389E-003  5.550502889338522E-003  1.775448379924884E-003
  4.682215659849263E-003  6.345820826916715E-003
   230.759584183750       2.811563681698308E-002  1.398884350879577E-002
  3.527118474463321E-003  7.681813384388197E-003  2.690552904918670E-003
  2.144100051176481E-003  6.282271288283350E-003
  -172.406004954815       1.443852869662496E-002  1.059304342363906E-002
  4.382271659793328E-003  4.553241802610930E-003  4.430902232927201E-003
  3.181987877957867E-003  5.919600506255244E-003
  -216.834670674694       9.346318788171706E-003  5.707173980462030E-003
  4.945042345015570E-003  5.669442033419164E-003  5.505421743482008E-003
  1.352885066772861E-003  4.725748322323797E-003
   737.284202398384       1.850587418541901E-002  1.022946020931101E-002
  2.365768409107100E-003  9.234523184436176E-003  4.233282140972167E-003
  2.587322896615781E-003  5.970529000546354E-003
  -664.927267270723       1.666166018435082E-002  1.297126591657583E-002
  2.390882938789417E-003  1.093097738228662E-002  1.826863521244210E-003
  6.619004935743493E-003  6.393462547896646E-003
  -58.8819251045083       1.598765273450354E-002  6.595493803881494E-003
  6.025280145826805E-003  6.475177192618723E-003  1.627693544594524E-003
  3.904763060544672E-003  5.448011830685254E-003
  -472.514821581557       3.415285598473661E-002  7.132763372877305E-003
  1.894471090631154E-003  5.204954027863104E-003  4.929749387931735E-003
  3.040908902926891E-003  5.746494507695457E-003
  -160.297585215090       1.575759171929152E-002  1.193518085527777E-002
  9.926386253417116E-003  1.055408583601454E-002  2.176301503007374E-003
  1.685822175590088E-003  6.454217215826855E-003
   267.870097425347       1.381009498129614E-002  1.033030450674485E-002
  4.338047579874584E-003  8.947539450325974E-003  1.529572704849602E-003
  7.670077343298560E-003  6.340345609145763E-003
   965.978421463987       2.896922374658639E-002  1.004217854104788E-002
  4.256849858805881E-003  4.588426740708118E-003  1.385078393075702E-003
  3.624785193882412E-003  5.527714364509592E-003
  -483.322378591708       1.575298534720188E-002  8.144531206717430E-003
  2.482811915862014E-003  7.627390158296989E-003  6.508299248968824E-003
  3.462193863761853E-003  6.162088621535596E-003
   96.6842363496965       1.076062835271745E-002  1.034667064903271E-002
  2.017050985895026E-003  1.001007776848778E-002  1.297198873428858E-003
  9.965558226689708E-003  5.544769068292130E-003
   651.537668415526       2.058108021857901E-002  8.039328876396972E-003
  3.376076080927027E-003  7.942861514793901E-003  1.613352059857999E-003
  2.216247225638136E-003  5.012688932584256E-003
  -460.735922753187       1.308435196230163E-002  1.004285767513309E-002
  7.235670207217390E-003  8.286321221138055E-003  4.000487858682630E-003
  2.418413078723371E-003  6.511518054263016E-003
   227.631085782423       1.852286645378278E-002  9.218977468599652E-003
  8.160985750010957E-003  9.086411689242622E-003  1.591849184159601E-003
  2.252910285036323E-003  5.973038296441236E-003
  -393.782586137181       2.797304291359586E-002  2.238072683974202E-002
  3.551025681879658E-003  4.604245442609264E-003  1.533297111505078E-003
  4.320424567695270E-003  6.385768258551967E-003
   153.779587826450       3.570130792431607E-002  1.539894279889089E-002
  3.178472263886081E-003  3.332645356474278E-003  2.580181147442569E-003
  2.239880667141293E-003  5.682109599604228E-003
   82.5669936733316       1.832390982662738E-002  9.438264256463628E-003
  3.363603808947917E-003  8.877891056275402E-003  1.578428166739519E-003
  6.729824506082041E-003  6.164183819880258E-003
  -104.915306840111       2.925141895374586E-002  2.690660594318333E-002
  3.834659309410685E-003  4.158549794548294E-003  2.248055176712963E-003
  2.155440144866245E-003  6.270992002209948E-003
   119.039972905481       1.326100322291573E-002  8.596859947387302E-003
  6.797330285834589E-003  7.188304772347306E-003  1.764168513662918E-003
  7.006470526703619E-003  6.402064946752036E-003
  -197.494565553264       2.365643537854812E-002  5.433993762752587E-003
  4.545520202520599E-003  5.166384010369673E-003  4.053605440333510E-003
  1.141110832205847E-003  4.907210294095225E-003
   268.998767211293       1.045817264734383E-002  9.665470703785499E-003
  6.704649566088258E-003  9.390400264759400E-003  4.834214301445764E-003
  1.354733592530113E-003  5.888253068371819E-003
   106.727372247080       2.614300575376900E-002  9.422882031297862E-003
  5.341148155357418E-003  6.160384689241310E-003  5.915024902764609E-003
  1.037204224335927E-003  6.064110374514000E-003
  -134.806244640772       8.631915805793889E-003  8.482299349671645E-003
  6.029420163835657E-003  8.186514807601613E-003  7.482764972805971E-003
  2.510388695549197E-003  6.387041594721990E-003
  -130.385272296738       1.652008186727504E-002  1.620440993052692E-002
  2.908719783887240E-003  1.103271541684604E-002  1.976524846173921E-003
  4.423650663124331E-003  6.495592969541963E-003
  -272.350867459774       1.338806460670555E-002  1.287785499645730E-002
  6.540048836512641E-003  7.797960776421971E-003  2.154394677093861E-003
  1.258296137593606E-003  5.364615290611502E-003
   98.4867339707841       1.385719491156658E-002  7.943067614049441E-003
  1.675391654560395E-003  7.607091006960624E-003  6.373569926122796E-003
  1.170140332288175E-003  4.676668014082304E-003
  -597.188589189813       1.339757670433594E-002  1.172930427738082E-002
  2.970628272169680E-003  8.288125294339503E-003  6.843121974391125E-003
  1.270315115870829E-003  5.681479948784214E-003
   9.82537323306538       9.342509587217666E-003  8.439764963945141E-003
  5.603749055850717E-003  8.309155606483688E-003  1.295064746434629E-003
  2.179248075839496E-003  4.669151201840744E-003
  -232.881100366147       3.677819208820596E-002  5.855365288127893E-003
  5.173133685079250E-003  5.772318170334639E-003  1.598350623901115E-003
  1.549826712758496E-003  5.016112349098065E-003
   96.4852201970654       1.451007941440086E-002  1.273928925349368E-002
  1.718875748763455E-003  1.046576951318727E-002  9.592508148222118E-003
  2.446110887437138E-003  6.536919838499940E-003
  -620.321518110779       1.047247751501097E-002  6.266071238101967E-003
  4.727257694348667E-003  6.256881992811265E-003  5.149326710904044E-003
  3.603211017730733E-003  5.746569873549403E-003
  -249.084840205459       2.431604811203485E-002  1.063421084511955E-002
  2.086614736612218E-003  9.141100820406801E-003  8.679622427721348E-003
  1.665921003495345E-003  6.439701118074570E-003
   505.653740305056       1.331312571793513E-002  9.522204273530606E-003
  1.903867136618273E-003  9.181355698513359E-003  3.754179772816475E-003
  8.553610424071037E-003  6.437307445555518E-003
  -1313.31022425188       2.730512142107266E-002  1.005533178281821E-002
  2.583477202995647E-003  9.460602924555342E-003  2.540889838183439E-003
  3.936187837914508E-003  6.374864178013639E-003
  -409.239725252831       9.953782385552955E-003  9.033236882336449E-003
  2.033853699188016E-003  8.580473334928689E-003  5.153487004739377E-003
  7.600042367737442E-003  6.281980961247303E-003
   116.227345786236       2.181891622575033E-002  1.858840298039316E-002
  3.284734263101905E-003  3.563286051046716E-003  2.825664878575948E-003
  1.041406201182302E-003  4.907509690881610E-003
   97.4499860599642       1.774236151736389E-002  1.146375942470155E-002
  3.375814173206334E-003  8.884244540420095E-003  8.871381079551719E-003
  1.267806438758243E-003  6.398285554970464E-003
  -618.194427828579       3.685356923189650E-002  1.069603070442833E-002
  3.770875159510956E-003  4.426689508531411E-003  2.801259083136647E-003
  1.103289889121108E-003  5.224495843705153E-003
  -593.251416032971       1.099460004197035E-002  1.090224607896672E-002
  4.105352530405629E-003  7.680324437034095E-003  3.499429435501965E-003
  3.756214369179082E-003  6.063110846019906E-003
   77.6713323780022       3.135276375061043E-002  6.401245886598675E-003
  4.093108037797237E-003  6.326125943297443E-003  4.673113957871095E-003
  2.329960056820744E-003  6.196042264832531E-003
  -473.702540912582       9.154641579130571E-003  7.640395280678712E-003
  4.074208683060940E-003  5.374127531330829E-003  1.531230949747260E-003
  4.907743770071613E-003  4.751584953678822E-003
   454.449337261005       2.312248050660269E-002  5.953139336138768E-003
  1.566259695823664E-003  5.721231585793477E-003  5.483542677773278E-003
  2.980480672830419E-003  5.216912483329000E-003
  -28.6380783727217       1.001607488101191E-002  8.521475474717967E-003
  1.674953512494680E-003  7.439021351463573E-003  4.536835411271953E-003
  5.538301414840878E-003  5.467768131145397E-003
   32.2491158529427       1.495278827734733E-002  1.159166439737457E-002
  2.149329432704918E-003  1.133120687528716E-002  7.839347947997644E-003
  1.726005403236703E-003  6.205758510707319E-003
   357.542512148072       3.645882039197348E-002  1.892130009252077E-002
  4.281484179644452E-003  4.376354004869476E-003  3.274050830536475E-003
  1.393533113163733E-003  6.238935766450481E-003
  -441.282927277539       1.999476943636027E-002  1.872790113381258E-002
  4.536838840174843E-003  6.393282154989251E-003  2.175055317611669E-003
  2.856636556848270E-003  6.380695281432675E-003
  -158.651285049665       1.411909764820695E-002  1.286412035444412E-002
  2.353708377252073E-003  1.273409127223567E-002  3.161327332060711E-003
  2.989038570007641E-003  6.098430875317139E-003
  -53.9792292718895       3.656558571775431E-002  7.071889046512720E-003
  2.709464629144061E-003  6.587021898147998E-003  1.935868037891368E-003
  2.598498787590190E-003  5.341088887352343E-003
  -142.174725894584       1.723964594627712E-002  1.598578011563800E-002
  5.441660437106840E-003  5.569390028887844E-003  1.261951666919873E-003
  4.354542819702789E-003  5.983625751635655E-003
   12.6562794694863       7.805463485432603E-003  6.871243463141848E-003
  2.094503437333379E-003  6.233998605921443E-003  5.324731813018351E-003
  2.850760995605925E-003  4.689106101565624E-003
   80.3858233981444       2.731432651229136E-002  7.974595081898002E-003
  1.976585294905586E-003  5.759821355335964E-003  3.286009667642434E-003
  1.334212151303630E-003  4.706733114398627E-003
  -458.111537625472       3.618657785095528E-002  6.014723075197522E-003
  4.578873783284199E-003  5.379106400939851E-003  1.727030453915871E-003
  4.560645069133141E-003  5.901010282853592E-003
   461.282147765139       1.400894187527775E-002  1.264726669801476E-002
  1.969680991484575E-003  6.502618674212196E-003  3.926004278172537E-003
  1.409895606538514E-003  4.821372126046767E-003
  -217.413786595161       1.243441799066412E-002  1.239135879182144E-002
  5.007425902757395E-003  5.555481534727348E-003  5.103206066044856E-003
  1.226908411917665E-003  5.471704652451921E-003
  -914.549618421847       1.427119814000060E-002  5.194495720147771E-003
  2.537300426954047E-003  5.098884335552644E-003  4.586047306123236E-003
  3.466668693685017E-003  4.979666886729892E-003
   136.608186299285       3.619265712500272E-002  1.183662160979176E-002
  2.481822414888096E-003  5.926495261969050E-003  5.909223240641668E-003
  1.690270267396101E-003  6.306918772925016E-003
   56.0815144813731       2.570213146555760E-002  2.438679432505047E-002
  3.633164972651829E-003  4.458373439347329E-003  4.290696420847067E-003
  1.543010581621180E-003  6.376470453356974E-003
  -671.536408498538       9.056489612531644E-003  7.042136639937488E-003
  3.247023032193268E-003  6.404772479078603E-003  3.937078603239171E-003
  5.627859213219124E-003  5.555141441261311E-003
   243.319083212179       1.393393911813815E-002  9.247309383631080E-003
  4.779482972958307E-003  9.079819131532106E-003  1.508353536661599E-003
  3.763040500736097E-003  5.626844436832219E-003
  -334.196562409339       9.820201898718135E-003  9.705382563633512E-003
  1.367021774839039E-003  8.286730403441109E-003  1.338886341939486E-003
  7.187629217725955E-003  4.671290208796212E-003
  -77.5735633752059       3.627766405375842E-002  6.584794894316650E-003
  1.756445424791321E-003  6.111175051568264E-003  5.861337746154563E-003
  1.838997380040596E-003  5.498612750380152E-003
  -774.109472928583       2.330372876238081E-002  5.324771588592475E-003
  3.874840125380303E-003  5.301395516983039E-003  1.689835177265487E-003
  5.103645759246639E-003  5.292764175424048E-003
  -739.654892581269       1.118873050804173E-002  1.086911445429628E-002
  2.482330370411364E-003  1.034265746548267E-002  1.374051303457616E-003
  4.964365083562592E-003  5.264885045228419E-003
   543.487674786891       2.997713538693013E-002  9.569089628889796E-003
  2.054017591638925E-003  6.947847312132084E-003  6.230157508475615E-003
  2.835128728638883E-003  6.454528125607045E-003
  -277.929259116216       9.940480313076296E-003  8.301982411035544E-003
  7.294167736311499E-003  7.775893865757374E-003  1.385376057293436E-003
  4.929362943907402E-003  5.633508497579963E-003
   447.624473485468       1.330097729648849E-002  1.319669758350359E-002
  4.125845667778893E-003  4.525085995900052E-003  1.420350977416429E-003
  2.259845830798040E-003  4.680876538912764E-003
   96.3276357598585       9.829277772626840E-003  7.383416759863664E-003
  5.407211810123508E-003  7.071613015824089E-003  6.544255051568331E-003
  1.510683713617100E-003  5.491834453242667E-003
   104.504391679755       2.271233759831176E-002  2.217939500613593E-002
  4.707528828348905E-003  5.693002815404235E-003  1.494496385306032E-003
  2.786388642574664E-003  6.189379036181396E-003
   128.855370234405       2.151326106401219E-002  1.851739140577964E-002
  6.288902416805900E-003  6.583668613842989E-003  2.317776278054625E-003
  1.529737230190664E-003  6.230212652464449E-003
   123.583413729447       1.099595536900899E-002  9.583094636486085E-003
  3.413765993527129E-003  9.235118751106412E-003  5.110648990676939E-003
  1.355988555867571E-003  5.333649949000425E-003
  -87.8810483748908       2.246111657128065E-002  7.339278252061634E-003
  6.444281240157990E-003  6.917541495448807E-003  2.195165859520714E-003
  9.181419859884056E-004  4.955620302533702E-003
  -223.372063170392       2.689484590393703E-002  9.169598530103226E-003
  7.025820777874471E-003  7.205377158413812E-003  1.668355363346576E-003
  2.922371689133675E-003  6.271905847600351E-003
   286.200192086547       1.227945301918194E-002  9.825658085686641E-003
  7.779627601210084E-003  8.189073983369497E-003  1.352952043893287E-003
  1.415841339979210E-003  4.950760045803653E-003
  -777.488047359344       2.880469725360893E-002  1.228019256276441E-002
  3.121957052217116E-003  3.339583761716396E-003  1.116771625992098E-003
  2.396787177552036E-003  4.631591697989086E-003
   36.9449647878179       6.314232276952826E-003  5.884458717507408E-003
  4.804675353605436E-003  4.974532273728224E-003  3.981122614102406E-003
  2.979167604344522E-003  4.681919881272353E-003
  -575.479138800704       2.255125062753914E-002  2.016964009343604E-002
  2.740777180344346E-003  3.125136738528112E-003  3.098425573376701E-003
  1.922979166328185E-003  5.340983016843968E-003
   310.278124051994       3.459757745607923E-002  9.194025339748429E-003
  2.895166804566573E-003  7.940462593253086E-003  7.299954471899989E-003
  1.260184410324205E-003  6.377309668957235E-003
  -42.8819671486715       1.217536059064869E-002  9.048479623371642E-003
  1.335279773012136E-003  8.750557632975815E-003  3.030828355210694E-003
  3.129507765432702E-003  4.798628584358734E-003
   327.140470434657       1.361397397187493E-002  1.272678032302554E-002
  2.627088840027502E-003  8.394609738371948E-003  1.350738372228455E-003
  7.673742522689834E-003  5.838386822788323E-003
  -113.965407338565       1.937049557174619E-002  6.024972771734658E-003
  1.297013780158763E-003  5.733667346811211E-003  2.521365193282854E-003
  4.630564397020033E-003  4.651829239235365E-003
   4.94904485677002       1.455509304264594E-002  1.285925816990623E-002
  1.967350180219481E-003  9.680324908063602E-003  7.460392529896370E-003
  2.884020356938665E-003  6.518191028791000E-003
   457.112028646376       3.376443295179263E-002  6.769212112566105E-003
  3.958216742205296E-003  6.100205052272731E-003  1.685576379489903E-003
  5.550737157857952E-003  6.102251666410920E-003
   243.176622197174       3.001453708151022E-002  7.603743410717840E-003
  2.420879617079685E-003  6.873732005544103E-003  3.380467366492726E-003
  5.785523479503710E-003  6.483468175451337E-003
   13.1727775720123       3.624798649958267E-002  7.302003959512945E-003
  6.553130390198426E-003  6.837327977805335E-003  4.994581601374581E-003
  9.374598768504133E-004  6.176638194451150E-003
   107.050750986984       1.284854881866252E-002  9.957354251571921E-003
  6.879173078149219E-003  9.383176867128140E-003  1.708580774498117E-003
  5.067160920064335E-003  6.442395726397532E-003
  -22.2262467293939       2.250491044189294E-002  1.849618566502930E-002
  2.794246000916954E-003  3.441065642990724E-003  1.344329113010886E-003
  2.542428198462220E-003  4.890409505127576E-003
  -50.3195951916322       1.388628455287776E-002  1.348433605072878E-002
  3.182009515997442E-003  5.806086833209875E-003  1.132525532985957E-003
  5.718463497083780E-003  5.309512700100076E-003
  -401.036762797662       3.276240209113571E-002  1.146079971017806E-002
  6.493244637507367E-003  6.642348894266422E-003  3.147876384953006E-003
  1.118162457819471E-003  6.203680850846303E-003
  -1065.78637658619       2.970479430878709E-002  1.219427366459475E-002
  2.756711883353508E-003  4.519836562132590E-003  3.791148185638047E-003
  3.175330697968340E-003  6.154263018674520E-003
  -8.97574189577293       2.044809012315960E-002  1.001504488639573E-002
  7.611362554305576E-003  9.079701911505282E-003  3.347536597255706E-003
  1.203654870692555E-003  6.204086252950747E-003
   471.848070234343       2.853853571872419E-002  1.661818671181167E-002
  3.397241439005906E-003  4.378005686550514E-003  4.258673591659297E-003
  1.131185616808104E-003  5.691206981338018E-003
   51.7306431750941       3.062095809752407E-002  9.782376326476605E-003
  3.919627324586567E-003  9.368122297425134E-003  2.322969870929335E-003
  2.531360213935244E-003  6.335676578024945E-003
  -348.477643849299       2.760967403211217E-002  1.490783950665276E-002
  4.760872391794004E-003  4.801060209208913E-003  1.434791135569199E-003
  1.902265096058140E-003  5.431584840922600E-003
   1490.59558928557       1.623489619621486E-002  1.264553611369609E-002
  1.885515089585662E-003  5.609783806536710E-003  4.468043301636973E-003
  3.497487934674446E-003  5.689918986529778E-003
   174.411358970185       3.051704703947154E-002  2.212756226311300E-002
  3.305415578890228E-003  3.883428200440090E-003  2.410747841906132E-003
  3.231804562162897E-003  6.381445297468646E-003
  -97.4806315399278       1.163467205046352E-002  9.681577146063141E-003
  2.464529194639705E-003  8.367408218918434E-003  3.837348900476382E-003
  1.181550879519583E-003  4.681857051466326E-003
  -524.124949792080       1.058444458818454E-002  8.647676634796445E-003
  1.240485646928059E-003  7.760108287611862E-003  7.344986487891319E-003
  2.337291122036753E-003  4.973038351884201E-003
  -71.7468406675318       2.454966796444765E-002  8.987507399206337E-003
  2.945375542587316E-003  3.839328578623790E-003  1.152222121496395E-003
  3.640343725434110E-003  4.676919632335731E-003
   29.2936974604774       4.629629626746485E-003  4.629629626746485E-003
  4.629629626746485E-003  4.629629626746485E-003  4.629629626746485E-003
  4.629629626746485E-003  4.629629626746485E-003
   54.7637339234518       3.685221849760942E-002  6.347973434926588E-003
  2.178864946592135E-003  6.309713420085429E-003  1.815755814896918E-003
  6.128580961364137E-003  5.740627176828563E-003
  -162.572240174820       9.770042059234988E-003  8.024657926287980E-003
  2.648730290243371E-003  7.276759212432838E-003  7.258466702183683E-003
  1.295329655212262E-003  4.921384724396044E-003
   1444.07627038107       3.328363379329185E-002  5.841040903699677E-003
  1.944048006663484E-003  3.527949481953264E-003  3.376750482036388E-003
  3.119056621025055E-003  4.911853733425497E-003
  -609.587828975489       3.621184852827852E-002  6.199020863964171E-003
  1.746075745835546E-003  3.985338995472416E-003  2.869513018789537E-003
  2.304504865477455E-003  4.666751349442715E-003
  -249.113679684167       1.976382802681879E-002  1.947764789929113E-002
  4.482102233882430E-003  7.124163332016897E-003  3.028959573258096E-003
  1.566747759027189E-003  6.227579691310340E-003
   39.0652804886475       2.719564893320442E-002  8.055062851217468E-003
  4.473700954774507E-003  8.022689919155222E-003  7.705961663360945E-003
  1.105458032974838E-003  6.372659832370287E-003
   889.630279816048       3.184251850551973E-002  1.515919706625272E-002
  2.855454626510101E-003  4.423486268707083E-003  1.688852044747044E-003
  4.260227218808931E-003  5.938699089838815E-003
  -163.395832248689       3.698678979044921E-002  6.761591831913342E-003
  4.966506931230246E-003  5.221219567348336E-003  3.195927722370223E-003
  2.742597284145783E-003  6.200779154125194E-003
   359.977157666945       1.399289232278915E-002  1.397428988747036E-002
  3.088587811513180E-003  1.002608096698548E-002  2.681199086481055E-003
  1.799719337130192E-003  5.549796275588278E-003
  -288.525229891654       1.656016391197983E-002  1.488050474017970E-002
  3.861917187217675E-003  4.022997914833216E-003  1.041119499751858E-003
  3.803974660205423E-003  4.975028148535118E-003
   197.970950442347       1.550288020348750E-002  9.997267886285898E-003
  4.777824988646637E-003  9.910866005624000E-003  1.734830686299405E-003
  1.757238904906187E-003  5.308281081600520E-003
   578.359255303501       1.421757234918759E-002  1.171747138973437E-002
  1.704383205954892E-003  8.239674376201730E-003  2.775955119008295E-003
  8.222536107668052E-003  6.136571691184704E-003
   688.632326489146       8.771056118328074E-003  7.155978893571590E-003
  5.596749892210942E-003  6.227545668827792E-003  1.581718159293959E-003
  6.133022798264835E-003  5.261742291725460E-003
  -220.481591749876       2.253143236470890E-002  5.801450590946689E-003
  5.093168468523644E-003  5.514949529547982E-003  2.832258217936944E-003
  4.988441283835333E-003  6.106965252625197E-003
   417.323584596457       1.654717519235209E-002  1.108189346173943E-002
  1.768509124839555E-003  8.645434522047944E-003  8.493307137991554E-003
  1.561310585517266E-003  5.777185998575460E-003
  -138.932710766542       1.969900007108074E-002  1.965307498114616E-002
  2.616868774856614E-003  6.012050341714911E-003  2.798382069148753E-003
  3.082228356744317E-003  6.119865036170857E-003
  -294.526809685025       1.935488961227350E-002  1.066499632983450E-002
  3.858219150337487E-003  1.015385958822301E-002  4.740641781111180E-003
  1.969162445201921E-003  6.501017820768240E-003
   121.022852070640       1.963736101657652E-002  7.139206155357755E-003
  5.318060094498052E-003  7.061239453292352E-003  4.913229579823499E-003
  2.829939839169614E-003  6.467730491181924E-003
   481.519468838185       3.678026539188705E-002  5.525583394184576E-003
  2.764661071400052E-003  4.590084096995455E-003  1.573125545741693E-003
  4.417560178620318E-003  5.115643037380950E-003
  -192.013516201467       2.808336884640136E-002  7.557854976922195E-003
  4.547163459842274E-003  7.112582864920656E-003  1.726256745579754E-003
  4.286913449342784E-003  6.085705909089790E-003
   31.8114187441722       1.226288379362012E-002  1.226070602456390E-002
  1.846269714997661E-003  1.217403412827321E-002  2.488232247234737E-003
  5.146092355207565E-003  5.925173073499546E-003
   23.4730952234506       1.213211123887745E-002  1.061030945922771E-002
  2.036776032406171E-003  1.054914816929542E-002  2.988154488162078E-003
  1.721912745386695E-003  4.922736029276788E-003
   127.625069019411       1.184644404608495E-002  1.163546479509318E-002
  9.012902715431205E-003  1.121311748487353E-002  1.931809837661043E-003
  2.482835944681302E-003  6.370094369455471E-003
  -61.1990678231803       1.411267878061853E-002  1.257127402462959E-002
  6.960146477536061E-003  1.156716792073658E-002  3.211282612858917E-003
  1.517430510398868E-003  6.413625316819735E-003
   534.944020087648       1.485464112878344E-002  9.348309897352195E-003
  2.988917972354392E-003  7.673549744501214E-003  2.851298819099698E-003
  6.931002018198743E-003  6.307017784886289E-003
   533.335865383913       1.366374417768725E-002  1.360801240253393E-002
  1.897658449713905E-003  9.872364942375480E-003  5.903678648100805E-003
  1.870760375526313E-003  5.810195648694020E-003
  -318.094045844532       2.056976101324814E-002  9.741852558436149E-003
  2.296326089379206E-003  9.564779657593664E-003  2.004529110300279E-003
  3.742356204916186E-003  5.663994238944064E-003
  -294.107509144083       1.249269800875811E-002  9.651584132183840E-003
  1.570066489694583E-003  8.546618772650264E-003  3.773285626849716E-003
  7.945947773987515E-003  6.039098332702937E-003
   661.883279451273       1.052520993231198E-002  9.535727933620295E-003
  1.826969679858380E-003  9.513468777444698E-003  1.530030486736292E-003
  4.078532269126496E-003  4.707711139841524E-003
  -55.1687682823197       2.126472871705163E-002  2.072939528421824E-002
  4.439662235537578E-003  4.487562410587701E-003  1.880726190822903E-003
  1.922104143358392E-003  5.627103456560707E-003
   590.902426827062       2.134361826051688E-002  1.035689640163412E-002
  2.332076384399808E-003  3.155526995160695E-003  2.710660913777159E-003
  2.248896159966740E-003  4.635104081665157E-003
   542.725888849689       2.168480197230407E-002  6.580564342110019E-003
  1.563869608543828E-003  5.858434888388678E-003  1.881475499595914E-003
  5.816441103535076E-003  4.927115862778357E-003
   427.899515364117       1.936264966733000E-002  1.799719812214263E-002
  5.090029201786291E-003  5.362734655329858E-003  4.569767147698908E-003
  1.485071210782924E-003  6.333633607600645E-003
   149.787012543723       2.601083051743415E-002  2.450130904861191E-002
  3.328277409026475E-003  3.349390130566482E-003  1.817295729685176E-003
  2.037804154729117E-003  5.453635840135047E-003
   979.985039804237       1.527426596022042E-002  1.290436608340630E-002
  4.725226046110895E-003  8.074925119686483E-003  7.136990142303855E-003
  1.316053713008048E-003  6.429459594096625E-003
  -1337.30317935007       1.648741235572947E-002  1.405709050752009E-002
  2.577289627202417E-003  6.440181239553122E-003  6.022687348522969E-003
  3.047779135637727E-003  6.429055542108333E-003
   960.198920829121       1.386155261977678E-002  1.370401367274544E-002
  2.006889459515489E-003  8.851019882972865E-003  2.714058450144869E-003
  4.867947883005636E-003  5.954659385702180E-003
  -990.279174384545       1.597994804072524E-002  1.421627151024147E-002
  2.482593702367087E-003  8.760498849952359E-003  8.288078423518180E-003
  1.690170193944187E-003  6.407618424544488E-003
  -108.643844995788       1.337302525807101E-002  1.253786243332698E-002
  4.832421071650101E-003  1.191902806213763E-002  1.754565351759412E-003
  2.305809029315305E-003  5.825170080763865E-003
  -1371.42785831689       3.052794678879528E-002  7.621692171365128E-003
  3.679593283952697E-003  4.931470280455911E-003  4.400100401411648E-003
  4.224081879233974E-003  6.543147220997129E-003
  -54.0724294767878       3.124446952840457E-002  5.323026228258640E-003
  2.472528987344681E-003  5.069773411619444E-003  4.667157934956848E-003
  1.208170275689697E-003  4.768411476125761E-003
   50.7193799620149       8.977873479749527E-003  8.771360883162419E-003
  1.418265014270694E-003  5.591668482809880E-003  4.562506710213626E-003
  5.437323813105029E-003  4.992920640250978E-003
   336.314271963221       1.657245042730479E-002  8.384084643985360E-003
  2.251223963951194E-003  8.370624088099392E-003  7.754070484383081E-003
  1.056055969454369E-003  5.270752225856695E-003
  -387.715859912385       1.644836701310532E-002  1.320853653672409E-002
  6.153360534979111E-003  6.908765129824728E-003  5.710170566108121E-003
  1.270260363878237E-003  6.372923198051578E-003
   366.170864878899       1.071449018999464E-002  7.469434535713126E-003
  4.212784859110060E-003  6.632473179715023E-003  2.618283792704849E-003
  3.966963325043834E-003  5.341499029786717E-003
   370.507631019333       1.586792533793300E-002  1.271757333222019E-002
  3.565443486181141E-003  5.491094375365211E-003  2.725569469899933E-003
  5.467096449397176E-003  6.237134976023909E-003
  -209.101883080335       9.235434092000779E-003  8.462167913093311E-003
  6.386954585948672E-003  7.078135834452530E-003  2.701854171861522E-003
  1.031565119097646E-003  4.629687787237476E-003
  -788.318986129358       1.810794865244799E-002  8.097144334742030E-003
  1.787451743329140E-003  5.586238288490815E-003  5.478139356025168E-003
  4.380009631166415E-003  5.722825582695473E-003
   180.962271984157       2.273345588704189E-002  7.056562204660598E-003
  6.226946205411399E-003  6.269802180731347E-003  5.942456494781668E-003
  1.080321881291094E-003  5.853080024139984E-003
   879.587106838414       1.061605945201593E-002  9.017411744689369E-003
  3.011618480705416E-003  8.168246442171543E-003  1.207672915561888E-003
  6.100509149430180E-003  5.088013320066404E-003
   205.954599436554       1.430376892584348E-002  1.396379032920796E-002
  3.019099522554668E-003  3.282429874717413E-003  3.016986062250001E-003
  2.817314464518382E-003  5.062004807509623E-003
   6.28230549847663       1.677320435846944E-002  8.528131315016590E-003
  5.226807439328116E-003  8.265741684039180E-003  7.957390219166163E-003
  1.289438452902661E-003  6.314804648056459E-003
   102.675015936006       2.215168131578499E-002  2.208269740133760E-002
  2.905208988700290E-003  4.188239966438446E-003  1.704200819781959E-003
  3.550714605022411E-003  5.746684856363456E-003
  -113.656381733755       1.085792323313394E-002  1.075469553108469E-002
  5.708388917743280E-003  5.950648326340043E-003  1.066242146103564E-003
  3.587273015240041E-003  4.975543188011287E-003
  -1148.48811538952       3.646320363367460E-002  6.597324875389297E-003
  2.161529549726400E-003  4.161198049729618E-003  3.537478500759147E-003
  4.050230389453584E-003  5.604832423276103E-003
  -136.901765684211       2.202820023835911E-002  9.039526044546107E-003
  1.724844999030309E-003  5.007896486584153E-003  4.895802904042107E-003
  1.792956156937483E-003  4.971498142204718E-003
  -2195.54045125857       2.546689654426379E-002  1.628029623683036E-002
  3.386901611598799E-003  4.183537157432402E-003  2.496144068800512E-003
  4.039274643902942E-003  6.243473339874468E-003
  -318.161859661452       3.351113090580844E-002  7.669507907749308E-003
  3.342946346955475E-003  7.015020346967978E-003  2.568038637993921E-003
  1.241077062989371E-003  5.175105463506410E-003
  -103.892202895484       2.182735311864553E-002  6.946574626222647E-003
  2.620175053842383E-003  6.658980497506090E-003  6.449320212073621E-003
  8.723373658990751E-004  4.959653937466901E-003
   609.565458345576       3.641329519059477E-002  6.945123424600868E-003
  4.116829956685436E-003  6.766474890694374E-003  3.413820708718571E-003
  8.871468020744465E-004  5.266437391806179E-003
   551.415844031978       1.090117322153018E-002  7.948774897108246E-003
  4.652587042667313E-003  7.276285302538420E-003  3.676846484360972E-003
  1.124169911961968E-003  4.793074580581333E-003
   672.306761959589       3.020274888859078E-002  1.534606665431874E-002
  2.973214543921103E-003  3.235772605811744E-003  2.174932045889484E-003
  1.398029871933076E-003  4.883167891689885E-003
   146.707532526076       2.442563742333869E-002  1.268779042978483E-002
  4.006151707988313E-003  4.594797894764873E-003  4.275307303265423E-003
  2.901882439173963E-003  6.431498061865366E-003
   565.477719141277       1.192198741938818E-002  6.878381824188161E-003
  2.678550935105579E-003  6.705191905295698E-003  2.495416139921914E-003
  6.515632203742763E-003  5.368763422103573E-003
   155.015889999315       1.588643306507580E-002  1.295865701485272E-002
  2.952548430798833E-003  5.839644984340186E-003  1.704693014668934E-003
  1.674004165981627E-003  4.651525762816415E-003
  -394.111187640123       8.220429000939567E-003  6.090266943497888E-003
  1.963696138017638E-003  5.931119429109300E-003  3.144120156498768E-003
  5.825545896298061E-003  4.692773446553707E-003
   82.0409017375436       1.006665078341685E-002  9.276024059505748E-003
  1.417986486008448E-003  8.816158566406915E-003  1.951675195471163E-003
  8.779543243758755E-003  5.210102928881397E-003
  -442.052563399817       1.552923441897277E-002  1.330696921515317E-002
  5.468638050674659E-003  1.041673595851217E-002  1.935072922579103E-003
  3.063757531757857E-003  6.416506328488781E-003
  -309.715286637196       1.421517599740538E-002  1.089886412445323E-002
  5.615347367911675E-003  6.978036301048012E-003  5.376225518113635E-003
  2.293547998547800E-003  6.491894303617114E-003
   343.336354636504       1.046532649558863E-002  1.035024566377689E-002
  6.539398528455316E-003  6.613714107742786E-003  2.303298559572696E-003
  1.804547224277117E-003  5.186816197920733E-003
  -470.168145142472       2.549912173669592E-002  1.169177255756039E-002
  3.983948421534368E-003  6.598645173607420E-003  3.472931354928648E-003
  1.154865741701731E-003  5.617808879794681E-003
   212.013164919156       1.048837438661156E-002  7.926122361489506E-003
  1.412536963104543E-003  7.796390845803978E-003  6.248663152160367E-003
  4.004666799425544E-003  5.329289504157404E-003
  -112.233065753799       3.294664537153343E-002  7.654199436276770E-003
  7.040377184260002E-003  7.360872562465019E-003  2.540877240317090E-003
  2.016420755275980E-003  6.372358107339954E-003
  -4042.49219372991       1.477829219430256E-002  1.006485874983815E-002
  2.388777921073837E-003  7.209934731149400E-003  4.860919450168954E-003
  5.917060000360771E-003  6.474813150559985E-003
   355.449400404669       1.943708351547661E-002  1.478393507450722E-002
  2.205062978848294E-003  9.340515024941650E-003  4.835296720938293E-003
  2.692532049223472E-003  6.523282149423979E-003
   3638.94131043235       1.449233602509177E-002  1.178995749082028E-002
  1.803744599971463E-003  8.113668703094323E-003  4.789947361877872E-003
  6.015602619223110E-003  6.450729114306118E-003
   1457.97644269637       2.057758340962826E-002  1.322147226898864E-002
  3.128932928521293E-003  8.938330294047558E-003  1.730389984578312E-003
  4.944547568963910E-003  6.342584068387522E-003
  -208.029242164751       3.325334195180703E-002  6.198250259956214E-003
  4.405142144716778E-003  6.132605651631581E-003  5.600693767976714E-003
  8.033722602758895E-004  5.409344884542222E-003
   65.1161966083627       3.502712587527711E-002  8.119516757675405E-003
  6.676911717999300E-003  6.950132999699022E-003  1.920113704490395E-003
  1.253064741951026E-003  5.627307516398982E-003
   765.223898118392       1.272384268897669E-002  5.020998349158031E-003
  4.054866336859181E-003  4.786324375070016E-003  2.659788093434321E-003
  3.092381406625066E-003  4.656802883891301E-003
  -20.2062400430791       1.644061048011193E-002  5.349769927064808E-003
  4.802937904071436E-003  5.067569244038709E-003  5.035030767532445E-003
  4.328975199981842E-003  6.000090797914534E-003
  -552.937405600654       1.434568583405102E-002  1.358067880680648E-002
  1.890983342350344E-003  3.428487058578244E-003  3.333241516558461E-003
  2.345421865439328E-003  4.631839057550142E-003
  -1249.94235551545       1.474201578570809E-002  8.247982798469557E-003
  4.381139042713389E-003  4.426678867239749E-003  2.487888949453825E-003
  2.617949364036845E-003  4.985709662789824E-003
   490.728139496252       1.886310829367419E-002  1.067957231887949E-002
  6.143966235998854E-003  8.902514549972025E-003  3.626087270127430E-003
  1.692083490902661E-003  6.382607114789223E-003
   513.962731239907       2.331504337357903E-002  1.113840703693736E-002
  4.306095978250941E-003  4.646991692366785E-003  2.031491907455919E-003
  1.071688613524360E-003  4.738051436742065E-003
  -533.394924135811       9.106823348187149E-003  8.846534350255718E-003
  1.230714732713836E-003  7.758718852716438E-003  4.028122907843245E-003
  4.194610880899930E-003  4.848941909096701E-003
  -557.220786697999       2.161880860104951E-002  1.607295252230692E-002
  2.646506073321393E-003  6.281211852219686E-003  1.641650598549530E-003
  5.401760237597295E-003  6.094105447840569E-003
   275.413057718704       2.024180734228932E-002  1.298344167903196E-002
  2.892405238563908E-003  9.048695778718406E-003  5.730088703694571E-003
  1.760471136486862E-003  6.410310751019889E-003
   180.884438453960       3.131254280943366E-002  5.837114902712324E-003
  4.117390344016566E-003  4.210679489261741E-003  1.250150241283403E-003
  2.490829163294195E-003  4.631263516277553E-003
   17.3415290530229       2.998398432429794E-002  1.032220896351211E-002
  3.463226918297181E-003  9.747118431359898E-003  5.109730533136496E-003
  1.393616405487701E-003  6.485250233851370E-003
  -308.550357193393       3.089564057178690E-002  7.397746156741007E-003
  1.812749337560613E-003  7.194671859420075E-003  4.133566984004781E-003
  1.775416080834412E-003  5.288450179155764E-003
   227.039798153687       3.701136749668237E-002  6.519724426711605E-003
  3.504053080479467E-003  5.483725368704839E-003  4.408888599558325E-003
  1.684390615616214E-003  5.703793323414791E-003
   105.833660762529       5.694241985288402E-003  5.694241985288402E-003
  5.694241985288402E-003  5.694241985288402E-003  5.694241985288402E-003
  5.694241985288402E-003  5.694241985288403E-003
   695.229846349458       1.302196173867844E-002  9.584987325212469E-003
  4.728579650499860E-003  5.242811742655397E-003  5.058379105730851E-003
  9.515763751295764E-004  4.960243454981876E-003
   338.842670198687       2.703961612547122E-002  8.813187797087734E-003
  2.271265058231387E-003  8.196930926257765E-003  6.089550659322296E-003
  1.311828690918323E-003  5.731291560916278E-003
  -222.688640187065       3.596189438889123E-002  6.396895424353596E-003
  1.804652817630751E-003  6.283555916494900E-003  2.040607296856576E-003
  4.872579921682979E-003  5.440701439467150E-003
   475.236995464552       1.403206112888183E-002  1.099667082217178E-002
  6.950768974739840E-003  7.351525587465330E-003  1.448989972882760E-003
  4.955832382769725E-003  6.196728969715601E-003
   218.384858502451       1.680074604202313E-002  1.394127023269031E-002
  3.995503264335449E-003  1.208333959125377E-002  2.124273677557600E-003
  2.654047617432739E-003  6.320499873169766E-003
  -387.516520339961       2.159127269024088E-002  7.167416999637500E-003
  6.508550312671221E-003  6.821194530013559E-003  1.500484991126594E-003
  1.817346589317230E-003  5.153581779745249E-003
   141.718307107033       8.935377796184155E-003  6.946677769215303E-003
  6.522190524562261E-003  6.935889170117595E-003  4.278352226018045E-003
  2.744204245804879E-003  5.662563839628098E-003
   165.613352574884       1.352363233421771E-002  1.331878656668395E-002
  4.819854921658422E-003  6.447468783459256E-003  1.432302079521741E-003
  1.527551422665414E-003  4.801039528896191E-003
   109.537405226443       3.662693061230170E-002  7.998906764519368E-003
  2.770934028745488E-003  3.935667710956999E-003  3.628868104575980E-003
  8.587628199453379E-004  4.638241576564204E-003
   159.072532932824       1.123808633990680E-002  1.079356870023379E-002
  5.663420818725161E-003  1.013134609515298E-002  3.100796797908028E-003
  1.388063986411361E-003  5.572897222639653E-003
  -509.226239453409       1.093298268695393E-002  9.197759546234427E-003
  2.463722608606320E-003  8.741975573557818E-003  2.596525851828448E-003
  8.398505975420481E-003  6.012237563800549E-003
   351.301019034597       3.417062189055518E-002  5.779852564397818E-003
  2.800971847122207E-003  5.651772062601272E-003  1.662274709823576E-003
  2.000993939004742E-003  4.671990302390770E-003
   10.3389011911575       1.557183294701333E-002  1.257220533050319E-002
  9.119730921514949E-003  1.003727940405504E-002  1.702524956568421E-003
  2.398689608873115E-003  6.467495422677032E-003
  -2431.28364079376       2.873465948237715E-002  1.286406056508242E-002
  2.525389806495232E-003  3.604619243157256E-003  2.969529698004453E-003
  3.529379044937326E-003  5.726549087439705E-003
   584.927461232873       2.970339316245708E-002  8.567152775933565E-003
  7.043160823499633E-003  7.655507187977881E-003  2.473269929634760E-003
  1.244803428848745E-003  5.901459174255017E-003
  -221.673661629753       3.355683459859695E-002  1.857819397543966E-002
  3.681124478788183E-003  5.258917058405624E-003  4.655716448062829E-003
  1.400293235994858E-003  6.546027162456335E-003
  -323.233403533381       1.204034099292148E-002  1.153068029348042E-002
  7.485417232253025E-003  8.326349011145245E-003  1.415122008481710E-003
  2.754100247529608E-003  5.684029568250964E-003
  -799.171000357525       3.601893409074159E-002  1.304309565441418E-002
  2.953334775753686E-003  5.746818581065082E-003  2.153915504984104E-003
  4.496110144039485E-003  6.525586504550175E-003
  -538.241803786259       1.153991760489064E-002  1.120181776740271E-002
  4.565448502129325E-003  8.773828953959194E-003  1.375612804692952E-003
  7.216039901946197E-003  6.097612566722027E-003
  -299.791775769774       1.547506580002036E-002  7.442949005392972E-003
  3.188154453642892E-003  4.480523632299922E-003  3.980319307603683E-003
  1.513716791402147E-003  4.634839531570053E-003
   778.478566538614       1.396163518930126E-002  1.332692462850062E-002
  2.397666231027605E-003  1.066333840802350E-002  1.660998944399938E-003
  6.407988971746100E-003  6.082375242045187E-003
  -58.2974212824033       1.367658771371844E-002  1.135441691927906E-002
  3.890062707390822E-003  1.128917300967048E-002  2.278419221199575E-003
  4.045726692418036E-003  6.305679842532423E-003
   73.1526675127631       3.194073290306590E-002  8.044703239035528E-003
  3.004082008356038E-003  3.256688313961675E-003  2.790618220749134E-003
  1.645298626811875E-003  4.753877732292165E-003
   1010.83975880270       1.322523712054262E-002  1.318576747417908E-002
  2.433088539771448E-003  7.529085936300684E-003  7.171353685800796E-003
  2.029200617160513E-003  5.996380675632756E-003
  -677.515078957805       1.101939708971150E-002  6.994112158567743E-003
  5.258137785399609E-003  6.740841590440808E-003  2.758081385534101E-003
  5.787923562104055E-003  5.932818498680686E-003
   44.8144358985579       8.079521558075333E-003  7.714927989133051E-003
  4.543299826981021E-003  7.321997498209542E-003  4.069196594926404E-003
  6.731025783215548E-003  6.199900746165115E-003
   479.189478709945       1.705799295101870E-002  1.635507814062226E-002
  3.824071886346824E-003  6.812569756418621E-003  1.890231596624858E-003
  5.429812176988692E-003  6.488130326449410E-003
   232.603112110810       3.509285625381443E-002  9.687828496269198E-003
  5.192986914455798E-003  6.001618943524299E-003  1.620985251609551E-003
  3.525097951257843E-003  6.266333571100562E-003
  -620.279283801182       2.576809691500542E-002  1.419898357910275E-002
  2.901205058366131E-003  3.369859720377882E-003  3.024261276596374E-003
  9.429321096282927E-004  4.656985982714383E-003
   765.410732825048       3.595747153644379E-002  9.465166740978009E-003
  2.215680818906432E-003  5.458242526161264E-003  2.979111401087132E-003
  2.462604697570103E-003  5.580329132133101E-003
  -394.862485976374       1.777015707871392E-002  1.767533590583411E-002
  2.842397939181864E-003  4.573686380298903E-003  1.900172791050737E-003
  1.645820075219262E-003  4.834641500685411E-003
  -1509.04903012279       1.276856171099432E-002  1.276726617339406E-002
  1.755661049947969E-003  8.910580431538612E-003  4.754279194127480E-003
  5.502521754586841E-003  6.368524666909596E-003
  -546.131501634924       3.305379056882465E-002  6.560435207048129E-003
  2.298865750031780E-003  5.145194467901113E-003  1.426993219923157E-003
  4.864097060101776E-003  5.109937378429660E-003
  -914.016488163308       1.548452382668610E-002  1.517071550650822E-002
  2.793374697708984E-003  8.229224049360457E-003  1.520221280560534E-003
  4.883805739737831E-003  5.850273882191287E-003
   690.557518888725       1.371809764401129E-002  1.362145234988409E-002
  4.276112557734968E-003  7.389716321983620E-003  1.307457390094789E-003
  2.649246919475596E-003  5.229466241670324E-003
  -36.4006482918325       2.453044363667400E-002  5.720225836574147E-003
  4.384567466927474E-003  5.567380070319253E-003  1.546336719510926E-003
  1.997533891205500E-003  4.685425877118503E-003
  -1016.77950089964       2.245633789659600E-002  5.342928629784365E-003
  1.673900901070456E-003  5.064244025505506E-003  3.827536016119669E-003
  4.963306710956717E-003  5.180148132414124E-003
   239.386342439188       1.191338002012003E-002  7.048351619800711E-003
  6.188822926631899E-003  6.932705521410371E-003  6.256383106029213E-003
  3.324915908715873E-003  6.493161844031111E-003
  -521.414805498375       3.232830422644007E-002  1.994953049824505E-002
  3.187645254149444E-003  3.220322908860508E-003  2.104346870277000E-003
  2.234032216896877E-003  5.608524588022722E-003
   623.616378164992       1.360191456622515E-002  1.255001676485710E-002
  1.756698257041330E-003  6.414691779825227E-003  1.465951604453451E-003
  5.329417777105229E-003  4.967670540181141E-003
  0.858470736356737       1.393321049250848E-002  6.514987162343204E-003
  6.161534661641539E-003  6.273715973354872E-003  4.202701152152294E-003
  9.430675307426004E-004  4.903900339305777E-003
   628.321159131208       2.087268554682332E-002  6.215983315569104E-003
  3.312413126217897E-003  5.783483054339745E-003  5.668161958308873E-003
  1.380812041370616E-003  5.186007715877088E-003
   719.659677478694       1.728497496205006E-002  1.639891082757916E-002
  3.812104826771310E-003  6.561481578092486E-003  3.864692144066001E-003
  1.367810363322446E-003  5.784935888946268E-003
   390.145087658856       1.039176999625356E-002  9.625080765451663E-003
  1.398900000204390E-003  7.804592101780593E-003  7.382911546664555E-003
  1.297216199749857E-003  4.676401626495341E-003
   34.6607986616007       3.649098548633829E-002  1.387807230818951E-002
  3.064738012603889E-003  3.240974526705064E-003  1.459103182801990E-003
  2.342037154308794E-003  5.080158347227467E-003
   392.328864244016       1.323179143912075E-002  1.224873566701970E-002
  3.443634237346366E-003  1.184054642397148E-002  3.980049037552961E-003
  2.781554226497581E-003  6.467142604768126E-003
   134.778742474987       1.905874532152881E-002  8.997258886008308E-003
  2.999025703375153E-003  7.673172730332798E-003  4.390400406384506E-003
  1.065446498114166E-003  5.140822122171468E-003
   372.406560824624       2.372082682477927E-002  1.133013483179527E-002
  7.091887612498644E-003  7.440193089695468E-003  2.469988540422846E-003
  1.951317896009294E-003  6.394240786323146E-003
  -159.911564113962       1.904034448326521E-002  1.217938932328856E-002
  8.326389657248129E-003  8.783010727662377E-003  1.733038930501583E-003
  1.773826066536217E-003  6.112046294429237E-003
  -776.400110148810       2.299552939761626E-002  1.282686575266670E-002
  3.220645761391359E-003  6.004795738120772E-003  1.535505528950111E-003
  2.918651424292444E-003  5.427582861394812E-003
  -94.7824606678998       3.579280481913698E-002  1.212454645252995E-002
  4.186461876419975E-003  5.205400781105798E-003  4.842928313806682E-003
  9.829284296006674E-004  5.964381495049143E-003
   785.414948208436       3.485030362658754E-002  9.823871009613830E-003
  3.234199497266131E-003  7.556286203864657E-003  2.000285784509370E-003
  4.666779871533806E-003  6.538010761242273E-003
  -137.524488170805       2.069001519201614E-002  2.007458635040155E-002
  2.757322971855860E-003  6.468126003714396E-003  4.746533441532494E-003
  1.917417976601826E-003  6.379615103202929E-003
   178.263794775989       1.871853319290249E-002  1.199615659892420E-002
  2.949538865124515E-003  1.191404996983619E-002  1.987265274490987E-003
  4.896680180516757E-003  6.519498313966792E-003
  -416.147344944537       2.367599559714940E-002  2.030234362973041E-002
  4.492298123756107E-003  5.583226762945251E-003  4.071920929391462E-003
  1.571829233726986E-003  6.524824375903846E-003
  -568.221467886499       2.637217335503230E-002  7.723158800968733E-003
  6.356355222467715E-003  6.862328513461477E-003  2.085467428658347E-003
  4.073823836894272E-003  6.500863311225652E-003
   1028.67694699890       2.633786275319670E-002  1.599913019689984E-002
  3.459323620832099E-003  3.604981997480453E-003  1.757896424891150E-003
  2.767032972267639E-003  5.427457967269315E-003
  -395.588693767182       3.513997132517449E-002  9.376011046709985E-003
  2.614141048570824E-003  7.582013548061980E-003  5.439296250037496E-003
  2.034050480635915E-003  6.453662566832522E-003
  -700.250184597621       1.251350595277237E-002  9.138527877166949E-003
  3.969501843776382E-003  8.695353110134066E-003  1.389432412422696E-003
  1.894726260398658E-003  4.671364214445283E-003
  -205.090041562424       1.909664025924934E-002  6.043849019599788E-003
  3.395243968847520E-003  5.843324893477525E-003  4.041094205392134E-003
  2.156508515704516E-003  5.208051751374376E-003
   2297.67884685655       9.220993013262164E-003  9.160265831744849E-003
  2.731901583446775E-003  8.096360306453478E-003  4.253329288892918E-003
  6.050943763711503E-003  6.030205721082341E-003
  -88.0021272672498       1.263059735721066E-002  1.253946120512743E-002
  4.065636094303310E-003  1.072552770482140E-002  1.569040652564835E-003
  6.729090321178286E-003  6.463584271771973E-003
  -582.182142875981       1.224304623008942E-002  1.027127204915503E-002
  4.010756664469380E-003  8.903116167437617E-003  2.807021853584195E-003
  5.798621817895563E-003  6.466095418640586E-003
  -50.1950985926537       3.642036678663117E-002  5.970741197858427E-003
  5.260242323633884E-003  5.326333201474483E-003  1.590149118064387E-003
  1.037753139749359E-003  4.645756311643258E-003
   491.157290727483       2.777360820350838E-002  6.363551141780872E-003
  1.665279338981182E-003  6.093565634440239E-003  3.206462483630005E-003
  4.625418654966886E-003  5.463587971101924E-003
  -852.427608166717       9.556118602195031E-003  8.070496898703150E-003
  3.126134385466351E-003  7.974546642020545E-003  4.931198995948547E-003
  3.187732683925489E-003  5.581123670137478E-003
  -1242.16278519379       3.331127246591160E-002  7.534616471624150E-003
  3.485588456077188E-003  5.133114744483859E-003  2.637397007734106E-003
  4.779497656835881E-003  6.196472635170078E-003
  -408.446023348057       3.619842479676905E-002  1.448069757139138E-002
  3.697404735902405E-003  4.611108093215276E-003  1.492763276555689E-003
  3.971702382095772E-003  6.128556326136910E-003
  -892.020260538230       1.289630650176462E-002  1.258867330841794E-002
  1.835248799180405E-003  9.160977610144313E-003  3.833811327854410E-003
  6.912013049691654E-003  6.454851087117795E-003
  -598.764889628966       1.803814706460082E-002  1.618161755308166E-002
  4.098076244005776E-003  6.051742836554953E-003  5.861665932895201E-003
  1.323045019123887E-003  6.187924508640121E-003
  -343.352588633668       3.282682369134741E-002  1.614715066829478E-002
  3.454797960765123E-003  5.146744605280152E-003  3.118048688704125E-003
  1.516233271836967E-003  5.954173579464824E-003
  -626.109556439015       1.786447712681549E-002  8.309824062766917E-003
  1.616103048606925E-003  7.374830954840724E-003  2.945522076673674E-003
  6.995699967409291E-003  5.758368485470045E-003
  -220.200636190311       1.987881976305933E-002  7.098375898394274E-003
  3.339612837346056E-003  6.835002057395229E-003  2.516598671451629E-003
  1.241058329764934E-003  4.646205554889837E-003
  -181.289611251506       8.246850733050246E-003  8.000432185887540E-003
  4.402427499340664E-003  7.324322650574662E-003  6.451077072806398E-003
  1.188497268395189E-003  5.035956230434133E-003
  -1837.22282536153       2.248230615506250E-002  1.488372433763510E-002
  2.270671138824640E-003  6.722427629876351E-003  4.990509965965876E-003
  2.646313890985871E-003  6.380232756082575E-003
   1581.39853088640       2.374342635481242E-002  1.594676566238176E-002
  2.617875051775031E-003  4.345735253731612E-003  3.022273596909388E-003
  2.944062468962019E-003  5.806549911716548E-003
   1134.54962351417       2.224509270544640E-002  1.054031679670758E-002
  2.506698563573545E-003  5.323373346383236E-003  1.656719259719301E-003
  5.144878693948363E-003  5.465964798040525E-003
  -996.920831010592       1.651968056127639E-002  1.289170316568380E-002
  2.392064047439086E-003  9.918040435460794E-003  3.980359370158379E-003
  1.829039578034706E-003  5.766903284991800E-003
   717.543429590830       3.038208451920111E-002  1.095253849674161E-002
  2.695404240361833E-003  9.963136814887913E-003  3.621688052505080E-003
  2.337624917748646E-003  6.503388583442625E-003
   530.440409752613       2.972410786170334E-002  1.825406538096695E-002
  3.987005127716769E-003  4.594490313394730E-003  1.436114303665007E-003
  4.594339233718967E-003  6.350297991373859E-003
  -502.484848050385       1.606180780774582E-002  1.397269109045326E-002
  4.758042921384861E-003  4.760051571622057E-003  2.071952513792085E-003
  1.278467846176685E-003  4.877500814834336E-003
  -217.198672227616       1.582157215048957E-002  1.356974426853341E-002
  2.142005417430306E-003  8.784215053248163E-003  2.130201622122254E-003
  8.548504977942035E-003  6.473054803399728E-003
   1992.56991505424       2.761626256846848E-002  1.486574357605330E-002
  2.693959283570761E-003  4.292359796156244E-003  3.777987752156790E-003
  3.506174115029010E-003  6.306021569112510E-003
   533.267642171204       9.666993558939666E-003  7.739849090607283E-003
  3.521700321234983E-003  7.016289273744438E-003  6.684627082264408E-003
  2.466847965678658E-003  5.589211736110186E-003
  -450.831822877746       1.277164870919454E-002  1.129768097770462E-002
  1.520882676845370E-003  6.962632738755590E-003  6.253136470658454E-003
  1.743367577082275E-003  5.053575100359007E-003
   209.686255290522       3.578525222468105E-002  5.402425764856464E-003
  1.555103889656610E-003  4.432266352067150E-003  2.041906348145285E-003
  3.948753150440984E-003  4.697451725237962E-003
   619.644473008360       3.694471243078622E-002  9.283026529263680E-003
  2.180302608941031E-003  5.144780540630904E-003  2.615441791081064E-003
  4.338921846961862E-003  5.933925181374670E-003
   133.074111993934       3.017377611381726E-002  2.529559231444660E-002
  4.160366615859646E-003  4.343560391273479E-003  1.830508307722116E-003
  2.556534606284188E-003  6.333530903744407E-003
   472.707469441055       1.842954261318506E-002  1.737041993726379E-002
  2.759170923589896E-003  3.025181121330877E-003  2.567855363163947E-003
  1.550520258590461E-003  4.689758479809803E-003
   651.805952087385       3.530104210231370E-002  1.212798046113034E-002
  4.655703794854982E-003  6.295399573458453E-003  4.478839436016593E-003
  1.300209140916493E-003  6.465873855046467E-003
   535.813522028665       8.865257811867902E-003  7.909138455718251E-003
  1.225611438441104E-003  6.686998955576692E-003  3.147210574557746E-003
  6.047617875431776E-003  4.711426917279448E-003
   410.744671133268       2.424514093217545E-002  2.106114900829143E-002
  4.104676827336310E-003  6.652534039061508E-003  2.331385108938533E-003
  2.153483734266248E-003  6.419798699358938E-003
   1637.56270247208       1.581066189255541E-002  1.388316079337501E-002
  3.027418044969492E-003  7.316216455521413E-003  4.822529408239532E-003
  3.308069792003180E-003  6.530420534036698E-003
   1011.21568022787       1.937335075594081E-002  1.529110244126947E-002
  2.328618114212300E-003  7.439094406305096E-003  7.216962989916231E-003
  1.882471557843209E-003  6.415405769714264E-003
  -654.523105253250       1.412589150696205E-002  1.345641763503085E-002
  2.957829998330656E-003  5.250762297403569E-003  2.821631956176344E-003
  2.172735951424878E-003  5.123987180212865E-003
   324.140645233149       1.247028621667307E-002  1.082499238814666E-002
  4.590750030214225E-003  1.065905986977809E-002  3.435238139851406E-003
  2.473138037328075E-003  6.187548684675291E-003
  -426.346751422518       3.550271984272671E-002  6.942801419307906E-003
  2.393887187844257E-003  4.541128764849880E-003  1.737878325906302E-003
  3.064066360677711E-003  4.924894141479159E-003
   176.537166756680       3.040842493917737E-002  2.297924881687894E-002
  3.566611488979786E-003  4.180214477629064E-003  3.077762557993004E-003
  2.226828267575734E-003  6.440965803065458E-003
  -554.872130452660       2.286310568772163E-002  7.983069160383259E-003
  1.949326265700824E-003  7.235649416056931E-003  7.146879130285731E-003
  1.356472635837416E-003  5.405872189154616E-003
   112.992964232528       1.607617893848873E-002  9.573041760116096E-003
  2.487639059068303E-003  8.576096452549217E-003  1.690820574323795E-003
  8.401421365748755E-003  5.999660602247136E-003
  -507.306818275474       3.337346105759945E-002  1.784702948795658E-002
  3.816087935404033E-003  4.360056629673254E-003  3.803283567890520E-003
  2.088728342757477E-003  6.546659099071895E-003
   96.5361285186864       1.202173788750198E-002  1.085809294679919E-002
  2.760760151476396E-003  4.092737641018493E-003  3.216056654697043E-003
  3.953857258139559E-003  5.154477858167827E-003
  -895.135984405708       1.368319268865641E-002  1.327085740120528E-002
  3.952312427713949E-003  1.039765379565659E-002  4.278876844704960E-003
  2.002022780616070E-003  6.323322148581704E-003
  -68.7018310949218       3.633963596323311E-002  7.757101573074241E-003
  6.535277313304578E-003  7.687544856480160E-003  3.463539707970839E-003
  1.322713348990679E-003  6.338983290511809E-003
  -394.609724309939       3.576295557511986E-002  1.112938233915116E-002
  3.195737778015061E-003  7.274050742664516E-003  6.610617329281593E-003
  1.270692889094443E-003  6.532645493220092E-003
  -856.895821437722       1.615029250569086E-002  9.784255112142421E-003
  4.738217142654102E-003  7.655429982425997E-003  7.494295821035901E-003
  1.207309567019443E-003  6.106706260697884E-003
  -459.599064329656       1.464444175108341E-002  9.911145770208152E-003
  5.418665452818670E-003  9.571608439572929E-003  6.424148770231506E-003
  1.458326076508129E-003  6.427726112795392E-003
  -158.791517818338       1.411117986802685E-002  1.364626128301802E-002
  2.666728224367218E-003  1.345431798982584E-002  4.796883815313705E-003
  2.112859714732854E-003  6.420091527679372E-003
   262.327188048183       2.629814946090088E-002  1.132875684810905E-002
  2.393677079049474E-003  6.341674228388896E-003  5.895248803825126E-003
  1.274151676249852E-003  5.690931618544693E-003
  -193.203394896109       1.224462926109808E-002  9.610918316170657E-003
  1.520901133822395E-003  9.275249969970705E-003  7.560145699796786E-003
  1.381781098002811E-003  5.087656218355397E-003
  -640.122822889178       1.084511931889133E-002  9.644097215589205E-003
  7.197619981787786E-003  8.836213106714461E-003  3.669437953450897E-003
  1.291530652576107E-003  5.620511997587567E-003
  -114.429763815471       2.803126163887272E-002  2.333169033937507E-002
  5.081137249765054E-003  5.420628903300972E-003  1.686298528633801E-003
  2.450009122090395E-003  6.485601627172658E-003
   205.125966970899       3.489073620813399E-002  1.087498587352114E-002
  2.320158451130289E-003  2.982653889596116E-003  1.623812823735088E-003
  2.397376106193600E-003  4.658598115052219E-003
   843.307996450967       1.559600939951942E-002  1.066663632988925E-002
  2.267631036778427E-003  5.467363105778922E-003  5.276373511739156E-003
  4.860947615269224E-003  6.126907070040161E-003
  -265.542170152649       7.354514283118852E-003  6.534350134320323E-003
  5.296702251082526E-003  5.568514171892753E-003  1.650890527449047E-003
  4.301471080771059E-003  4.646644297707893E-003
  -922.679319649873       1.775121063938464E-002  1.000871511770582E-002
  2.047677951281462E-003  5.979659427234399E-003  1.367855048893199E-003
  5.884552635866003E-003  5.095846331051118E-003
   473.722571670498       1.152632503877662E-002  7.261696259524998E-003
  1.610420022502849E-003  5.716861468116907E-003  4.032231519869307E-003
  3.424182966958195E-003  4.689804068852647E-003
   186.437023266552       1.294522773704631E-002  1.099379318042181E-002
  1.591976070700297E-003  1.074612060275859E-002  4.382664995906972E-003
  2.897494077698098E-003  5.602317559993270E-003
   346.095190963046       1.662686148621880E-002  1.492176335661840E-002
  4.495633420734057E-003  4.638722008120079E-003  2.133536455456237E-003
  4.597975964257078E-003  6.084820038043804E-003
  -345.921752091448       1.357756207423661E-002  1.322345841549851E-002
  2.183454221743773E-003  7.309421352174507E-003  1.828753225584674E-003
  3.219012506827599E-003  5.064212856160414E-003
   287.844245125241       3.690418598561089E-002  9.996293243968531E-003
  4.879897523274610E-003  5.213795467541450E-003  1.769133362899451E-003
  1.393790213445346E-003  5.338339815393757E-003
  -378.576684117055       1.036631462838565E-002  1.028647927374991E-002
  3.649334887501384E-003  5.867103174419432E-003  5.115170102648947E-003
  1.028548443684525E-003  4.785590897367028E-003
   169.885169046288       2.271007122487050E-002  2.110319975410336E-002
  3.574889682205174E-003  4.346452902612683E-003  1.628052501737810E-003
  4.284417615540587E-003  6.108305811199794E-003
  -489.048044940487       3.649161740984621E-002  8.162270119434382E-003
  3.258452446170952E-003  7.750729161158073E-003  3.486716696553938E-003
  1.394854346561462E-003  5.761699327596102E-003
  -404.369511424961       2.776947861975683E-002  6.988799759787202E-003
  4.949067063492911E-003  6.409356101246550E-003  4.449234315156411E-003
  9.099635892114020E-004  5.404674699651214E-003
  -154.687331797257       2.063608066297145E-002  1.197126099174849E-002
  2.133935889366033E-003  1.168265169085516E-002  4.204526094647361E-003
  2.978802072186121E-003  6.524412863472000E-003
   661.208985495501       1.745165117674427E-002  6.569217690234843E-003
  4.614976369936069E-003  4.946897438292980E-003  1.373792434008694E-003
  4.378711231490667E-003  5.006336052834173E-003
  -154.545914685550       2.983544035548661E-002  2.243765563002596E-002
  4.184082455908530E-003  4.561647132796776E-003  2.124230847029904E-003
  1.792861161605982E-003  6.042222361135604E-003
  -405.211438527979       7.732039046501439E-003  6.649671244133727E-003
  4.800102602695750E-003  5.172390472719497E-003  4.059022085781707E-003
  4.959298683447735E-003  5.432248384148432E-003
  -353.166565355034       1.706843440201437E-002  1.010809681123735E-002
  5.447720542582224E-003  6.817094424369946E-003  1.618290456100751E-003
  6.089500686708301E-003  6.310337117774656E-003
  -199.553935412520       1.745398827785818E-002  1.115501052584628E-002
  7.747589526610575E-003  7.968878332359758E-003  4.590059309830012E-003
  1.280137951637014E-003  6.429352771982565E-003
   417.364532724830       1.394861521938265E-002  8.754781215515780E-003
  1.818344935721811E-003  7.509628566567448E-003  1.751178835731972E-003
  7.506049056858651E-003  5.290160352755547E-003
   335.394524101332       2.663868026627853E-002  5.749369221661090E-003
  4.529670679412365E-003  4.609913246155061E-003  2.422152985268084E-003
  1.293912426278846E-003  4.643368205471297E-003
  -389.585025904142       3.467038585595610E-002  8.288403758168039E-003
  2.320402623980474E-003  8.017281646676550E-003  2.571572692741267E-003
  5.204395190506676E-003  6.443149214574383E-003
   663.804606558355       1.001869039919930E-002  8.300387789480394E-003
  5.890836724386933E-003  6.390636904977140E-003  3.413528371818391E-003
  3.107867176016113E-003  5.669560652371191E-003
   401.919794174596       1.532280164091624E-002  1.091783195093762E-002
  3.136713125398884E-003  9.593612115339227E-003  8.515814955795229E-003
  1.524407209760180E-003  6.346629195526143E-003
   347.652494026093       1.014341982071945E-002  8.478165970498792E-003
  3.189288827996401E-003  4.265205967456439E-003  4.239310945956691E-003
  2.306322108990243E-003  4.746672134702071E-003
   233.362695141275       3.616445714242576E-002  7.600348297497020E-003
  2.135881191501509E-003  6.175604594381382E-003  4.054619385563610E-003
  1.243456630901811E-003  5.132458647209312E-003
