# Supplementary material for: Four-Body Nonadditive Potential Energy Surface and the Fourth Virial Coefficient of Helium
Source: J Chem Eng Data. 2023 Nov 29;68(12):3257–64. doi: 10.1021/acs.jced.3c00578 (PMC10726306; doi:10.1021/acs.jced.3c00578)
Supplement: Supplementary file 4 — je3c00578_si_004.zip [file je3c00578_si_004.zip › data/e_06_2_qz.txt]

           8         408
  3.099600497627016E-002  0.321560546120968       7.676701266070065E-003
  7.026204220868222E-003  8.332113498030806E-003  1.005018461175852E-002
  4.669660303911138E-003  7.164094541606806E-003   16.4122713721818     
   217.677461785256       2.024690549487203E-002  2.176112271324629E-002
  3.100935026678934E-003  2.822021942291556E-003  1.100300217971862E-003
  1.831350335903251E-002  6.532247124021150E-003  2.005720724967213E-002
  -518.470803613355       2.785584082986391E-002  1.382534906313154E-002
  6.898949623248321E-003  1.825927671258365E-003  1.100987087956969E-003
  1.107051592809623E-002  6.241680028494446E-003  1.621511673264762E-002
  -381.192729028070       2.015804714037150E-002  1.486372080258195E-002
  6.954828274418014E-003  1.844273032498218E-003  1.434769335358825E-003
  1.385784271129017E-002  6.514197017725307E-003  1.607276300672669E-002
   176.929394253087       2.539731915599127E-002  1.270122247532157E-002
  3.275733476373477E-003  3.245354142146808E-003  9.948692321347901E-004
  1.255329499199443E-002  5.914998398584825E-003  1.593909692012484E-002
  -548.147269028333       2.203818649502792E-002  2.261241681338728E-002
  3.445964840413907E-003  3.093254689104879E-003  9.162600130166404E-004
  1.586705723297136E-002  6.525704640610763E-003  1.992231219350846E-002
   525.570138112285       3.310848361430932E-002  1.778450662783822E-002
  3.355767369442016E-003  2.418758620805464E-003  1.061851074136253E-003
  1.395059862907489E-002  6.431866040604373E-003  2.017706463725111E-002
  -750.935520274899       2.024762489798881E-002  3.541912439663461E-002
  3.416602592254421E-003  2.592810295618581E-003  8.665457616944978E-004
  1.106411549773119E-002  6.272599414464682E-003  1.994540546227622E-002
  -286.949774712053       1.627386032611041E-002  1.413790971077086E-002
  2.983386104228013E-003  2.159572760454940E-003  7.450228140720844E-004
  1.410307652238569E-002  4.997346015464286E-003  1.480459564665028E-002
  -160.519831808651       2.195156201600951E-002  1.656170273525002E-002
  4.332249225497829E-003  2.757061309349825E-003  1.068979931260001E-003
  1.537766575310123E-002  6.440679769641199E-003  1.774817124374809E-002
  -277.167991241077       3.363841313112903E-002  2.496238330139474E-002
  3.943136742366342E-003  2.200433674367273E-003  9.147011279571418E-004
  1.076483627645086E-002  6.446040828765954E-003  2.083097793375376E-002
   880.596631574849       1.851928028089667E-002  2.211311743850178E-002
  3.095744164144562E-003  2.691386725178814E-003  8.746862082566593E-004
  1.571979747179968E-002  6.005544810929393E-003  1.860260114215227E-002
  -84.6775411449976       8.386656109617084E-003  3.396434696357898E-002
  5.104363527303370E-003  4.085381474131293E-003  8.090862918461395E-004
  6.503652246609632E-003  5.612500746153779E-003  1.228164307209839E-002
   543.161809493549       3.313888735959657E-002  1.593640991935179E-002
  2.962238920919991E-003  3.328082708494685E-003  1.129160682278223E-003
  1.202781167443570E-002  6.430540771138154E-003  1.851988752802557E-002
  -433.203407359040       1.871265514071772E-002  3.113548763077282E-002
  4.085721679119617E-003  3.129674006216080E-003  8.583411831029005E-004
  8.313378115454786E-003  6.131961347726618E-003  1.691957850720673E-002
  -123.821696044009       2.330715766688744E-002  1.651258024006192E-002
  3.206829578529789E-003  2.168014296144723E-003  1.119770602997025E-003
  1.324589812219526E-002  5.840393715409164E-003  1.721056872382755E-002
   135.825418775649       1.265962933254097E-002  1.115965790043380E-002
  2.454715021318245E-003  4.738023058404696E-003  4.768488276073055E-003
  9.855133045634094E-003  6.525576551688127E-003  1.116635560637817E-002
  -105.354604188240       1.859685512536255E-002  1.037290172160046E-002
  3.820311679053359E-003  2.709808801693564E-003  5.800640164437233E-003
  6.048043202868873E-003  6.420635333131469E-003  1.052732955457520E-002
   65.7490543263427       8.988332584041109E-003  1.317120964007997E-002
  6.766985727174320E-003  1.909105058624781E-003  5.874451461053256E-003
  8.446236544674541E-003  6.506689372083364E-003  9.999754670639941E-003
  -455.876980609242       1.946081066719317E-002  1.524854323894529E-002
  2.590996549212419E-003  2.901640768150401E-003  1.198503806587515E-003
  1.406755919841254E-002  5.788414932417653E-003  1.610161153881859E-002
  -63.8775263086544       1.232743514339712E-002  1.243704764085637E-002
  4.122745927916047E-003  2.604126743735224E-003  4.089628852945139E-003
  1.044392410939190E-002  6.424377505936160E-003  1.169906742306055E-002
  -6.78919719049971       2.505176382755339E-002  1.348035116822954E-002
  2.265299905133665E-003  5.067800379274323E-003  1.750334233999781E-003
  1.107711255567291E-002  6.496389356418750E-003  1.552346598720067E-002
  -35.0457745470640       2.013892514542921E-002  8.792287571251330E-003
  2.396558295531106E-003  4.743267496842157E-003  1.130348723311509E-003
  7.771976133910591E-003  5.104163946525157E-003  1.112303259962039E-002
   166.832488568968       3.457084267395358E-002  1.134102790949524E-002
  4.210116578866939E-003  2.391186512460699E-003  1.014882322441743E-003
  1.124565020305109E-002  5.965017236160860E-003  1.639767666207272E-002
   979.989525808100       2.842697389061055E-002  1.222012908428677E-002
  3.999154052183672E-003  2.350106586384751E-003  2.475549602610764E-003
  9.225844298560795E-003  6.487688336878507E-003  1.474362179103921E-002
  -253.504175195609       2.941175842183739E-002  1.640565545572349E-002
  3.119516471249724E-003  1.986540417227245E-003  7.806895752395931E-004
  1.500255818206192E-002  5.719927105031396E-003  1.934460941890619E-002
  -217.853847405407       1.248393039578167E-002  2.130228393626574E-002
  4.977998347753048E-003  2.193391277660592E-003  1.012323367276577E-003
  1.219185307151481E-002  5.741907937192254E-003  1.480070522832224E-002
  -494.150842200575       1.135095516453163E-002  3.243170307603908E-002
  2.934007581243246E-003  2.715085506037175E-003  1.408473470158831E-003
  7.505800478826826E-003  5.604868557751331E-003  1.403243566366608E-002
  -18.0684378826725       1.699340586538193E-002  3.258444972500872E-002
  4.165351443562766E-003  2.543239545622498E-003  8.311535064521322E-004
  9.799396051812874E-003  6.023770008402650E-003  1.757235805585710E-002
   61.4010083083938       8.213036719819112E-003  3.011523689601897E-002
  5.432046864150667E-003  2.454322659502416E-003  3.151622140452510E-003
  5.488218058199544E-003  6.204285663349188E-003  1.107236691435637E-002
   190.748016022451       3.329739287385896E-002  1.829998937134559E-002
  5.682452192018100E-003  1.654879604758674E-003  1.277884285203937E-003
  8.470960113828523E-003  6.291650235473486E-003  1.728215522483862E-002
   472.570257162953       1.664480166429756E-002  2.927062788537915E-002
  3.078002516724123E-003  3.333657614437031E-003  9.462298079110155E-004
  1.380052644530443E-002  6.345494679091926E-003  1.887420954122301E-002
  -703.678745679796       3.640117951549567E-002  1.572531482225601E-002
  4.093881636109375E-003  2.047424613678603E-003  1.371463889134449E-003
  1.088291983604516E-002  6.444135085150883E-003  1.840009555838710E-002
   38.1111289383076       1.233806446736534E-002  3.688236535683330E-002
  2.975540023639271E-003  3.346518201530555E-003  1.263190521619775E-003
  1.213024646928438E-002  6.411021185021584E-003  1.767306231037711E-002
 -0.304169947275896       2.251829276053267E-002  1.204899802715228E-002
  2.502998076287894E-003  6.152495361111618E-003  1.394660124070689E-003
  1.043632555153172E-002  6.270984122127137E-003  1.414744467118702E-002
   63.8842473554209       1.874296064268760E-002  9.901297987296016E-003
  5.266466739526664E-003  2.181598374540116E-003  6.013991160039285E-003
  6.095032676859229E-003  6.538737194745633E-003  1.041922590301744E-002
  -214.344557628945       3.666350263024013E-002  1.621209382155220E-002
  6.004339735953925E-003  2.468676833063522E-003  9.937816856811939E-004
  7.117554137222453E-003  6.296570273026999E-003  1.617339822921087E-002
  -102.053109751059       1.090410757698919E-002  1.109447016055365E-002
  2.192700859979562E-003  5.023538559784936E-003  5.758653502264695E-003
  7.655258926866537E-003  6.234875353689798E-003  9.747326782221493E-003
  -44.4344340032882       9.253351296740110E-003  8.921210890444469E-003
  2.919602411961335E-003  4.786319051669844E-003  4.969429271113396E-003
  6.714324141002281E-003  5.810669469206966E-003  8.214384985103150E-003
  -157.919341056362       1.300118806174325E-002  1.212574988065661E-002
  3.403658032832106E-003  3.326474087106567E-003  3.531685145722697E-003
  1.106190104924022E-002  6.415624094862132E-003  1.203669174288962E-002
  -858.649051369843       2.046583640991306E-002  2.143254414391958E-002
  3.502810426213915E-003  2.388308016656506E-003  1.068295451282242E-003
  1.538314635238660E-002  6.262164296461762E-003  1.889656209935366E-002
  -96.0169530925054       1.381359710365771E-002  9.353744994636350E-003
  2.449380379671684E-003  5.931966264874636E-003  4.936078081417398E-003
  8.446017974082681E-003  6.540288008747904E-003  1.029551567204777E-002
   58.3961061643378       1.993565377604179E-002  1.887124644980011E-002
  2.618453338337794E-003  4.012388383871029E-003  1.085841550644511E-003
  1.829688069833820E-002  6.543906179280826E-003  1.902257806802572E-002
   702.984236919482       2.036731331448634E-002  1.831593833521246E-002
  3.526011764419353E-003  3.242544612165701E-003  1.255275891909653E-003
  1.442943260752809E-002  6.526096821297044E-003  1.752551237010077E-002
  -303.293332753878       3.431114879476899E-002  3.114899201185930E-002
  4.548199397083201E-003  1.943958205709745E-003  1.071390793260843E-003
  5.277085314064222E-003  6.137025817710571E-003  1.780018259451311E-002
   193.389907590448       1.711236308016015E-002  2.679249831303797E-002
  7.092525169430578E-003  1.710184501276795E-003  1.199410589454037E-003
  7.539747664466881E-003  6.075499042458625E-003  1.512028590687810E-002
  -197.552559720446       1.372548651330852E-002  1.887458498984072E-002
  2.384329676358102E-003  4.001073702494889E-003  1.753522374496814E-003
  1.371852692558471E-002  6.247330295930997E-003  1.526057436479551E-002
  -24.0725835268221       3.460484125803610E-002  1.904956245828125E-002
  3.586181810210074E-003  2.676681479349221E-003  1.804002000488794E-003
  5.341109512495515E-003  6.273644327255486E-003  1.521310220680765E-002
   149.133836885384       1.248321870681037E-002  1.887571776840668E-002
  2.062345948287436E-003  5.925942552881081E-003  1.608038818285822E-003
  1.235207134972695E-002  6.207225956214361E-003  1.427764618203034E-002
   213.183255993772       3.233288074873473E-002  1.297825502299476E-002
  3.792150856295915E-003  3.037759481948471E-003  1.980923867006124E-003
  4.525175469688666E-003  5.926529957181301E-003  1.238317592332055E-002
  -24.7492917123842       2.120497351223629E-002  2.075230578961953E-002
  3.965383940237427E-003  3.138239850160925E-003  9.261093261157610E-004
  1.115137373550054E-002  6.195518854186804E-003  1.699329074326161E-002
   80.5667741971902       3.587781987912365E-002  1.181207326976828E-002
  2.749166559300235E-003  1.458945243069009E-003  7.128189775934095E-004
  1.023046587791369E-002  4.810731825773453E-003  1.630606601398165E-002
  -168.089190950219       1.856675353257401E-002  1.460666340111665E-002
  8.461639338413809E-003  1.713465255354926E-003  1.521765353880116E-003
  1.250152194479238E-002  6.491143811982895E-003  1.502276800170991E-002
  -24.7947742526399       1.336870198211190E-002  8.556846795381616E-003
  4.880161714188570E-003  2.203235844807489E-003  5.721608980507515E-003
  6.692053735448047E-003  6.009374905179151E-003  9.147887308680692E-003
  -3.39354320569200       1.113941539223446E-002  2.751636801752282E-002
  2.392065441148688E-003  2.229340547724707E-003  6.226113966575405E-004
  1.073272385220549E-002  4.710369760772724E-003  1.487263162810169E-002
  -51.3575082785845       1.069100973938853E-002  3.698746328213244E-002
  4.125535869462699E-003  3.014484962345057E-003  2.406830125860720E-003
  5.286454969316515E-003  6.300806215969921E-003  1.278633081264023E-002
  -1678.16506934670       3.551769875850378E-002  1.441894287890933E-002
  3.031314508993541E-003  2.183274661961781E-003  8.344967456248866E-004
  1.136288403727629E-002  5.638606737273956E-003  1.798687038600872E-002
  -278.523120160782       1.507610196494258E-002  2.257211554169277E-002
  4.095077520798771E-003  3.261360902204707E-003  1.444192733545404E-003
  1.095144932331909E-002  6.448170494309703E-003  1.550401962822950E-002
  -9.52796888006306       2.531951789480905E-002  9.089562275549593E-003
  4.721021330950270E-003  4.574105175498012E-003  1.559115113586139E-003
  9.026616834664960E-003  6.418850833621296E-003  1.275971976884661E-002
  -58.3616417735909       1.845401436435029E-002  2.108447533786368E-002
  2.485888597156652E-003  2.367458906644664E-003  7.187374087736921E-004
  1.526448699402968E-002  5.411841116589287E-003  1.810972916392303E-002
  -161.179498845131       2.878335008130831E-002  1.958344043455913E-002
  4.941392132286272E-003  1.912991866481290E-003  1.008689361764156E-003
  1.212265974995359E-002  6.343437838608824E-003  1.897620728587056E-002
   34.4955436007245       8.224759139838183E-003  3.469737282559642E-002
  2.221506396685602E-003  3.196341168278666E-003  1.570357994373797E-003
  5.890034051180056E-003  5.153941587984629E-003  1.188992720189397E-002
  -62.3977186898828       1.610133492447464E-002  3.515620751899336E-002
  3.425088061757032E-003  1.552719734649471E-003  7.996944822356166E-004
  4.120245559539138E-003  4.635315714596197E-003  1.326159216078727E-002
   30.9022061682074       2.182023198910554E-002  9.688669121287307E-003
  4.098807459330309E-003  7.464326340165306E-003  1.597566099326686E-003
  7.484483534628631E-003  6.527277094598364E-003  1.165275034045083E-002
  -72.7525416996668       3.192293131920686E-002  1.330613086135769E-002
  2.705086846870207E-003  3.483750354668484E-003  1.250218984127041E-003
  6.242972440503113E-003  5.612117000757515E-003  1.384146282111457E-002
   132.684286668226       1.433759371191879E-002  1.951911755219943E-002
  2.279622746710508E-003  3.039587947696016E-003  1.693681299526825E-003
  3.208421520814190E-003  4.682267372127603E-003  9.647377882773357E-003
   32.4647170559161       3.665363572352585E-002  2.338467801972053E-002
  3.654776452386981E-003  1.390252521626263E-003  5.905434282345237E-004
  5.686252930664540E-003  4.945157896978986E-003  1.695475593781091E-002
  -35.8354754131493       3.475648092190395E-002  4.337997190848975E-003
  3.634024896778304E-003  2.946185479619212E-003  2.880394115145234E-003
  3.860702631568449E-003  5.116997667415823E-003  8.349564141472065E-003
  -347.551044952742       2.520891852464647E-002  1.654701857935166E-002
  2.773226509548435E-003  3.587557953050251E-003  1.783284445885112E-003
  9.844603453611340E-003  6.462682907435288E-003  1.601366474674731E-002
  -256.347733999657       2.527318060290436E-002  3.243323939203044E-002
  5.629619142783879E-003  2.388005237756713E-003  1.045684857982758E-003
  6.168373413948523E-003  6.436098257758337E-003  1.716354376346972E-002
   82.4183381634466       1.236454464931251E-002  3.035455714213411E-002
  3.508887744406397E-003  3.034538218839207E-003  2.169190181261933E-003
  8.870093892819005E-003  6.521011912571682E-003  1.493172840060708E-002
   29.9839191971461       2.633019607926917E-002  1.130467177918507E-002
  4.261766728634217E-003  1.367738961251126E-003  7.342724244215192E-004
  8.381160930036970E-003  4.692573211478614E-003  1.356246853204031E-002
   140.732450439896       1.238926922805856E-002  3.555630058689992E-002
  2.526635644269952E-003  5.543078317556771E-003  1.743273877598887E-003
  7.247157362006213E-003  6.535791679802757E-003  1.472459359918086E-002
   46.7018204461177       8.868145028095256E-003  2.610206037993352E-002
  3.300397110837645E-003  6.378668534714565E-003  2.169965837218606E-003
  7.211627903260019E-003  6.512009160656086E-003  1.186261117893671E-002
  -35.1941229823132       9.004707143551411E-003  6.021585124950463E-003
  4.036171550112914E-003  1.521254157519520E-003  5.657250673933478E-003
  5.713365409785315E-003  4.698669234533993E-003  6.766396992576636E-003
  -13.8077157311049       1.393252592304039E-002  1.509817335527736E-002
  2.784788093546728E-003  8.612478498918623E-003  1.367277266946739E-003
  1.128972187695242E-002  6.534851675112203E-003  1.334174093764273E-002
  -152.398003273263       1.890824290081759E-002  1.088429775625203E-002
  3.065622358717034E-003  4.101369655876795E-003  4.701762694361335E-003
  5.387371491305003E-003  6.349742749751972E-003  1.035005927112381E-002
  5.687409642856167E-002  2.741318185098287E-002  6.308302836775318E-003
  6.115942667466326E-003  1.167609094833034E-003  2.319022663029546E-003
  6.139303142468636E-003  5.099287375984384E-003  1.020149183735960E-002
  -23.3181159853299       2.119571857810454E-002  2.983949354215007E-002
  3.315484420291151E-003  2.510594976681046E-003  7.857581208284965E-004
  1.404473662350460E-002  6.223398623692864E-003  2.071020497471490E-002
  -491.471490433750       3.359860985295077E-002  1.844925638787923E-002
  3.257180976219131E-003  2.467407296654446E-003  8.651314050070145E-004
  1.417562177799713E-002  6.275782021225525E-003  2.063545728788279E-002
   648.783095820937       3.544399005836958E-002  1.479033232095232E-002
  3.795844011584151E-003  2.901528275168631E-003  1.023902479041718E-003
  7.950387435037246E-003  6.007361473249586E-003  1.609297279429110E-002
   137.185465903002       3.577313846076311E-002  1.087209867865388E-002
  6.847907423404766E-003  1.420970829591250E-003  1.363587370851555E-003
  7.136396096515881E-003  5.768052857910403E-003  1.405345558147247E-002
  -53.4333421403275       2.735280273814950E-002  2.237745159674003E-002
  3.196108983688286E-003  2.241442119692753E-003  1.039879946095577E-003
  6.441533218328049E-003  5.554636841908345E-003  1.579794400669120E-002
   540.672984903500       1.358020656696091E-002  2.639792110889201E-002
  3.253885172771950E-003  3.530222465415965E-003  8.258467292678580E-004
  9.740823774813679E-003  5.667122362938233E-003  1.517133959428349E-002
  -161.178839419267       1.961749048482462E-002  1.171032253888112E-002
  2.387681665634870E-003  5.064623244838122E-003  3.703362367742747E-003
  7.540059455373791E-003  6.530570807243582E-003  1.200961336484970E-002
  -72.3076730890211       1.011901048769003E-002  1.195225780868011E-002
  5.592033396211903E-003  2.181649720739053E-003  5.387388065412400E-003
  9.375530277587205E-003  6.487133164643208E-003  1.042784610006801E-002
  -60.6852800397265       1.652424595179595E-002  2.343663902271849E-002
  2.829213967754080E-003  5.544503322716599E-003  1.190315341490811E-003
  1.050193703154660E-002  6.507479530386320E-003  1.596229981680067E-002
   86.0127296674761       2.264928307549701E-002  2.474277426295955E-002
  3.456013051849563E-003  2.609688726982132E-003  9.152525013726377E-004
  1.627821479223037E-002  6.498340132830882E-003  2.089471936054950E-002
   73.2383461391264       1.364483251951835E-002  1.410264188043583E-002
  1.788220124360451E-003  3.130579506677438E-003  7.890236086086777E-004
  1.288709009777302E-002  4.712592390536071E-003  1.353550667257577E-002
   177.275372986702       2.788190886769163E-002  2.547092421363154E-002
  3.698440362929889E-003  2.733547237103541E-003  8.821939968822140E-004
  9.532376114197235E-003  6.263440358656590E-003  1.891716821061606E-002
  -210.751934269248       1.944924269679565E-002  1.755518372509840E-002
  3.363744096622070E-003  3.836877149178032E-003  1.014841560416677E-003
  1.367148025439628E-002  6.276542157671964E-003  1.671249170578438E-002
   132.832333155004       1.460037455108284E-002  3.675117805958750E-002
  3.295377408187577E-003  3.740711735196186E-003  1.034765566549120E-003
  5.899967182682425E-003  5.857303188588467E-003  1.468345599476106E-002
  -67.1519833479998       2.168266762099253E-002  1.069694166754526E-002
  8.285217691515061E-003  2.630284899811829E-003  1.526618432835778E-003
  9.519232567967868E-003  6.471454704888815E-003  1.302141236469547E-002
   11.5028499635836       3.450123093871663E-002  9.822809483533188E-003
  4.513120221612787E-003  4.669718224205781E-003  1.614599604932687E-003
  5.203741091952295E-003  6.257051581982935E-003  1.208171714305438E-002
   162.258701410938       2.963752104520417E-002  1.058157717858071E-002
  4.914035176373645E-003  3.401099568755896E-003  1.260157819568353E-003
  1.038970678561311E-002  6.398522273370118E-003  1.482513044937099E-002
   20.3803997087864       1.296746532313424E-002  1.597310399395480E-002
  1.047694303337046E-002  2.039463649023616E-003  1.468138202033351E-003
  1.060116430708239E-002  6.402544099885169E-003  1.299768457468502E-002
  -278.568833164387       6.153444090126187E-003  2.139683982709311E-002
  3.027086091536588E-003  3.942811940422747E-003  2.566183539268394E-003
  4.202163211195997E-003  5.068077261001281E-003  8.209441333444851E-003
   212.046154337564       7.117237061763882E-003  6.628859716748906E-003
  5.281896765580608E-003  4.766923994453416E-003  1.612889708943341E-003
  6.284145450540244E-003  4.787456959598650E-003  6.668049720353944E-003
  -131.053389645206       7.499897452351550E-003  3.392929903431194E-002
  3.632953920515511E-003  2.757421843808279E-003  3.865017801936096E-003
  6.837658688584746E-003  6.378844840653247E-003  1.202760648038099E-002
  -172.292899186038       1.240562072992917E-002  3.197471509432516E-002
  2.422794394237790E-003  2.976054498385836E-003  7.283811239726950E-004
  1.235974690362093E-002  5.434068981852778E-003  1.698810435848483E-002
  -19.3922731377235       3.627938577900858E-002  6.965414955957074E-003
  3.581534490398189E-003  5.540782358949490E-003  1.858434605295738E-003
  6.137589741539320E-003  6.207242532328531E-003  1.157537114979708E-002
   13.4385339578688       8.136059858269620E-003  7.006493327572453E-003
  6.672767174387491E-003  1.208385323181423E-003  4.253493572607105E-003
  6.782824333776478E-003  4.865159714722610E-003  7.285205483394786E-003
   40.0422080680588       3.381802242536436E-002  6.435017107708075E-003
  3.799586951769235E-003  1.934290304101077E-003  3.766241748219921E-003
  4.736543374737344E-003  5.527824902056158E-003  1.010151417122839E-002
   19.7604153384549       1.480236152921995E-002  7.572137646199913E-003
  1.603174361183893E-003  6.292632560401070E-003  1.709810761769616E-003
  6.298206243823820E-003  4.796464788066146E-003  8.904074705042387E-003
   27.5212711630879       9.828283625721934E-003  9.553680764413687E-003
  3.083850384578858E-003  3.037296505533570E-003  6.339851681725468E-003
  8.559328113617948E-003  6.022700656976509E-003  9.297425214326480E-003
   46.7440259388753       3.690556432621953E-002  6.962952397200902E-003
  3.125248194413115E-003  1.693061865113994E-003  1.544086232721284E-003
  5.537874767669143E-003  4.759663132658089E-003  1.124802144560135E-002
  -167.807510733877       9.659644753712213E-003  1.914567604195742E-002
  3.860557458638282E-003  3.461884319161347E-003  3.909555127955944E-003
  6.312497706027536E-003  6.274134646474838E-003  1.052957958519101E-002
  -30.4561961867592       4.629629626746485E-003  4.629629626746485E-003
  4.629629626746485E-003  4.629629626746485E-003  4.629629626746485E-003
  4.629629626746485E-003  4.629629626746485E-003  4.629629626746485E-003
   48.7712717254613       9.505573391357372E-003  1.035923107448002E-002
  2.372884990194139E-003  7.388782710989679E-003  5.136552030614840E-003
  8.314096963961794E-003  6.475505851698766E-003  9.354924964281905E-003
  -10.8431383646368       9.121382834766607E-003  9.380115103684935E-003
  1.943777839048618E-003  8.674407798568996E-003  1.608503116750373E-003
  8.946202935397265E-003  5.242470487054639E-003  9.147502405304677E-003
  -62.2720880693038       2.760588755761531E-002  2.572184398969348E-002
  3.578644434616315E-003  1.902030823490142E-003  7.718013720635801E-004
  3.632643512186296E-003  4.882714978441242E-003  1.371435956650433E-002
   47.0180678480331       2.992552603867202E-002  1.303196535374078E-002
  7.033074498072213E-003  2.499857382865009E-003  1.067124583978379E-003
  7.162137402346125E-003  6.117326429311471E-003  1.408309534344951E-002
   452.599171642057       2.764143052438081E-002  1.239060864594974E-002
  5.959041837208878E-003  1.694138919140127E-003  1.029627268641821E-003
  1.175815295370866E-002  5.892500460229206E-003  1.590977679950446E-002
  -50.4689154039385       2.430669088149109E-002  7.556195292677198E-003
  7.055291458641950E-003  2.452155017774878E-003  1.330238533744572E-003
  7.139698852460671E-003  5.579777549316287E-003  1.094551755648311E-002
   292.881808519452       2.666513153759281E-002  1.571049172451087E-002
  5.339310776907461E-003  1.841692331518750E-003  1.410407180697807E-003
  1.263229727120987E-002  6.470588367528951E-003  1.742630383842215E-002
   8.75152220845941       1.043546940042581E-002  9.581020987014913E-003
  7.962883261764519E-003  1.643235116734944E-003  1.080506071377839E-003
  8.421801044157412E-003  4.778456875578993E-003  9.442991221810313E-003
  -163.617290852389       1.253427390252629E-002  1.139782943643831E-002
  2.984150586631889E-003  1.657829992277371E-003  1.279985840105068E-003
  1.094542837379923E-002  4.633971214480958E-003  1.160694783478425E-002
  -124.688840044756       9.563177506934951E-003  3.482203478725381E-002
  2.584020658318808E-003  3.076834984895014E-003  3.181162586555640E-003
  3.505044836997491E-003  5.559332701302887E-003  1.052890757355955E-002
   151.091351413668       1.559314243230828E-002  3.574012965706364E-002
  2.916854410764908E-003  2.474519326400178E-003  7.233047121048798E-004
  7.245515850587411E-003  5.255906889664481E-003  1.592403145619155E-002
   236.050148098017       3.548097995616156E-002  1.133429364826878E-002
  2.401555448322250E-003  2.710314331433147E-003  1.171972619998225E-003
  1.043614462438732E-002  5.634992168407114E-003  1.613033492699063E-002
  -154.497735198847       5.573640819291464E-003  3.599946499990091E-002
  2.996280053930220E-003  3.539548898008318E-003  5.244343052918298E-003
  5.531960746611444E-003  6.286697849382296E-003  1.035391761101799E-002
  -417.448516528349       2.732965582798054E-002  1.090569847627032E-002
  9.207947376644548E-003  1.382049232794483E-003  1.461125292362616E-003
  9.724958799070205E-003  6.145985575792651E-003  1.425799548538764E-002
  -29.1276166533865       6.203011106641457E-003  3.626374390457419E-002
  3.364905477697459E-003  1.646332876822482E-003  1.967788790316480E-003
  4.106416599211358E-003  4.646948590071137E-003  9.738963426076178E-003
   142.354818169898       3.703222712018116E-002  1.337708545196069E-002
  7.920444391147174E-003  1.492859153433388E-003  1.604749050466484E-003
  8.065260233441573E-003  6.505627681733868E-003  1.586791647725483E-002
   38.2679890183854       6.205497264324364E-003  2.093103349830666E-002
  3.017812075058618E-003  2.254796850230319E-003  3.372466865496629E-003
  3.802813868122560E-003  4.739544502887517E-003  7.904798006407993E-003
   43.7276427905748       1.311601452626041E-002  8.228232509879975E-003
  5.424831720023144E-003  5.149689526207864E-003  1.267423776371996E-003
  5.664755049923015E-003  5.279139331833355E-003  8.487175704354146E-003
  -66.8532455380573       8.661168399419687E-003  2.815827806807694E-002
  2.079494759047827E-003  6.261475453937292E-003  3.623704013799999E-003
  6.616604914326905E-003  6.510297498396549E-003  1.172931346875439E-002
  -180.062842733655       1.517604731524517E-002  1.163064972854261E-002
  6.405222369230114E-003  1.880892678207639E-003  3.463807148775553E-003
  8.908498112169700E-003  6.350918098272378E-003  1.162846473821047E-002
  -703.766413613216       2.633976041965381E-002  1.501694148058362E-002
  4.480400495279503E-003  2.500137882438696E-003  2.341626554304004E-003
  7.032559812222765E-003  6.464240846821824E-003  1.406378594770689E-002
  -13.7639908262382       6.350657930193885E-003  6.350657930193885E-003
  6.350657930193885E-003  6.350657930193885E-003  6.350657930193885E-003
  6.350657930193885E-003  6.350657930193886E-003  6.350657930193885E-003
   75.9394049935386       1.468348782411837E-002  1.108022150673485E-002
  7.352004641355823E-003  4.851102682381577E-003  1.452849499489510E-003
  8.347456669238753E-003  6.425394322769200E-003  1.107415542327782E-002
   87.8162555912596       3.664470686583017E-002  8.231584254259822E-003
  3.869521665066721E-003  3.563997982685229E-003  1.160749648483790E-003
  3.945206483952805E-003  5.167925985918078E-003  1.059712700480572E-002
  -50.1807643879466       1.674519969669130E-002  3.155081484258566E-002
  3.343555760971946E-003  3.160547321456188E-003  8.425475972180228E-004
  1.596359436922307E-002  6.495304034700639E-003  2.035528551145980E-002
   8.96594621523664       8.521783162572320E-003  8.566913324603381E-003
  7.069340117652582E-003  4.788528000048671E-003  2.347429295760382E-003
  7.123863624573578E-003  5.879954691435750E-003  8.041865706744228E-003
   108.171482540224       1.560990172180515E-002  5.201178858432659E-003
  3.151510663795407E-003  3.755525444880154E-003  3.269953437226140E-003
  4.916452549494806E-003  4.990539276839574E-003  7.362940141144862E-003
   36.2086359416877       7.847095490350099E-003  7.787226227822176E-003
  1.535890171507421E-003  5.108688031414770E-003  5.686319299347419E-003
  6.089069755979518E-003  5.050765952310758E-003  7.192516930092127E-003
   38.4956710001484       8.995016319282879E-003  9.229612001925449E-003
  2.509022102669927E-003  5.900559969536935E-003  1.265587204568607E-003
  8.212520058338909E-003  4.834949463608332E-003  8.801444358200702E-003
  -7.97175992285662       1.066038024895047E-002  2.413642641654809E-002
  7.218310083518181E-003  4.572791606013193E-003  1.084885158552095E-003
  8.444173745997945E-003  6.533821362397295E-003  1.295192364642608E-002
   544.106650188407       3.677704411969547E-002  2.129143506887091E-002
  4.514410511458911E-003  1.865745164273104E-003  9.157003057169368E-004
  1.061152216529263E-002  6.325978266333371E-003  2.025442010337363E-002
   128.332528771529       1.223509611651914E-002  1.208399669019883E-002
  6.423278878869918E-003  3.597120858244331E-003  1.209603247750642E-003
  1.155160053271929E-002  6.022856043021958E-003  1.195326960413379E-002
  -28.7694680489539       3.497145365827652E-002  8.373367328516261E-003
  3.785564327069941E-003  1.646019249831007E-003  7.757080976541571E-004
  7.700393365422572E-003  4.708671946661596E-003  1.311320689032257E-002
  -85.8564879369106       1.451640145343530E-002  1.692638017712310E-002
  2.085474313622682E-003  6.157664528979222E-003  1.267360356311620E-003
  1.381550963184319E-002  6.171420799394708E-003  1.502899674676504E-002
  -3.11154909511666       1.904516337280439E-002  6.563767069759089E-003
  4.769497227181323E-003  4.954442739930660E-003  3.392376115270146E-003
  5.324072882714518E-003  6.135625979824521E-003  8.730932253935448E-003
  -44.4327631814430       2.964544168631862E-002  5.440285503036763E-003
  2.043674281989295E-003  4.596263250975175E-003  4.104686670790877E-003
  5.195908212780727E-003  5.643600702990985E-003  9.427872397135970E-003
  -183.939212305619       1.235692248465136E-002  1.755658234376423E-002
  7.907666402468485E-003  1.716928153986125E-003  2.244403275329209E-003
  1.002032384565321E-002  6.360953716318518E-003  1.295420262721305E-002
   87.1658236185604       3.390772440775486E-002  3.493926026674887E-002
  4.434765797426004E-003  2.021119160398166E-003  8.282018826275077E-004
  7.759673137288862E-003  6.392574038777582E-003  2.094845152218674E-002
  -17.6403515471491       7.337820509716016E-003  8.527778909043797E-003
  3.438299449079299E-003  5.965557441103025E-003  2.478256055335573E-003
  6.302093415948657E-003  5.212004632914100E-003  7.333240883601269E-003
   556.551042012795       1.977687416349639E-002  2.033839471387269E-002
  4.788936320951248E-003  2.273781624119081E-003  1.039332737338371E-003
  1.475968884412703E-002  6.376010020318268E-003  1.810716703692225E-002
   117.927680290791       3.374162771558166E-002  8.806487259186674E-003
  2.633019897023043E-003  2.086108646636168E-003  2.071815827138676E-003
  3.252250916830293E-003  4.715732545772036E-003  9.886690261479272E-003
   159.247751457997       3.313419938388271E-002  3.482002052865797E-002
  5.034203327567576E-003  2.319961782215369E-003  8.362334606703138E-004
  5.236938745099767E-003  6.239556003071140E-003  1.821353869460293E-002
  -51.5861611583045       2.623573578499739E-002  6.126400496725898E-003
  3.885848902321910E-003  1.725197394742419E-003  3.737554984442009E-003
  4.341948723692022E-003  5.094668564830419E-003  8.870084852432137E-003
   630.421504283635       1.365204737921663E-002  1.574717284720505E-002
  3.245039492354529E-003  2.660232171763898E-003  1.743286213008415E-003
  1.354532921245158E-002  5.937674164446469E-003  1.428005835070902E-002
   10.9848315549535       4.152267779758953E-003  3.474486419470031E-002
  1.690981882232402E-003  3.033343918895364E-003  3.596675334219825E-003
  3.865768060485320E-003  4.663682055678429E-003  8.231340903223541E-003
   5.65378254817304       8.505088062908736E-003  1.958994834515093E-002
  1.680347918009582E-003  6.396481786900913E-003  1.177860571214408E-003
  8.351649723762873E-003  5.100973963442828E-003  1.116421330602065E-002
   99.5025188839632       6.626263437582458E-003  1.911800196998702E-002
  3.241494062746465E-003  6.116964634182910E-003  1.054286642264541E-003
  6.367264516263072E-003  5.063886924138984E-003  9.308678493126700E-003
   187.273351165343       2.740818249996090E-002  1.294709067548141E-002
  4.978313675162712E-003  1.772344067279858E-003  7.402949783414204E-004
  5.107835032297787E-003  4.774054776143968E-003  1.219260290812017E-002
   118.421795871313       9.427629395849024E-003  2.440829810992267E-002
  2.036951377275048E-003  3.423295922812897E-003  7.236162046761753E-004
  8.715404284740713E-003  4.650790977485678E-003  1.261079636290042E-002
   33.6040262843063       1.997127526627314E-002  9.904311283302157E-003
  2.465753972331226E-003  1.893580745000728E-003  1.128621728487025E-003
  9.598453463724713E-003  4.641968830916163E-003  1.238256018539063E-002
   13.2264777928049       1.053982129183157E-002  2.159930313841998E-002
  2.745178310184788E-003  9.109447273860066E-003  1.240855791933775E-003
  9.613481720095790E-003  6.387382609590894E-003  1.298328420446938E-002
  -31.8718389710406       1.687164530289488E-002  9.556434137887714E-003
  2.314516022695471E-003  6.622736931445614E-003  2.341917159989799E-003
  9.508672294795999E-003  6.167470328048276E-003  1.153075459389021E-002
   16.0864313315867       3.493368230281583E-002  1.021790781947356E-002
  2.234446575353520E-003  5.796313890584388E-003  2.063072501193402E-003
  7.687611225498538E-003  6.469524374471812E-003  1.400014669638327E-002
  -230.980405753348       3.693628333327111E-002  1.292730947001732E-002
  3.129569343016069E-003  1.506200894902203E-003  8.911962407206127E-004
  6.915555314549840E-003  4.901791909424150E-003  1.489119209410789E-002
   18.6951289974235       9.076808208261384E-003  9.057103268008572E-003
  1.864963968858950E-003  3.472543338929258E-003  3.642315030954315E-003
  8.218249927565785E-003  5.016485657510699E-003  8.774733616677162E-003
  -135.238069996517       3.247124154622358E-002  1.477791148307166E-002
  5.506775120124065E-003  1.754076562501113E-003  1.295800444466223E-003
  1.278236083590001E-002  6.519303105001001E-003  1.830519428901281E-002
   27.5696795909273       9.772255510350962E-003  3.700895006004156E-002
  3.285981181182035E-003  3.172497143044282E-003  6.957013547384074E-004
  3.893369697705673E-003  4.657856063175492E-003  1.120836867043526E-002
  -14.0925753241112       2.134151343506800E-002  1.543763616624905E-002
  3.644571944195430E-003  1.475780310889174E-003  1.533390104199392E-003
  3.978034289391990E-003  4.702179880592260E-003  1.094354880937925E-002
  -2.78990614961625       1.231630114661535E-002  1.382243911142517E-002
  1.923826997780735E-003  9.782548203669805E-003  1.944899726874032E-003
  1.109623778927362E-002  6.406576176982728E-003  1.236175826287291E-002
  -192.291677326791       1.965626023771703E-002  2.030476821304842E-002
  2.834863678409047E-003  3.107277728950247E-003  9.671164233922246E-004
  1.906180744706067E-002  6.337855544955217E-003  1.966773445074536E-002
   218.824833170815       3.119362475027637E-002  8.288030913702170E-003
  5.553987972277501E-003  2.735194639380976E-003  2.321617615721935E-003
  7.503997731117425E-003  6.395369287005982E-003  1.247201525133417E-002
   339.702353892731       1.166580728489951E-002  1.216902234917296E-002
  4.834145960953056E-003  1.487240870713706E-003  1.181022994051963E-003
  1.133553616616120E-002  4.889472369484526E-003  1.171846834277724E-002
   38.4876073149478       2.954423954950948E-002  1.157784405826662E-002
  5.956150778065972E-003  1.793122420724533E-003  3.187534195800120E-003
  5.972151213044920E-003  6.412739978301508E-003  1.268850443216598E-002
   49.5671941901342       3.633705356348885E-002  6.049299332569588E-003
  2.545875934203580E-003  4.670189216872416E-003  4.125682510580975E-003
  5.487359915825174E-003  6.242342945406749E-003  1.064484666940234E-002
   79.0379370114313       1.388415995592751E-002  1.068594703658938E-002
  8.411587617369405E-003  1.376748159621732E-003  1.375210883553520E-003
  9.828884425429670E-003  5.341416439730395E-003  1.133997989832142E-002
   65.4377448042287       2.436063964087671E-002  5.675408895643471E-003
  3.830743291173185E-003  3.991104809046010E-003  1.295600213927246E-003
  4.312157181874011E-003  4.772045802349778E-003  8.416408551601548E-003
   15.5533008915717       6.911231159695297E-003  1.429366507549533E-002
  1.340662157380669E-003  6.519053825598004E-003  2.758260307175048E-003
  6.830098143301128E-003  5.033586336321783E-003  8.770856151065275E-003
  -404.167946504446       2.923198958252390E-002  1.576466352385810E-002
  2.687199376426030E-003  3.554791961648912E-003  1.171451229510273E-003
  1.459762876629354E-002  6.497963706321289E-003  1.887738349450031E-002
  -289.524619592686       2.971135514744788E-002  2.076578180482033E-002
  3.105230340237920E-003  1.560922943343529E-003  6.043918352801702E-004
  7.715170077584459E-003  4.906084464480656E-003  1.682178522614387E-002
  -44.5177676270727       2.654038927530431E-002  3.278087496692121E-002
  3.853075053178015E-003  2.859357359715137E-003  1.556501379117183E-003
  3.892148666892673E-003  6.222865928171209E-003  1.501662780785588E-002
  -55.6945021789059       1.386915461378756E-002  6.294844160396731E-003
  3.011691228414729E-003  4.734896683492014E-003  4.974428520821874E-003
  5.059951933198825E-003  5.614885678794278E-003  7.616003260373184E-003
  -39.2929131630682       7.784340677458743E-003  1.071842000268018E-002
  6.188472315816406E-003  6.036633914676200E-003  1.307632155914321E-003
  7.502155865444666E-003  5.591999131343868E-003  8.554203205019850E-003
  -592.220782346013       3.315617887942246E-002  1.698185735162214E-002
  3.492220976162936E-003  4.481998566030479E-003  1.370951405325405E-003
  6.418137422870475E-003  6.530188145677039E-003  1.534568307594129E-002
   74.7136199520116       2.175829273945765E-002  2.582682667030233E-002
  6.694523854654474E-003  2.257460361090284E-003  9.882702431937586E-004
  9.299248799001030E-003  6.537221685982155E-003  1.735326678507830E-002
   370.953433227331       1.471206381823947E-002  1.605164097101862E-002
  6.627222183375693E-003  2.029251669660065E-003  1.346646801192105E-003
  1.432501820695610E-002  6.278678243045567E-003  1.501168375271507E-002
   2.48752160060568       8.777855953772130E-003  2.737863346358412E-002
  6.475860370228257E-003  1.723357348807275E-003  9.364139066851352E-004
  6.514858114942598E-003  5.038574005154750E-003  1.161185827040115E-002
   82.7549298949942       4.099316460142758E-003  1.996985769022626E-002
  3.391260720738759E-003  3.774928823245365E-003  3.639905867028624E-003
  3.902052526825856E-003  4.959713665681290E-003  6.835860255042970E-003
  -283.121919215517       1.605885189670340E-002  8.394620818279398E-003
  4.558678672362552E-003  2.735431722510646E-003  1.919958195780787E-003
  7.232904058498506E-003  5.346022952653486E-003  9.916142528248816E-003
   13.6613795690141       1.174514953882746E-002  8.619465195139817E-003
  7.051094522426004E-003  2.449074766649584E-003  6.073747212465589E-003
  7.251046731079540E-003  6.522425761860562E-003  9.020830550233177E-003
  -54.4030322045126       6.341860536311094E-003  1.460000959965641E-002
  6.119414085473079E-003  1.670612872027033E-003  6.224217236933815E-003
  6.237807015273440E-003  5.766053863391012E-003  8.327869691201143E-003
   53.6593133683294       1.432577060316294E-002  3.221808792522400E-002
  4.513375334101690E-003  5.245359427693733E-003  1.120987189213753E-003
  5.626299191418264E-003  6.403041577548136E-003  1.374506694297627E-002
   139.466405586185       1.635510912505756E-002  1.155458509091270E-002
  2.251076537351818E-003  2.458744853075496E-003  1.822379872920737E-003
  5.707927391341007E-003  4.707295689800544E-003  1.025562377407106E-002
  -43.8131562004914       1.152016396233797E-002  9.614100603403576E-003
  3.918895491127207E-003  6.615852484701208E-003  2.619039067536941E-003
  9.410931349299368E-003  6.431543824736779E-003  1.013911329684454E-002
  -3.94000755136056       1.777860946043758E-002  1.813061856346888E-002
  3.836456350679042E-003  2.428565125188753E-003  1.331873082607763E-003
  1.700841332716252E-002  6.389293595993524E-003  1.763294031426924E-002
  -48.3653598350588       8.354570426206555E-003  9.854776506866177E-003
  5.875942116648035E-003  2.652986787316521E-003  2.544572185151975E-003
  8.307321816166060E-003  5.481632107089227E-003  8.810704711810870E-003
  -87.6362363980233       6.008861173190896E-003  1.051957734413747E-002
  2.975614607948352E-003  2.295765378391479E-003  3.871236280778501E-003
  5.955069549156635E-003  4.638083116799286E-003  7.220364126229332E-003
   233.464307308186       2.880661753003786E-002  6.874870795146212E-003
  3.707095765382586E-003  4.144964187266943E-003  4.435889889066568E-003
  5.069964542730918E-003  6.395622853245248E-003  1.001353091633944E-002
   116.446932567948       2.003435070706237E-002  1.854949470098512E-002
  2.476210165801988E-003  4.371483641018672E-003  1.143423049762673E-003
  1.504350368969628E-002  6.407372050842752E-003  1.774811023557228E-002
   42.1355022851835       2.380138847595361E-002  1.005169305476636E-002
  2.306767794184501E-003  2.788173327752815E-003  2.333938281009584E-003
  3.084327691207044E-003  4.721382360904431E-003  9.036508775078488E-003
  -112.069224975505       2.923670273794655E-002  1.097764503919966E-002
  2.857647534757720E-003  2.789757518432939E-003  9.234833341986188E-004
  1.030332359901241E-002  5.383563616486038E-003  1.489835454819266E-002
  -809.940756961237       2.497159552793850E-002  1.164819584228057E-002
  4.452485741107856E-003  2.000588478041178E-003  2.235785073026122E-003
  1.049579650091476E-002  6.270735054441304E-003  1.450686109049689E-002
  -94.1548100058002       1.772239758849618E-002  1.053055445521850E-002
  5.683660237771807E-003  2.081835544548637E-003  8.709690162759688E-004
  6.731506677662463E-003  4.845744795818900E-003  1.079017938639312E-002
   3.09496901753286       2.519909503537737E-002  7.888627920646095E-003
  1.764850986673169E-003  6.303241763540298E-003  3.226553725847396E-003
  7.064791385981962E-003  6.077842539862730E-003  1.119855325593011E-002
  0.836566364783593       3.598779083609357E-002  2.112525422924010E-002
  3.447869671663474E-003  3.192900424799746E-003  1.967716115219390E-003
  3.795753883848244E-003  6.299783711314458E-003  1.423699695934588E-002
   45.5404571170269       7.366400278851273E-003  1.624433396759742E-002
  3.339211665353441E-003  2.771724982544697E-003  1.502780481083390E-003
  6.816122339343081E-003  4.740207704877532E-003  9.343254960858131E-003
   86.2730526653163       2.439256247714559E-002  1.493624478573770E-002
  2.479254069144044E-003  3.489090302261835E-003  1.110497826506097E-003
  9.491830519404320E-003  5.669785516114721E-003  1.512224516141710E-002
  -58.8646780189604       2.521899931459517E-002  1.676724223504738E-002
  3.703298025800279E-003  2.692162840854971E-003  3.459376490131671E-003
  3.969942214905757E-003  6.219807095249116E-003  1.188478212697618E-002
   110.486580326340       1.932222849885568E-002  1.429524879473290E-002
  2.127133622690258E-003  4.715617862915481E-003  2.180917723099019E-003
  4.769289370989849E-003  5.537059758126555E-003  1.096227943921901E-002
  -69.7778360148431       1.926277909822589E-002  1.857713652500778E-002
  2.456792656534698E-003  1.843458807708857E-003  6.056784968206511E-004
  1.157825133923322E-002  4.741664239651019E-003  1.606128283558204E-002
   101.991905345993       6.766999893558111E-003  3.125760791742072E-002
  4.586311581155948E-003  1.969768012156228E-003  4.432354867413846E-003
  5.178616469554420E-003  5.938541598196055E-003  1.030833567805266E-002
  -344.117952058171       1.758991202293558E-002  1.766043927803816E-002
  6.666828364506655E-003  1.438190019567318E-003  1.434249022060386E-003
  6.780902896753578E-003  5.541816401524131E-003  1.281890408840596E-002
   94.0921127235606       3.498680075594109E-002  6.045117435259339E-003
  2.627918656972408E-003  3.656476596501467E-003  1.244061167726070E-003
  5.661724185608029E-003  4.927527107898731E-003  1.061905558641852E-002
   727.795442089718       2.289557892311050E-002  3.622559583950238E-002
  4.173206459501588E-003  2.332555048398858E-003  7.826876922455063E-004
  8.984204350318959E-003  6.199493052462420E-003  1.953209956638178E-002
  -1.74239990556528       5.372642731532487E-003  3.700081718732649E-002
  1.984453177529191E-003  3.855247392581136E-003  1.570968153193350E-003
  4.226739612030832E-003  4.649192660708638E-003  9.436296762806152E-003
   149.456743424427       2.887016771802019E-002  3.127624018027124E-002
  6.002889221836782E-003  1.576020228862899E-003  7.941318835705645E-004
  6.005506132507919E-003  5.865945654140812E-003  1.756862691865745E-002
  -226.749073098102       3.497428072267483E-002  7.241464714013619E-003
  1.950612506993953E-003  3.324855494431805E-003  1.919255516013649E-003
  7.133571160655970E-003  5.312836661991427E-003  1.217944231333913E-002
  -52.3487216979563       1.038306151371518E-002  2.979115600022236E-002
  5.308528861712478E-003  5.613440172750246E-003  1.115779387443825E-003
  5.642450022707015E-003  6.222195988425223E-003  1.204000963781683E-002
   71.4494527708808       1.203115681682025E-002  1.084688289765874E-002
  2.676882620030840E-003  3.171940447869890E-003  4.158683796916860E-003
  8.621421836523920E-003  5.841399573120088E-003  1.040072814127133E-002
  -117.556662742404       8.676904944914928E-003  8.483056016312322E-003
  4.940466442107693E-003  3.976134583378272E-003  4.541232949359116E-003
  5.594682549372212E-003  5.765662793021925E-003  7.439850485851941E-003
  -136.227732148319       1.208932028411140E-002  5.217065903330052E-003
  5.078558540669755E-003  4.144917084096022E-003  1.514606734046640E-003
  5.146302726958412E-003  4.668169551933849E-003  6.872390761741873E-003
  -137.356755686249       2.650692275367387E-002  6.641765539019747E-003
  6.060458702032165E-003  2.139976497716114E-003  3.106201126645580E-003
  6.150856960784129E-003  5.933174099704857E-003  1.026895285895810E-002
  -70.1389897325493       8.780917717008105E-003  2.018009053683146E-002
  2.412809821142239E-003  4.557545496462229E-003  3.446317811474111E-003
  8.402062542580475E-003  6.193123295076415E-003  1.141869069954314E-002
   137.587827803995       3.701987411891023E-002  9.627290817309869E-003
  4.556197681259764E-003  1.844743208851083E-003  1.384765838949757E-003
  9.576820317750348E-003  5.841340617391941E-003  1.505636458855092E-002
   53.7138592927723       1.629983418103178E-002  1.364722003331586E-002
  3.436143288832962E-003  5.072792791132093E-003  1.292505242360261E-003
  1.323977799720093E-002  6.362724672156365E-003  1.433406471918159E-002
  -36.3781599957905       1.484160112594408E-002  7.872434498726920E-003
  6.799747728898209E-003  2.298502407960146E-003  4.362617233786856E-003
  7.076131269083076E-003  6.192201702361336E-003  9.385596890965985E-003
   46.7047304021154       3.416791666429150E-002  1.962320867340723E-002
  3.775362419093616E-003  1.337149972483619E-003  6.791861118875419E-004
  4.568383844367403E-003  4.679647194652871E-003  1.452280043199469E-002
   276.011079837074       1.445863286718956E-002  2.445490286205520E-002
  7.741371114104175E-003  2.034701960335494E-003  1.302086471203102E-003
  1.046201546773402E-002  6.506456161290975E-003  1.546569745269544E-002
   279.507983425723       2.746760141885546E-002  1.801801689801406E-002
  2.949695490710006E-003  2.679538265672113E-003  9.504205317977043E-004
  1.659388473216577E-002  6.285957767220568E-003  2.017554453982136E-002
  -284.773914148418       8.095995194777978E-003  2.934243922359433E-002
  6.110420449292796E-003  2.051038160267994E-003  3.023695029555492E-003
  7.965413128583737E-003  6.445544290705063E-003  1.236872461784634E-002
   50.0105811895071       7.261728366544642E-003  2.937442539348015E-002
  3.400418048973344E-003  1.853027815423898E-003  1.237984753923439E-003
  7.257863054401027E-003  4.789879810449127E-003  1.156838453772401E-002
   483.607255455886       3.481510612087653E-002  1.424341676689853E-002
  2.976353062519310E-003  2.294764420183597E-003  1.057030629783580E-003
  1.331080349052214E-002  6.021195346958811E-003  1.875838272326297E-002
  -495.188259770974       3.054999720074530E-002  1.257588451858978E-002
  3.724892635598124E-003  2.394258478006417E-003  1.476506404519690E-003
  1.119035905331051E-002  6.196583566139358E-003  1.626040077806955E-002
  -29.0460707100531       5.161040054212054E-003  2.708427872173882E-002
  4.350084070049215E-003  3.653455187608568E-003  1.412667484125381E-003
  4.409640483610827E-003  4.899854438576311E-003  8.510450741383038E-003
  -4.94461353033948       9.725120485703915E-003  2.620431791978332E-002
  9.149474275498264E-003  1.940036914022525E-003  1.529642075450769E-003
  9.274988031030631E-003  6.327461731369857E-003  1.332070067125549E-002
   152.411734401903       3.231147313262438E-002  1.030050224728901E-002
  8.653770635535294E-003  1.542572513525772E-003  1.175391904902147E-003
  9.332023058867638E-003  6.043716783586873E-003  1.459028093762915E-002
   335.357540964347       3.547229557994624E-002  1.928598945102048E-002
  3.316386712067169E-003  1.761137353239108E-003  7.449465431596014E-004
  9.378834570159329E-003  5.507788646975305E-003  1.858203890523080E-002
   2.11640025042523       1.362493958191789E-002  1.584999782713531E-002
  1.861342338550704E-003  7.722239578791145E-003  1.947486855430592E-003
  1.288521447596130E-002  6.535065092496926E-003  1.406539116695655E-002
  -231.094509914066       3.545327060362158E-002  2.222236550642401E-002
  4.186016395069304E-003  2.392431855528387E-003  8.743823153464401E-004
  9.267216814454270E-003  6.323482151805219E-003  1.939986191032073E-002
   74.4755539554695       2.680765856422532E-002  3.238604548434647E-002
  3.766203810106583E-003  1.419788971222564E-003  6.027792138239168E-004
  4.576941154083203E-003  4.837039898342939E-003  1.583910767696592E-002
  -719.343471646020       3.017141363085366E-002  2.991993131408165E-002
  4.474442314737238E-003  1.959082602466709E-003  7.941883805576220E-004
  9.038949510346202E-003  6.200093424648501E-003  2.013220777230576E-002
  -85.7333004884747       2.492481250857776E-002  9.449933089489855E-003
  3.201518831720531E-003  2.645057619165083E-003  3.759584706687402E-003
  6.075145394664317E-003  5.976194593837930E-003  1.126866418094194E-002
   369.555395193769       2.397739579753725E-002  1.619200104996431E-002
  2.560777047253868E-003  5.069509048149293E-003  2.070968894845544E-003
  6.537058743909118E-003  6.392430697406254E-003  1.364043774386938E-002
   48.2038737022432       1.047332394015856E-002  8.489095224748154E-003
  8.084095924676673E-003  2.670441237219836E-003  1.769362728137717E-003
  8.177416594678393E-003  5.502992284544978E-003  8.991952863975325E-003
  -184.874056428027       1.595870820184577E-002  1.283075693227785E-002
  2.329212151267960E-003  6.308823311199693E-003  1.252687258974899E-003
  8.070961981723176E-003  5.587221610862239E-003  1.182292962249410E-002
  -64.1603926346216       1.038669553879909E-002  1.306912399202704E-002
  1.970530188931183E-003  5.056687827911831E-003  8.926392726378682E-004
  1.036737709214078E-002  4.818586581977410E-003  1.120635196227001E-002
   53.7969557041467       1.190905986323922E-002  3.068888498654581E-002
  7.140474098441985E-003  3.471333300971882E-003  1.038758421161191E-003
  8.066119557545640E-003  6.506940874475411E-003  1.433863295271774E-002
   694.352946511720       2.569842636957794E-002  1.223987531147706E-002
  2.199785871784173E-003  1.982171091414154E-003  7.738205712295331E-004
  1.120201258796203E-002  4.777384904308214E-003  1.521691191933789E-002
  -698.110216833815       1.428026262237115E-002  1.628250842774785E-002
  5.194167625880951E-003  2.492351727023141E-003  1.796479852262512E-003
  1.337625193716746E-002  6.454906138243679E-003  1.459701257013199E-002
  -94.0879796211527       3.693593434607078E-002  6.143601891208288E-003
  3.823598411784958E-003  3.568114291826648E-003  3.728220366727622E-003
  4.224313472153072E-003  6.044218413216396E-003  9.859981446966063E-003
   32.2918959714245       8.586626127890467E-003  9.063345794140169E-003
  4.801532167781440E-003  3.175135952178108E-003  1.152150550284641E-003
  8.295230947180772E-003  4.739856179810878E-003  8.642642091957975E-003
   422.236629728547       2.334058894183473E-002  2.179752883239637E-002
  4.360383639736765E-003  2.298210742477913E-003  1.257825032431660E-003
  4.766754521384170E-003  5.591728894971715E-003  1.343529745436175E-002
  0.621128951803542       3.696221463336696E-002  5.790356682695371E-003
  2.504431861255979E-003  3.664876502562079E-003  1.173277150279347E-003
  4.274266041264746E-003  4.630014362436783E-003  9.707519774691968E-003
  -11.6177889359504       1.035752599449206E-002  1.349356941034319E-002
  4.536887601360512E-003  5.075046126263087E-003  4.052570944536638E-003
  5.132765938389157E-003  6.372020484725388E-003  8.951822175679918E-003
   163.197429099023       3.005243108659088E-002  2.278525121771163E-002
  6.306149081365339E-003  1.904372011040664E-003  9.862947940679208E-004
  9.179246176648741E-003  6.486003849906557E-003  1.845497591810899E-002
   311.253881413085       1.051030752204643E-002  1.776138568594181E-002
  2.825501012234298E-003  3.809796726720427E-003  5.542167586432644E-003
  6.073028817741879E-003  6.383062388896862E-003  1.042715597688997E-002
   79.1478210134203       7.653075045757155E-003  1.312076452233588E-002
  5.440871903089187E-003  1.261002619986731E-003  2.611608739953951E-003
  5.483219795447164E-003  4.631132734422782E-003  8.196156759223082E-003
  -315.538114969943       2.070108785318673E-002  3.640424023496960E-002
  4.898720506107695E-003  2.236331325884231E-003  7.361582992018630E-004
  5.287550367476252E-003  5.638517679636443E-003  1.585379430551605E-002
   79.4978779727169       4.809176998879464E-003  3.658171281455377E-002
  3.878286774419712E-003  3.557497957081668E-003  4.239282944625894E-003
  4.359241471639266E-003  5.960789486446219E-003  9.153388759543031E-003
  -7.93445866110202       2.712392366365093E-002  4.798764064907103E-003
  2.835731630510512E-003  2.207880200122456E-003  3.199925614461909E-003
  4.385752539540326E-003  4.746619565051793E-003  8.295489379881393E-003
   132.669511610295       2.023990313724365E-002  2.287565965845179E-002
  3.618677642770001E-003  1.450128123279458E-003  6.318506913992175E-004
  6.623211906141209E-003  4.654470056097675E-003  1.452837035190608E-002
   11.8922099215033       1.761459128945569E-002  8.682119452042419E-003
  7.760472108483650E-003  1.618421382307505E-003  3.250206531317479E-003
  7.885444240382886E-003  6.053908698213512E-003  1.064408083756095E-002
   475.349053125577       2.374550560032829E-002  9.563506175178180E-003
  3.852416568797830E-003  2.612651740209944E-003  1.606911198852228E-003
  8.597729452764703E-003  5.622094789092545E-003  1.249858302864602E-002
   88.0795633372952       1.794779771319560E-002  6.241798218453422E-003
  3.156745527373929E-003  2.103429710687909E-003  4.316453477984003E-003
  6.073255815807948E-003  5.188074270637821E-003  8.795235823968291E-003
  -81.5060594094350       1.023612787277430E-002  3.464641380146617E-002
  4.488040808567147E-003  3.694465473440725E-003  1.325584706655472E-003
  9.939837131931884E-003  6.529273471039983E-003  1.521917414095513E-002
   12.3648887145910       1.258564766840638E-002  3.142468196178078E-002
  3.814391478835698E-003  2.627735354446602E-003  3.958246865993708E-003
  4.285694427874139E-003  6.376948425351526E-003  1.192310094964216E-002
   87.8051387891548       8.098109436178492E-003  3.700984827668134E-002
  2.299942399747471E-003  6.570506427949917E-003  1.200860236376864E-003
  6.738245487420436E-003  5.763363440924782E-003  1.264006357853290E-002
  -41.8667741725128       8.354445767808525E-003  1.182453560851206E-002
  2.439028779025026E-003  2.521326722978378E-003  4.745371721283300E-003
  4.902655859936753E-003  4.917090927312413E-003  7.853158850494563E-003
   9.05140435406703       1.343014989011881E-002  7.791591911830548E-003
  5.114801153850945E-003  6.438783653137888E-003  1.547244600067039E-003
  7.027247642997757E-003  5.784697410593234E-003  9.026043844161578E-003
   718.424557237831       1.604253730091203E-002  1.522951430771998E-002
  5.082882115501178E-003  2.254972324435476E-003  2.182118077327651E-003
  1.265426249971108E-002  6.527109649151860E-003  1.456795697255764E-002
  -331.965658663457       2.160367763280363E-002  1.418624620274822E-002
  2.348586116792788E-003  2.402001265540287E-003  1.071658371126242E-003
  6.517581782147040E-003  4.789824767944070E-003  1.259390917059373E-002
   69.0395967443628       6.486500254454249E-003  3.658394300377491E-002
  4.680853357440178E-003  3.951261820717655E-003  2.206412492028881E-003
  6.324351536069793E-003  6.278329203035656E-003  1.144912554755192E-002
  -242.032203864523       1.224409029343131E-002  1.261935044264024E-002
  2.122126815660822E-003  2.939525174301175E-003  1.548370661316145E-003
  1.166133805960241E-002  5.090642045362777E-003  1.216850720015612E-002
  -217.492937883485       3.115810791467110E-002  1.569100027851783E-002
  3.925818400669234E-003  1.443172633972640E-003  1.336556190097474E-003
  3.945406674321821E-003  4.944148795791969E-003  1.244814086056882E-002
   11.3470548060143       3.523748227986667E-002  8.419325559622669E-003
  6.050958753542040E-003  1.301763148630415E-003  1.127676115414192E-003
  6.070380497579417E-003  5.019646177466378E-003  1.216651033041072E-002
   26.1563062817171       1.778483786419274E-002  1.811541611027097E-002
  2.334448051405102E-003  3.685823078812634E-003  1.049969281736611E-003
  1.684794812915386E-002  6.050019237704466E-003  1.757445018662166E-002
  -76.2591554302406       2.893423056430143E-002  5.142760818404832E-003
  3.516261934642232E-003  4.763860039975904E-003  1.796473696628379E-003
  5.059736906121562E-003  5.319443648076247E-003  9.097290571508976E-003
  -8.65977122650490       3.667336898481370E-002  1.131931284844242E-002
  2.628259622602218E-003  3.487052869697132E-003  1.367192652184738E-003
  1.034939547225839E-002  6.144790218908429E-003  1.625655875407807E-002
   30.5533569365536       1.085455206500300E-002  1.508918328491647E-002
  1.866422314453006E-003  8.361247646675177E-003  2.597392355755440E-003
  8.563297364687148E-003  6.200921089317989E-003  1.119368002883070E-002
  -84.0009404042064       3.665219434391740E-002  7.891002709674740E-003
  4.240790119263036E-003  2.423318326476430E-003  9.577164654241740E-004
  4.972887666088036E-003  4.918384800539111E-003  1.128791180151744E-002
   59.9022694383791       3.679465339069996E-002  4.939153917483154E-003
  3.924037104699886E-003  1.541236118528449E-003  2.948454131645161E-003
  4.280507194160398E-003  4.901791802172682E-003  9.196957280676444E-003
  -36.8286487639143       2.654850752528424E-002  1.626218797725068E-002
  6.305801622852956E-003  1.718695207082796E-003  1.470543384919562E-003
  1.097320161841249E-002  6.501220704668309E-003  1.679516013592746E-002
  -131.526806321759       6.807738153176552E-003  1.066116283442409E-002
  4.465755911405354E-003  5.545429326487467E-003  1.042505410222652E-003
  5.687085060424328E-003  4.691023439269072E-003  7.445588804621564E-003
  -154.102122232190       1.634569497987022E-002  6.798236725100303E-003
  5.477633130410482E-003  1.223134787498976E-003  2.845169856663391E-003
  5.740676321193596E-003  4.795380050123530E-003  8.608369725091360E-003
   299.053662448363       3.248658455338489E-002  1.435514441145004E-002
  2.695760218124649E-003  2.271596781973909E-003  9.113544086650662E-004
  4.919729108406498E-003  4.836807118923515E-003  1.318917417450216E-002
  -141.052532916015       3.550422736388363E-002  1.131445067580612E-002
  2.797902943782518E-003  3.422670776997627E-003  1.216399884863800E-003
  3.502253938517168E-003  5.039907345634304E-003  1.120522007418111E-002
   197.911869577404       3.077947400206367E-002  1.239823769656823E-002
  3.434833689667292E-003  3.016943033032954E-003  3.014390260435747E-003
  6.193766858969679E-003  6.477012242504319E-003  1.332064748436427E-002
  -21.2772693388516       2.943567570629781E-002  3.462103500912096E-002
  4.200579091639455E-003  2.201813911523346E-003  8.665926006177117E-004
  9.187891059522809E-003  6.494650343928024E-003  2.107705673896988E-002
  -85.8292333256350       1.223905020508998E-002  2.339391539933735E-002
  4.352727566609082E-003  6.634912775696001E-003  1.189350797413689E-003
  7.443027042459972E-003  6.467719103630336E-003  1.286866245245528E-002
  -109.666194695152       7.836882424545603E-003  3.643972248248343E-002
  3.093321298647778E-003  2.997794730435838E-003  6.321036666694574E-004
  7.339269685163645E-003  4.803573186574268E-003  1.279745897838582E-002
  -104.520090482306       3.559562547631558E-002  6.787919348758941E-003
  1.939718841800022E-003  3.012085012716967E-003  2.272773902257491E-003
  4.450094370199538E-003  4.925429733215789E-003  1.024473764241048E-002
  -48.8839822060115       1.259000651450114E-002  6.154720168404773E-003
  2.125406698841689E-003  2.631624904258602E-003  4.897140692132788E-003
  5.378086299265620E-003  4.745097143885393E-003  7.469427986703708E-003
  -10.9728121869551       8.525746395437661E-003  8.696749792996363E-003
  1.425184549935620E-003  6.456798563788122E-003  4.176360878993391E-003
  8.447800279749545E-003  5.373450233156647E-003  8.556135909709784E-003
  -150.724694470493       2.276973896018481E-002  7.299948235640502E-003
  6.002911499381721E-003  1.843391169395066E-003  4.791719959601461E-003
  6.298931491231689E-003  6.176407356254819E-003  1.015425905825453E-002
  -538.926352854330       1.506919194540765E-002  2.520783238855106E-002
  3.251830872818642E-003  2.759439002382936E-003  1.191485525017769E-003
  1.503520787398090E-002  6.275216836238600E-003  1.787495544975700E-002
  -468.049084671402       1.726951622948334E-002  1.852948540397097E-002
  6.288794671183494E-003  2.017434862965270E-003  9.848092158428457E-004
  9.905551141187369E-003  5.838351020262586E-003  1.468951278627155E-002
  -186.075392172684       2.860441050225606E-002  1.232271951776221E-002
  2.743421681803244E-003  4.567794440726338E-003  2.984234228528900E-003
  4.814447775719649E-003  6.315673619639672E-003  1.192784577627982E-002
   16.3646307441301       9.015343319111154E-003  2.290212405816024E-002
  7.616056240546638E-003  2.236856715464798E-003  1.123586413482163E-003
  8.915840185862634E-003  5.725751768369158E-003  1.225575590729302E-002
  -96.5216462851466       1.437470393314663E-002  3.482012886512775E-002
  4.884492567234259E-003  2.603473074096849E-003  1.031266238032437E-003
  1.145702663754312E-002  6.496918589369915E-003  1.789920471537920E-002
   32.6859182796838       5.694241985288402E-003  5.694241985288402E-003
  5.694241985288402E-003  5.694241985288402E-003  5.694241985288402E-003
  5.694241985288402E-003  5.694241985288403E-003  5.694241985288402E-003
  -23.9903969006358       8.896118939915562E-003  1.171132359461627E-002
  1.669933525350652E-003  7.203383546454153E-003  4.219196236131307E-003
  8.387925527292091E-003  5.949599920211155E-003  9.560641698776046E-003
   4.48592523611231       1.702473255571169E-002  1.659092664403214E-002
  5.968364023540473E-003  3.250436924382987E-003  1.884092131182637E-003
  6.127755269042139E-003  6.312362376496078E-003  1.200652836308750E-002
   106.852776667716       2.136090355474272E-002  1.125355218933773E-002
  2.067468039457539E-003  5.191713337329977E-003  2.407369063922721E-003
  9.978499511029278E-003  6.290875817453153E-003  1.338622630925499E-002
   846.466367332547       3.402483615868009E-002  1.313233571143680E-002
  2.784705449954290E-003  1.733341775104278E-003  7.973103567891387E-004
  1.179265554841892E-002  5.222038681202992E-003  1.740136076091705E-002
  -215.428880460112       3.367588649638219E-002  9.741407599778887E-003
  4.551225089611428E-003  1.732783234688337E-003  2.158812719796432E-003
  7.899065796451389E-003  5.944299286915569E-003  1.373532145714514E-002
  -122.211427626432       9.965711598495169E-003  1.038827775768177E-002
  7.646424449799970E-003  1.522036752240560E-003  1.359001594340782E-003
  9.584812806440095E-003  5.003683544297033E-003  9.974209847699899E-003
   46.0653119417541       2.968622704515729E-002  7.120509558798434E-003
  1.803212305395449E-003  5.193477891023245E-003  1.577366289122522E-003
  5.326332127456203E-003  5.052294655009687E-003  1.040314792938985E-002
  -58.7018998525018       9.512704414266104E-003  1.365084994837095E-002
  2.154672358875942E-003  8.374114901432306E-003  1.533870893769606E-003
  9.085248583665001E-003  5.653511050150111E-003  1.056655707597552E-002
   58.2122448534029       3.406843346595102E-002  8.983049383148917E-003
  2.124525587120871E-003  2.193558452939282E-003  9.068646869708750E-004
  7.744377792449944E-003  4.642864671301518E-003  1.333278351360657E-002
  -60.1399379652282       1.781411431525132E-002  3.577583827010419E-002
  3.438490958612720E-003  2.890944686808496E-003  1.865424916713673E-003
  4.433267864408229E-003  6.117076494895199E-003  1.413706784086033E-002
   111.835629356640       1.179214434836732E-002  3.508799550974794E-002
  5.900059256082811E-003  1.761419233751583E-003  9.069249452586108E-004
  6.630883845629343E-003  5.437954091449137E-003  1.399934088060478E-002
  -139.463881441615       5.129998042040246E-003  2.721744832346071E-002
  4.070119806690881E-003  2.136023453916390E-003  3.080156671466688E-003
  4.311708371177941E-003  5.026125561310349E-003  8.443801109775452E-003
  -52.8949613513612       1.454613995468610E-002  2.345021938478640E-002
  3.489523948568916E-003  4.217060078230212E-003  9.858625302336763E-004
  1.383161030339023E-002  6.395776683447570E-003  1.677216548449503E-002
   149.060046961906       1.202302615536702E-002  2.030488148346557E-002
  7.583094249115202E-003  1.820727689704405E-003  2.651366930736007E-003
  8.308489082403071E-003  6.483103152881240E-003  1.265839863122022E-002
   70.6138089391730       8.522828699727267E-003  5.942181515905083E-003
  4.914090243332205E-003  2.543250629667933E-003  4.704266861324071E-003
  5.638696315224800E-003  5.060251507592958E-003  6.585207432288236E-003
  -54.2007753460132       2.999542086570276E-002  2.565679343962833E-002
  4.837656204708015E-003  1.705105071236811E-003  6.680627854312133E-004
  5.058119931088900E-003  5.271185678469984E-003  1.573072793897087E-002
   29.3378757297520       3.188474384950980E-002  7.410824257473527E-003
  3.953340300802181E-003  4.765963490721307E-003  1.442254292478246E-003
  6.998737065487265E-003  5.962627049695104E-003  1.182559609568372E-002
  -122.174697801652       2.617212609141704E-002  1.060724768751345E-002
  6.557913833356169E-003  1.141666352265043E-003  8.714558739877443E-004
  6.955431450963028E-003  4.823763603410343E-003  1.245246308491812E-002
  -82.7949247704023       3.365071261130349E-002  1.113847469252608E-002
  7.711935557307138E-003  1.480797075164447E-003  2.242900037006675E-003
  7.825011375294889E-003  6.495745043028826E-003  1.431424090024680E-002
  -39.5990803754797       1.746423223875212E-002  1.061798320818217E-002
  3.721922509049951E-003  2.623212707698639E-003  3.497619207257526E-003
  9.679275558846184E-003  6.279156261628358E-003  1.215284975287502E-002
   29.6867090077154       3.052007393138561E-002  5.326147440962195E-003
  1.720811273999167E-003  3.101958574461014E-003  2.329739346516595E-003
  5.066378079537156E-003  4.660102710202046E-003  9.373435327662069E-003
   159.765633936966       3.380848933112120E-002  6.356933649523188E-003
  4.544625671696122E-003  3.590441911950855E-003  2.654561275186278E-003
  5.854299308124446E-003  6.157406945540960E-003  1.079566639228834E-002
   396.556709257501       3.219347977555000E-002  1.624222325291818E-002
  3.582641724676876E-003  5.051426235924155E-003  1.457538855190769E-003
  5.420470121570671E-003  6.490547233615624E-003  1.415196624842703E-002
   196.382813281653       1.709816368403877E-002  3.290315631652290E-002
  3.238313243065023E-003  2.298622176158127E-003  1.405780034379595E-003
  3.247424958373417E-003  5.170965763928513E-003  1.222480813580547E-002
   17.0945684336175       9.279363477320527E-003  1.412025529477673E-002
  5.171401668944087E-003  6.382349472507133E-003  1.941020523839438E-003
  7.878824039446838E-003  6.359263970119896E-003  1.010665355748755E-002
  0.168120310218941       8.295628408567842E-003  1.177067164050843E-002
  4.773675776083272E-003  1.419133786603058E-003  2.260238820913592E-003
  7.990056936559952E-003  4.781217490541481E-003  9.205911657313838E-003
   581.629842063208       1.912458107660896E-002  1.432136070877706E-002
  4.036784689474651E-003  1.776172182281125E-003  1.097849172463423E-003
  1.240606331221831E-002  5.468634811271818E-003  1.503384502626409E-002
   428.964057337300       3.583783049833511E-002  1.720951951316191E-002
  4.604495783066799E-003  2.532943996663655E-003  1.153575794171454E-003
  8.412833901040466E-003  6.416789047613229E-003  1.731214669869601E-002
   7.78707784778714       1.460216308487288E-002  6.408241544156573E-003
  4.008672210434425E-003  4.384053603920827E-003  1.169619027091964E-003
  6.132895183288300E-003  4.771157346744023E-003  8.310118243101060E-003
   167.728062130421       1.521206347559922E-002  1.593519438660780E-002
  2.612132447208624E-003  2.060459131209876E-003  8.384585089884893E-004
  1.479456257452660E-002  5.029383273836291E-003  1.530673421475980E-002
   170.065639454255       3.282015141520939E-002  3.119631872188147E-002
  4.505818833276787E-003  2.343357312331057E-003  1.410520116132924E-003
  4.919621402308763E-003  6.494232847188543E-003  1.714188341587968E-002
   203.760673592163       1.085255918675906E-002  1.078245336009076E-002
  2.778090418827583E-003  2.899535543068997E-003  1.567006227858925E-003
  1.034361815407053E-002  4.981322134821589E-003  1.065714178265789E-002
   504.400035626920       2.386968607957285E-002  1.187426694051512E-002
  8.605879503830394E-003  1.723342910310343E-003  1.588598435179830E-003
  1.163685863269560E-002  6.532484598947485E-003  1.488548849035670E-002
  -167.527816827110       9.347614358386692E-003  9.462084425782223E-003
  4.824593406108271E-003  5.174732573285343E-003  1.543116309589189E-003
  9.087885287616041E-003  5.603804240736606E-003  9.297870236113118E-003
   30.9913876553647       1.473132339853589E-002  1.742114810248681E-002
  2.015835350727553E-003  6.892092713645596E-003  2.186767322876229E-003
  9.073321347531679E-003  6.431055567093945E-003  1.325444690218812E-002
   319.125619614959       2.561707281134380E-002  2.989016117251342E-002
  3.559185787029137E-003  2.362157546182581E-003  8.229211463859218E-004
  1.186555129482635E-002  6.305611896733630E-003  2.086644957666105E-002
  -324.652554540975       1.511959562661938E-002  1.417766949636067E-002
  5.247744565741764E-003  1.756124211753748E-003  1.347173995892838E-003
  1.370812811210437E-002  5.758983019579874E-003  1.432323309263420E-002
  -50.2394387791527       6.036943833222931E-003  1.447629165732986E-002
  2.610825808087417E-003  5.667446557953285E-003  4.648409875091516E-003
  5.919233354096250E-003  5.735020101787382E-003  8.027493705713895E-003
   45.7676658646099       1.106589994746397E-002  1.023649602956579E-002
  1.388663004896493E-003  7.834845857078864E-003  1.540067807639597E-003
  9.138025961722196E-003  5.087755928612422E-003  1.011572038826800E-002
   258.150748223948       3.080065054565715E-002  2.164797398522417E-002
  4.966165430612571E-003  1.958938830406786E-003  8.113864609690313E-004
  6.870282634724279E-003  5.750473336886308E-003  1.660799671129733E-002
   201.647783659586       2.041903802516786E-002  7.693365665897595E-003
  3.133469176428550E-003  5.645275889459203E-003  3.053839933380771E-003
  6.936315737978832E-003  6.236959095206769E-003  1.029027155101333E-002
  -125.465179324778       2.345047556309597E-002  9.379000584439341E-003
  3.998484050535223E-003  6.022489382788504E-003  1.774659446822418E-003
  6.345151495071200E-003  6.250615360668513E-003  1.117506533697932E-002
   441.978783213383       3.133703538754132E-002  2.047577679070070E-002
  3.237019547117595E-003  2.161909873665022E-003  8.358253546879662E-004
  1.125026444542219E-002  5.901013102949778E-003  1.932652065400564E-002
  -176.202386997040       1.632665711113848E-002  9.337302290372900E-003
  2.603307912226459E-003  3.489616445244755E-003  1.885117912962987E-003
  3.873866707338487E-003  4.650334428829689E-003  8.389854994275522E-003
  -595.432354132154       1.120267414636531E-002  1.544905131212778E-002
  4.515192517940642E-003  1.930394777507552E-003  1.879417340084805E-003
  1.072588855092865E-002  5.586850788601765E-003  1.229001085536294E-002
  -518.091331605118       2.932157337517528E-002  1.461212157619815E-002
  4.430294955353290E-003  3.571695722773119E-003  1.081155539640536E-003
  5.845483897444577E-003  5.915426303482018E-003  1.358022624619680E-002
  -98.1155239138069       3.373573771939092E-002  1.207315773633619E-002
  2.596846699695050E-003  3.752547356835808E-003  1.811371993825672E-003
  9.852397307848895E-003  6.432387377446623E-003  1.589099170902551E-002
   265.078310472141       5.837338810360233E-003  3.650776293165164E-002
  2.834749802937402E-003  2.668016116223557E-003  3.166005099305197E-003
  5.760370498982764E-003  5.555343132527910E-003  1.070738733884092E-002
   614.947229210210       1.306422956677562E-002  1.586466447824730E-002
  6.560515382426237E-003  2.164028119823958E-003  1.558831794534497E-003
  9.676216796705630E-003  5.950270825990954E-003  1.261072615693657E-002
   37.3932153758283       1.405855251336734E-002  1.631213110282098E-002
  2.725203469425799E-003  3.579436464035515E-003  8.830770656421963E-004
  1.250200962652403E-002  5.396438385153310E-003  1.420617128097307E-002
   91.1398569047934       7.019677151646655E-003  8.767075125916048E-003
  3.095263773788032E-003  1.926018566987405E-003  5.584644861366080E-003
  5.883767894048150E-003  4.788470860788751E-003  7.127586002137631E-003
   6.48473809739642       9.233356239832869E-003  8.914174405021345E-003
  2.660408669075779E-003  3.387055117430011E-003  4.990906613980828E-003
  8.897611399596562E-003  5.661663268087308E-003  9.013733582668843E-003
   576.256928019117       1.978642677270887E-002  2.197121881803487E-002
  5.540562558640706E-003  3.554737525018946E-003  9.884368289729674E-004
  6.557095558858622E-003  6.175999124921529E-003  1.417895893718837E-002
  -23.3370975867746       2.089796532230737E-002  1.296560923895627E-002
  4.890744214524429E-003  2.291690739080260E-003  4.968255640652660E-003
  5.152433724971029E-003  6.532920503629085E-003  1.117643034132065E-002
  -1.85238338807126       7.065590947380880E-003  6.737634826880994E-003
  2.062915316004031E-003  4.027776213405982E-003  4.807881205173046E-003
  5.300013832053772E-003  4.647708739544249E-003  6.318941299802697E-003
  -410.745970521290       3.532098045721437E-002  1.822424363524474E-002
  6.533725244090101E-003  1.520227465517009E-003  9.510575988208703E-004
  8.060403384022953E-003  6.049496321419924E-003  1.731196425117408E-002
  -152.350606252890       2.032651516483574E-002  1.165701522081895E-002
  5.058726273705242E-003  3.635466414758451E-003  1.352030799867206E-003
  1.135042288978516E-002  6.371011262786368E-003  1.390659407879814E-002
  -73.1219083990391       3.618259543205108E-002  4.918562332384894E-003
  2.275262307421958E-003  2.173908532665318E-003  2.801659180532559E-003
  4.563954696220229E-003  4.733995895983922E-003  9.330245550247106E-003
  -30.1505380100748       7.453065786076928E-003  2.726053400487699E-002
  1.779539450169652E-003  7.041233349863106E-003  2.571313304033690E-003
  7.270934970653478E-003  6.019981473733690E-003  1.138902443376330E-002
  -90.8131391804636       1.091692502959436E-002  1.189836893010671E-002
  5.149959617366741E-003  1.793858045618423E-003  9.180810725350377E-004
  9.738443186530908E-003  4.696327453487456E-003  1.081498109375539E-002
   154.083491714271       9.369864043191102E-003  3.570260309569687E-002
  3.234646230084788E-003  6.666899178597617E-003  1.045249190336313E-003
  8.927687434050357E-003  6.378087076098917E-003  1.440093585748156E-002
   230.886048954604       1.997685195523488E-002  3.263224590809869E-002
  4.223410923527526E-003  2.458870798078467E-003  1.648476974122049E-003
  6.715744377077434E-003  6.493193588082345E-003  1.635897383470071E-002
  -43.4736537050731       6.439141488971707E-003  3.342151900457024E-002
  1.678025184866707E-003  5.169233358416859E-003  1.946428902803422E-003
  5.269615143707521E-003  5.172288030075603E-003  1.042823998605737E-002
   577.996000921978       3.364698342716133E-002  1.365031754558847E-002
  5.924818063628589E-003  1.610666642253954E-003  1.163582562935682E-003
  1.014305986524186E-002  6.104113882147711E-003  1.670139031909596E-002
  -177.376421858113       1.192070036053599E-002  1.834224101535888E-002
  8.151906432260988E-003  3.285738212570240E-003  1.383396095023791E-003
  8.428046875105602E-003  6.393224670496796E-003  1.226009126931031E-002
  -350.546232120404       3.349862646077684E-002  9.790370460139182E-003
  5.865987785322204E-003  1.480882503604932E-003  1.121905593956190E-003
  9.505739613070958E-003  5.586052565811304E-003  1.460844578317866E-002
  -398.457027939196       3.317418469620680E-002  1.147869933158419E-002
  5.881642801885151E-003  2.444658165329479E-003  1.478614068788802E-003
  8.650477440328066E-003  6.420232752749382E-003  1.487913458708999E-002
  -76.2416209374084       3.050576534974343E-002  6.703550659803608E-003
  2.817699322405055E-003  6.109149855683503E-003  2.787920942501343E-003
  6.392418873532179E-003  6.303542051441344E-003  1.093412451950527E-002
   396.529667257855       2.716053514141259E-002  1.521131020498181E-002
  8.528801735945328E-003  1.556691701701139E-003  1.179855444444101E-003
  9.197388038493534E-003  6.248582107290197E-003  1.560473813516967E-002
   224.225951931383       2.047066033030134E-002  3.510422068879986E-002
  3.807331579158526E-003  2.501740966854330E-003  8.709860823089170E-004
  1.218963263854529E-002  6.459903202157950E-003  2.061392074124739E-002
  -163.686168412688       7.852897054630827E-003  1.400980665092290E-002
  2.510796370101497E-003  3.129000978343514E-003  4.966376377947807E-003
  7.052768066883749E-003  5.582727262595919E-003  9.189119146963595E-003
   92.3326226858574       1.544319255046339E-002  1.749287785527713E-002
  2.762676682122459E-003  4.002045419474731E-003  4.143849987150489E-003
  6.042201684349040E-003  6.490850573730785E-003  1.177419405282684E-002
   142.988646588529       1.941514063180830E-002  1.624713603947791E-002
  4.124550522257453E-003  2.544065393892883E-003  3.039008842963112E-003
  7.623226580833209E-003  6.518017286980731E-003  1.339734461159087E-002
   542.456203386252       1.103339033040556E-002  3.688746459326019E-002
  3.459943205410299E-003  2.767829370186115E-003  1.203315969705461E-003
  1.049297594193371E-002  6.053581655033632E-003  1.622415755302652E-002
   234.222317616467       1.825731887572869E-002  7.067949551501675E-003
  5.422857746499699E-003  1.643062145214549E-003  1.609119214243351E-003
  5.609192536964532E-003  4.670358321847378E-003  8.978633887293199E-003
   178.990748089464       1.074487933262648E-002  1.136953165321828E-002
  1.754150957524604E-003  5.539726445448263E-003  4.366466759794853E-003
  6.501381968469624E-003  5.683369258358129E-003  9.260830456329135E-003
  -231.385768693012       3.146270954016026E-002  1.384823420782227E-002
  8.310986528192852E-003  1.451895081941506E-003  1.301499807974297E-003
  9.773875723269026E-003  6.371106659444182E-003  1.620885900428085E-002
  -207.690373187101       1.960763268592566E-002  2.026057520240196E-002
  2.985763062280078E-003  2.694873522395215E-003  9.896976826280770E-004
  3.174252182754800E-003  4.644822337030387E-003  1.080370673464831E-002
  -13.6771233638913       2.694442765903344E-002  9.109973758019429E-003
  2.452661654321231E-003  3.859426801129588E-003  2.885816495562360E-003
  9.051012037331420E-003  6.268814209975887E-003  1.304851463896737E-002
 -0.360973127910005       3.585676362102506E-002  2.299315657238959E-002
  6.252717177233654E-003  1.660055903174720E-003  1.200396852539725E-003
  7.600119514597849E-003  6.537590926448613E-003  1.843585861631861E-002
  -166.532946370889       1.573525821863004E-002  1.166867377547235E-002
  8.260162358928489E-003  2.198801473058201E-003  1.235281273252086E-003
  1.159601398328153E-002  6.023618067221500E-003  1.286475049215637E-002
  0.678332541395455       2.907360020491148E-002  1.504963053486999E-002
  3.027180207555939E-003  3.353964183274329E-003  1.083535456995027E-003
  1.393063241389413E-002  6.373909380455778E-003  1.826691305520425E-002
   193.600660526248       8.368275362427433E-003  1.221550755221347E-002
  4.208224351624743E-003  4.101368222342906E-003  4.149422430512071E-003
  7.607884257998790E-003  6.179752932041762E-003  9.196102260112162E-003
  -321.135127803969       1.036725788995362E-002  3.622150299702676E-002
  2.843409907343117E-003  4.738235161301561E-003  8.765911222297942E-004
  9.660663543252877E-003  5.915367709109536E-003  1.536546739450566E-002
   97.7837000472729       6.477322751639763E-003  1.523540034861517E-002
  6.013978899529422E-003  3.840454685471631E-003  1.045055085105229E-003
  6.043724321683114E-003  4.932188093347955E-003  8.417530232910852E-003
   124.902845973722       1.758939193847420E-002  6.766360415478426E-003
  4.811551812415890E-003  2.500592606584252E-003  5.045393467863179E-003
  5.231945339171048E-003  5.793158135771454E-003  8.539315319888226E-003
  -282.576063468792       3.337042341656440E-002  6.739029669016362E-003
  4.038339061680989E-003  3.516038174117529E-003  3.436658443949077E-003
  6.276696760770135E-003  6.402464233205289E-003  1.121751720670910E-002
  -110.213118240999       9.373488977780259E-003  3.663737372594982E-002
  2.559193452014062E-003  7.300527261679980E-003  1.576270225135843E-003
  7.712595544678758E-003  6.536606828574231E-003  1.383594164371946E-002
  -1188.42246314113       2.914568513559470E-002  1.121714250635450E-002
  2.772640329877038E-003  1.629622902817294E-003  7.153149269577541E-004
  1.078189061528977E-002  4.743565428238946E-003  1.521891912759240E-002
   491.052153920605       3.123183529750473E-002  9.944984756325777E-003
  3.420099872084091E-003  1.233971220614751E-003  8.432460240042884E-004
  8.921773532936069E-003  4.630826294958522E-003  1.404594426739321E-002
   178.687088170130       3.611475646865298E-002  5.544095153741936E-003
  1.994734829445437E-003  3.415357303808265E-003  2.958334319248075E-003
  5.482204197646815E-003  5.298340401625800E-003  1.031549781302522E-002
   122.454227059497       1.171005536860288E-002  9.898564057137680E-003
  3.488229004959236E-003  7.090054114003117E-003  1.274399701881757E-003
  8.886004312270339E-003  5.648064457304834E-003  1.009901976198428E-002
  -224.681272051966       1.648821250775053E-002  2.778604653199970E-002
  2.788994570826256E-003  5.203428561240122E-003  1.753554759621055E-003
  5.337492309354553E-003  6.295047804529857E-003  1.347242782677421E-002
   441.016107393363       2.318326555829868E-002  8.401888350983046E-003
  6.141746878417521E-003  1.576596836062805E-003  3.343076819656170E-003
  7.047104372353986E-003  5.951414381093707E-003  1.111358238479658E-002
   473.524323508189       9.779202494186456E-003  1.733173388630440E-002
  5.180032590204343E-003  2.078857955379871E-003  3.126808679580898E-003
  9.520359249026876E-003  6.154265584672770E-003  1.172914249938402E-002
  -36.8489032085657       1.187634233460535E-002  1.032033373589141E-002
  1.476930016643527E-003  4.430023036073614E-003  1.573337373470339E-003
  1.027157878604593E-002  4.846559720627570E-003  1.079786475662695E-002
  -160.162399578917       3.133516194454426E-002  6.201242521399508E-003
  3.599637356724136E-003  1.696836619620066E-003  1.534045996126048E-003
  5.685605378417447E-003  4.668428970885707E-003  1.033782376844905E-002
   249.827765624617       1.218410187067607E-002  1.487176569604035E-002
  4.318086078196417E-003  4.508714022211716E-003  9.265932422356088E-004
  4.749121001897664E-003  4.994596411515304E-003  9.511662465358185E-003
  -96.2010266337789       1.347278377071890E-002  7.227761083219812E-003
  1.376724244830024E-003  5.658223835529764E-003  3.114268693986935E-003
  6.418514158475592E-003  4.975038730036740E-003  8.549982198875785E-003
   201.660478379113       6.851097327968565E-003  1.284590795595571E-002
  3.209228716372178E-003  4.018454915262129E-003  2.414329452968340E-003
  4.193110127470426E-003  4.750284116071720E-003  7.172772734122081E-003
  -66.6691619325901       7.062154132509502E-003  1.738358993870600E-002
  2.602765640743139E-003  5.900324847622402E-003  8.230331026196291E-004
  6.454803572081259E-003  4.642814481151867E-003  9.253795486266966E-003
  -251.058684188669       1.580355506410774E-002  1.879070308430425E-002
  5.101997677247297E-003  4.074294795816728E-003  1.053152853390923E-003
  5.129793727511761E-003  5.673446625659303E-003  1.150621740216897E-002
  -323.510545055315       1.839257284533721E-002  2.317468389927619E-002
  8.185336312509268E-003  1.939151648059639E-003  1.133085186995216E-003
  9.044469449423387E-003  6.409513165749638E-003  1.568001474247974E-002
   59.9081953018329       1.054766897722030E-002  1.134790404006769E-002
  2.117116145528667E-003  3.399128570956278E-003  2.724151570055378E-003
  9.673988314665692E-003  5.321125983532909E-003  1.050088498177980E-002
   8.20239249486997       2.895685636475968E-002  7.798832654948139E-003
  1.795310576383673E-003  5.778535220547839E-003  1.919452262786122E-003
  6.959697085651004E-003  5.613723312621669E-003  1.162671741199515E-002
   243.067683156614       2.244142402310506E-002  1.153357839014346E-002
  8.598175538883084E-003  1.392269218183620E-003  1.160199381569627E-003
  9.146082051338079E-003  5.660028558583993E-003  1.332753583318144E-002
  -198.487224876719       1.699670501132643E-002  3.663193036713956E-002
  5.019023217792610E-003  2.167215824092007E-003  1.049780941556235E-003
  9.357173555337724E-003  6.365485693999601E-003  1.799380773036052E-002
   19.7493368636144       2.969613750655530E-002  1.920199440650971E-002
  3.129121723003048E-003  3.152799474897179E-003  2.371708245532365E-003
  3.622547067736773E-003  6.035409405253957E-003  1.273562063006103E-002
  -141.269777911772       6.249608018916327E-003  9.175629857664108E-003
  5.622303062863902E-003  3.760426158619802E-003  1.550141830477912E-003
  6.087669957514095E-003  4.746903679895210E-003  7.041198503224006E-003
   117.743314697292       7.254680776707365E-003  3.416099997227853E-002
  2.924408020103100E-003  4.921561562004071E-003  3.405228809205609E-003
  5.049225775197141E-003  6.279766224514300E-003  1.077600764725150E-002
   38.7014668096237       1.268663777041801E-002  1.296298441206421E-002
  1.732144634294514E-003  5.016207696630140E-003  1.023359463969858E-003
  1.223617930570325E-002  5.114237284899932E-003  1.262503111341753E-002
   67.9106988932456       1.057126949175159E-002  2.334245935650222E-002
  7.132624527923073E-003  2.821646631772365E-003  1.403689538698070E-003
  9.905947111804500E-003  6.405191742702233E-003  1.347069242981641E-002
