# Supplementary material for: Four-Body Nonadditive Potential Energy Surface and the Fourth Virial Coefficient of Helium
Source: J Chem Eng Data. 2023 Nov 29;68(12):3257–64. doi: 10.1021/acs.jced.3c00578 (PMC10726306; doi:10.1021/acs.jced.3c00578)
Supplement: Supplementary file 4 — je3c00578_si_004.zip [file je3c00578_si_004.zip › data/e_06_3_qz.txt]

           7         497
  2.373390129441154E-002  2.681851474838335E-002  2.076110722751226E-002
  3.953728631343227E-003  3.088549266605511E-003  3.345269242374667E-003
  7.970127313727992E-003  0.411845521099602     
  -1.70063128445055       3.692627925196199E-002  1.084837801593496E-002
  1.061557621698217E-002  1.303360565947866E-003  1.375722176700613E-003
  9.396612483731264E-003  6.444685975924286E-003
   1442.67158620185       8.189181467592316E-003  2.534785955856559E-002
  6.908557911003223E-003  1.805833329774779E-003  5.331080189859506E-003
  5.629991584457085E-003  6.532733912905746E-003
   503.838638731137       1.764523620454793E-002  9.640427474097851E-003
  8.103164900464964E-003  5.037070155408308E-003  1.499378995386380E-003
  7.239487036678564E-003  6.499240534480357E-003
   707.829633727892       3.594878682347152E-002  1.466949637353220E-002
  5.276682586009386E-003  1.867353132897265E-003  2.993878914127367E-003
  3.952299564571238E-003  6.282442064575568E-003
  -1249.77806731812       1.091828844795490E-002  1.227121140055196E-002
  1.161405194596526E-002  3.582681505377637E-003  1.434846188990951E-003
  7.457523289238851E-003  6.250848728932573E-003
   343.759597242174       1.240784061330239E-002  1.155328735644805E-002
  9.961568062470174E-003  1.836568220798462E-003  2.274802781489965E-003
  9.623030163671723E-003  6.211054763654255E-003
   74.8416444191051       3.597946323066582E-003  3.259709347751476E-002
  3.825331110690756E-003  3.520222310441983E-003  2.631572261993627E-003
  3.549813009110196E-003  4.952398419842532E-003
  -800.642382242542       1.337428801484744E-002  3.278296378032774E-002
  7.584518425990928E-003  2.671832410390507E-003  1.211168763747412E-003
  5.746062490730601E-003  6.288376258956135E-003
 -0.796664085221546       3.696955464162043E-002  1.752987632261858E-002
  4.958544905418014E-003  1.225921690233398E-003  9.455684956593025E-004
  4.950338792470771E-003  5.139978800927630E-003
  -1028.33791987930       1.864190505685777E-002  1.707711652698440E-002
  1.237781165802362E-002  1.809433687287718E-003  1.274083195305208E-003
  8.048856520345387E-003  6.466519002118475E-003
  -191.007759752080       3.452944750164716E-002  1.098513678238110E-002
  1.047134133292689E-002  7.814533592790340E-004  1.049482281085901E-003
  3.133006895509799E-003  4.657356577519761E-003
  -2948.49803471914       3.342724932628881E-002  2.085225090638956E-002
  5.241283569604040E-003  1.760137406385717E-003  1.501658435559745E-003
  5.146413319489537E-003  6.063437971515384E-003
  -19.3552001854658       5.399772132684050E-003  5.399772132684050E-003
  5.399772132684050E-003  5.399772132684050E-003  5.399772132684050E-003
  5.399772132684050E-003  5.399772132684049E-003
  -186.459336526754       6.392732349960240E-003  8.326074361660865E-003
  6.282702939428645E-003  1.348707553115978E-003  5.051336559502849E-003
  5.560577896259879E-003  4.828210833709368E-003
   227.302013190032       3.249299725266972E-002  8.393009974325016E-003
  7.856387285142603E-003  1.405605090817996E-003  2.711961522842805E-003
  7.409751479203677E-003  6.265852213173809E-003
   650.843673091207       1.437527818781130E-002  1.021967200813242E-002
  7.832517858420930E-003  1.677451630549258E-003  1.061813646554491E-003
  6.819365627072232E-003  4.907942684828677E-003
   97.0507694692279       4.904097394332447E-003  3.221256839759483E-002
  9.471946592395612E-003  1.399335704988945E-003  4.678923151124602E-003
  4.871835549060157E-003  6.022784926384418E-003
  -269.660384963046       3.595217497408181E-002  1.455060410280339E-002
  1.219581097988275E-002  1.460133212361445E-003  1.181022584036245E-003
  7.096090945219535E-003  6.537541450452150E-003
  -4535.56803650517       3.395637035606203E-002  1.129027641281016E-002
  8.674277627546830E-003  1.281977752957799E-003  1.456803655350104E-003
  7.216596941484073E-003  5.959989837708283E-003
  -277.209262226218       6.806298205748191E-003  1.403536910641594E-002
  8.403235973601295E-003  4.725914628969550E-003  3.144559123201380E-003
  6.177983305052746E-003  6.475087222495712E-003
  -1116.84743765110       1.735742886575349E-002  1.562064986869568E-002
  5.728161093907024E-003  2.368461843759480E-003  4.112207053000146E-003
  5.103345354222985E-003  6.525282825695091E-003
   1833.16842784755       5.953510383330414E-003  2.138369305315264E-002
  6.750361813345765E-003  2.007659496882664E-003  4.288363806952122E-003
  5.256979497466082E-003  5.820810670723518E-003
  -262.838595400931       5.960716095563167E-003  1.560262214775398E-002
  1.159302214421397E-002  1.073433765643471E-003  2.358137090781520E-003
  5.043928998378187E-003  4.895544395161922E-003
   314.678729196694       8.985467375340917E-003  3.378332789249277E-002
  6.414483006394129E-003  1.485827174780037E-003  8.742788195038563E-004
  4.955556626842801E-003  4.819691522464202E-003
  -22.6746709353889       1.013554572061732E-002  2.619321978695777E-002
  7.294429661978344E-003  4.745880969594210E-003  1.115619030075470E-003
  6.761589781313936E-003  6.409411519448904E-003
   35.5792800897987       8.966164154140253E-003  1.299072954330068E-002
  1.026510513166403E-002  1.509963679363975E-003  5.540812793132574E-003
  7.249528212722687E-003  6.457665695862347E-003
   591.635906153785       2.972977377943457E-002  1.158736727420043E-002
  1.154910343247430E-002  1.233588626878763E-003  1.455628139697165E-003
  8.327827416918822E-003  6.248074423539331E-003
  -137.029913004888       1.482050681723109E-002  1.010989661158411E-002
  9.006587505804015E-003  2.138774558926174E-003  4.567530997952488E-003
  5.229587216949357E-003  6.403449580442875E-003
  -257.738505046333       8.876838084564059E-003  8.772605312115636E-003
  6.926384249318650E-003  5.666359159514064E-003  1.701549790009392E-003
  6.738781654590941E-003  5.720543193803631E-003
   148.618096086149       6.847246612616405E-003  1.712556841821544E-002
  8.808912376071778E-003  1.713774540348198E-003  6.279417626554716E-003
  6.526337741669003E-003  6.458093212300836E-003
   422.937066590505       1.027359590852074E-002  1.599174517576119E-002
  1.446763812123106E-002  1.174608520508171E-003  3.709714620342891E-003
  4.036558858809476E-003  5.891286623696195E-003
  -1054.56454257560       2.566450791464136E-002  8.496513620097583E-003
  5.372989391752475E-003  1.970800571900574E-003  4.949173515158015E-003
  5.126685995529087E-003  6.232088712066342E-003
   300.934003240193       5.581648049271202E-003  2.108196825909471E-002
  1.110725450156205E-002  3.946052131393010E-003  3.232182037382130E-003
  4.235277302110152E-003  6.428901937914955E-003
   45.7163691590526       2.163367551379036E-002  1.130506528154026E-002
  5.920859891263201E-003  4.584939330207865E-003  1.859024075440409E-003
  5.883167338322566E-003  6.459065121132650E-003
  -158.357201085156       5.912200764554722E-003  2.845024898799604E-002
  5.830801726310797E-003  4.727105555098615E-003  1.361351429364516E-003
  5.567552906832827E-003  5.723111896292266E-003
   10.1486226080718       8.415392382712205E-003  1.301351302339098E-002
  8.615284784344646E-003  5.000209605130750E-003  2.069941817563516E-003
  7.079621410160657E-003  6.406426142044164E-003
   1174.94414708881       1.830338549890647E-002  3.246344336594158E-002
  7.561055234869058E-003  2.690685309771429E-003  1.023438057324030E-003
  6.053622300932018E-003  6.492441352629013E-003
   2823.77243739257       3.461051350000641E-002  2.111611558103631E-002
  6.640863429041227E-003  1.533988283777666E-003  1.178835268577755E-003
  6.591456764321903E-003  6.218951915138827E-003
  -140.575235978810       2.476491927013887E-002  6.180601317096700E-003
  4.190466529654060E-003  1.852314335680079E-003  3.628634653112891E-003
  3.758166368448779E-003  5.030301229727697E-003
   1362.75286240147       2.478055314311585E-002  7.885688166098297E-003
  4.438917439649556E-003  4.010957693416276E-003  1.334957003711900E-003
  4.083468400994913E-003  5.164108641385553E-003
   605.021163807300       3.325218485138141E-002  9.942102020254627E-003
  9.068361846138785E-003  2.597534561053908E-003  1.256325786256633E-003
  6.403296722885232E-003  6.302058249515814E-003
  -779.792122655400       1.647010802613918E-002  1.224439000853166E-002
  1.206297711844347E-002  1.424189011643372E-003  1.440625284928891E-003
  9.143907244677679E-003  5.978007151655862E-003
   79.1913807800448       1.485054747270873E-002  8.003764662797740E-003
  6.796689062841425E-003  2.475199083116217E-003  5.005887757100265E-003
  5.660040036093875E-003  6.197370880539389E-003
   172.464841611505       1.072000766221788E-002  3.447922476696604E-002
  5.226961548803160E-003  2.229634690786292E-003  3.794822746885960E-003
  4.572498990193396E-003  6.490280299391350E-003
   42.7181545626806       1.994961024577586E-002  7.163399160655151E-003
  7.158505411851416E-003  1.745415753608562E-003  3.780240671998844E-003
  6.177555555182008E-003  5.888687226824903E-003
   273.418236881167       3.044857537143960E-002  1.038956662049747E-002
  6.980304420992942E-003  2.179613540712064E-003  3.016774869966599E-003
  4.733766052928539E-003  6.400216432123511E-003
   7.65242258696510       6.533217278018822E-003  1.882512921416231E-002
  5.771031483001203E-003  2.577024147489062E-003  5.443488837161740E-003
  5.627111988947689E-003  6.185858514383618E-003
   1071.79646435277       1.915135971019585E-002  8.130509496586670E-003
  7.047982141256732E-003  5.122736214599711E-003  1.537990944188125E-003
  5.944298998552261E-003  6.097564897696612E-003
  -572.171232575901       2.151077655329772E-002  1.120240234454022E-002
  9.974915068778916E-003  1.369652778378156E-003  3.607769605650599E-003
  4.423740285262435E-003  6.120016040209651E-003
  -166.025108234449       2.843479576758489E-002  2.253591634115215E-002
  1.737332199544351E-002  1.172127520760657E-003  1.240808327420598E-003
  4.409979055223524E-003  6.441011119145574E-003
   2500.24555495709       2.165344997234416E-002  1.345263015186462E-002
  6.812052796340140E-003  3.046154796205479E-003  1.128919437805961E-003
  6.467051620618461E-003  5.944594828622672E-003
   207.342173455790       2.765406722402249E-002  3.621164704438688E-002
  5.223459388001396E-003  2.633278058043716E-003  1.144077897856763E-003
  4.674416455453260E-003  6.474519435906143E-003
  -57.3979600554749       9.743582219197574E-003  1.508966299633756E-002
  9.862580278469145E-003  4.022189595102200E-003  1.310481329566364E-003
  9.620277906205248E-003  6.472592863002975E-003
   433.878886009117       6.918075554131839E-003  2.124436362900178E-002
  9.831387457129493E-003  4.775530344622526E-003  1.518469087268689E-003
  6.776175023001737E-003  6.434912853071839E-003
  -209.538796073256       4.985475560118189E-003  1.052149865366286E-002
  8.246736627426697E-003  2.110988955448501E-003  4.487616013750916E-003
  4.793996881677469E-003  5.194506407462830E-003
   1289.40337699318       2.121862475554420E-002  1.252909116847175E-002
  7.699458013313966E-003  1.621023074325602E-003  2.919133536584712E-003
  6.938404833602889E-003  6.376268922099915E-003
   40.8409300034988       1.560101171024135E-002  1.648427893510195E-002
  5.032681272937114E-003  2.424775357941021E-003  7.641218133323727E-004
  4.911107828502202E-003  4.769863528880807E-003
   252.922852856230       1.577690362645431E-002  3.428931183250973E-002
  2.393275132646457E-002  1.529901277408066E-003  1.031664950246541E-003
  3.494077499496862E-003  6.440970318391743E-003
   12.8520237188341       2.855874619224140E-002  6.899946872159736E-003
  5.274745373228235E-003  4.566167725299343E-003  3.006934138745013E-003
  5.017157504066163E-003  6.443967119101379E-003
  -832.048997645355       1.788273260309688E-002  2.621810828151191E-002
  5.652782895591574E-003  2.218617084121294E-003  3.470531762907163E-003
  3.545149026725544E-003  6.455081585699800E-003
  -759.980918824111       2.706436538239581E-002  2.363960846724981E-002
  1.219836677704319E-002  1.451546052980243E-003  1.308491792922163E-003
  3.250585470985387E-003  6.032313046493275E-003
  -523.238956567446       1.229902780994244E-002  3.234215459761684E-002
  5.608280405875782E-003  3.978498541845414E-003  1.409278310189088E-003
  5.603853339461486E-003  6.421138398319128E-003
  -18.7790348247324       3.580812474287228E-003  3.391372078630068E-002
  2.379656828881093E-002  2.331425453292083E-003  1.948392045984274E-003
  3.245740101295358E-003  5.909904941013546E-003
   238.458157431321       1.412312617397228E-002  1.290891077711767E-002
  1.263199791333643E-002  2.164917829762866E-003  1.664701237130493E-003
  9.210190659603081E-003  6.514630735395050E-003
  -595.681706199788       7.283943230174709E-003  2.132893078696056E-002
  9.172522735965177E-003  1.882896962723689E-003  4.340351196935575E-003
  6.419858308130496E-003  6.490580648474656E-003
   140.779661625978       3.217099124622817E-002  6.204915717965997E-003
  5.411792087132778E-003  1.953326957579498E-003  4.290753561417782E-003
  4.939651146984194E-003  5.957870206784297E-003
   34.0571819836314       1.076116744609786E-002  1.696017504268143E-002
  1.106342511369862E-002  2.054279629677952E-003  1.508214488700179E-003
  1.053351327806600E-002  6.355443651348272E-003
  -244.459423254754       5.790122780811393E-003  3.527732830232103E-002
  1.449674566938196E-002  1.636831226363831E-003  2.397174234554997E-003
  5.667783583164582E-003  6.354701036802381E-003
  -56.1924104927038       7.722640686373541E-003  1.405152418036111E-002
  6.520898067990370E-003  3.387389268271612E-003  5.399924646605240E-003
  5.664399972635062E-003  6.469448088041615E-003
   558.975357710062       7.853782698776348E-003  3.266965287596538E-002
  1.206301736697971E-002  2.520739697687434E-003  1.289818987997716E-003
  7.318200834439862E-003  6.474259073486213E-003
   245.690355628812       1.819180219702854E-002  1.341131292074081E-002
  5.213107890559186E-003  3.585983089330543E-003  2.132886044803132E-003
  5.048522572701011E-003  6.051513239254010E-003
   315.925493236986       3.275707001970862E-002  1.139696761731042E-002
  1.136070237389203E-002  1.245338980880589E-003  2.305897820582806E-003
  6.310344241277362E-003  6.520487095275368E-003
   623.304508696567       2.131883949220618E-002  1.463977801658027E-002
  4.068400134438950E-003  1.625521326173957E-003  2.750584989501715E-003
  2.986874141836693E-003  5.068654968689639E-003
  -511.898150822329       3.004876031611394E-002  1.459427183871762E-002
  1.420866675961001E-002  1.936759424353635E-003  1.121456836814474E-003
  4.826387853572256E-003  6.346103195194199E-003
  -1272.67952568285       2.213247570245829E-002  1.178704286218421E-002
  9.362110232439541E-003  2.496935470924352E-003  1.867333538907471E-003
  5.488888311538264E-003  6.299707276717999E-003
  -650.498369171573       1.219413794143108E-002  2.838830822162117E-002
  1.046879439101763E-002  1.466639731684646E-003  3.402727586875450E-003
  4.318361158396209E-003  6.537968328730592E-003
   1.27868741161154       2.072123728890740E-002  1.433663926406257E-002
  1.344860767018661E-002  2.634987938712945E-003  1.816895172402242E-003
  3.588399824090748E-003  6.398698039681264E-003
  -544.444250121881       1.341542530275315E-002  8.899037001938739E-003
  8.251387106245008E-003  4.003232278950107E-003  1.413097169947212E-003
  7.038313288503663E-003  5.828913875083117E-003
  -288.458521511382       2.640218776981475E-002  2.244580407898207E-002
  4.086257007866780E-003  2.534461991979809E-003  3.186520346046998E-003
  3.631538005657643E-003  6.435253195951855E-003
  -206.620694844153       4.227367233347535E-003  2.913927890214845E-002
  8.542900589157097E-003  3.560030488949856E-003  1.309519722673883E-003
  4.214815661624349E-003  5.239016255889160E-003
   178.755233780510       9.326210080545431E-003  5.909433921774821E-003
  4.575170792854075E-003  3.618331286885345E-003  2.994732312903844E-003
  3.622895143378229E-003  4.633723134601850E-003
   491.641370947184       2.670283270490483E-002  9.888658869308472E-003
  7.093304617335413E-003  1.764539756562407E-003  3.367621546678018E-003
  3.548139991076658E-003  5.835568022390857E-003
   292.616955819230       2.988615843310334E-002  1.404247070144393E-002
  5.255598308533810E-003  3.018509681631000E-003  2.794007954446954E-003
  3.176767885430413E-003  6.241039242454002E-003
  -277.797596282849       2.991874839799051E-002  8.402469380806542E-003
  6.955061019461486E-003  3.275311421978281E-003  2.249803250913657E-003
  3.456745344834144E-003  5.953686627997867E-003
   23.0370222816443       3.108000365820611E-002  1.447992846299264E-002
  1.006055152018773E-002  2.933147464391843E-003  1.103204891270909E-003
  3.088646846270939E-003  5.969499675598199E-003
   82.0763499593204       6.432108713060629E-003  3.261844148763104E-002
  6.244309645449036E-003  3.336665776711682E-003  2.944885376298229E-003
  5.040560730208286E-003  6.339088688596121E-003
   558.889465995901       4.800397312729868E-003  1.966120147606577E-002
  7.921069316829560E-003  2.933259004075521E-003  4.417067783313939E-003
  4.691306819994902E-003  5.973674586193040E-003
   103.361544759873       2.986659763698893E-003  3.545992131957307E-002
  1.176943351752456E-002  2.516071244893748E-003  2.562593855677208E-003
  2.944886361140584E-003  5.358275700975908E-003
   32.0563654031070       6.843809803106385E-003  1.475140487379264E-002
  7.296484297085666E-003  3.157833666861717E-003  3.474260222382422E-003
  6.287060536519301E-003  6.085889096204080E-003
   634.523899591153       1.020342394724426E-002  2.072473686687848E-002
  9.443188769094286E-003  1.666357688576963E-003  2.665308925138967E-003
  8.518465827982005E-003  6.501872759542397E-003
  -44.0247235415630       8.824428869590076E-003  1.511528168480764E-002
  1.290841893752169E-002  1.678529782735240E-003  3.193371981452853E-003
  6.984635518523143E-003  6.332128247991096E-003
  -389.465583333474       3.613000838250505E-002  6.486894143598961E-003
  5.098690088889118E-003  2.421093601707590E-003  1.589387692729347E-003
  4.916366263977436E-003  5.317508474394675E-003
   915.812366211554       9.301682462500368E-003  3.552281181214501E-002
  1.661846514921035E-002  1.868751908941120E-003  1.570633186111368E-003
  3.270772581768235E-003  6.123354748514950E-003
  -1943.15745664221       3.368070503814751E-002  1.653608941929490E-002
  5.948308184229679E-003  3.355586283836038E-003  1.279521044262320E-003
  5.514445248432582E-003  6.542657508823035E-003
  -281.863892664445       3.490373005450922E-002  1.038881040959942E-002
  6.630789500972043E-003  1.549467747368497E-003  1.498404290564046E-003
  2.957125484397511E-003  5.046001410863143E-003
  -100.483327430188       3.259643891168976E-002  3.592189012315718E-002
  5.523331225779343E-003  1.590472371648939E-003  6.588548887756137E-004
  4.707552026944126E-003  5.631709474948574E-003
   780.795855162099       1.048519514069660E-002  1.239087249662717E-002
  1.147575609556797E-002  2.285800904825002E-003  1.253519313571881E-003
  8.736797445703650E-003  5.780919236252079E-003
  -577.542381146660       6.439491833390688E-003  1.044408104436083E-002
  9.372852882473994E-003  3.297427194792741E-003  2.352085069185668E-003
  6.300299466126699E-003  5.598828662664044E-003
   169.566799030015       3.408010321219307E-002  3.459761797327055E-002
  7.608200671920178E-003  1.450685760530414E-003  1.646614917963564E-003
  3.290080597564320E-003  6.427372915337445E-003
  -351.064177110841       2.561274866437392E-002  2.278628326956404E-002
  5.821918075644761E-003  2.955090693032957E-003  9.186666825084910E-004
  3.762795795116282E-003  5.711355586403496E-003
   296.715164041322       4.577241678519126E-003  1.242343236623458E-002
  1.182690680750238E-002  2.129189125604807E-003  2.800589784143373E-003
  3.114754023637038E-003  4.816896915979911E-003
  -1120.44076439718       1.738507602433726E-002  3.509350084301679E-002
  1.173407831530790E-002  1.481376490061309E-003  1.311980070293210E-003
  4.415116453955514E-003  6.281516718850816E-003
   153.240956790921       1.127824376354668E-002  3.615639851973437E-002
  4.246681444505674E-003  3.381525715542252E-003  9.961813435588524E-004
  4.228312737920186E-003  5.395301940183976E-003
   60.3162066236509       1.236537013523753E-002  2.850978316224332E-002
  8.339976900472742E-003  2.168826473908001E-003  1.347602062344427E-003
  8.215543760636749E-003  6.428822644331944E-003
  -505.259011180840       1.119283740897545E-002  1.252347692810422E-002
  9.097444764241149E-003  1.455278515884899E-003  3.645131596683937E-003
  5.476055329713910E-003  5.773669897277870E-003
  -817.795436592163       3.667398867381279E-002  2.409881187314548E-002
  5.093670771476403E-003  2.391251767970603E-003  8.760456598850768E-004
  3.537887780669758E-003  5.673879717220200E-003
  -4687.67811747122       3.597812754432109E-002  1.501213289946810E-002
  7.313257585234260E-003  1.587825337855929E-003  8.977414688706219E-004
  6.463733828868653E-003  5.756672873871015E-003
  -51.6649270843298       2.541055980121757E-002  3.621063069846737E-002
  1.361086686333756E-002  1.150856275199773E-003  8.542402710198393E-004
  2.925471402259243E-003  5.746748388623516E-003
  -503.629958406903       3.646020866106789E-002  7.701422409392348E-003
  6.521817625250620E-003  1.355353530754642E-003  1.965235034652601E-003
  5.741675123715572E-003  5.510750408366858E-003
  -3130.60124138010       2.343319990506866E-002  9.927672106639199E-003
  7.497291349001044E-003  2.376542337744761E-003  1.381773159719783E-003
  7.463699795964410E-003  5.913164762634106E-003
   40.6095173640431       1.186830063635644E-002  1.116344767901376E-002
  5.958676264438862E-003  1.780791523223504E-003  5.318762986146752E-003
  5.927852708138556E-003  5.948986253821261E-003
  -185.004708009372       1.263146070291063E-002  2.456920650004925E-002
  8.014855340695955E-003  1.043843937262465E-003  1.521240642594356E-003
  2.919500455315342E-003  4.753137804897938E-003
   173.106122518824       6.437847899280076E-003  1.190176116546029E-002
  7.418473817422487E-003  4.303215394818390E-003  4.177689937962785E-003
  5.999818632824490E-003  6.279460319276454E-003
   626.272491253883       2.275138491741492E-002  2.235014107262787E-002
  4.919619269391250E-003  1.655336650138366E-003  1.560904953372489E-003
  4.822500336831560E-003  5.609951536573106E-003
  -315.999908964260       1.407232750257511E-002  6.355287124395549E-003
  5.979201364398993E-003  3.051109445878481E-003  3.118319801594602E-003
  5.346020306376954E-003  5.483934034943900E-003
  -28.1296837803756       2.565465752763196E-002  8.831132931663455E-003
  7.414665804423670E-003  4.577358910698521E-003  1.468248683503091E-003
  5.338738387397403E-003  6.261637310093666E-003
   720.703807631456       4.253959162551649E-003  2.495866298955324E-002
  9.897928014975094E-003  1.301732193040324E-003  4.056571927461803E-003
  4.215166985421885E-003  5.347807374497940E-003
  -305.475067361274       1.012431720828576E-002  3.490525382579281E-002
  1.287196848530475E-002  1.583010017353631E-003  2.642097754254277E-003
  3.128613248609712E-003  6.248575037433691E-003
   712.079772673064       1.707742189661188E-002  2.764313398674119E-002
  7.954704758626618E-003  2.324892493091738E-003  2.747473268103289E-003
  2.954053735665976E-003  6.432770620503396E-003
  -307.609766172866       1.835843241514749E-002  1.617297563039016E-002
  1.605063092121749E-002  1.500811144380668E-003  1.230098252941889E-003
  5.733432536191387E-003  6.078545869770586E-003
  -279.183407544829       6.668696009242026E-003  3.685267180098899E-002
  6.358747238287394E-003  2.342285251888379E-003  2.526073419986117E-003
  3.284515487831758E-003  5.585641886125571E-003
   48.3475304708139       3.614662239900149E-002  7.664551959195852E-003
  5.522767953559151E-003  4.531461736938978E-003  1.540352191221185E-003
  4.880510142774631E-003  6.111847036682909E-003
  -95.7309391402903       9.469638930463709E-003  1.213063114903140E-002
  1.201699935374567E-002  1.343519589603487E-003  3.065611224088352E-003
  8.104635416750106E-003  5.987578724063251E-003
   430.625478182803       9.976246117018908E-003  1.980351822357975E-002
  1.946181478346668E-002  1.747803916125370E-003  1.345072272552787E-003
  5.874067311155157E-003  6.130722822063082E-003
   146.822228951995       2.979853126066552E-002  6.680800833145097E-003
  6.643412681679227E-003  1.131323973197704E-003  2.106206742804746E-003
  6.320379729506369E-003  5.206441134767393E-003
  -1921.39284723578       7.594943825685291E-003  3.011267886626259E-002
  4.957927253760722E-003  1.820243986628343E-003  3.560071404734423E-003
  4.930173145775760E-003  5.752245756860199E-003
  -67.9117033485768       6.137547532567422E-003  6.183710839262691E-003
  6.158230460287205E-003  2.561135876451630E-003  4.378959238930715E-003
  5.858514740204535E-003  4.985574053064418E-003
  -584.853445572729       2.729503169437483E-002  6.236654348387025E-003
  5.747778644009180E-003  1.421383843368145E-003  2.064307873692100E-003
  4.037733057155411E-003  4.757291827386494E-003
  -52.8379436977475       3.731294825045996E-003  1.966265175171712E-002
  1.785883765812203E-002  2.761546645855289E-003  9.964615261125775E-004
  2.972896827312684E-003  4.695601864894513E-003
  -450.137740544508       3.662115972752029E-002  2.135697498632234E-002
  1.231080484217190E-002  1.530991937767465E-003  8.936719629155756E-004
  3.873295012398182E-003  6.090201315680403E-003
  -652.786134998376       1.160905419850918E-002  1.748196658203906E-002
  7.900679276871495E-003  1.468876701987556E-003  2.295601123089373E-003
  6.995566484877535E-003  5.793744902231028E-003
   1.41890799349219       5.863394780733553E-003  1.434735617033487E-002
  1.277035570953065E-002  4.033065661622103E-003  9.858195421939713E-004
  4.711818028581629E-003  5.215439028254210E-003
   119.832184472823       3.211903412967656E-003  2.958012568357130E-002
  1.229462631641741E-002  1.154990660934727E-003  2.705483642960114E-003
  2.972427341528852E-003  4.705098752040376E-003
   275.817472128905       3.504787767778149E-002  2.894521799860482E-002
  8.992954968801831E-003  2.451159553447272E-003  8.919692459890137E-004
  3.061663031163661E-003  6.275330979943853E-003
   244.682816197509       8.949991612347668E-003  8.970401963445453E-003
  5.133222044719555E-003  2.596443713520283E-003  2.702882489180111E-003
  4.943180632511688E-003  4.926511755887662E-003
   710.754529925727       3.122100118172144E-002  2.616584202015697E-002
  4.792803786307363E-003  1.146051515653511E-003  6.228264696302594E-004
  3.539446360005633E-003  4.633184781010413E-003
   351.735274746534       1.428517299090574E-002  1.929399417558759E-002
  9.255124871757206E-003  3.075215930370074E-003  1.185145942924114E-003
  7.870182866037278E-003  6.467260687427771E-003
  -130.211887624114       4.364414577722451E-003  3.589951063213211E-002
  1.520999864483554E-002  1.264068384709057E-003  3.608413073193577E-003
  3.690408587892412E-003  5.850830209835488E-003
   333.621943722679       1.609784422364944E-002  1.192650421881360E-002
  1.111587250736464E-002  1.238243065179206E-003  8.964084176510106E-004
  4.285127991186060E-003  4.653181706728592E-003
  -630.575573530886       6.234232055833710E-003  2.467035773400606E-002
  1.421383648350049E-002  4.384825114679634E-003  1.138102246481466E-003
  6.143311956728838E-003  6.373348138335419E-003
  -161.346464060860       1.594169516828064E-002  2.758775587537179E-002
  4.055859459751373E-003  2.711467484573864E-003  7.328947083008670E-004
  2.977511513790733E-003  4.683518084015677E-003
   461.557049318729       1.134071912849554E-002  1.758406083546485E-002
  7.983360708998258E-003  1.679850961568986E-003  4.731034654608056E-003
  5.864840003318997E-003  6.482433881150574E-003
   509.502307002253       3.399480541098681E-002  1.010506665180215E-002
  7.278397360516537E-003  3.799145619522414E-003  1.387083777713006E-003
  5.845459610739193E-003  6.522776033429606E-003
  -48.4446641363566       5.737796633738685E-003  8.787171349830052E-003
  5.905538274615022E-003  4.971543172954131E-003  3.092749457937350E-003
  5.315644474586078E-003  5.383205215181567E-003
   443.828960662867       2.395376058000796E-002  3.618602534859215E-002
  3.907215682424786E-003  1.570155463586096E-003  8.668681527564362E-004
  2.931391577478124E-003  4.880435586839252E-003
   188.346525388644       6.909399170345215E-003  1.400680541845266E-002
  4.328168146780096E-003  1.912939203308453E-003  3.920008432115775E-003
  4.103396361904740E-003  4.842123442252851E-003
   48.0653499556545       7.954934656850503E-003  9.408978031959895E-003
  5.368894035972485E-003  4.985645992294467E-003  1.323901853618487E-003
  5.041258073623814E-003  4.871881060062431E-003
  -368.790578885010       3.664138034470196E-002  2.834309856836236E-002
  6.345847095160275E-003  1.509436569770615E-003  1.593742412482435E-003
  3.456665631608138E-003  6.163109080119987E-003
   492.525786246602       2.013317232008659E-002  8.421475847766464E-003
  7.224123865932890E-003  1.613479481684956E-003  5.169073611988670E-003
  5.252784303913003E-003  6.141510833225079E-003
  -42.7085534814943       3.674209276979101E-002  2.640081548926480E-002
  1.550062415005199E-002  1.045177340459823E-003  1.548861799766732E-003
  3.062781555464565E-003  6.487462329892698E-003
  -10.9520402372452       1.900245622070377E-002  3.697984845891208E-002
  7.324239617147408E-003  2.922026163919956E-003  8.358847604122472E-004
  3.157139966801396E-003  5.840413900467569E-003
  -1245.90341936528       3.200164413739909E-002  3.275065812324482E-002
  8.928821949747862E-003  1.724364656422695E-003  8.311157770320904E-004
  5.054635768525628E-003  6.385493961835121E-003
   9.11676418833805       5.319505275363318E-003  2.062984484635394E-002
  2.038242309412389E-002  9.133036701143062E-004  2.337431272072403E-003
  3.167020512448886E-003  4.972841966452767E-003
  -1622.16499882931       3.464289277990255E-002  8.285970270783377E-003
  6.683770920920666E-003  9.330185493699054E-004  1.029970888532545E-003
  6.525777102830086E-003  4.786900754092847E-003
  -188.928684186150       6.548092217117937E-003  3.620070410717562E-002
  2.184835163382632E-002  1.780515222688578E-003  2.606144069183462E-003
  3.148142953696524E-003  6.503415567684548E-003
   155.365738433827       9.860804371726423E-003  3.441223514793014E-002
  2.673725016225640E-002  1.021599374207008E-003  2.633204032424699E-003
  2.946139868551167E-003  6.448520367268964E-003
  -55.6180746784623       6.359708313921885E-003  3.438433632697070E-002
  3.406420538427885E-002  1.605050790729512E-003  1.454400507865643E-003
  3.205610984075569E-003  6.180590265184235E-003
  -558.408191911858       1.700427485497203E-002  1.214944911369004E-002
  1.201501978560982E-002  1.970198361533807E-003  8.277574653050460E-004
  2.991840882600937E-003  4.792165308190222E-003
  -272.967519656961       3.433054294464615E-002  2.136627015466459E-002
  1.866700893184886E-002  1.269495882389064E-003  8.746337601067876E-004
  3.019034497979217E-003  5.983679016919404E-003
  -1992.64336022587       2.122705507277089E-002  2.270384725350709E-002
  9.660700989452544E-003  2.700271816873883E-003  9.971060936054305E-004
  5.390662219942844E-003  6.382117605683028E-003
  -1248.06020739988       7.462255836544618E-003  2.170287319397445E-002
  7.724851025118213E-003  1.603246948440928E-003  4.755595187968371E-003
  4.768352530623327E-003  5.974595711378077E-003
  -76.1428451145306       3.804735980099018E-003  1.242653637944263E-002
  6.493986635748098E-003  3.695244312668319E-003  3.399610388992713E-003
  3.741296638097815E-003  4.934162065326283E-003
   582.084022751456       1.956599178457688E-002  2.817946427826595E-002
  4.693563534519331E-003  2.723140481635487E-003  2.384484132077370E-003
  4.571079377772401E-003  6.519837292677197E-003
  -180.770184106827       9.265800451891100E-003  1.018717086814095E-002
  8.213473863603974E-003  1.743556076763138E-003  1.092735215911001E-003
  7.785667349965090E-003  4.750999879658188E-003
   455.319037901353       1.466174601665357E-002  1.976420345181875E-002
  9.713369543770762E-003  3.353480276232557E-003  1.200886380014864E-003
  3.848179820327198E-003  5.933095317501924E-003
   187.817236932553       3.210811660953771E-002  8.869976309495741E-003
  3.891441216211454E-003  3.214777992407126E-003  1.590379379258390E-003
  3.238840268271544E-003  5.135879628412228E-003
   196.996009671178       1.296525526447137E-002  8.802385383598670E-003
  7.728260229204256E-003  1.422443287886291E-003  4.229247301823291E-003
  7.217281180033888E-003  5.805716288715389E-003
  -130.996056453640       3.440545658040601E-003  1.755945863972362E-002
  1.053602229283286E-002  2.801369417308070E-003  1.763200739876307E-003
  3.216374672070929E-003  4.650243033543250E-003
  -76.3296412464031       7.184572502289617E-003  9.321189872087491E-003
  7.558390830578947E-003  5.146054513642779E-003  3.531698259911621E-003
  6.946394920092800E-003  6.322951431867474E-003
   729.621634922051       2.253512773425647E-002  1.270479635409638E-002
  1.191597613099760E-002  1.758005457080029E-003  1.335328544381285E-003
  8.200470904654878E-003  6.351857553717918E-003
   341.838379719807       5.700664637206014E-003  2.295272293549368E-002
  9.644897478526305E-003  2.212882662178890E-003  9.390836445279920E-004
  5.084939432867609E-003  4.869686034607007E-003
   526.950637787289       6.372791443448031E-003  2.777881439249218E-002
  2.510741957267329E-002  1.440969963036433E-003  1.770053950156800E-003
  4.022495885731162E-003  5.977190378873357E-003
  -23.2323979625651       2.158696231220860E-002  6.848459617388618E-003
  6.229700507098813E-003  3.608746167599056E-003  3.402191844139789E-003
  6.221558491804975E-003  6.425066900013271E-003
  -177.968406895727       1.423706283772892E-002  7.886996228336145E-003
  6.974586854007688E-003  1.583292060384729E-003  5.739049997153334E-003
  6.337403282767857E-003  5.966145191374705E-003
  -308.640096495368       5.412688995931710E-003  3.626671334495987E-002
  8.166806924340426E-003  3.267946697096440E-003  6.769355431046554E-004
  3.471839647489527E-003  4.805359867891506E-003
   102.813869637799       6.183074050775646E-003  9.394386618111669E-003
  8.216383842777824E-003  1.385027783623711E-003  5.797724818794566E-003
  6.093538475635756E-003  5.346339575393287E-003
   107.118091257962       1.020570871280782E-002  1.731339043210874E-002
  4.113496814500764E-003  3.330135931461537E-003  2.110807471013223E-003
  3.780559350976061E-003  5.179850000677422E-003
   97.3241127224606       8.055551521878887E-003  1.981532739123781E-002
  1.647376954995848E-002  1.698663964174773E-003  1.918227703376330E-003
  7.984251665588157E-003  6.395216155942986E-003
   846.294699472974       3.531517642548038E-002  2.418748020018175E-002
  3.868743543383391E-003  2.549153217119246E-003  1.794573913538991E-003
  3.807955395340992E-003  6.213865498350597E-003
  -886.752273285394       8.778149803814368E-003  1.861532086994233E-002
  1.741954880770703E-002  3.608112252344003E-003  1.368080991732659E-003
  4.185981706230990E-003  6.236150657231379E-003
  -16.7756577304804       4.753280665890243E-003  2.103734372849555E-002
  2.027091894557059E-002  1.065714969604244E-003  3.401331889056850E-003
  3.654151899915725E-003  5.472121673088718E-003
   703.712564833574       1.496250072935451E-002  2.031794355747677E-002
  1.483393401850400E-002  8.673984079669639E-004  9.291898311184797E-004
  2.985269542368650E-003  4.705160935956232E-003
   186.986647088672       6.569649144290480E-003  3.537668616526943E-002
  8.635295737897820E-003  4.500840972947355E-003  1.011105623920908E-003
  4.645085678801854E-003  5.905682263216051E-003
  -757.526602987846       2.496830948310884E-002  1.099390874889893E-002
  4.886891101480027E-003  2.398340490652899E-003  1.112257064081435E-003
  4.852172210908922E-003  5.088670819792524E-003
   180.234453838288       1.043202766047684E-002  8.348469844697469E-003
  8.082058631935311E-003  1.113371893052037E-003  2.111956963557192E-003
  5.969331822645524E-003  4.632244148057818E-003
  -1862.56860631678       1.926709453222787E-002  1.099196478860267E-002
  7.831644097772011E-003  4.082768404792789E-003  1.596873775583918E-003
  7.191498090841384E-003  6.533283949464135E-003
   113.336011974171       3.606563945673317E-002  3.120672272290262E-002
  6.073027598206808E-003  1.141058350406033E-003  6.194178832546138E-004
  2.992464793367774E-003  4.935652965664282E-003
   27.9959907173545       2.247412092936872E-002  7.277852148609023E-003
  6.746763417162303E-003  1.678582958768075E-003  9.406443356334926E-004
  6.295034462229651E-003  4.713656870224114E-003
  -142.126817092749       6.931738090204960E-003  3.606460479985996E-002
  1.316472609555593E-002  3.634560916536547E-003  1.086450089832135E-003
  5.932632390037716E-003  6.523901372642102E-003
   571.007881948047       2.888144231353490E-002  6.496559291441347E-003
  5.807994226017668E-003  2.627561780618443E-003  1.347015614521890E-003
  5.536722280319436E-003  5.267256418943682E-003
  -34.1728931001645       1.012352110128243E-002  1.542378709120681E-002
  1.527046285585805E-002  1.330265713000711E-003  4.271759634208378E-003
  5.040032633740914E-003  6.393307031179050E-003
   209.792796496128       5.282632581229271E-003  2.842176782127618E-002
  2.368213118990760E-002  1.622693147221942E-003  1.231852580462855E-003
  3.026974797061531E-003  5.273768194494097E-003
  -306.131652133065       5.156315766403041E-003  2.906786815227714E-002
  2.793326092191040E-002  3.391937470079666E-003  1.217569147470676E-003
  3.731534149515473E-003  6.333112501891537E-003
  -77.7247464893392       7.265826255568648E-003  3.616531511114567E-002
  6.907441176433529E-003  1.844862832328601E-003  3.017960368458719E-003
  6.059825121396877E-003  6.278251277548358E-003
   113.499394998896       4.863069164843614E-003  3.467636474407357E-002
  3.017182981769688E-002  2.625436799974398E-003  1.506122338377266E-003
  3.783549428586123E-003  6.510052357306876E-003
  -339.711288664217       3.675673341764958E-002  1.183394523426146E-002
  5.954811871802823E-003  3.071941179911758E-003  2.282969062302337E-003
  3.551961294008299E-003  6.333142731782283E-003
  -59.8212470352664       4.861229314132554E-003  1.991644383220210E-002
  1.053813758603024E-002  1.046962741707217E-003  3.082700736459018E-003
  3.263858769605299E-003  4.697707294919507E-003
  -197.179468151864       1.118008740390551E-002  2.543790639161718E-002
  2.119269745571813E-002  9.435171699956000E-004  2.579604948132665E-003
  2.926706727091798E-003  5.917421465575823E-003
  -100.925698267546       3.588598395118092E-002  8.369970833020659E-003
  8.192519040018720E-003  1.040055399690901E-003  2.251454171961797E-003
  2.941025311351303E-003  5.068126366632842E-003
   372.922984050955       1.470179036196291E-002  6.048201299232791E-003
  5.691958033749393E-003  2.223368759495575E-003  4.158670670640712E-003
  4.580637307539116E-003  5.270579248783379E-003
   26.9675088667288       2.428879685308079E-002  3.687760245675501E-002
  3.941514303924426E-003  2.979076130641600E-003  2.071291055766204E-003
  3.159518442270490E-003  6.401708611604370E-003
   600.560242087450       2.952476422400958E-002  2.201362472685231E-002
  7.878162989300844E-003  1.163331877087514E-003  1.382975088218554E-003
  3.145825956114422E-003  5.439921164450114E-003
   357.967444509420       4.266167926004277E-003  2.968127189666152E-002
  2.872944610558988E-002  1.253456748247406E-003  3.506085975122981E-003
  3.525743328534507E-003  6.192106048186730E-003
   38.7849993194192       2.161866735911701E-002  2.902830585445084E-002
  5.647929772870085E-003  1.377177974243174E-003  6.498754525604551E-004
  4.656599414109986E-003  4.953416308093222E-003
   898.021088248419       2.737535583543467E-002  1.988280229200342E-002
  4.182100331926227E-003  4.033418366859881E-003  1.714452726690043E-003
  4.068086394651555E-003  6.325139788845011E-003
   411.092652788898       3.415318033158207E-002  6.231693123860504E-003
  4.001879381872122E-003  2.564264724236566E-003  3.258031987757353E-003
  3.302817990762938E-003  5.352015238917014E-003
   33.2282869129490       4.629629626746485E-003  4.629629626746485E-003
  4.629629626746485E-003  4.629629626746485E-003  4.629629626746485E-003
  4.629629626746485E-003  4.629629626746485E-003
   66.8277887152881       9.081120038523316E-003  2.200716437738123E-002
  5.483007054358535E-003  1.274073655338853E-003  1.709549801828303E-003
  4.457012271930788E-003  4.689649715838851E-003
  -310.274060889544       6.399615890805490E-003  1.823419554436161E-002
  6.076506529074445E-003  3.796131192374479E-003  3.627618210671356E-003
  5.034613667284500E-003  6.052533988753722E-003
  -293.700754405092       3.092470036053994E-002  8.002291031073777E-003
  5.873790913843560E-003  1.761090627603936E-003  3.535220715881757E-003
  5.589779668341615E-003  6.081422954713358E-003
   757.564467263108       1.566165489608624E-002  1.695967918280039E-002
  5.828201238263446E-003  4.177401474566939E-003  2.121327946261682E-003
  5.692202657502128E-003  6.537785998896529E-003
   416.711541704420       6.588734304479139E-003  2.584802521631623E-002
  1.399771026329258E-002  1.670775821736961E-003  3.120967249965604E-003
  5.956027571117940E-003  6.480001046230608E-003
   844.093852154870       1.862758896915016E-002  1.783507620884735E-002
  4.295385370377745E-003  3.451733221100705E-003  3.595904030865410E-003
  3.831708036694899E-003  6.386730328915353E-003
   97.0586427958471       6.331662328390617E-003  2.790287427985380E-002
  1.889074301576520E-002  1.733250747068370E-003  2.385752100771172E-003
  4.945269043856729E-003  6.392666680358857E-003
  -128.544446794203       1.511564756614455E-002  9.375139417608924E-003
  6.951640646296395E-003  4.825003902437491E-003  2.853940898226701E-003
  5.001029518985414E-003  6.386295031635863E-003
  -654.814927161623       8.086322169050192E-003  1.682267921447725E-002
  1.270749372918269E-002  1.588492350008708E-003  1.011961655171694E-003
  3.632499905862351E-003  4.648828061890018E-003
   106.141271903370       9.145065105300571E-003  2.084750112866405E-002
  1.715887332193979E-002  2.484682850334920E-003  3.010814724500567E-003
  3.029499691029589E-003  6.481505794909618E-003
  -730.520432563853       6.295137441893224E-003  2.423726617964461E-002
  6.829142559389991E-003  1.948009058912240E-003  5.763263509989692E-003
  5.841932686651822E-003  6.394086456815026E-003
  -694.917839422742       2.822043083951590E-002  1.735519431999453E-002
  6.423477837869964E-003  1.455169763067393E-003  8.026241050290807E-004
  6.397716619022309E-003  5.352241508056901E-003
   290.166694428460       3.618956181664788E-002  1.643750856879351E-002
  1.232332171565627E-002  1.277949793642370E-003  1.046954257652916E-003
  5.670707418347168E-003  6.178328186745229E-003
   939.826860164468       2.244937648168283E-002  5.710567598195155E-003
  5.380120878068535E-003  2.147042689758607E-003  2.029089998854274E-003
  3.331452430796516E-003  4.642392614173300E-003
  -32.6088540885029       4.925312917946581E-003  2.135653379368508E-002
  5.462610754108427E-003  4.611684825671923E-003  3.406667465453108E-003
  4.896977439779637E-003  5.946303235138511E-003
   59.3911100487809       7.966701801756614E-003  3.348342534624256E-002
  8.276372124167274E-003  4.602779144773213E-003  9.926342600034817E-004
  6.902850638824029E-003  6.414030991393515E-003
  -955.062451028859       2.990624842808999E-002  8.635806407401837E-003
  7.477518940418999E-003  2.909997647768137E-003  1.188129742178775E-003
  4.034811500328758E-003  5.475204590662943E-003
  -378.302201500925       1.734258612289624E-002  2.367828268077590E-002
  7.088033340071046E-003  1.747937826212745E-003  9.273002597442746E-004
  6.514599143805696E-003  5.596768095712671E-003
   483.951056274614       2.316721042733372E-002  1.128838191154898E-002
  1.112894954108537E-002  1.131085646995630E-003  1.765124590248682E-003
  6.188131454506770E-003  5.745109796749978E-003
   174.328135794174       3.615795779784139E-002  1.170562469055547E-002
  3.892812688731464E-003  1.326072922733222E-003  1.607589082104051E-003
  3.069275058084807E-003  4.700095802367492E-003
  -186.332785864911       3.455896579165468E-002  5.971722564028357E-003
  4.556323922940501E-003  1.265975957129017E-003  2.771989971363663E-003
  3.380141982588443E-003  4.726842894744641E-003
  -410.549179031087       3.190096689579053E-002  1.170899263795172E-002
  8.868860070226378E-003  1.664856660693192E-003  1.104718199574585E-003
  8.546063959018930E-003  6.110793569651879E-003
  -21.7348075320978       7.151280396247770E-003  2.111264656207609E-002
  1.119224550367174E-002  5.934140677282236E-003  1.110913304632657E-003
  5.934429103842296E-003  6.358823598220101E-003
  -1787.45640647169       3.677439150342302E-002  2.243757207496546E-002
  9.370682654018369E-003  1.327347520719401E-003  1.080500247148712E-003
  5.800950896650315E-003  6.329949057829114E-003
   107.430550038193       9.011718303874173E-003  1.364227765895471E-002
  1.254609698908578E-002  8.966385008708715E-004  2.398010848765236E-003
  3.286101332871587E-003  4.708603290978428E-003
   254.576019505060       5.012879432452085E-003  3.487629241091132E-002
  2.110831725525419E-002  2.035314143001874E-003  1.991482463948073E-003
  4.887520940823207E-003  6.466381030601883E-003
  -17.4887393756083       7.135183825251640E-003  1.192049452607158E-002
  6.525260021350818E-003  3.329488342714956E-003  9.643366314478472E-004
  5.656062425932426E-003  4.647680547653318E-003
   27.3481998129583       1.716270905275811E-002  2.952829630957155E-002
  2.895656903118447E-002  1.143799092444678E-003  1.102275846060066E-003
  2.925132935952621E-003  6.150250852934719E-003
   373.439045514416       8.692768290016013E-003  1.088879441520287E-002
  7.397694559813647E-003  6.226061240851300E-003  1.301822829783858E-003
  6.724266913930636E-003  5.802396718973814E-003
   359.660104242327       2.815985414009767E-002  2.241211546109197E-002
  5.200314789445061E-003  2.024513339997360E-003  7.548553446500799E-004
  5.153006056671761E-003  5.437483923706302E-003
   155.832355167977       5.341881052140976E-003  3.232471817689106E-002
  5.931019716939683E-003  1.284901990536999E-003  2.619088394895440E-003
  3.761766274329204E-003  4.846873843033971E-003
  -235.088827701127       3.642578596188015E-002  3.674092292531699E-002
  8.797836834601886E-003  1.614995715778729E-003  7.883929844233153E-004
  3.697906913728607E-003  6.174960247013571E-003
   2630.71056633260       3.209278206826233E-002  8.249162662682582E-003
  7.427948516228280E-003  1.229300424321396E-003  1.075208072066161E-003
  7.189641131046838E-003  5.151384656042791E-003
  -173.325536931478       9.291931515028808E-003  2.483310500142510E-002
  7.716989968767426E-003  2.415015041515191E-003  2.251296910391466E-003
  7.271946688467886E-003  6.425861741925813E-003
   102.173537573633       1.035058718439643E-002  2.839271341920689E-002
  9.089367737880051E-003  1.104365472411095E-003  2.709955643958037E-003
  2.939336154961681E-003  5.351862784311451E-003
  -165.909323560025       5.659748351068203E-003  3.663477355325373E-002
  2.301125564372071E-002  2.973119085761982E-003  1.079336412399377E-003
  3.385243859646798E-003  6.106115390451971E-003
  -760.000005268532       1.409918407313409E-002  3.345253841761817E-002
  1.532965214893769E-002  2.633164457197466E-003  8.281829855172420E-004
  3.027721336606473E-003  6.022996231206992E-003
  -108.404382416160       2.864541199986980E-002  3.233625824671508E-002
  6.463742275400186E-003  2.082086567926991E-003  8.593556923531532E-004
  6.016298741844870E-003  6.331962495289590E-003
  -362.685543193617       3.025063571225137E-002  3.057636458677713E-002
  4.894011645105045E-003  3.317541866796379E-003  1.164181300675883E-003
  4.384850607401971E-003  6.517727477305313E-003
  -624.728430504098       1.975375021396627E-002  2.075090126061499E-002
  6.527149562871835E-003  1.789004792505547E-003  2.513794758869546E-003
  5.931465853524422E-003  6.440489949144372E-003
   144.236923657986       6.919021100375436E-003  2.555411564549982E-002
  2.551002622624333E-002  1.977532943558791E-003  1.699997156182648E-003
  3.039740604192749E-003  5.987848594207900E-003
   736.236401496503       3.099801033418440E-002  2.452404938826323E-002
  1.006413460788295E-002  2.177622082859097E-003  1.063752347156291E-003
  4.432647478637304E-003  6.544323799004776E-003
  -290.893157303474       2.865475270991353E-002  3.658418277794261E-002
  4.258843601143114E-003  1.287133248322538E-003  5.359040788475854E-004
  4.063770458096513E-003  4.818408050950917E-003
   888.635087231280       1.097528831537786E-002  2.368016082654850E-002
  1.269503885738974E-002  1.518225061673669E-003  1.508718386385302E-003
  6.558108916801864E-003  6.060748518987185E-003
  -47.1910474615453       6.206224804115043E-003  1.757880073535712E-002
  4.020221391034344E-003  3.093244150557039E-003  2.711808704073582E-003
  3.137073556730676E-003  4.753835083563052E-003
  -35.6421587172147       1.090226970366138E-002  1.500137453655800E-002
  1.177654376258616E-002  1.566681032204210E-003  2.205448382308471E-003
  1.056351233080847E-002  6.424292044078929E-003
   452.868109467139       5.400387049882991E-003  3.479433288549572E-002
  6.487369259808752E-003  3.218905389625377E-003  1.008872666307845E-003
  5.219248494437410E-003  5.238324846868682E-003
   294.105365420922       8.769195253902016E-003  3.114087685383576E-002
  2.849396704851801E-002  2.554066982837948E-003  9.805732536908253E-004
  3.071258780775300E-003  6.254299944565446E-003
   245.080667774497       8.334761632066525E-003  2.403244748864054E-002
  2.363677371237495E-002  2.451339231623157E-003  1.141517697486465E-003
  4.259812581046194E-003  6.193355224358922E-003
  -670.385012901476       1.451929809220427E-002  3.416094540443305E-002
  3.559022505793727E-003  1.731885284989714E-003  1.508982692760340E-003
  3.234413054199230E-003  4.961742058230413E-003
   833.598490393211       9.775535061680355E-003  3.294537913022184E-002
  1.696666677202101E-002  1.178953409080399E-003  2.793352574912518E-003
  3.791277135384372E-003  6.392291694651961E-003
  -210.537228265737       1.934168634810178E-002  1.075016010415759E-002
  8.684882374916530E-003  1.056316467857635E-003  2.565413367622392E-003
  3.032891560754182E-003  4.957319566798362E-003
  -479.696561552840       2.154937721655556E-002  2.906472580869584E-002
  9.156678819013015E-003  1.793833097654929E-003  1.062505966028919E-003
  7.025419050200416E-003  6.519597178903136E-003
   106.469745167998       1.039543681362731E-002  1.337729610514508E-002
  1.148292825668624E-002  1.398028353791828E-003  1.866452656993036E-003
  9.295037823444600E-003  5.816672904703598E-003
  -455.115151279521       2.589511566332136E-002  1.904168431048649E-002
  1.721415297177363E-002  8.488133562417327E-004  8.747670679118852E-004
  2.916645083507125E-003  5.137275399027154E-003
   962.055483878120       6.879133896567103E-003  2.016486315074071E-002
  7.659378548280076E-003  1.492472278445423E-003  1.189646185446742E-003
  6.529200055914972E-003  4.805638594906281E-003
   7.25063099540950       6.350657930193885E-003  6.350657930193885E-003
  6.350657930193885E-003  6.350657930193885E-003  6.350657930193885E-003
  6.350657930193885E-003  6.350657930193886E-003
  -438.116402462587       1.135759614079588E-002  2.799713220177345E-002
  4.949562647299099E-003  3.620267487873819E-003  2.998118818451219E-003
  3.855053475210955E-003  6.354739961591653E-003
   959.105521732000       6.705521795297759E-003  2.855864712225407E-002
  6.391516686305432E-003  1.672595378877926E-003  2.872538706882926E-003
  6.263830901642608E-003  5.768264376037857E-003
  -403.390593662880       4.601446268791385E-003  3.521883894683143E-002
  1.637084582500475E-002  1.528146237516275E-003  1.111157525271643E-003
  2.960536575740329E-003  4.869771472652424E-003
  -1605.75135116557       2.666977235182960E-002  1.466690751678227E-002
  9.583117832659372E-003  1.406669962754200E-003  2.025484131153253E-003
  7.127187620880158E-003  6.510044993269378E-003
  -186.699204893135       2.147672296008135E-002  1.826325063743969E-002
  1.070226029820001E-002  1.340667546225604E-003  2.489065959162907E-003
  4.381030545243914E-003  6.280476059502058E-003
   289.582977914847       2.401756539233553E-002  2.126041969524231E-002
  1.905543838184689E-002  1.634750035465857E-003  9.541265188785840E-004
  3.335900803638373E-003  6.082260754694927E-003
  -157.522813973595       3.536888389674485E-002  2.041211006016898E-002
  9.332388293472228E-003  1.323241567373434E-003  2.388582350286629E-003
  3.143011755701643E-003  6.371933520020481E-003
   122.658238596715       4.152705489600532E-003  2.413503160913678E-002
  1.239466444584743E-002  1.104745882993732E-003  2.297947816992230E-003
  3.850376989311680E-003  4.794241763911296E-003
  -87.8977811907878       4.166439479216555E-003  2.900722032577104E-002
  6.444490823352579E-003  1.956060206059878E-003  2.885216546386459E-003
  3.013606161090499E-003  4.864271659186084E-003
  -16.2431950833249       2.228603622487294E-002  1.795954462542566E-002
  1.526842399524684E-002  1.245263455874612E-003  1.737933509369604E-003
  5.951877376991575E-003  6.546539459597230E-003
   415.010743685595       1.154611928641129E-002  3.520810301273971E-002
  1.798837345928730E-002  1.807622901142514E-003  1.144051252064690E-003
  4.502837400590126E-003  6.390257474636261E-003
   518.017596194885       7.056206923857116E-003  1.211712737701737E-002
  9.548884363488271E-003  1.273405608507105E-003  4.017107688398913E-003
  6.567350264319733E-003  5.491601368750159E-003
   1009.14243130223       8.832343111517271E-003  2.698240439635141E-002
  4.495675342035351E-003  2.448211466130482E-003  3.120965647822742E-003
  4.421726707367000E-003  5.751488053781159E-003
   383.748147216577       3.827187138379132E-003  2.936821899765421E-002
  1.782360316794731E-002  2.161488380364933E-003  3.074428242710802E-003
  3.623762925329349E-003  6.033532309910803E-003
  -154.700780471482       4.514024780983758E-003  3.150584871206635E-002
  2.348439541844980E-002  1.174182643146065E-003  3.368317494413174E-003
  3.529892297071952E-003  5.999394763476051E-003
   195.617705770492       1.015418568349271E-002  7.890535510472942E-003
  7.086387961153841E-003  4.016628582050607E-003  2.553454310769791E-003
  6.963860014096139E-003  5.861418316572252E-003
   1531.02577360437       2.838269721029887E-002  9.763256623668993E-003
  4.960106268977526E-003  2.268852658955853E-003  4.534504360195258E-003
  4.802417395635841E-003  6.387377171599010E-003
   2.15493825380190       8.523299673554004E-003  2.490771013207584E-002
  2.371864326262516E-002  1.117096372245945E-003  3.283627893465819E-003
  3.700537640148997E-003  6.394257693113093E-003
  -16.2841059323358       2.904998904712239E-002  7.746738776490962E-003
  5.178576911377857E-003  3.229944265206678E-003  4.237722078302238E-003
  4.848786980024159E-003  6.527386364675562E-003
   93.9721947866659       5.067180803418218E-003  2.727333354585166E-002
  1.425004826964467E-002  1.395508651579909E-003  1.306728773260244E-003
  3.248529575644627E-003  4.762346185811893E-003
  -381.893643796719       1.051767659844502E-002  1.188985390453974E-002
  1.023735330286266E-002  1.610168722889744E-003  9.925475882895133E-004
  6.251577067440011E-003  4.835960254020557E-003
   71.0232135046129       8.573200176507517E-003  8.374250641175217E-003
  7.563312625314383E-003  3.328811056768436E-003  4.289760565338370E-003
  7.107262236076131E-003  6.168850587274843E-003
   370.645580310781       6.812518277641133E-003  1.935970340508360E-002
  1.790273740445391E-002  4.078340956316860E-003  1.331071147255607E-003
  5.920144971086432E-003  6.506645721585312E-003
  -343.786462658226       2.891804524510580E-002  1.534575800619459E-002
  5.104170111725187E-003  1.646003411127761E-003  9.391613332585940E-004
  2.939333467844291E-003  4.663912228999974E-003
   879.520843470071       3.203217957116641E-002  2.449744971843863E-002
  3.684369778567549E-003  2.071932573367045E-003  9.588418593433574E-004
  3.482972267175078E-003  5.210233650152037E-003
   98.7547370471441       9.665768225362130E-003  3.072394443321439E-002
  5.137409848235535E-003  4.411495924268691E-003  8.143903154155157E-004
  4.469810384172055E-003  5.389239994987178E-003
  -696.242213526239       2.213822845475654E-002  8.985416580288470E-003
  8.979148791508327E-003  1.111758508452882E-003  1.082673041112436E-003
  7.696066011227990E-003  5.047954941953494E-003
   185.340461802504       4.784373421379686E-003  2.373115469322002E-002
  5.887099843180595E-003  4.578046742909218E-003  7.161890218357640E-004
  4.716391510916941E-003  4.667244063716153E-003
   1480.37824277377       1.537637905344635E-002  3.288122251160287E-002
  7.173771675570840E-003  1.927343048027555E-003  1.133178297643768E-003
  7.170925300576894E-003  6.200075935087790E-003
   1207.95998353576       1.829594334906038E-002  1.559201526329187E-002
  9.486664346028614E-003  1.585112763603971E-003  1.224040302411021E-003
  8.423733485742860E-003  5.946870964114339E-003
   156.113521475431       3.691860716817602E-003  2.209053124235427E-002
  1.878310904789952E-002  3.461067417185570E-003  1.836319517310017E-003
  3.684708422111225E-003  5.742884263202365E-003
  -961.663617905820       8.942097032866138E-003  3.102644775690891E-002
  8.444992018317578E-003  1.776482221480363E-003  2.057427193115667E-003
  7.374333210276803E-003  6.310490674964100E-003
  -614.205191732047       1.125643897953898E-002  1.408287884499146E-002
  1.069780690133374E-002  1.825226768611481E-003  2.426624198327887E-003
  9.138922785582895E-003  6.398825449479889E-003
  -257.050965511069       6.155985463986980E-003  1.159029430366950E-002
  1.020908250650113E-002  4.507202633998317E-003  1.011091270476141E-003
  4.544117061276190E-003  4.970738918819435E-003
  -1377.03622070548       3.277005094294418E-002  1.095855168372515E-002
  4.449401517452075E-003  1.723768551454497E-003  3.129281950474976E-003
  3.332520997998168E-003  5.533986173037140E-003
  -380.147250426541       1.323662620730427E-002  9.564033771998664E-003
  6.084394672721839E-003  3.554019206833715E-003  9.470720688615096E-004
  3.870905183962782E-003  4.644352621033690E-003
   7.13924264706917       9.755591602331729E-003  3.691200270106326E-002
  8.844765435708311E-003  2.144201933246534E-003  1.015791079255488E-003
  6.528224504434377E-003  5.970290314027197E-003
  -377.439827253183       5.994106695466010E-003  1.449654395742938E-002
  1.447098201048458E-002  2.341447548621159E-003  3.145101894202853E-003
  3.197294648500705E-003  5.562006097857471E-003
   16.6406926275248       1.525999674275714E-002  1.442195528336420E-002
  3.528079084480640E-003  2.977669490299413E-003  1.784493954767266E-003
  3.008393302825338E-003  4.811795707833323E-003
  -852.086781331472       1.196276246088648E-002  2.844178222816308E-002
  2.004406413235394E-002  1.587170642818140E-003  1.379546285391205E-003
  5.135113353613933E-003  6.517994661393453E-003
   174.994583398240       5.934725946215339E-003  1.074932961273745E-002
  5.700083144727249E-003  2.039024937481548E-003  5.407427986628885E-003
  5.627599515993908E-003  5.315775332246171E-003
  -414.423179272448       1.527309918482024E-002  9.585282454636756E-003
  5.374043031333849E-003  1.191333529478935E-003  2.301920085328242E-003
  4.733700112589486E-003  4.657929695371579E-003
   3024.48321006161       3.649629499800223E-002  1.566562541604883E-002
  6.245540358555569E-003  2.510583307021082E-003  1.196005481762903E-003
  5.212956033683330E-003  6.183386603761405E-003
  -568.166712989212       2.492745208913905E-002  2.658364996138645E-002
  1.677554206240337E-002  2.109838414173859E-003  9.894869906257602E-004
  3.242871923803136E-003  6.497700515748217E-003
   119.448786898676       1.089776746698643E-002  1.532775559866546E-002
  1.521404636864117E-002  1.519447771785352E-003  2.764935391703628E-003
  6.521570519921434E-003  6.414024774141752E-003
  -3.10447619153967       1.153169865555597E-002  1.312781285921252E-002
  7.058153001411618E-003  1.334083580225971E-003  2.521989368678720E-003
  2.990968316665565E-003  4.698066273888468E-003
   801.301669701226       9.481132563121431E-003  2.901370694940467E-002
  5.713921320526735E-003  1.608733652568139E-003  3.743497543223921E-003
  3.941562094588603E-003  5.780578383185402E-003
   39.4843110688921       1.630351214546133E-002  2.418393912696173E-002
  3.544831087868936E-003  1.890480803782178E-003  1.901430251973483E-003
  2.938280890403418E-003  4.952885520881268E-003
   18.4812071665538       6.294276314398512E-003  3.541555271482526E-002
  1.596714084802835E-002  3.877475221896103E-003  1.253565979578679E-003
  3.916698069539920E-003  6.385043854871023E-003
  -198.282149116000       5.737200197215232E-003  3.022171203879670E-002
  1.481715139522128E-002  2.305979789024629E-003  1.330135006678110E-003
  5.418593306713339E-003  5.912034055133160E-003
   391.179522226135       3.655198130468822E-002  1.258028655055425E-002
  6.096496344260838E-003  1.038671292793030E-003  7.025703863267983E-004
  5.043464434431225E-003  4.665839379659119E-003
  -237.223665274508       6.066029995906762E-003  2.903377711954102E-002
  1.201687302687526E-002  4.384492030704183E-003  8.969024242500571E-004
  4.413918931276204E-003  5.765647229794701E-003
   296.265737076921       1.547165733260959E-002  3.038453780023067E-002
  8.834673485811195E-003  1.506872749543534E-003  6.481955957141832E-004
  3.176687233380078E-003  4.841978403795429E-003
  -8.57679999738381       6.123775622963136E-003  1.071504069726464E-002
  1.015674797289489E-002  1.752558087638623E-003  2.054092258127476E-003
  4.400457884584038E-003  4.683742396683991E-003
  -1504.15026982298       2.145844711597870E-002  1.895656433267150E-002
  4.949521663141306E-003  3.773290695651589E-003  2.291163409274022E-003
  3.848324670200999E-003  6.372769303881830E-003
  -186.887295815542       1.822900877011073E-002  1.566243775675226E-002
  1.250377384340885E-002  2.263143234449194E-003  2.701494662540908E-003
  2.950016726286130E-003  6.330927778701416E-003
  -402.078163643620       2.383735909418218E-002  5.914408895405546E-003
  5.385675017451332E-003  1.862773023636679E-003  2.433281403328857E-003
  4.910850666698435E-003  5.065859092043795E-003
   251.149143842411       4.227236199401569E-003  1.954600725213557E-002
  1.514516226883441E-002  1.520493494403896E-003  1.295151678956761E-003
  4.115022449548514E-003  4.652406475887856E-003
   203.582165954936       8.584524718114200E-003  9.804335093384292E-003
  6.391236512638833E-003  3.608864103754210E-003  1.452857064649153E-003
  4.656211092747054E-003  4.857254899371644E-003
   14.9348633709100       2.074202452371769E-002  7.400171699641002E-003
  4.607112316637842E-003  3.439410968222436E-003  3.115457021675366E-003
  4.271824407917514E-003  5.645340758432892E-003
   115.579891717251       9.262912895006149E-003  2.936649603996393E-002
  5.859881270992096E-003  5.621321791331441E-003  1.092100514698268E-003
  5.859615966774908E-003  6.209783465453329E-003
  -725.139953481996       9.621585740109269E-003  3.425218725773874E-002
  2.681623193661632E-002  1.788877181521016E-003  1.567211182396032E-003
  3.145397044883105E-003  6.535608660937907E-003
   193.945179128915       5.563449289106023E-003  1.835870719012061E-002
  1.296218863106911E-002  1.182459175457964E-003  4.294176253205695E-003
  4.988896867423654E-003  5.678790567611514E-003
  -1209.93809566811       6.534053060040692E-003  1.679624497356143E-002
  5.976511524722762E-003  3.275196318141662E-003  1.954718928980179E-003
  5.423981099040139E-003  5.324110660169240E-003
  -197.972553729007       9.937609658909169E-003  3.620533804113911E-002
  1.211509559017907E-002  1.270333626659252E-003  7.465972763107631E-004
  2.934457420446309E-003  4.793494487575272E-003
   66.0253111174706       7.555015027593415E-003  2.113971342834300E-002
  6.367912600458402E-003  3.865299505703003E-003  3.734036178318618E-003
  3.907755099936789E-003  6.210169046667726E-003
   1231.93151189396       3.118219432881806E-002  9.587047905305250E-003
  8.141603739987506E-003  2.091550766679172E-003  1.299035824315003E-003
  7.708386956182113E-003  6.089183984087428E-003
  -259.002400819807       1.763751982074790E-002  3.233158820167837E-002
  7.047357103482245E-003  1.732074305953605E-003  2.711226816674444E-003
  3.649990583511936E-003  6.402542811905170E-003
  -792.535931158441       1.783239321962582E-002  1.460483613297893E-002
  6.226139977973918E-003  4.174441884172046E-003  1.168740856482475E-003
  5.313273857137857E-003  5.896586510529235E-003
  -129.952272637255       9.280429161521359E-003  1.057667239024777E-002
  9.596307596776330E-003  1.255336367669665E-003  2.103035611776720E-003
  7.424460080121330E-003  5.141014330582326E-003
   156.957074761406       8.414733243248259E-003  1.096933869320855E-002
  8.867744390993606E-003  1.261877768336957E-003  2.134410270100070E-003
  8.180031581232388E-003  5.120912510763587E-003
  -51.5006947635510       6.244819365447254E-003  3.545870822265680E-002
  8.078543730627883E-003  1.512996712339437E-003  1.795063269570617E-003
  5.034588309044953E-003  5.387776807464218E-003
   1052.56826663758       1.067785984602747E-002  2.636991030277379E-002
  1.055354161309128E-002  4.126429039592575E-003  1.037033070219422E-003
  5.607509318831269E-003  6.439537566752715E-003
  -288.224264579717       5.499502605793115E-003  1.848452758205324E-002
  4.926742156898129E-003  1.516332389551064E-003  3.404341663690549E-003
  4.839941685673047E-003  4.818293087126399E-003
   800.606648199845       2.760714268848945E-002  1.667913240966252E-002
  9.007197280882184E-003  1.223389831228326E-003  1.217267547400015E-003
  6.193647383322461E-003  5.804707355519543E-003
   284.632259820383       8.679278245723461E-003  9.728294190155915E-003
  6.623223395941449E-003  3.751822593879833E-003  1.455545776061316E-003
  6.488921532512955E-003  5.202016587029707E-003
  -448.420377004725       7.284395313334742E-003  1.965395139346230E-002
  1.721528793261611E-002  1.367910094521884E-003  2.345668419705121E-003
  6.159848940189782E-003  6.043316207860147E-003
  -420.829460420402       5.755241865223850E-003  3.665327184675642E-002
  2.371489451513082E-002  1.983604240662545E-003  1.936684112089627E-003
  3.940648431879900E-003  6.504488829953385E-003
   176.091752340014       3.361425376550481E-002  1.734253345468741E-002
  1.563394033287090E-002  9.457835675288123E-004  1.780677123956273E-003
  2.942849952158823E-003  5.967717477936878E-003
   223.277301999282       7.585676993842736E-003  9.519131683515916E-003
  8.916889094395943E-003  3.688364269215871E-003  1.170834620528257E-003
  7.337063057375796E-003  5.227284165728836E-003
   57.2925538981254       1.006800339242036E-002  3.614451878366211E-002
  2.886905693121759E-002  1.593731247929626E-003  1.048963972058320E-003
  3.011098791862698E-003  6.126604472683032E-003
  -1256.43462006317       2.328837427883400E-002  2.242974275906960E-002
  1.129811962616960E-002  1.179213487516943E-003  8.594162017676838E-004
  4.132965904624193E-003  5.397233887655604E-003
  -565.614550282400       2.628631629752603E-002  3.693098039767984E-002
  6.405301306291542E-003  2.378686191288068E-003  1.294500747590488E-003
  3.586837321217597E-003  6.399340384936569E-003
   1512.69524024849       1.955544682353444E-002  9.357931218659887E-003
  8.498997008610683E-003  2.195389358048693E-003  1.859431132963751E-003
  7.738535327105699E-003  6.051935375804186E-003
  -244.349269786748       6.318000673401078E-003  3.532890159154804E-002
  5.706057170117215E-003  1.649576974273214E-003  8.744147298729968E-004
  5.539863726270029E-003  4.655208912636576E-003
   133.964361514476       8.631486138538511E-003  1.813443817506532E-002
  7.626694369006867E-003  3.731268089385174E-003  9.938546036594089E-004
  7.177820154440222E-003  5.627942491147664E-003
  -328.431099237767       3.344287818852925E-002  8.234916526725202E-003
  7.572934426439137E-003  1.911941015590927E-003  3.753634324591122E-003
  4.805798857710614E-003  6.448912945042695E-003
  -119.406530940573       5.866727029225772E-003  1.246887100931666E-002
  1.236733048801232E-002  9.444619924014301E-004  3.511150783454453E-003
  4.189934428967886E-003  4.821957320288322E-003
   266.281879731451       3.677838065064734E-002  1.282899298293194E-002
  9.961641051457672E-003  2.222540035929878E-003  9.937297464284254E-004
  3.211530492637493E-003  5.673150855739119E-003
   183.585389764480       3.460800538048554E-002  3.429492510107639E-002
  4.936903928660101E-003  2.010953136261715E-003  8.610723534839428E-004
  3.704802309892572E-003  5.787770338002365E-003
   713.587100354969       3.169916840355803E-002  1.599395136450070E-002
  1.570527739866115E-002  9.598310542960043E-004  8.239760381288459E-004
  3.248575561872614E-003  5.229681827610130E-003
   138.264321622908       1.163135769379343E-002  2.069556153676146E-002
  2.058253635679053E-002  1.229231794443499E-003  1.244515587336001E-003
  4.201798406667290E-003  5.630055064619111E-003
   312.040180305104       7.332524734855000E-003  3.118124201144857E-002
  5.416546449605053E-003  1.679965854659776E-003  1.710550503523342E-003
  2.980098398040084E-003  4.687299776475990E-003
   157.139365705202       4.700100530494603E-003  3.550009361175652E-002
  2.934270848148500E-002  1.739504995125021E-003  2.606230694074686E-003
  3.206711691612181E-003  6.437578667426620E-003
   366.170969885585       1.599059449764649E-002  1.795443595264151E-002
  6.319711976820354E-003  2.682589086538259E-003  7.979163582801033E-004
  3.039802761475912E-003  4.771794858390607E-003
  -404.408304982546       1.046716568015510E-002  2.706336220942919E-002
  3.468202804839112E-003  1.997514990903703E-003  3.091307768262212E-003
  3.233859530190986E-003  5.193316564017936E-003
   243.223329695000       1.979163432787023E-002  1.527703165764561E-002
  6.302786725944086E-003  1.169178204110403E-003  1.020108236344632E-003
  6.079190510955011E-003  4.898588904620362E-003
  -102.302016452180       2.343193669839406E-002  2.809777908071442E-002
  6.627531792983706E-003  1.742420278394339E-003  2.726334968106044E-003
  2.995385299689049E-003  6.292687099851967E-003
  -729.941163143036       4.665378149712652E-003  2.484231693969772E-002
  2.364671121809809E-002  2.037587518897283E-003  1.306736119484322E-003
  3.870371675304362E-003  5.518458185438241E-003
  -299.620904132247       3.328313790938812E-003  3.016510746368268E-002
  1.697534135881114E-002  2.954917035339541E-003  2.171194425399678E-003
  2.959727488613634E-003  5.645129361040868E-003
  -91.1277814407697       9.328517862987728E-003  1.382000350995231E-002
  1.009067336159543E-002  1.648158713650921E-003  5.873583769552411E-003
  6.120000515800364E-003  6.523526550388847E-003
   648.622517224269       3.603192624738118E-002  2.899144863882636E-002
  1.335164874457577E-002  1.176327520057039E-003  9.686221481139816E-004
  4.003856895619979E-003  6.318426177671720E-003
  -188.690293467847       6.644970139569958E-003  1.278262603959957E-002
  7.600166052365091E-003  5.794307380511337E-003  1.990870102523484E-003
  5.892693425095921E-003  5.939033159111371E-003
   1137.15941538375       2.776897117009366E-002  1.959544691998018E-002
  5.565364882004606E-003  2.720426392185714E-003  1.311730234754096E-003
  5.210283189831197E-003  6.190968208375116E-003
  -416.714233254245       2.560860885493418E-002  4.427591006757660E-003
  3.948812623506054E-003  3.419855996562559E-003  1.987117181897387E-003
  3.432392543359366E-003  4.675284491669066E-003
  -1192.97848855272       2.463463016934428E-002  6.815840920680724E-003
  5.312295002787831E-003  4.689092380461553E-003  1.522412354389910E-003
  5.063578784573698E-003  5.641627264563319E-003
  -382.077045761832       1.367896066125989E-002  1.065189878760367E-002
  7.917566880653164E-003  5.895494427097128E-003  1.528933209082848E-003
  6.641226911137074E-003  6.405280548478783E-003
  -504.142310195026       6.081408572425223E-003  2.133951539194471E-002
  5.141109272610296E-003  3.055187165946328E-003  4.429723068998605E-003
  4.490311296168011E-003  5.861238623715903E-003
   216.086235059121       4.810849585621100E-003  3.315393052244068E-002
  4.414684900796616E-003  1.569673492465410E-003  3.467428275462446E-003
  4.284653386712610E-003  5.041558795499239E-003
  -118.220514615073       3.592543158144459E-002  1.293460930967747E-002
  1.207604985100428E-002  1.424208696994183E-003  2.650535268170644E-003
  3.558106627569565E-003  6.499317166236362E-003
  -1579.38120646176       5.806875536855578E-003  2.284523510453900E-002
  1.256503389019038E-002  2.632739904875992E-003  3.016105091404071E-003
  4.443523545168901E-003  6.236112685639202E-003
  -2062.47131018688       2.681687929089582E-002  2.470084429279113E-002
  6.362625826507203E-003  1.494448599630151E-003  1.163198421994821E-003
  6.155680624746393E-003  5.966155211998371E-003
   225.934050136400       2.607207695705890E-002  3.439768285617745E-002
  8.873874771993995E-003  1.499348914857545E-003  1.092186702049112E-003
  5.478953710732836E-003  6.440988984432031E-003
  -845.041795231115       1.632776485797739E-002  3.462954129060883E-002
  7.658559500744786E-003  2.347396477768260E-003  9.843922236892940E-004
  7.199366076890023E-003  6.450522699599356E-003
  -828.277294308906       1.144586651482973E-002  1.811072136383730E-002
  8.402380594119881E-003  1.507964394296909E-003  1.679835154294054E-003
  8.240637247787463E-003  5.755736287124690E-003
  -88.6446855809795       8.304541464997622E-003  2.457594990354870E-002
  8.519776105510045E-003  4.815306899944896E-003  1.092242849151163E-003
  7.526870279436782E-003  6.401797919785460E-003
   75.0092089785772       1.380787854652488E-002  3.597717120030207E-002
  6.223151406647523E-003  1.222253582134220E-003  8.856852795738881E-004
  2.976639595823955E-003  4.638617438927193E-003
  -663.161524565484       1.831264493518222E-002  5.291293268039922E-003
  4.831840991549103E-003  2.241159394542035E-003  2.937690351981556E-003
  3.265271977739832E-003  4.646621285399775E-003
   120.954768950069       6.676091374263476E-003  2.766677371716473E-002
  2.564662273118386E-002  1.540693051351569E-003  1.918757993728284E-003
  4.832743468559271E-003  6.383715253434197E-003
  -223.322900243466       7.975075387344332E-003  3.386040880765342E-002
  2.206780300202878E-002  1.094435994860689E-003  1.602011956927063E-003
  3.159890464023282E-003  5.663945168322573E-003
   406.625375981200       2.483476709722119E-002  5.433270995329652E-003
  4.702044565241970E-003  1.367416351497283E-003  3.233288358650280E-003
  3.532315879565230E-003  4.634492212715113E-003
  -61.0522482695967       8.422286006953496E-003  3.358408105962597E-002
  8.621775178738876E-003  2.825967242590844E-003  6.684915436824557E-004
  2.945393899766607E-003  4.883836266092189E-003
   2216.31809375364       2.506692554015126E-002  2.848412770566376E-002
  1.133285824502213E-002  1.578585441421847E-003  9.886495409135493E-004
  5.315728812732497E-003  6.375087086458718E-003
  -625.958454890743       1.738926968659305E-002  2.340420006112336E-002
  2.219983449925789E-002  1.188375895717095E-003  9.725334171741821E-004
  2.943861112494888E-003  5.596932821984524E-003
  -959.394923426021       3.667745133749247E-002  2.101153873121833E-002
  4.436964332841993E-003  1.134524769864471E-003  6.104894285774272E-004
  4.336961032257493E-003  4.662334540140381E-003
   106.256137197817       6.780263256217379E-003  1.549591046564837E-002
  1.270891612779987E-002  5.392786842167193E-003  1.341131178677930E-003
  6.028130568580027E-003  6.225485445121962E-003
   939.136217641274       3.241556138265247E-002  6.325266182929924E-003
  5.888377415801542E-003  3.299096199666473E-003  2.537000541110125E-003
  4.306883621955636E-003  5.930861441065416E-003
  -100.429715788231       3.702472817229628E-002  5.578172953268823E-003
  4.412679371494779E-003  3.201061987773186E-003  1.492054642202724E-003
  3.895524842550440E-003  5.068605644780583E-003
   1389.98730002594       2.334882097983500E-002  2.618289506994617E-002
  1.872856920751451E-002  1.212194554290239E-003  1.126894692743650E-003
  3.007612346815477E-003  6.008196440419852E-003
   847.142502904038       2.368131332677615E-002  3.533611898504679E-002
  8.153136217661946E-003  1.236747041235723E-003  1.017463068310429E-003
  3.861876152303544E-003  5.667930738249352E-003
  -148.066827802495       2.868759594723168E-002  3.245112389973114E-002
  1.764541539416330E-002  1.023612276435760E-003  1.188412664753883E-003
  3.129989104617360E-003  6.300382181882188E-003
  -1086.82770781394       3.141770862503192E-002  8.901048079431748E-003
  4.939783825562983E-003  2.899984685264624E-003  3.816026493492304E-003
  4.102784760739771E-003  6.303303756143411E-003
   359.353269392486       3.452205769098896E-002  3.654814246623892E-002
  6.818878465079667E-003  2.099610768821745E-003  8.142247765564116E-004
  5.053945979840609E-003  6.484324975745802E-003
  -33.6273755980962       4.902128903516634E-003  3.109258705909112E-002
  5.010912670094645E-003  2.278691674503024E-003  1.687939397957881E-003
  4.368796335092706E-003  4.838682275918053E-003
  -202.915939594396       3.694949169098355E-002  2.390156894975821E-002
  6.141111780950032E-003  2.154017164938694E-003  1.824991835449062E-003
  3.094418658837497E-003  6.356653023961480E-003
   205.349322193323       3.507149637071329E-002  8.233039786258846E-003
  4.607096557010558E-003  2.142516082999734E-003  9.365488051036740E-004
  3.890033833284769E-003  4.670803726124340E-003
   1118.62379165512       2.320036375609857E-002  1.171335008760058E-002
  1.003020232364040E-002  2.118466482406911E-003  9.610701064004326E-004
  3.704018942153136E-003  5.233865758580713E-003
  -598.137962375035       2.779339655454136E-002  1.524441439257582E-002
  3.530325334179208E-003  3.198501536043354E-003  1.069096048367189E-003
  3.476275587928815E-003  5.108861127885896E-003
  -1003.59093752797       3.662926115122269E-002  1.152462760809916E-002
  6.480579448129029E-003  2.476024061944004E-003  1.908445896946339E-003
  5.393473327166920E-003  6.415473143259028E-003
   638.745958296715       3.601682235758658E-002  3.082542859963805E-002
  6.604746020658600E-003  1.401365640895049E-003  7.276757278402365E-004
  4.560278958999068E-003  5.694538942478960E-003
  -744.634616873293       1.358561061398932E-002  1.042568299421249E-002
  8.150938929780208E-003  1.644329702647762E-003  3.191620714311358E-003
  7.499917459082431E-003  5.973671406540489E-003
  -9.80835211246700       1.780022775377528E-002  3.624265720007132E-002
  5.255996720062792E-003  1.502115655157300E-003  6.990753419945466E-004
  5.203825406134016E-003  5.144088814355523E-003
   163.724325880385       5.089671088644361E-003  2.932247768952091E-002
  1.830417630978810E-002  1.564623655580571E-003  3.527436365177423E-003
  4.872694844410153E-003  6.471622026130892E-003
  -192.122583461743       1.556225454381296E-002  9.223407254297610E-003
  8.137040076434756E-003  3.678572538945858E-003  1.699054928839387E-003
  3.818501276917056E-003  5.506407394820030E-003
   1607.70118464485       1.422281936534158E-002  2.273672016955310E-002
  7.735050741872172E-003  1.488934570912762E-003  3.043991046726070E-003
  4.441719382994353E-003  6.076793287592703E-003
  -169.880263921589       7.518287941765422E-003  8.520803902695179E-003
  7.475074238197195E-003  3.579364392575554E-003  4.042534218107257E-003
  4.434279729345611E-003  5.596497189464538E-003
   183.265384755189       3.081252575866796E-002  1.467989914917271E-002
  1.372934302522680E-002  1.135592940975429E-003  2.215148000417421E-003
  4.458847361202075E-003  6.414429371755243E-003
  -468.456409733972       4.897369854364536E-003  2.933541713417229E-002
  2.860116175378639E-002  1.318719542108787E-003  3.064543142796749E-003
  3.500882550496688E-003  6.224040760157278E-003
   846.396840258646       1.366084070295952E-002  1.262142639849870E-002
  1.101896200518427E-002  2.763896507168364E-003  2.929465911501063E-003
  4.558071595747132E-003  6.421497532595784E-003
   139.450205698055       2.976411409309603E-002  1.736929037897311E-002
  7.774888924153981E-003  1.524501719640428E-003  2.181526732329591E-003
  5.400025103052953E-003  6.452711441457377E-003
   109.314638907131       8.288812392618299E-003  3.035990071631098E-002
  2.946514297008843E-002  1.023832616267970E-003  2.226701117725780E-003
  3.180760255630119E-003  6.143565680081542E-003
  -370.296369625069       1.364766239439626E-002  1.464161039883581E-002
  4.017209095179151E-003  1.840713439966738E-003  2.755431481408106E-003
  3.841415140460020E-003  5.000803228316919E-003
   557.910715860362       4.477068172761397E-003  3.695450448875374E-002
  1.207156593692888E-002  2.794999647832785E-003  7.084582406026845E-004
  3.033349456212635E-003  4.784543714460333E-003
   2517.97585421896       1.327171358482150E-002  1.181909182454315E-002
  1.002969757757902E-002  4.089980055155241E-003  1.432745785752238E-003
  7.984087301693456E-003  6.473697848579047E-003
   219.651177276798       2.911117444207767E-002  1.646296164799306E-002
  6.508004070612704E-003  4.351574767267753E-003  1.253091738222832E-003
  4.610646347977471E-003  6.542360023898222E-003
   264.824018261880       2.007707628166419E-002  1.457092968701800E-002
  1.326552013512890E-002  3.087936161379532E-003  1.217297555135289E-003
  4.416379012985526E-003  6.331509106798782E-003
  -529.578911683800       3.608466755328340E-002  1.437525584346972E-002
  1.337893791155166E-002  9.315845392981684E-004  1.231112838456733E-003
  4.259683212697102E-003  5.689091176871022E-003
   292.996943556469       9.614687956193258E-003  1.377623409092064E-002
  1.288347442471594E-002  3.184352294051491E-003  8.922189747517644E-004
  3.244593007135255E-003  5.005628137408884E-003
   479.080900478736       1.026789329050958E-002  9.526622334120426E-003
  9.455631997601299E-003  4.636541963371733E-003  1.243945199660963E-003
  5.522461249893921E-003  5.557419273518082E-003
  -150.268385872246       3.648633047930355E-002  1.125781442699342E-002
  4.604816494934819E-003  3.946920912171045E-003  1.504514133465389E-003
  4.314916136766715E-003  6.038150627492110E-003
   298.418125629866       1.963451171563578E-002  3.222097436594273E-002
  6.953629747854238E-003  3.414967187770193E-003  1.273760086426593E-003
  3.472607369839117E-003  6.364291041260375E-003
   238.155166155515       1.590057759824104E-002  6.985176430737689E-003
  5.849571124819087E-003  1.310972088295572E-003  3.345880601933504E-003
  5.606449969200033E-003  5.018620507985678E-003
   229.434797023442       4.916110481200943E-003  3.593135073293909E-002
  2.382883181446962E-002  1.758755978847540E-003  1.278619477196202E-003
  2.925558408124695E-003  5.500374596286993E-003
   2228.38344611309       3.464056548124093E-002  1.902060834594417E-002
  5.904665014376194E-003  1.317830367101010E-003  7.393924228721628E-004
  5.756272098195245E-003  5.286238380929724E-003
   336.066391323712       3.662661777468177E-002  2.209046335458495E-002
  6.481975137816940E-003  1.241499363112586E-003  7.877104080521827E-004
  2.952785198163816E-003  4.974036759026678E-003
  -215.349781199545       5.220597228577886E-003  3.255941382463985E-002
  5.494918850318730E-003  4.748988781704234E-003  8.251653956140275E-004
  4.828877567946227E-003  5.103769658069728E-003
  -156.791146524149       3.090273085697690E-002  2.217737876129581E-002
  9.872934636609192E-003  1.053908575963674E-003  6.383930973573213E-004
  2.958981612082670E-003  4.877880093292702E-003
   18.3705254765897       5.180805722847368E-003  2.334231818389329E-002
  2.027725403319569E-002  1.995135902674217E-003  3.305819818639764E-003
  3.929776882949305E-003  6.317253892183487E-003
  -265.156376965243       1.462779015731759E-002  3.208497903236616E-002
  6.929386445591319E-003  2.773833890688958E-003  8.154101250468567E-004
  5.248196750682227E-003  5.813535385521471E-003
   436.444406508854       4.985472758105853E-003  2.529715947052120E-002
  2.137657742938069E-002  3.788492211029146E-003  1.068678653778579E-003
  3.926490527019382E-003  5.915694359225296E-003
  -803.648641492492       6.712809819977334E-003  2.585534651852116E-002
  8.939312216128736E-003  1.527906763737517E-003  4.753567018198614E-003
  5.486570055418007E-003  6.288243770150219E-003
   725.375727698571       9.590071441055123E-003  1.437025323353104E-002
  5.768494714345576E-003  1.399497736740836E-003  2.191325574927145E-003
  4.352369440458373E-003  4.687690576248229E-003
   544.594746618996       3.588575093356983E-002  1.098381570398257E-002
  6.418467795244224E-003  1.556495645112004E-003  2.842315713489921E-003
  3.016629043591202E-003  5.685143911518796E-003
   847.510080723428       5.198122799238418E-003  1.776884222158218E-002
  1.193188057331982E-002  2.560374362154905E-003  1.737190177843407E-003
  4.872920647928984E-003  5.366516343840858E-003
  -431.504812844398       6.637462624849978E-003  1.792611626419528E-002
  6.680378563099747E-003  1.781008417911116E-003  4.353386306409681E-003
  6.509937683872721E-003  5.850952381521279E-003
  -1207.51267335398       2.306529587144539E-002  9.321713608867114E-003
  8.354369158262672E-003  1.313683184873656E-003  2.538090224990863E-003
  7.518469964255172E-003  5.964617554567614E-003
   71.1852552902984       3.497625141420157E-003  2.667755115729747E-002
  2.613008601189017E-002  1.687063955647931E-003  2.470308374008867E-003
  3.262962117202539E-003  5.667947278987140E-003
  -355.200195259243       1.169742740390358E-002  2.088598303587913E-002
  1.710614183039605E-002  1.030424722986331E-003  1.885689670024214E-003
  3.925202568870846E-003  5.630854677356220E-003
   465.029477037712       9.166421172442684E-003  3.547044663116055E-002
  7.590599397648418E-003  1.751012247094475E-003  2.334169824885731E-003
  6.356654326736614E-003  6.326528386248580E-003
   268.150107854404       1.990844263225217E-002  3.128452421763221E-002
  4.667027060286447E-003  2.180836870177039E-003  3.186661662861188E-003
  3.214536297554385E-003  6.339876121308645E-003
   294.878275531346       8.576119216139809E-003  1.214175088874323E-002
  1.102701889546998E-002  2.940180699301750E-003  3.508995989477600E-003
  6.176435457500840E-003  6.467267748678619E-003
  -232.369240294474       6.606080601547900E-003  2.180595917797372E-002
  1.943918525578023E-002  2.129782693442661E-003  1.877297125553798E-003
  6.583456406710282E-003  6.475200676693403E-003
  -1030.01060769136       2.948389414689324E-002  3.123224957264902E-002
  5.097404088390191E-003  1.236296506283365E-003  7.356458622926331E-004
  2.978693833044006E-003  4.831245197775834E-003
   227.829868052374       4.074637151599093E-003  3.690595248415723E-002
  1.222252713326128E-002  1.262699573111986E-003  1.824988300310783E-003
  3.487942475116003E-003  4.953505316982158E-003
  -1975.35611235712       3.116819551269048E-002  1.086308364369703E-002
  9.105004650427457E-003  2.114410367233787E-003  1.126058846238850E-003
  6.227398186732650E-003  5.979529225010033E-003
   362.659928501561       3.156415054001822E-002  9.664053034831980E-003
  7.352325612993128E-003  1.240016902548417E-003  2.438617426414591E-003
  4.403739052171029E-003  5.570085132513582E-003
   2501.01767792628       2.901177252377333E-002  1.594506226857532E-002
  9.656681442346602E-003  2.073915841262102E-003  1.213402167586481E-003
  6.445592875770879E-003  6.456758243482801E-003
   4058.80070528020       3.659048899681945E-002  1.211616057253242E-002
  8.681282333215462E-003  1.240724335816789E-003  1.140498799473849E-003
  6.571310332192815E-003  5.740590097068962E-003
  -174.055420726346       7.242301668711467E-003  2.940609697928536E-002
  8.165601565427212E-003  2.577764030999073E-003  9.463497271224856E-004
  6.738581042980039E-003  5.529606703159790E-003
   616.650952368039       2.768528458391620E-002  2.475623469662982E-002
  8.376697061026436E-003  1.460276252930960E-003  2.090202254572216E-003
  4.189748449102049E-003  6.470973372731288E-003
  -192.594670826081       7.351597851897701E-003  1.168038940346110E-002
  9.977336803178577E-003  5.068063563982221E-003  1.859184753053579E-003
  7.271020080936695E-003  6.234030755234785E-003
   409.858877232772       3.638321887122582E-002  2.244187874070231E-002
  1.584690470428419E-002  1.405984918226763E-003  9.757936349964199E-004
  4.376927241872929E-003  6.532340151318075E-003
   120.004173542364       9.551237669372385E-003  3.691706727938214E-002
  6.155511630236321E-003  1.819876586844087E-003  2.867052024485992E-003
  4.334482697578057E-003  6.051006661402164E-003
   1818.39098223374       2.108224611459807E-002  1.326867776105904E-002
  8.511898235141233E-003  1.477247938323515E-003  1.987847629214100E-003
  8.083913195027211E-003  6.194955330015258E-003
   1549.78504841026       3.491840635690879E-002  1.354479747171628E-002
  7.453110551902614E-003  1.355217377613603E-003  1.657485720625476E-003
  6.884354874630143E-003  6.157641729317999E-003
  -1246.68581113692       1.933959714559389E-002  1.385659073067170E-002
  9.727444369541174E-003  1.856082270966520E-003  1.895495702335845E-003
  8.568327283658181E-003  6.544650217108780E-003
   913.221718470198       1.922664707512392E-002  2.256803567832474E-002
  1.574215116736264E-002  2.019563511308239E-003  1.119436711258121E-003
  4.200395278773946E-003  6.338718069149546E-003
   234.561896014175       3.630860314553195E-002  7.499874935140666E-003
  6.669676092480250E-003  9.212230581062047E-004  1.488585362898070E-003
  4.047573854027914E-003  4.647830397284600E-003
  -877.448592840216       1.579422164069508E-002  1.931776594074472E-002
  7.895554328658416E-003  1.630489787875746E-003  1.911471495676959E-003
  3.359189380171657E-003  5.415347853571644E-003
  -998.342774551233       2.614067264151208E-002  2.992084811573997E-002
  1.707544091289062E-002  1.549160706398499E-003  9.149550132807560E-004
  3.776091468995430E-003  6.442190317024653E-003
   724.999949437782       2.192779496265055E-002  3.394274158336705E-002
  1.560611711026575E-002  2.251790075370396E-003  8.657564832908112E-004
  3.184592141556091E-003  6.451623802709765E-003
  -356.944084100206       1.821444236321680E-002  2.952533116065097E-002
  1.610350788540274E-002  1.060001284876194E-003  2.043623935305922E-003
  3.119604801223328E-003  6.230979895327308E-003
   232.318308984277       5.137042489368498E-003  3.641797315849026E-002
  2.952207441575158E-002  2.513290928010140E-003  1.675309269087870E-003
  3.385418810283381E-003  6.546678187092325E-003
  -389.680338861454       1.143649021750540E-002  2.079683247304821E-002
  8.162588823733531E-003  4.892440470438159E-003  1.457245701952085E-003
  5.396029736088529E-003  6.489457969568651E-003
  -188.103757023237       7.328157470966372E-003  1.079478056781509E-002
  1.030749684421234E-002  1.565658656050334E-003  5.147152587288100E-003
  6.518007089652954E-003  5.915027883027927E-003
   613.170398102043       1.618395478243267E-002  1.300327506128090E-002
  1.195285154129607E-002  1.359061594983409E-003  2.149566222854317E-003
  8.222289684565797E-003  6.264195151157586E-003
  -579.508929893687       2.838612483715327E-002  2.632563873087716E-002
  3.433598851951395E-003  2.856408648393237E-003  1.520691910399718E-003
  3.237084033486839E-003  5.748329947856244E-003
  -1323.60541478997       1.082114713824684E-002  1.169354006128124E-002
  1.037683343962401E-002  3.232725823966019E-003  1.432121598397064E-003
  8.547110411099849E-003  6.108604947071735E-003
  -137.109118804711       5.884876654949568E-003  3.522759706687421E-002
  3.107189892292989E-002  2.063571445148886E-003  1.215896515574662E-003
  3.052467546189543E-003  6.056093335930572E-003
  -723.588243250619       4.407233937785805E-003  2.813062708274368E-002
  1.245460378375905E-002  1.133248445851254E-003  3.161024580290536E-003
  3.985891869276168E-003  5.295321404649604E-003
   119.992851770326       2.948736402285245E-002  3.664360355509179E-002
  4.831759938089797E-003  1.880581213643321E-003  7.898658242843162E-004
  3.124009137549462E-003  5.379181497845525E-003
   190.375510523972       5.460857794039436E-003  1.735919204317806E-002
  1.651946156579522E-002  2.918003586023863E-003  1.820177817329373E-003
  3.179835956080096E-003  5.458396789996258E-003
   326.062131331561       2.626823863587194E-002  2.351750798107179E-002
  4.842398058472609E-003  2.778243724384391E-003  1.043208681364336E-003
  2.934699265947889E-003  5.423312704811472E-003
   1389.76637818870       7.815260135236687E-003  1.375633613515712E-002
  9.676585290756629E-003  3.047561126872113E-003  1.827452872197810E-003
  7.156136646967188E-003  5.883118511892885E-003
  -261.933634187916       3.245712867265918E-003  3.700508871817999E-002
  9.495555037268099E-003  2.699575316482259E-003  1.215757307650413E-003
  3.093211711626452E-003  4.756351925912217E-003
  -975.440085808960       6.935435172443754E-003  1.973092269326851E-002
  9.602932945127880E-003  2.061387507055630E-003  1.072667226517085E-003
  6.902756714243576E-003  5.212491635443856E-003
  -477.159250319569       1.028522009701946E-002  1.007971457167568E-002
  6.781766663430647E-003  5.613064830455725E-003  1.247264688789578E-003
  6.567591980314275E-003  5.644102854326699E-003
   668.412852471986       3.367797714158877E-002  6.861807926540613E-003
  5.204816360984006E-003  1.243988331732865E-003  1.971079585574313E-003
  5.008556569449869E-003  4.953404975575818E-003
  -198.364094221662       4.440104390980454E-003  3.065187255828010E-002
  2.797105152323989E-002  1.355275736516063E-003  3.544930777161971E-003
  3.842278283305143E-003  6.423876810377745E-003
   319.838743570784       1.095099277533798E-002  3.371211374577245E-002
  3.164321640366694E-003  2.661561612811742E-003  1.889390826931474E-003
  3.057257279523266E-003  5.117427932316796E-003
   1048.12591485255       2.467691060112499E-002  9.421251817000452E-003
  6.484889600233639E-003  2.150432785779506E-003  2.122948903156807E-003
  6.064050232352179E-003  5.889634785758596E-003
   583.553845401476       6.677780145381052E-003  1.204109648300688E-002
  6.292944344953076E-003  5.334447670341767E-003  2.399915860082296E-003
  6.099541221772178E-003  5.836096283383828E-003
  -196.665570315873       3.192174618388993E-002  1.015551429096890E-002
  8.915165297099818E-003  9.723291733151918E-004  8.637647263762870E-004
  5.245860793594839E-003  4.832337412026018E-003
   174.359448616906       5.796516072621567E-003  3.119065623964715E-002
  1.650653463177712E-002  3.175484673801434E-003  2.193908037150997E-003
  3.650741398147733E-003  6.506930415698617E-003
  -326.515292192749       5.108636247885054E-003  2.438915814310574E-002
  6.474924742917204E-003  1.145402610237919E-003  3.212479141447076E-003
  3.732725898585478E-003  4.721647016367651E-003
  -869.084696477511       1.187996120988134E-002  1.497822686849335E-002
  9.995688818486569E-003  4.479038710143736E-003  1.289004211135784E-003
  7.606053461760146E-003  6.538043112164267E-003
   568.937574211288       6.281807085434654E-003  2.318585986173857E-002
  7.613279530204617E-003  3.936683780413857E-003  2.074912226825400E-003
  4.390987394533294E-003  5.842454489363122E-003
   208.131230126163       2.874182422586548E-002  9.723004345591457E-003
  8.163653138361662E-003  2.787646762642460E-003  3.117029040865654E-003
  3.903484842708553E-003  6.527873651868589E-003
  -483.949904498066       5.445294195616302E-003  2.629480252336325E-002
  8.207742183514244E-003  1.355769832602307E-003  1.385688552561304E-003
  5.119571466958513E-003  4.737326986657802E-003
   122.188615550029       1.173296330028560E-002  1.768229359737454E-002
  1.754895716196161E-002  1.312067329659990E-003  2.168165158075227E-003
  2.925598454825849E-003  5.583546500771117E-003
  -558.350050748372       1.117757761885774E-002  1.311853267843972E-002
  6.284814014455723E-003  1.701055138036092E-003  1.262583052259078E-003
  5.783611063682245E-003  4.747341444442603E-003
   53.2292431788523       8.480868617057177E-003  1.642913431959248E-002
  1.092334479135849E-002  1.680250933218098E-003  1.300865800207087E-003
  7.949859427400554E-003  5.458367739118922E-003
  -331.920667189335       1.214214032501196E-002  3.446725802009946E-002
  9.507718987195487E-003  1.948457482151325E-003  1.193619596866063E-003
  7.177891591112570E-003  6.363880483072380E-003
