# Supplementary material for: Four-Body Nonadditive Potential Energy Surface and the Fourth Virial Coefficient of Helium
Source: J Chem Eng Data. 2023 Nov 29;68(12):3257–64. doi: 10.1021/acs.jced.3c00578 (PMC10726306; doi:10.1021/acs.jced.3c00578)
Supplement: Supplementary file 4 — je3c00578_si_004.zip [file je3c00578_si_004.zip › data/e_06_4_qz.txt]

           8         382
  3.343170449296642E-002  9.250030469107990E-003  3.490686193743136E-002
  3.154329668494488E-002  3.618217212154571E-003  1.481055803205080E-002
  4.074100173660280E-003  1.926858417842282E-003   125.436772744891     
  -65.6789154837490       3.613144209472395E-002  6.108486113581418E-003
  5.230421273095138E-003  1.523951292888413E-003  1.387884179495469E-003
  2.808686721538977E-002  6.397798064553889E-003 -1.659059369046332E-004
   11.0604446385611       2.974435176410448E-002  1.817474676679907E-002
  3.185625391686357E-003  2.469864517301240E-003  8.833970231798891E-004
  1.963111440503485E-002  6.476001385012542E-003  2.576077220316490E-004
  -59.0711517098826       3.535860521133422E-002  6.213206167474165E-003
  2.049940142527449E-003  2.936658790701038E-003  1.663686135784499E-003
  2.487326151088587E-002  6.161715120387082E-003  9.972754043583424E-005
  -4.04577217054429       3.599855377486921E-002  1.071946108250377E-002
  3.580446793680033E-003  1.596254969615142E-003  9.955409383282431E-004
  1.374920102817168E-002  5.580061852812243E-003  9.337449034033420E-005
   6.74141860459488       1.785677456395773E-002  5.802189028848702E-003
  5.584391925325690E-003  2.085549666598195E-003  5.753052686926032E-003
  1.106899033386292E-002  6.520280500794478E-003  7.639416015418988E-006
   36.7179979392107       3.546784834326763E-002  6.610976123426484E-003
  3.222359982900014E-003  1.901978194951752E-003  1.455786812800921E-003
  3.035820135168228E-002  6.316487482260013E-003  6.210424901689104E-005
   16.9638385916633       3.633244132600430E-002  6.425335341628246E-003
  6.230357631056604E-003  1.776838363529381E-003  2.589455316960353E-003
  1.148559408928686E-002  6.520569485638403E-003 -8.932997000470831E-005
   82.6811951840596       3.296194018919780E-002  5.091911842858295E-003
  3.393596874625216E-003  1.925670132643537E-003  1.143569558565674E-003
  3.206264681909078E-002  5.853284375112115E-003 -1.281944200354904E-004
   72.7098149464309       1.358875090185933E-002  7.779159023133639E-003
  6.995747922004226E-003  5.835048467111278E-003  1.887905624434113E-003
  9.082128640292977E-003  6.479275640653866E-003 -2.537662733402469E-004
   14.8922620615584       2.234730276816388E-002  6.387317707338446E-003
  5.396943861524485E-003  2.474336573568452E-003  1.408592486370716E-003
  2.115481556711593E-002  6.199987581488139E-003 -1.931844778345563E-004
   427.958069035865       3.656941697855307E-002  5.845318753253501E-003
  3.773803784695752E-003  2.775147753960889E-003  1.399152128826180E-003
  2.191713071762835E-002  6.398920524329429E-003 -1.437215838985947E-004
   219.891075085439       2.676987640832294E-002  5.571690897424557E-003
  2.518025141409777E-003  3.502418698554730E-003  1.229398202021273E-003
  2.608505835811841E-002  5.900076581396386E-003 -1.508368073345107E-004
  -41.6880499473851       3.647527991805038E-002  3.886109947692202E-003
  1.381464398387655E-003  3.843316728041551E-003  1.272823032078041E-003
  3.459367382673243E-002  5.667445907142764E-003 -1.019048383058646E-004
  -49.2669876204762       3.688827389434337E-002  5.866423580738013E-003
  2.074660823142576E-003  4.047543412109614E-003  1.276827284306101E-003
  1.936575011371040E-002  5.962491988718077E-003 -1.711064395055565E-004
   10.1070680763043       3.135210845750272E-002  1.094580430608250E-002
  3.135302155016227E-003  3.150341534557288E-003  1.062440758838254E-003
  1.887036857517501E-002  6.388115548486730E-003 -7.916673642009638E-005
   139.770127760619       2.845619557004591E-002  4.481794609657533E-003
  3.268111798315044E-003  4.371156215379250E-003  1.781728941069703E-003
  2.309578425695111E-002  6.493558059333232E-003 -2.699320168984280E-005
   59.6856845111441       1.647427883111916E-002  6.406081398756684E-003
  1.800537886278812E-003  6.370117260352992E-003  4.387031566023812E-003
  1.448323187076149E-002  6.521249250265401E-003 -1.560611781892251E-004
  -170.859086353577       3.220158629452776E-002  1.061362255598907E-002
  2.425744145504481E-003  3.151359335531711E-003  1.021316925504353E-003
  1.977601248043578E-002  6.124404215516166E-003  9.163499111132317E-006
  -23.6835663263783       1.199000907468692E-002  6.156575536893722E-003
  3.961071310498388E-003  5.552692578137142E-003  1.254279812381291E-003
  6.979432592803286E-003  4.921697613831332E-003 -2.450658807705910E-004
  -143.622268812605       2.984925136700040E-002  4.588096930581674E-003
  3.732658831914495E-003  1.170558633290913E-003  9.798049907563816E-004
  2.043170322334668E-002  4.783402791775589E-003 -9.708688690130752E-005
  -110.675428203243       2.556424559006564E-002  1.111628258244559E-002
  3.010513525017765E-003  2.457091623276936E-003  9.477103889413763E-004
  2.474364062144524E-002  6.055252937336258E-003  3.467250674227715E-005
   11.6279350849682       2.957601278040165E-002  5.699046475142936E-003
  5.143678426675144E-003  3.433177015793787E-003  1.684826008135266E-003
  1.505096663031915E-002  6.500875967898604E-003 -1.140228688498249E-004
  -121.992122575630       3.536138594812430E-002  6.955739351710000E-003
  1.910868784354750E-003  6.386646070488704E-003  1.776373591875514E-003
  1.293806207668651E-002  6.404176687476444E-003 -2.768763927782523E-004
   42.7667845426630       3.640539987139239E-002  6.132901624945677E-003
  1.786304244701696E-003  3.653517617855444E-003  1.265213439897199E-003
  6.736144839591656E-003  4.812221497946070E-003 -1.591410649316115E-004
  -2.43341315243924       1.206232581045314E-002  7.225845450069094E-003
  2.965986576699824E-003  3.497055388734542E-003  7.200588510638931E-003
  1.182764272398272E-002  6.522432615295649E-003  5.872080027869263E-004
   56.4179227152988       2.899202028469365E-002  8.888223955882863E-003
  3.190264960362642E-003  2.812802457538571E-003  2.600320040647086E-003
  9.772284444940054E-003  6.235152209305703E-003  2.637533206969363E-004
 -0.645750461426764       2.617738854552369E-002  1.134451775851903E-002
  2.291041233588944E-003  4.214572274447236E-003  1.170605642946615E-003
  1.354472504818605E-002  5.974202365145285E-003 -1.016605317390238E-004
  -93.8090144704659       3.211188565458677E-002  1.038729990665252E-002
  5.969232665779718E-003  1.719207383774010E-003  1.243627336360403E-003
  1.688279980795035E-002  6.447999534854797E-003 -1.497213597892404E-004
   200.224768621438       3.447018539212091E-002  3.895808174605517E-003
  2.311961102163866E-003  3.214003733260780E-003  2.888403145032500E-003
  2.707085060827075E-002  6.536891840243017E-003  8.966043190710021E-005
   107.460095428880       3.263124962346737E-002  4.271816274858826E-003
  1.626142670533768E-003  3.325249953159827E-003  1.995173059951302E-003
  3.202341881660301E-002  6.031790470648953E-003  1.357977190332853E-005
  -60.6454065389436       3.626468504187758E-002  3.934698964578928E-003
  1.904087426108936E-003  3.837429865528790E-003  2.200153853911046E-003
  2.274008441502103E-002  6.112628193773824E-003 -1.954927351584596E-005
   3.21611572358628       3.209052200026088E-002  4.359310111140306E-003
  3.665653519329846E-003  3.628182759541208E-003  1.318176825671973E-003
  4.487031048608764E-003  4.716226384246509E-003 -1.163561411571671E-004
  -138.037501536097       3.584554685554710E-002  6.281147514291940E-003
  6.149714533090415E-003  1.434508604149509E-003  1.434269805848898E-003
  2.302948876659670E-002  6.350743587547496E-003 -1.807387918465515E-004
   39.4945224097648       2.052178779856170E-002  2.996782797476429E-003
  2.922882536167396E-003  2.448617510030216E-003  1.326573051516662E-003
  1.945675245746331E-002  4.741335814414022E-003  7.601893088546525E-006
  -49.7119393663897       3.346374693662803E-002  7.639274504476466E-003
  6.396043437718628E-003  2.882431093177090E-003  1.408428621645092E-003
  1.084328481135670E-002  6.449590208711594E-003 -2.394528892286564E-004
   112.507471148675       2.662764959291272E-002  8.728928094834070E-003
  7.481519078049843E-003  1.838874051051766E-003  1.371335095982867E-003
  1.684971359198866E-002  6.477815970511754E-003 -2.424592777787192E-004
   1.33772864636645       2.881115405884930E-002  4.577708245668569E-003
  2.856261340169921E-003  3.050002042571953E-003  4.449104935760252E-003
  1.473902224641634E-002  6.498922529830611E-003  2.551051610761204E-004
  -102.050707966471       2.182979820898712E-002  1.352697316416202E-002
  2.575355852647649E-003  2.926635615058277E-003  1.388216590138828E-003
  1.821117037004126E-002  6.190255236207339E-003  2.529615208906410E-004
   15.1512097258235       1.381660554977047E-002  1.171355546875454E-002
  2.948053082897137E-003  2.129622396849911E-003  1.217360003785503E-003
  1.333704908484311E-002  5.045464213247792E-003  1.129276931791616E-004
   33.3143835026535       1.003984643452732E-002  6.298545983809790E-003
  5.440431578793664E-003  1.790061052397600E-003  4.084625643971993E-003
  6.540313873431128E-003  5.043165689859269E-003 -2.930588948474482E-005
  -4.48147245450884       2.017420201402709E-002  1.919676917424804E-002
  3.143564717685756E-003  2.623869342302949E-003  9.917371657015351E-004
  1.989532231085223E-002  6.308451684521744E-003  2.476794910557790E-004
  -22.8041995492671       3.662558537766807E-002  6.890500855611171E-003
  1.941467612761585E-003  5.333344395645403E-003  3.065856114500243E-003
  7.041209161420395E-003  6.192899417726721E-003 -1.731013151637371E-004
   104.734366043070       1.404617136470845E-002  6.264800822263944E-003
  4.377367086713675E-003  5.106767372355252E-003  2.019888144120998E-003
  1.349058983020661E-002  6.140406017747953E-003 -6.063683103692005E-005
  -9.72769130392413       2.643161048481256E-002  6.791789429121830E-003
  1.622807851126512E-003  5.793246607636639E-003  2.679746067224117E-003
  7.118886436416443E-003  5.640277135468802E-003 -2.408670503026323E-004
  -11.9204729983951       1.534985841884785E-002  6.925182686997950E-003
  6.809050155982679E-003  3.261281865624444E-003  3.546411821216209E-003
  7.939933695780525E-003  6.364575165541579E-003  1.047945515231550E-004
   75.6475416457345       3.358670636106328E-002  3.618113117329002E-003
  1.139794298315370E-003  3.007529113274872E-003  1.079158083083668E-003
  2.691300961097380E-002  4.791323951844044E-003 -7.559891828891109E-005
  -3.35447389863749       1.075827579135619E-002  8.318019293907450E-003
  2.097259778849008E-003  5.035490174309878E-003  6.726541328731393E-003
  9.410243096084684E-003  6.253764735727242E-003  1.665840131500502E-004
   1.20011862251954       9.277557056559152E-003  5.210464396663443E-003
  1.609671920956145E-003  4.730854121920700E-003  4.933818557763522E-003
  7.013298261960311E-003  4.832613681815019E-003 -2.319879389140873E-005
 -0.336027056530339       7.969752073639983E-003  6.431303599010661E-003
  2.987651288650346E-003  5.430179406751589E-003  4.380245801204421E-003
  7.925698072649850E-003  5.538650811858627E-003  1.925861271196669E-004
  -24.9313119045719       2.513542369944675E-002  6.361994431886922E-003
  3.023511529382442E-003  5.709987903582510E-003  3.418793372667039E-003
  7.153112264256395E-003  6.381151188372482E-003  1.778288909925871E-005
  -5.54729156124371       2.670169558612853E-002  7.506347373868092E-003
  1.847086744005663E-003  5.172698223171702E-003  1.340863088621936E-003
  2.277871479813814E-002  6.230376105244856E-003 -1.855698685741622E-004
   4.75389548828576       1.085390105561590E-002  4.602240143797907E-003
  4.324851735126495E-003  4.380208509016071E-003  1.652354295726592E-003
  6.980756887280322E-003  4.709821757726265E-003 -6.931067239222003E-006
   34.2053009041064       2.547225201131186E-002  8.923263475191293E-003
  4.578318294107828E-003  5.421414367916137E-003  1.515866002726556E-003
  9.141748402481348E-003  6.539079542965717E-003 -3.761863534899266E-004
  -3.58680119965939       1.236600163316755E-002  9.218928513794059E-003
  4.356469964507169E-003  2.265907288858968E-003  4.277565912062159E-003
  9.839720508743394E-003  6.015120705201164E-003  2.506657254014534E-004
  -22.2976375630694       3.473018136169063E-002  4.148777862217757E-003
  3.168482400866479E-003  2.327828844082254E-003  3.653800581339409E-003
  1.902060099455033E-002  6.477385959782977E-003  1.827358747853330E-004
   50.0646135227799       3.203210055767639E-002  3.406276409304008E-003
  1.657091482446882E-003  3.301099456148105E-003  1.264927020347042E-003
  2.843268826245393E-002  5.271800482694620E-003 -5.765926927128420E-005
  -7.54486011731755       3.466625712920055E-002  8.120686490857914E-003
  2.263929390715398E-003  2.920470780864530E-003  1.062094130156911E-003
  3.337912291622001E-002  6.356853875836446E-003  8.938271811835958E-006
   17.8624736994109       1.616612326114355E-002  4.212746655291914E-003
  4.004309596821114E-003  2.428735536493087E-003  4.051945984826675E-003
  4.226090706513829E-003  4.740020946502550E-003  1.397062358093106E-004
   102.501273892910       2.422396047035852E-002  6.487652029717622E-003
  3.245540995221191E-003  2.045933251183795E-003  1.952018857692426E-003
  2.345953016321540E-002  6.024011089378395E-003  1.086159538572645E-004
  -24.7630266973246       3.492539658880976E-002  1.312835389159937E-002
  2.999375044480387E-003  2.574260070309368E-003  1.059227199681055E-003
  1.564779334048154E-002  6.233703959141510E-003  1.478569307259344E-004
   99.2558547095915       2.693111972625295E-002  5.106467596838036E-003
  4.833167897078592E-003  2.039282855896290E-003  2.172641228152466E-003
  2.593126980543265E-002  6.513524088736579E-003 -5.314981050561632E-005
   113.958664576513       3.527402838848570E-002  4.128355680414703E-003
  3.531898572317328E-003  2.389381200833217E-003  2.567873463066285E-003
  1.908235660938679E-002  6.260685817263185E-003  5.383486745651189E-005
   11.5413163507290       1.531118938655076E-002  1.141863904794139E-002
  1.858882958268614E-003  8.857107083906359E-003  1.600086949851128E-003
  1.449555310748734E-002  6.369288655515839E-003 -3.211720225112865E-004
   57.2475594830394       2.324875093942660E-002  4.729742154183259E-003
  3.860168155528323E-003  1.486854128683941E-003  1.711711223285060E-003
  9.223533707069171E-003  4.638810011503524E-003 -1.318365485510068E-005
  -13.9681337640856       3.333531213501412E-002  4.853874754392647E-003
  4.743981978816011E-003  3.946067655185698E-003  2.695995122397496E-003
  4.973294514391031E-003  5.862875272164650E-003  1.160000592592888E-004
   2.40686384125368       3.557633450335827E-002  5.211681845946898E-003
  1.873644636032882E-003  3.394989273512014E-003  1.215753164677734E-003
  3.286630687216571E-002  6.010032771705869E-003 -1.056083060433963E-004
   121.180502072974       3.505526608808559E-002  4.438369455314243E-003
  1.584057956294825E-003  4.401745845624318E-003  1.531491179764724E-003
  1.381038896650935E-002  5.330674851476421E-003 -1.241831408244417E-004
  -26.4440550807264       3.417563780487239E-002  5.533704466465597E-003
  2.112459328654632E-003  4.046629742129723E-003  3.403328347273565E-003
  1.285518560401275E-002  6.430816286174613E-003  8.561350729235295E-005
  -36.6361967672770       1.968406958506970E-002  1.025090341591843E-002
  7.593297836421370E-003  1.519576196696400E-003  2.314156054699226E-003
  1.166841209451547E-002  6.305783539142936E-003 -2.347936644456663E-004
   182.993206352348       2.936079482826173E-002  9.166659458163836E-003
  3.575963388528226E-003  3.376175157465295E-003  1.202268685884115E-003
  1.927115820036301E-002  6.498069948002851E-003 -1.911903244925767E-004
   200.818855007426       2.326942742243295E-002  4.631873884650648E-003
  2.340755649515360E-003  4.256347863421136E-003  2.627587802145098E-003
  1.952402606663588E-002  6.168464064269939E-003  2.101829917892733E-005
  -43.7324164386709       2.692870302304414E-002  8.568761200094409E-003
  4.810460272297814E-003  2.031664806924332E-003  2.987811784967892E-003
  1.075387614650561E-002  6.456766368047069E-003  1.002504285891035E-004
  -15.8662487242040       2.232686009217869E-002  4.351413936659991E-003
  1.180997886262445E-003  4.235131252748089E-003  1.770378351606920E-003
  1.204379313857283E-002  4.669107828297021E-003 -1.124904189698097E-004
  -62.4989428624186       2.040079969770075E-002  1.521653710036936E-002
  4.740873908034861E-003  2.393501512349529E-003  1.221921796858314E-003
  1.786018568109510E-002  6.520748031049144E-003 -7.247470071816480E-006
  -59.7313829230582       1.925676591726882E-002  1.077228847317564E-002
  2.545767644587353E-003  3.954713682526007E-003  2.999256246048726E-003
  1.246989624640956E-002  6.538080414715161E-003  2.719129596365866E-004
  0.269092259510490       7.923529872554694E-003  7.523780373515913E-003
  2.408080524662731E-003  3.073749011955942E-003  6.154613684507421E-003
  7.902983132212559E-003  5.271663471482014E-003  5.060257331509779E-004
  -11.3525916952153       1.662974781077924E-002  5.843418354038678E-003
  2.207520615710509E-003  4.293381375400630E-003  4.474185604531605E-003
  1.370550223124467E-002  6.194091812069018E-003  1.496223891867751E-004
  0.200652462047360       1.310613623663872E-002  8.381445377420209E-003
  4.587973939604134E-003  2.446521705406044E-003  7.184109711245397E-003
  8.531545473984615E-003  6.502205829199356E-003  4.045368964746990E-004
  -27.3487144980606       8.351466455184260E-003  6.523353089855157E-003
  5.046628269227184E-003  6.389955323458596E-003  5.327762241046082E-003
  7.248310494683973E-003  6.386345326184089E-003  4.893858877829606E-004
  -50.0882751352388       6.131204686552622E-003  5.251349216358807E-003
  4.427284862983639E-003  4.137787654322865E-003  4.605475794612679E-003
  5.761371098352135E-003  5.001348554054592E-003  3.745685293938063E-004
   13.8407340082017       1.435925551155494E-002  6.473371693293077E-003
  5.666663283840395E-003  6.006936816090937E-003  3.050487970452358E-003
  7.005121178943485E-003  6.382703221442865E-003  1.515168385954437E-004
   54.6803884161075       2.239187029447269E-002  5.774299161314107E-003
  2.589421751975476E-003  3.125613550284165E-003  3.352882338142571E-003
  2.126052898190538E-002  6.488137081035190E-003  2.480985455703604E-004
   15.2549373479989       2.012921615654912E-002  1.049952949808118E-002
  1.950509026262365E-003  5.033651568113510E-003  1.882877014391624E-003
  1.883373550169020E-002  6.473379072505854E-003 -3.304064054934728E-005
   21.9839557873706       1.846473914197512E-002  1.531210967727620E-002
  5.251194952426865E-003  2.597178806969665E-003  1.139876850316656E-003
  1.745027141865273E-002  6.518280618501175E-003 -1.220648592309267E-004
   32.8161479103431       3.100096189436207E-002  2.942681567165796E-003
  1.222421966438281E-003  2.928670729965692E-003  1.562771220694045E-003
  2.026281137183575E-002  4.667677830256979E-003 -3.478847138893257E-005
  -36.7520398507746       3.212397590151033E-002  3.625540080715560E-003
  2.064234404467191E-003  3.091335203238740E-003  3.186336852666064E-003
  2.916886981718760E-002  6.405500465497600E-003  1.228157747343357E-004
   77.4850981097393       2.157609616050214E-002  6.012872642909053E-003
  6.012342439901001E-003  2.303767415987946E-003  1.828246057550361E-003
  1.914729962983568E-002  6.306376552895850E-003 -1.100944407982825E-004
   19.1096839015296       2.048281417195840E-002  8.397458434622720E-003
  3.838935485674282E-003  4.976292778189693E-003  1.386365651756894E-003
  1.260160564453734E-002  6.210973124393867E-003 -2.905546126759981E-004
   9.49946135493519       2.993933876638856E-002  5.433811937856949E-003
  3.235791824685577E-003  2.577607650723959E-003  5.341783550668824E-003
  6.725325422678274E-003  6.043993156591103E-003  3.760324960248536E-004
   15.1620831434005       1.368773470125554E-002  6.295552359596639E-003
  3.112661708411407E-003  3.027858828658277E-003  5.467927950507700E-003
  1.176865226528132E-002  6.114539382135800E-003  4.050706661988008E-004
   59.5244947578179       2.468182645861954E-002  1.401297667763497E-002
  2.917362728807488E-003  1.948650809588037E-003  8.192042104850987E-004
  1.740281558565426E-002  5.511552813624135E-003  1.705734733118756E-004
   53.8529287389524       3.681067310855942E-002  7.000400356456960E-003
  2.216138832230680E-003  4.937589655139749E-003  1.565542920744293E-003
  1.074800408396127E-002  6.016818340187949E-003 -2.193884732203351E-004
   64.1109386620429       1.924062893919256E-002  5.496002972607718E-003
  1.492406014817960E-003  5.309361540969026E-003  1.288341040271849E-003
  1.812975080805968E-002  5.191223155104997E-003 -1.433942825858266E-004
  -9.81438646513628       2.100933717664836E-002  5.076363139599131E-003
  5.074012156907278E-003  1.242900349102861E-003  3.139439794258176E-003
  5.990599945897592E-003  4.827021359837375E-003 -1.331157287369906E-004
  -12.6253829845305       3.028044166056513E-002  1.037060538224195E-002
  3.390807284598499E-003  2.287098946113649E-003  1.064167273280524E-003
  2.827658742768782E-002  6.468921458939706E-003  3.023027372782286E-005
  -28.5432406462693       3.420916111100394E-002  5.169514039756296E-003
  4.434853919501922E-003  2.120777082000852E-003  4.465812661161754E-003
  5.331448645406012E-003  5.838286043612492E-003  1.000686947433964E-004
  -44.6775575841748       2.585911671583022E-002  1.610118585045877E-002
  3.390295450933110E-003  2.275777347240539E-003  8.697955484680645E-004
  1.759271848397940E-002  6.052454037086263E-003  1.400835050443451E-004
  -27.5865491525370       1.659927082173047E-002  6.217394027931116E-003
  5.156228393030103E-003  6.082082117975829E-003  2.291661927721400E-003
  6.601216469074346E-003  6.048430926545357E-003 -1.523906376966520E-005
 -0.593984293604809       8.618493627067372E-003  7.863206366846060E-003
  3.309932197453737E-003  6.588787267619835E-003  6.050158253741504E-003
  8.339647111154248E-003  6.487763425570853E-003  2.824597736348996E-004
  -29.0955385014113       2.326942092097019E-002  4.615859963472830E-003
  4.548956213729279E-003  1.762142342456133E-003  3.512936345225764E-003
  1.972286579647267E-002  6.250842274539722E-003 -1.501428633744979E-005
  0.777889192120702       7.344209913998070E-003  6.906185579559164E-003
  6.020255150105324E-003  1.395948835143878E-003  6.264494467473419E-003
  7.033254959437144E-003  5.155668903667086E-003 -2.892704223486075E-004
   9.88800804644515       3.415493183511720E-002  5.122694417037148E-003
  1.905744881171127E-003  2.958287521294677E-003  2.322364770949272E-003
  9.741746563685106E-003  5.306042362742960E-003  9.123387308788512E-005
  -25.6513180479673       2.323270495918214E-002  1.113415697545183E-002
  1.036102874157190E-002  1.545096365319880E-003  1.476784143893221E-003
  1.178054281352344E-002  6.450593107391049E-003 -2.835773712798221E-004
  -16.8792291237654       3.325072755313215E-002  6.019248354750921E-003
  2.460313451263823E-003  4.142892796100162E-003  5.107707500384868E-003
  6.694028426547966E-003  6.415913800565833E-003  2.474235510922381E-004
  -16.5326412684246       8.095446127355084E-003  6.600640934539365E-003
  1.619621365339870E-003  6.569686155176370E-003  5.145839035203145E-003
  7.763828556401642E-003  5.321730264048008E-003 -2.054623917905720E-004
   17.4951778020313       4.869046977935242E-003  4.869046977935242E-003
  4.869046977935242E-003  4.869046977935242E-003  4.869046977935242E-003
  4.869046977935242E-003  4.869046977935242E-003  5.934391498473527E-004
  -35.1425603625160       9.437962404680457E-003  7.671361519925275E-003
  3.301602164188554E-003  3.115026836656437E-003  1.434997165094526E-003
  9.401153499517657E-003  4.645098226443089E-003 -4.763927383140168E-005
   152.647828092733       3.562928498906204E-002  4.054601975854246E-003
  3.680211583216120E-003  1.311853666489857E-003  1.582242252901633E-003
  3.167821054049778E-002  5.718180442521511E-003 -7.315550206366469E-005
  -1.34498812006079       2.019391182643939E-002  5.863651048307677E-003
  3.499161192398136E-003  4.520713688644261E-003  1.614792440614044E-003
  1.811260639762348E-002  6.162773365852610E-003 -1.305167728662928E-004
  -23.3653553472464       3.134956812525516E-002  3.641656730272244E-003
  3.616579891232529E-003  3.400396907635351E-003  1.814988794728536E-003
  1.544378042379416E-002  5.832180660186659E-003  4.973658299447378E-005
  -38.0839903355583       1.408322215497401E-002  9.056905428695595E-003
  4.944336029455344E-003  8.031422924606057E-003  1.678660844606257E-003
  9.058068022249821E-003  6.522741176547811E-003 -4.352631426094710E-004
   3.41225140295209       1.166061255020243E-002  6.500778721241947E-003
  5.872481040945600E-003  3.876700701604925E-003  5.983724183867635E-003
  7.109581688747186E-003  6.470895356124389E-003  3.579089100711822E-004
   11.4272103942930       2.778058473409532E-002  4.039928129930891E-003
  1.491857210037977E-003  3.597128906990836E-003  3.717307193373175E-003
  4.766399915129232E-003  4.692124587380708E-003  1.179425841903519E-005
  -16.7208658993765       3.624855166323019E-002  3.251893612375763E-003
  3.033931570688337E-003  1.947313157805929E-003  2.624558639983427E-003
  2.855663455300089E-002  6.113247495322837E-003  5.714370883581660E-005
   17.5131501519224       1.312421133340269E-002  1.069375100342088E-002
  2.065327642505839E-003  5.653645832086525E-003  2.913236861755060E-003
  1.222790923419780E-002  6.228375777562464E-003 -2.863709537699645E-005
   83.4452532995017       1.805635042247375E-002  1.440159447279011E-002
  3.309145530459633E-003  4.008949994044776E-003  1.133437995272607E-003
  1.501358966915783E-002  6.234164071897882E-003 -9.371388081589368E-005
  -17.2589274974827       1.742331610093686E-002  1.037851961648081E-002
  4.243808769557339E-003  1.497898609153689E-003  1.020466928048452E-003
  1.267700046311898E-002  4.958914819762071E-003 -4.535693954955190E-005
   3.17432792140048       8.742218910829352E-003  8.344802136382572E-003
  5.614137780467809E-003  5.599286242613136E-003  1.246148226115357E-003
  8.647917152402474E-003  5.397041781967997E-003 -4.014085069179645E-004
   2.38926726386264       1.648619530368667E-002  7.345330776706486E-003
  3.918118552488207E-003  2.669964485104636E-003  6.611736977505872E-003
  9.162313359659308E-003  6.518874109131886E-003  4.855434715889184E-004
   22.9467197976322       2.963964151936200E-002  5.668572100165596E-003
  2.995939468762623E-003  1.283170789692561E-003  1.135051600228830E-003
  1.627151904583812E-002  4.780074193112704E-003  1.555340044772292E-005
   467.331277730491       3.140638429003872E-002  6.891103121922579E-003
  4.595311480533283E-003  1.522142722420753E-003  1.374466042960101E-003
  2.396034386527622E-002  6.066674305124092E-003 -1.033505084459274E-004
  -187.437844598186       2.253244915200726E-002  4.458587679644087E-003
  1.923591014479407E-003  4.014047177910519E-003  3.645078594704696E-003
  2.167694701674631E-002  6.279151902297831E-003  6.505288407088261E-005
   27.3334734661097       1.373892692227191E-002  5.933492306669468E-003
  5.798059347614471E-003  1.474719905227286E-003  3.564359850912991E-003
  1.243769229490366E-002  5.601823973730664E-003 -1.580464282604634E-004
  -57.8587131339307       1.752849275588583E-002  7.884370328866850E-003
  1.526147927658108E-003  3.271717541675250E-003  1.018203065036391E-003
  1.631434138289286E-002  4.748407635608539E-003 -1.616786888436586E-005
  -6.83585878832062       3.702815518766291E-002  7.064260880989828E-003
  5.547326485021428E-003  1.133747778919989E-003  8.148096124898686E-004
  7.364610535032042E-003  4.631633127459172E-003 -1.109961034450979E-004
  -17.0319690136793       2.528496290165379E-002  5.239480007193389E-003
  2.006621812953256E-003  2.996426396588554E-003  1.971333165027198E-003
  2.496439489377279E-002  5.828410348256373E-003  8.593001833692195E-005
  -3.17604528116011       1.260553797436642E-002  5.922132061074808E-003
  1.891307126019893E-003  5.832365315979341E-003  5.861602557786028E-003
  1.194999474594477E-002  6.215914834107964E-003 -6.694345647689610E-005
  -31.2759455007089       1.700143077167230E-002  7.692983003050869E-003
  3.543983752461850E-003  2.730493902929765E-003  3.427837589383815E-003
  1.618224838402244E-002  6.422863803296011E-003  2.763099549639701E-004
  -14.6269426318839       3.448021655413665E-002  5.558857411365424E-003
  5.453419251182165E-003  1.686903881517635E-003  1.454597461866555E-003
  1.020461337107897E-002  5.448902295707006E-003 -7.483039667176301E-005
   285.616143802912       3.195568464653944E-002  6.289688348879110E-003
  1.843887136819149E-003  3.866562532932760E-003  2.000483803369600E-003
  1.904411604700102E-002  6.159168434415514E-003  6.765562115699262E-007
  -21.6540610285033       1.176777030478319E-002  3.474490405300651E-003
  3.269120406458481E-003  2.295035517420821E-003  3.305835522652743E-003
  1.174665641303023E-002  4.778961397765837E-003  8.816184364017123E-005
  -60.1017301835756       1.904216408558712E-002  6.608515253663167E-003
  6.004855072945820E-003  1.295835597924348E-003  9.893214715560863E-004
  1.065259304086673E-002  4.665994628950866E-003 -1.470911612988345E-004
  -105.561707147564       3.369271908562287E-002  4.046079213637407E-003
  2.577720225648106E-003  3.398187539508752E-003  1.990342187271675E-003
  3.234284038074628E-002  6.520685362340912E-003  5.832123059804847E-007
   8.59999716518653       9.852081138097707E-003  8.370761549391256E-003
  1.361008937862008E-003  8.313212696255592E-003  3.847283946814920E-003
  9.435984102792222E-003  5.688232990590875E-003 -3.872215645885298E-004
  0.517569470289886       7.817352464963718E-003  5.920439933231135E-003
  3.519511788532436E-003  1.650357471365460E-003  5.724342235155291E-003
  6.745381581543430E-003  4.670546557530192E-003  1.818176875398348E-004
  -35.3902960693903       1.320984002943315E-002  1.012945283471156E-002
  3.020489913007024E-003  4.776824984366214E-003  3.029046774335374E-003
  1.299274791927511E-002  6.508054923610432E-003  1.514926069932002E-004
  -90.2997065907118       3.215333786414559E-002  3.609488392682778E-003
  3.008815974317288E-003  1.402417113224537E-003  1.120838424208309E-003
  3.059198867163541E-002  5.060373163031168E-003 -6.768529631770753E-005
   4.44740256059021       6.350657930193885E-003  6.350657930193885E-003
  6.350657930193885E-003  6.350657930193885E-003  6.350657930193885E-003
  6.350657930193885E-003  6.350657930193886E-003  9.239903885585105E-004
   20.5609877782281       3.655746912376162E-002  3.381383940322487E-003
  3.338336232940790E-003  1.819897383037058E-003  3.261638690693667E-003
  1.859993779169219E-002  5.976301341543695E-003  6.778047759018199E-005
  -77.7494907133370       1.829114351953348E-002  1.343659005148240E-002
  2.390362138266041E-003  5.925640464068325E-003  1.268660620347846E-003
  1.403933877473987E-002  6.291248493224814E-003 -2.076925714629918E-004
  -77.2307291534116       2.318728665616621E-002  4.968210239457936E-003
  4.776562599801274E-003  1.497691062494993E-003  1.638179009397750E-003
  2.317964957790497E-002  5.613615188885921E-003 -1.047131202298812E-004
  -33.5978923215858       1.511504066773397E-002  7.706808991236431E-003
  1.748638911640145E-003  7.144399897222538E-003  5.035570674726268E-003
  9.943826446079116E-003  6.462868808052256E-003 -2.799905425789752E-004
   194.811340589056       3.409234957540106E-002  3.713441368967243E-003
  3.397678861960583E-003  3.011042563480542E-003  1.730303786419181E-003
  3.052978202715095E-002  6.395332539250262E-003  8.076690613667038E-006
  -62.0841209743641       2.817131455075337E-002  8.882938867671534E-003
  2.115750987479977E-003  3.386701948174316E-003  1.017996563183788E-003
  2.441413000723103E-002  5.954319667810995E-003 -5.039870099585667E-005
  -84.1585412322257       1.815492645361241E-002  1.033541895966295E-002
  3.933648754126183E-003  4.647580928621487E-003  1.785839764515888E-003
  1.189039545637836E-002  6.462451812403733E-003 -1.316080836047228E-004
   48.2856801756464       2.231331776169861E-002  6.271705454942683E-003
  1.612727375079928E-003  3.742249607054529E-003  1.734671602893476E-003
  2.177477618128261E-002  5.631651178911940E-003 -1.688795311338850E-006
  -148.350238312847       3.081055001753131E-002  5.016650516702701E-003
  3.080591399126884E-003  2.542286509799229E-003  1.784549852930812E-003
  2.269715550934369E-002  6.049860138018889E-003  5.272005658670292E-006
  -53.8884751541355       1.937666116048644E-002  6.310711071517984E-003
  6.084891876261538E-003  1.567622026974042E-003  2.964837627044015E-003
  1.646702946475358E-002  6.202659489532765E-003 -1.635688489704278E-004
  -75.0224978207115       3.451752413278698E-002  4.499671274569561E-003
  1.779056174314414E-003  3.061967363730453E-003  2.243334013747141E-003
  1.673153851549803E-002  5.627386490661885E-003  6.404012547978154E-005
   12.7747924698069       1.291565021485112E-002  5.742208709370228E-003
  1.649815360887344E-003  3.219005308915893E-003  2.597054465624091E-003
  1.251998465054798E-002  4.836964014633740E-003  9.816564990712048E-005
  -6.43662875299004       1.757462651355287E-002  8.595404648931349E-003
  3.242577305916722E-003  3.114183313208649E-003  4.861976394986207E-003
  1.053529232297454E-002  6.538443822123556E-003  5.021847786072480E-004
  -35.8500449339656       2.699698548006108E-002  5.313847133257618E-003
  1.560772166092809E-003  5.242729511344500E-003  1.817690226560973E-003
  2.496569832652049E-002  6.134052384931256E-003 -1.324495769763375E-004
   31.8391017955305       2.054473341154301E-002  7.237808921113037E-003
  6.776113573483495E-003  1.458835811397859E-003  3.373007127306260E-003
  8.599216542908595E-003  5.910557909060016E-003 -2.170150274337763E-004
  -14.1276107725525       1.324346334098556E-002  6.007148028847490E-003
  5.626293961338668E-003  2.980582813257886E-003  3.563609274330581E-003
  1.197953077853807E-002  6.202792237141046E-003  8.763874230593580E-005
  -9.23852008363067       1.061806185302594E-002  9.316555693640130E-003
  1.256816469990956E-003  8.718836196655769E-003  1.921975711783431E-003
  9.438545250672174E-003  5.195340254779547E-003 -2.993976437827208E-004
   17.4727545239778       2.646933819255104E-002  3.720969158661424E-003
  3.026485753572750E-003  1.369092417682462E-003  1.754116901106659E-003
  2.571386666768069E-002  5.138457224030276E-003 -3.470152108586158E-006
  -48.0411247654625       2.946638138578867E-002  5.521257984402326E-003
  1.421477677936799E-003  5.391725369239208E-003  1.688184901820752E-003
  1.756928656939349E-002  5.772108223753413E-003 -1.801436007538260E-004
   48.3494192034958       1.312319055053448E-002  1.044549499903182E-002
  7.179575473679156E-003  2.305366439716194E-003  1.181885323146579E-003
  1.203302776129354E-002  5.642344189398644E-003 -2.803637671487496E-004
   275.838965929698       3.548481397991386E-002  5.099640089792337E-003
  3.429548789340237E-003  1.670424416326659E-003  1.741669976726613E-003
  2.432892553186051E-002  5.940036470949221E-003  1.802732303458513E-005
  -17.9905625789936       9.245445417996965E-003  8.889479620829609E-003
  8.597916366673359E-003  3.464733586221782E-003  1.524170524289054E-003
  8.991210312956584E-003  5.679191229802510E-003 -3.311465473155103E-004
  -11.4450143975726       1.282957395837944E-002  7.971826493928580E-003
  4.019858786399140E-003  3.765327405570645E-003  6.042433159097008E-003
  7.990425072308897E-003  6.490242024683041E-003  4.983605348100255E-004
   29.9834201030442       1.693724983601929E-002  4.856220821546805E-003
  4.369505539343008E-003  1.801607602990913E-003  2.641012325590336E-003
  1.693368090249383E-002  5.541482125595344E-003 -9.858083500084904E-006
   12.9162736139822       2.681235496138346E-002  4.442892183137791E-003
  2.823942241655165E-003  3.020858943615991E-003  1.245604680807174E-003
  1.529358415146334E-002  5.181785323610592E-003 -9.808179050117519E-005
   59.9202391632388       3.567044787507865E-002  9.103753107475731E-003
  3.617326792775320E-003  1.850962906597284E-003  1.040772234375383E-003
  2.509721241979803E-002  6.199870425855947E-003  6.246480100921411E-006
   34.4377240192763       9.135977177518540E-003  6.837047924935166E-003
  2.635130450427469E-003  6.345729613356325E-003  2.750488111706717E-003
  7.276561503193796E-003  5.248564616048121E-003 -1.042216540716652E-005
  -99.4153862870587       3.165746013341902E-002  1.174381721759868E-002
  3.177621946194182E-003  2.338558735925511E-003  1.573521110669097E-003
  1.306071962589533E-002  6.199584590576035E-003  2.552259658651291E-004
   26.7704859947046       1.469493808753145E-002  4.660404469285248E-003
  4.467356582410677E-003  1.802493877695230E-003  4.554009716629600E-003
  1.369682622212761E-002  5.702801840719393E-003  3.127782417019620E-005
  -49.8003278162026       1.130260049051421E-002  7.859418600833095E-003
  3.232086898066895E-003  7.518973109550312E-003  2.320268268617691E-003
  9.260133022252356E-003  5.994150330489546E-003 -1.124614342842458E-004
  -47.1886482976639       1.368668250320535E-002  9.132062106608572E-003
  7.651140414664442E-003  3.649671053202365E-003  1.458716725142482E-003
  1.298877099705159E-002  6.359129381692474E-003 -3.685018260001967E-004
  -124.702449932094       2.559682500469298E-002  3.618204364348826E-003
  3.554069181454287E-003  3.450896933724013E-003  1.772620261955003E-003
  2.262587776047674E-002  5.976217120533843E-003  4.954750664819522E-005
  -65.3621568583893       1.867386822045030E-002  7.875724712862792E-003
  2.587498100690720E-003  6.125672961987582E-003  1.356624323240220E-003
  1.560148359541793E-002  6.056160277308557E-003 -2.601612477285283E-004
  9.507379451445738E-002  1.192840853600840E-002  1.057010627844287E-002
  1.447043376335286E-003  9.782734587379669E-003  2.343495296633314E-003
  1.110627355599484E-002  5.995692557484943E-003 -3.721784828752474E-004
  -8.41922648830290       9.544041028194087E-003  8.102548747568439E-003
  6.775252853620932E-003  3.224511392599087E-003  5.442984888376795E-003
  8.401926964366493E-003  6.526192813939464E-003  2.158034229824257E-004
   63.0038852646583       1.774079510766650E-002  4.154604116371768E-003
  3.504961981160336E-003  3.264916920628840E-003  3.471306578651905E-003
  1.445381950627330E-002  5.903219908256478E-003  1.108936737291122E-004
  -42.2952692165559       1.554939264472980E-002  4.466038868995784E-003
  4.160165978533773E-003  4.425615954768501E-003  4.239672080780911E-003
  1.429686920945560E-002  6.529534993568141E-003  1.586906434934151E-004
   6.17355443323663       3.489167325583974E-002  4.047365331725757E-003
  3.200595400088469E-003  1.983783519057096E-003  3.277252544901644E-003
  1.360794244024806E-002  5.847724969059621E-003  1.303118351235242E-004
   80.4226018912212       2.992483049143730E-002  1.138623444719100E-002
  6.743118653179934E-003  1.516018830048101E-003  1.319841993951772E-003
  1.231575415096705E-002  6.196693684022692E-003 -1.492417472167237E-004
   1.64630169928299       3.181918624326231E-002  5.342065954981729E-003
  5.015999071211827E-003  1.112367535850964E-003  1.115380513272161E-003
  1.400362670672590E-002  4.955771505025990E-003 -1.111616928289093E-004
   44.0247472759326       3.062586741967725E-002  7.398614114666230E-003
  1.766587532382924E-003  7.196310824015967E-003  2.725479515253522E-003
  9.766684171973726E-003  6.517969429607647E-003 -3.279026062249234E-004
   237.572651703659       3.282052553831651E-002  4.240382644734409E-003
  3.602428669680101E-003  1.561393240245193E-003  1.191890343821060E-003
  2.678909553123658E-002  5.407237384992832E-003 -9.061607271630668E-005
   22.4945504031549       1.846230205192794E-002  9.562805322913532E-003
  6.891682597162770E-003  1.802847387398195E-003  2.048590333275835E-003
  1.000541895289659E-002  5.963130302629568E-003 -1.344075688930460E-004
   31.2350654388200       3.702199211092994E-002  3.406740233432804E-003
  3.236728050641204E-003  2.360039342005838E-003  2.201254041630258E-003
  5.861987413983687E-003  4.813081521949979E-003  5.594053703363688E-005
   74.9322433128027       2.835392288011535E-002  3.462635253850548E-003
  1.719666341216930E-003  3.330299956491702E-003  2.224665238314724E-003
  2.680069500576191E-002  5.678404959814206E-003  8.075072680973068E-006
  -89.3182377558874       3.700096751073774E-002  4.104413976678331E-003
  3.321022636607542E-003  2.508965482708724E-003  2.402352734754481E-003
  2.428775429537868E-002  6.477028618668118E-003  4.714139725396693E-005
  -60.4601367212040       1.161218744117652E-002  9.956626659824629E-003
  3.380284658531412E-003  3.145064710876326E-003  3.945807037359717E-003
  1.119380151492703E-002  6.153474816268438E-003  4.097966109920062E-004
  -32.1438514103718       1.827180541797668E-002  5.000700029970414E-003
  4.525411798861571E-003  3.966554264927322E-003  2.080469285150052E-003
  1.675724996740364E-002  6.206898418776618E-003  9.838713246932933E-006
  -37.2904778675709       1.679533690504939E-002  5.388966369916950E-003
  4.733256369724318E-003  1.308093409070338E-003  1.100131287078207E-003
  1.675931411834050E-002  4.666940771808908E-003 -1.281408806624893E-004
   30.4115678495941       1.347432892608986E-002  9.729076156056622E-003
  2.334978002664731E-003  3.837047520146978E-003  3.355720707938025E-003
  1.309188758636969E-002  6.101563458154319E-003  2.802205814811596E-004
  -98.7563315058882       3.453757806653044E-002  3.333975454426154E-003
  2.182907996885010E-003  3.137790679719516E-003  2.133216133874479E-003
  2.944792352156786E-002  6.060389481295963E-003  2.169884237331753E-005
  -6.84708202373694       9.771135731528177E-003  7.670229364918056E-003
  4.804056400473818E-003  2.136826478868426E-003  7.101983354923216E-003
  7.978322736064563E-003  5.932489801062119E-003  2.175392146917514E-004
   30.5698283139628       1.922770807257378E-002  1.439229251106240E-002
  2.713741712124087E-003  3.498801390387759E-003  1.722439828597597E-003
  1.440998027158692E-002  6.344422896958512E-003  2.226900209810326E-004
   94.9049942118079       3.518033330310979E-002  1.121472381459580E-002
  3.120114413790522E-003  2.066448738799271E-003  1.046465973001555E-003
  1.860280196424703E-002  6.059887017673939E-003  1.540973216411880E-004
   24.7447248519023       1.438273497534611E-002  8.799206026039222E-003
  2.680792727748325E-003  7.238821643207266E-003  1.301593157069768E-003
  8.821445714649019E-003  5.517027939422656E-003 -3.303961925321370E-004
  -44.5784869460215       8.620567422126704E-003  7.457481397533982E-003
  7.183015697289624E-003  3.528116173881980E-003  2.343587921465480E-003
  8.096398113009880E-003  5.602198226543938E-003 -4.642209113112031E-005
  -158.777822149592       2.832777323451865E-002  4.255758959494932E-003
  1.230024001935790E-003  3.080467397056424E-003  9.655382178922633E-004
  2.636297184658243E-002  4.759710986096339E-003 -8.354689026151580E-005
  -52.8274138733823       2.952699074222940E-002  5.037034255749448E-003
  2.352996189714053E-003  4.573835388786190E-003  2.194450665747554E-003
  1.266394686562151E-002  5.952487033041559E-003 -4.353909298280007E-005
   3.03925379652873       3.542917618441657E-002  6.334735495330323E-003
  4.446789431262707E-003  2.225691411823871E-003  4.489612706650062E-003
  7.453456551879041E-003  6.484272776801020E-003  1.844363051721786E-004
  -3.28637831515177       1.496334889303381E-002  7.087565147517736E-003
  3.001673696138195E-003  4.110046495616713E-003  6.033232732996496E-003
  9.608590985646530E-003  6.506153584229940E-003  4.075659676020464E-004
   15.6383075259314       1.710713319964269E-002  8.408006857803517E-003
  4.928369670103246E-003  3.703664069418524E-003  2.807383314260473E-003
  8.492604112942250E-003  6.301219748531808E-003  8.884644993892265E-005
  -8.96481677340655       1.524424420089106E-002  6.513823969369602E-003
  3.040920297429536E-003  5.453649980785446E-003  6.262197500632236E-003
  6.517290301526699E-003  6.376338144026287E-003  2.668179257124711E-004
  0.189788401067073       1.735289627970076E-002  1.349054337275521E-002
  4.486557182841754E-003  2.143734091315962E-003  1.860372377799816E-003
  1.681744083440202E-002  6.426495696873514E-003  1.146314116347346E-004
  -250.136338080577       2.559187782850510E-002  5.395393413043189E-003
  2.872688088599335E-003  3.979501599548109E-003  1.487680057509136E-003
  2.422072067348480E-002  6.201401336006339E-003 -1.257116453631610E-004
   5.25797695723510       1.600461039273100E-002  9.770817987389395E-003
  1.593455819506334E-003  9.503628206208209E-003  1.772594909896737E-003
  1.421308364897771E-002  6.251015138494596E-003 -3.283122129489777E-004
  -35.9966210817949       1.014674505937733E-002  6.586002157233760E-003
  5.472012347485101E-003  1.667706274214737E-003  6.089729823612311E-003
  8.331504830262874E-003  5.603027930508808E-003 -9.723456606382270E-005
   66.2221716336849       1.256467641566366E-002  1.071541745515566E-002
  1.695833669239759E-003  4.633241400473040E-003  1.132182145520671E-003
  1.206418837032298E-002  4.935227374311282E-003 -9.033666479467485E-005
   24.0053930910312       1.193620679661827E-002  6.962746677742900E-003
  3.522763368316078E-003  3.798195325747692E-003  1.119664213906121E-003
  1.172891603495729E-002  4.943966983356735E-003 -1.982473091951973E-004
  -10.4139669286269       1.510237528081532E-002  7.266332801547938E-003
  1.373381708405872E-003  5.620557424241291E-003  1.515459469697384E-003
  7.754177569607662E-003  4.638047689138885E-003 -1.921797265404263E-004
  -54.0594094666981       1.029121539047787E-002  6.201265103908030E-003
  5.838005672865074E-003  5.643595909295920E-003  3.062344988683898E-003
  1.022815288146994E-002  6.354818028665173E-003  1.653234630541433E-004
   70.9970783047656       2.667265762001732E-002  1.276295245128155E-002
  3.597318136282483E-003  2.326282331398909E-003  1.508598999765915E-003
  1.688873488395438E-002  6.458598302472114E-003  2.101463746324963E-004
  -6.48854054288957       1.452309572298054E-002  3.636884488860643E-003
  3.553172669450270E-003  3.008870469653337E-003  1.377468913854611E-003
  1.356282786297795E-002  4.683171852180849E-003 -1.021439554155221E-005
   33.7937170989532       3.646566767122775E-002  1.091065943468763E-002
  2.986370287302615E-003  3.039087326201612E-003  1.453647747561839E-003
  1.138999554565603E-002  6.253177979080861E-003  8.195630413958262E-005
   1.74603184654488       2.252697458211876E-002  3.204542222173805E-003
  3.122484573135606E-003  1.504868152585692E-003  2.974260342239206E-003
  1.225575436064283E-002  4.808737916699789E-003  4.002424195584901E-005
   15.5365460155789       3.600286895325389E-002  7.613490160872886E-003
  4.349260672850614E-003  1.771092975842344E-003  1.045410627816350E-003
  1.808180223079659E-002  5.845895586070011E-003 -1.259649270954545E-004
   13.7680238165442       7.670973224266113E-003  5.283788880595519E-003
  4.707033911776245E-003  4.999836810111975E-003  2.563379842847174E-003
  5.439785909210642E-003  4.867608514927949E-003  1.566697435333047E-004
   37.0486430183268       1.971375871791584E-002  7.445756364831939E-003
  6.787714793969600E-003  2.328647876237183E-003  1.459133060988455E-003
  1.892339232028102E-002  6.325573788872923E-003 -2.385316929448785E-004
   44.4352988156730       1.144972754856336E-002  7.684685894361741E-003
  4.954753432115923E-003  7.123985704004326E-003  1.557172309997281E-003
  1.134657330376387E-002  6.164454138065015E-003 -3.347554167225145E-004
  -11.5651167884379       9.567636980188294E-003  5.917831077742749E-003
  5.808461583162411E-003  5.490883159295674E-003  3.635126667613665E-003
  6.214603455353246E-003  5.867240961277957E-003  3.187193668961149E-004
   206.864174560788       3.506585072828250E-002  3.373538105498751E-003
  3.179299651691803E-003  2.962780009837798E-003  1.686389347852335E-003
  2.005682904430657E-002  5.790332439336321E-003  2.999757500750802E-005
  -13.0126453749473       7.695249635462408E-003  6.861075197727789E-003
  6.270275653580816E-003  6.303572727682595E-003  2.208226144171469E-003
  6.996199326453126E-003  5.641557287743250E-003 -4.343374696167398E-005
   31.3344992498183       3.400193593692183E-002  7.151525300006917E-003
  3.766788794360868E-003  1.428569267974952E-003  1.752352087431523E-003
  7.194364915927899E-003  5.045429261938481E-003  5.578433648827924E-005
   19.2867641843731       1.125155075104938E-002  8.107593912915909E-003
  4.040833265816564E-003  4.093074891179003E-003  4.919706262980031E-003
  1.048944568006876E-002  6.534606656634918E-003  3.719323390814664E-004
   98.4474540523591       1.785409331370272E-002  8.038451924966260E-003
  1.503159271608970E-003  7.236276016904906E-003  1.953094942504869E-003
  1.301010476673556E-002  5.839904547841186E-003 -2.533964527022688E-004
   8.29942436653169       1.100936155540497E-002  9.323756292948170E-003
  1.615303660248800E-003  6.710449763169811E-003  3.798081422337465E-003
  1.056379428195214E-002  5.956034116277594E-003 -2.408933965037220E-004
   185.425757431713       2.613741822455458E-002  1.147042492047054E-002
  2.146716486391429E-003  3.264111501206657E-003  1.021342146881504E-003
  2.349355050753468E-002  6.077854466054097E-003  8.522045221761847E-005
  -46.0062562821140       3.345849693594082E-002  8.222120893977962E-003
  5.832786679810277E-003  3.554545901066758E-003  1.467242391594996E-003
  8.352607432375739E-003  6.418187598061818E-003 -2.724952184503530E-004
   130.938173443823       3.206752920569371E-002  3.694494336988206E-003
  1.284199192429496E-003  2.954091097623672E-003  1.119065626937255E-003
  3.183231052671213E-002  5.020343306739601E-003 -6.285594457534903E-005
  -8.56769436827972       3.386196104117522E-002  9.299850403920770E-003
  4.594467991902693E-003  2.199427751562913E-003  9.821404427044079E-004
  9.613588698076136E-003  5.575690885302180E-003 -1.550080970267930E-004
   5.72454433253250       9.960069733340668E-003  7.254014040395814E-003
  4.054989244903539E-003  2.300482526934434E-003  7.185556506666801E-003
  9.922870041658340E-003  6.029637290367367E-003  4.012806937589686E-004
  -13.1981922306639       3.642134489638558E-002  5.238438142696675E-003
  4.388111624405023E-003  4.938806946421471E-003  1.902309685283573E-003
  7.807356695208605E-003  6.281168720990810E-003 -7.089025707583232E-005
  -28.4422304911241       1.266521140759162E-002  6.837098851274332E-003
  4.020806048047438E-003  2.340240063519321E-003  5.676518817098443E-003
  1.084574367536402E-002  6.072952381912119E-003  3.159029704247587E-004
   52.1162705605744       2.980619539916920E-002  7.026188777432458E-003
  4.096607496204711E-003  2.009054634627990E-003  2.691994309280679E-003
  1.483433597390162E-002  6.401731447345278E-003  1.191821252502718E-004
   11.6513254883323       1.334905974998262E-002  6.006414059685972E-003
  5.152776237637465E-003  3.091897789506581E-003  1.169098066879100E-003
  7.082593663877971E-003  4.685212258723153E-003 -1.776440498894167E-004
  -8.93637467471575       2.087952997188256E-002  9.327829864613573E-003
  7.515215529619325E-003  3.579754419340421E-003  1.441599929946440E-003
  1.036739248986293E-002  6.540862960354763E-003 -3.502889839854623E-004
   35.3289131336482       1.254876695210047E-002  8.855175842201640E-003
  8.547627744969545E-003  1.785520503950639E-003  2.944301730570971E-003
  1.216454580066873E-002  6.269715238674894E-003 -2.579009429919388E-004
   44.5905636020736       3.555746974318704E-002  7.614260632067140E-003
  7.378184531732281E-003  1.356576840567609E-003  2.163232400149149E-003
  1.105028835542972E-002  6.337308973163014E-003 -2.036659395044354E-004
  -36.8893633391005       1.200317379541138E-002  1.011445585947898E-002
  3.096715856874290E-003  7.996858213687926E-003  1.317482175980820E-003
  1.174061351660730E-002  5.996748272171505E-003 -3.745113220046290E-004
  -13.4501350021734       3.035447986160101E-002  4.673657357094039E-003
  1.906342933768508E-003  4.401995946731118E-003  1.591458846430656E-003
  2.971952793099309E-002  6.191006717986365E-003 -8.962868239306930E-005
  -1.21733913864295       1.696725421267094E-002  1.549457826608793E-002
  3.036630277475293E-003  2.181940003329861E-003  9.486421809288363E-004
  1.664218308206655E-002  5.494014433533824E-003  1.544586897834420E-004
   103.003172385148       1.580278316061238E-002  1.128317417593734E-002
  3.622821071502579E-003  2.596437762462421E-003  2.847856857977186E-003
  1.456896321404640E-002  6.413416031801378E-003  3.344815268518121E-004
   3.56505357792532       1.256112017087069E-002  7.153337055126704E-003
  2.215785883173784E-003  5.722095832544708E-003  7.057882624267715E-003
  9.454509234037822E-003  6.508619753008361E-003  7.532227597285425E-005
  -19.9274580365863       1.527741828168534E-002  1.199677475765634E-002
  6.112880342561511E-003  3.258358877225516E-003  1.218785314436635E-003
  1.336587379647991E-002  6.247610924352809E-003 -3.075941837493791E-004
   218.022535697521       1.825617778624157E-002  8.487981576254055E-003
  3.811082110490166E-003  2.998041238922038E-003  1.544726521815428E-003
  1.702223748569473E-002  5.997838121704697E-003 -6.140094666111521E-005
   34.3495096751592       2.351617652815681E-002  8.199884325736175E-003
  8.138237950233130E-003  1.970905605789241E-003  1.157738096931623E-003
  8.241240095628185E-003  5.558986118975037E-003 -2.215749385216530E-004
   60.6243814607900       2.955522080172825E-002  6.976896207020290E-003
  3.886484590747250E-003  2.157811399263684E-003  1.590140558845985E-003
  2.627956308112420E-002  6.453868216702931E-003 -2.572202875793303E-005
   42.7036868872689       2.312487886655819E-002  4.712639042552126E-003
  3.635330591642960E-003  2.536231293887817E-003  3.871922640541271E-003
  1.979000071506185E-002  6.522410805910757E-003  1.645327285720044E-004
  -76.1903804875672       2.780684312981450E-002  1.334531004792701E-002
  2.930602439533860E-003  2.481249377847870E-003  9.640511477458554E-004
  2.261056923420823E-002  6.236197701417386E-003  1.598172339945931E-004
   46.6984358079995       3.648880780558789E-002  4.542769087670690E-003
  3.720271745251737E-003  1.446763850791162E-003  9.661571456428976E-004
  1.300111893250255E-002  4.730570563157221E-003 -8.981259458559014E-005
  -15.7800155300244       2.409132393385474E-002  1.371978153256132E-002
  2.847732952197808E-003  3.322154995624012E-003  1.001944914232750E-003
  2.297844632136562E-002  6.449834733988487E-003  3.424609381636455E-005
   141.297009065503       2.234062792897524E-002  1.415965682752149E-002
  3.656568177915121E-003  2.308821678169965E-003  1.238303562590869E-003
  2.135431084455123E-002  6.429158640706857E-003  1.594550862321013E-004
  -42.0307077730892       3.588642040318569E-002  3.965114825014478E-003
  3.534892083725621E-003  3.681286963763503E-003  1.778777934171078E-003
  1.685067088704475E-002  6.176134974361675E-003  1.633296158251155E-005
  -83.8317212614153       1.301580580074242E-002  5.089497739726998E-003
  3.156455753695345E-003  5.074715947870585E-003  2.824350543723406E-003
  1.217260941037712E-002  5.758949706514206E-003  7.119176531910582E-005
   2.93342608895492       3.662231037895063E-002  3.961603682618707E-003
  1.726517579546215E-003  3.248746070986799E-003  2.017553699903847E-003
  2.651632699365992E-002  5.931169486737164E-003  7.193024612255395E-006
  -9.07439662713023       1.085036478361355E-002  6.802734491351403E-003
  3.073608471519288E-003  2.060176402362316E-003  3.087475819385100E-003
  6.916762548582454E-003  4.640141318095839E-003  2.029735898436231E-004
  -3.61185132033684       3.576708449100732E-002  4.247961694773063E-003
  2.943163649225334E-003  4.206038323863922E-003  4.213704676963625E-003
  8.069543782665325E-003  6.323790506258778E-003  1.260529985275057E-004
   30.2019706761115       1.745667154718530E-002  8.876159720498995E-003
  3.994276702302258E-003  1.564780289513522E-003  1.450812524242336E-003
  1.543763195413761E-002  5.280945355638235E-003 -2.313900635098604E-006
  -15.3269436258128       2.654119229973177E-002  5.977513865501011E-003
  2.431628235843158E-003  4.097649449818680E-003  1.278162454218142E-003
  1.972770871027177E-002  5.844615568553181E-003 -1.680709926444436E-004
  -36.5416894082562       1.244331021825463E-002  1.161602000141358E-002
  3.984643681472629E-003  2.771337794424401E-003  9.069706135495820E-004
  1.185729104853631E-002  5.078964242781803E-003 -1.481422755022063E-004
   32.1523779067388       3.443209916657679E-002  5.747676610097468E-003
  1.911864702892605E-003  5.156921889128533E-003  4.099812795419894E-003
  7.529784349000934E-003  6.260970868987324E-003 -7.958688333835885E-005
  -1.21836356555184       1.843890570912319E-002  1.433160766492487E-002
  3.355134445188623E-003  4.023922750971761E-003  1.180668497020400E-003
  1.792052106448341E-002  6.500968138248272E-003 -8.196997841221885E-005
   4.05188525050326       1.440353413113520E-002  1.130448533196763E-002
  1.607418974315577E-003  3.310670039555977E-003  9.913219506681712E-004
  1.435251975521340E-002  4.806378345468746E-003  4.572513767852245E-005
   3.58990133023150       8.642038327669296E-003  8.069001746327719E-003
  5.403763622801894E-003  7.581765442792720E-003  1.388991155657682E-003
  8.229329133161661E-003  5.653634992980093E-003 -4.404233432395379E-004
   24.4145900950237       8.137398501970242E-003  7.810765590908469E-003
  5.711406124211053E-003  4.964800834704026E-003  4.574896486587880E-003
  8.044850701161040E-003  6.362393913498337E-003  3.952283140156418E-004
   146.115710555061       3.428274666515007E-002  6.025054049586808E-003
  2.644035790694081E-003  5.495924319771156E-003  1.806221996082448E-003
  1.374222382746837E-002  6.486774425188483E-003 -1.715994945731849E-004
   123.144015336310       3.157964282516165E-002  4.920281520280878E-003
  1.782406125117666E-003  4.592875209171881E-003  1.340838776579657E-003
  2.528276794359281E-002  5.921725558053393E-003 -1.441322639690115E-004
  -18.9284699881438       2.683377998004138E-002  9.797447822397569E-003
  4.509511672062635E-003  1.237591584076572E-003  8.773956010951119E-004
  9.815966904601705E-003  4.826196893630730E-003 -4.869444522551910E-005
 -0.279733896691048       1.117292450883483E-002  9.494952091525887E-003
  4.074161349466667E-003  1.561442942879164E-003  2.173303300236987E-003
  1.002962964962475E-002  4.949996254675171E-003  3.056589172725599E-005
   21.5729813371208       3.414174599895366E-002  4.396900832118635E-003
  4.302998653264112E-003  1.675560329325029E-003  2.958517325026371E-003
  6.608620635571271E-003  5.259261549834347E-003  1.323418135535765E-006
  -13.3186472858716       3.274133143874228E-002  6.426107341003033E-003
  6.226297941593377E-003  1.454323802471070E-003  3.107792555932223E-003
  6.846602583898521E-003  5.861072282593143E-003 -1.693547583372874E-004
   39.0988368298800       1.459699240495901E-002  1.105772495019274E-002
  9.016609560766891E-003  1.642090555935279E-003  2.029000684863983E-003
  1.339588926971461E-002  6.340213451575398E-003 -3.094868391710857E-004
  -1.55570270879699       1.361891083087976E-002  7.491597998106269E-003
  3.312011616276917E-003  3.103213967148020E-003  6.741843385897024E-003
  8.320461978427618E-003  6.236262952692304E-003  5.775207188370666E-004
  -16.1682463106175       3.292227608887118E-002  3.372211756768154E-003
  3.309428948746882E-003  2.826428280636864E-003  1.409131781580370E-003
  8.553450228216819E-003  4.818532332782106E-003  4.935843556716643E-006
   15.8298910674907       3.388641815301542E-002  3.012317579853957E-003
  1.328837309527190E-003  2.954053515819296E-003  2.127059196162122E-003
  1.297641211379818E-002  4.720178981649657E-003 -9.949247808731076E-006
  0.672118361991299       2.103592847727054E-002  3.616085632650325E-003
  2.941593735764411E-003  2.425071134904639E-003  3.035582622933704E-003
  2.026757577980553E-002  5.674469137770441E-003  9.571422646197237E-005
  -12.8350037245034       2.530907664689223E-002  6.985035087763160E-003
  1.777830127865938E-003  6.839701577115396E-003  1.622135959357933E-003
  1.655515058169683E-002  6.216779290516389E-003 -2.397783763620287E-004
   157.983437659706       2.653153660316917E-002  5.251884245566247E-003
  2.955826246334142E-003  1.338877882745856E-003  1.001638083751151E-003
  2.389811079190982E-002  4.861406858629560E-003 -3.499659073384860E-005
  -23.5701091185911       2.830240959318722E-002  7.967896826891445E-003
  1.900979631158676E-003  3.873316535927648E-003  1.524339997740523E-003
  2.773406606344901E-002  6.422742239331846E-003  1.842726048275794E-005
   145.066706584821       2.596010061159730E-002  3.638283028545840E-003
  2.280362510349936E-003  3.141957843773173E-003  3.605685398047723E-003
  2.376499988019830E-002  6.221409541901203E-003  1.338642153555332E-004
  -81.2690696968588       2.192040503423941E-002  8.127928467758430E-003
  2.051254195500084E-003  3.934254932154312E-003  2.170433539448009E-003
  2.095700259416442E-002  6.347426506672354E-003  1.001804448835090E-004
   28.7892335393332       2.857699742429069E-002  4.356625303594767E-003
  4.122343402352444E-003  4.167858522676007E-003  2.328672029819949E-003
  9.514099653971243E-003  6.015660622180011E-003  7.492634856046106E-005
  -265.510746903296       3.266357086975740E-002  4.457824693076836E-003
  3.356728172497635E-003  1.383767266724851E-003  1.381243770257645E-003
  3.069748309291571E-002  5.532522163724473E-003 -4.984902321256395E-005
  -17.0250124872276       2.329918633689767E-002  7.094154148567817E-003
  1.698174511988026E-003  2.981092941374440E-003  1.682002851490774E-003
  7.810288993333576E-003  4.715367077502584E-003  4.909610561054925E-005
  -7.06561069193515       3.703405056367987E-002  6.026313601889459E-003
  3.591686793088167E-003  2.252207758462181E-003  9.784428660358233E-004
  6.199966803486623E-003  4.712457513674289E-003 -1.460790272905685E-004
   14.6528666815748       1.885804778133445E-002  5.958446894450918E-003
  3.043468901758916E-003  5.727444028823673E-003  5.396358410261446E-003
  6.247285515218586E-003  6.357581623628279E-003  1.733572132248599E-004
  -44.6453131231458       2.371630391004003E-002  4.651118283046223E-003
  3.047620972644919E-003  2.088126720811653E-003  3.115816845427821E-003
  1.775249624873166E-002  5.819141588412880E-003  1.681848251460400E-004
   13.4994660386505       2.863942001855170E-002  5.725145573268905E-003
  5.487964758536518E-003  1.901036173352298E-003  1.966574786705177E-003
  5.997357829574015E-003  5.217596369755046E-003 -1.409333346204654E-005
   2.05267238024436       2.586039471804816E-002  4.712029918894411E-003
  3.309377300521595E-003  1.931256852914449E-003  4.091097686375876E-003
  5.474487017001746E-003  5.092551914797173E-003  1.772136244417465E-004
  -22.6245092601154       8.990465228378640E-003  6.759455299591344E-003
  1.694376130084566E-003  3.918057735902233E-003  5.164832362381264E-003
  7.218818326964483E-003  4.968395320236507E-003  1.331562014101946E-004
  -40.2801543898086       1.686766721970725E-002  8.767804012553736E-003
  8.140759478336233E-003  1.214121813553517E-003  1.325606489316343E-003
  9.303449755970148E-003  5.120612910548225E-003 -1.959022579678732E-004
  -386.159600203000       3.329341418893855E-002  6.482635078859936E-003
  3.215945429653702E-003  3.546281267621554E-003  1.666412086526461E-003
  1.905748932722367E-002  6.538929297846155E-003 -8.955669083690440E-005
 -0.494496264963041       1.308214479712670E-002  6.958152371137957E-003
  6.579631708733976E-003  1.169289509781539E-003  2.523632939817936E-003
  8.409031618593342E-003  4.958436809699355E-003 -2.113954000238055E-004
  -2.44548453436496       1.898833983733640E-002  1.144142657774996E-002
  1.957026922976322E-003  6.559962971760445E-003  1.521653756484110E-003
  1.214660034865304E-002  6.100601508956098E-003 -2.474051460009834E-004
  -134.421877170910       2.031097534253860E-002  1.285652119526684E-002
  3.707262776164796E-003  2.376115798704164E-003  1.633995367457943E-003
  1.994619593178782E-002  6.493532530448047E-003  1.953125991417064E-004
  -10.1422853347879       2.307121658044221E-002  6.775262019101902E-003
  3.338525133856949E-003  2.604682730410793E-003  4.803378244732936E-003
  6.830086484927872E-003  5.954973643282953E-003  3.950324227398519E-004
  -39.0341385064076       1.207988642915388E-002  7.848997399146802E-003
  7.423880792192939E-003  2.071025527995764E-003  4.661839415628832E-003
  9.151622396217828E-003  6.294455197615846E-003 -1.390702573937791E-004
   9.34680016575160       2.756522291767877E-002  1.360063320470065E-002
  4.610700928200641E-003  1.933399132350615E-003  1.520240002722663E-003
  1.376992077171366E-002  6.419119358875856E-003  1.062629064323739E-004
   66.9368859079726       1.634603666932988E-002  1.173639571345606E-002
  3.343010965705338E-003  6.596658558653767E-003  1.332967578033140E-003
  1.261711149997573E-002  6.437216134679125E-003 -3.571496361975643E-004
  -9.02758954030345       1.857072510923441E-002  4.863402797084464E-003
  2.972362727007225E-003  2.116281703012016E-003  4.330795174987134E-003
  8.190551216787523E-003  5.216599875647630E-003  2.481778803142302E-004
  -111.655344305660       2.042931695216625E-002  9.610463652725304E-003
  4.656658451706657E-003  2.943978421073498E-003  1.261248354748778E-003
  1.962686480449939E-002  6.367121290368737E-003 -2.097663786936152E-004
  -93.8084733265562       1.388511851908965E-002  1.165022816040190E-002
  3.284348646205493E-003  3.950314824436561E-003  1.488867203347990E-003
  1.293208306186547E-002  5.857984776109311E-003 -4.625678404695910E-005
   28.0439177336078       3.572737606931675E-002  7.570866996227844E-003
  7.317211079064381E-003  2.722241708995465E-003  1.453792449535560E-003
  8.685166076678416E-003  6.389250617008566E-003 -2.154933310176767E-004
   70.4034543898043       1.857462672714807E-002  9.427015623312478E-003
  5.802387000173059E-003  1.831718763103005E-003  3.210525060673135E-003
  1.161935176871149E-002  6.410909240399837E-003 -5.599231511351596E-005
  -33.1972883028942       2.001076499067497E-002  3.509292595457585E-003
  1.368008193134904E-003  3.095739775681273E-003  2.133736294338014E-003
  1.758461680547275E-002  4.727174981090690E-003  3.766577080061625E-006
  -330.390075917285       3.703000511028762E-002  5.814073748321020E-003
  3.549686018308539E-003  1.866772872730665E-003  1.277234784348613E-003
  2.426725323967325E-002  5.946587973782985E-003 -6.367325009206335E-005
   41.0187873837308       3.017481306684760E-002  3.904926190766472E-003
  3.058764949499977E-003  3.613658128917217E-003  2.560013165207391E-003
  4.201256339785318E-003  4.909779568757738E-003  7.811527094615711E-005
  -10.3530591966864       3.068946622172382E-002  6.816175016279949E-003
  6.107613523784037E-003  3.676856026589245E-003  2.151496295952300E-003
  7.611093946852269E-003  6.521452284377859E-003 -4.840408115186338E-005
  -80.2204967178059       3.139820537285217E-002  3.387189494795809E-003
  3.216047287211830E-003  3.214940229965405E-003  2.923230012902546E-003
  2.207414526009606E-002  6.434247398195505E-003  6.980913589315949E-005
  -205.299884363758       2.464012782805136E-002  9.167784623766530E-003
  4.545309065654409E-003  2.157493346491316E-003  1.760096052768960E-003
  1.728116491194617E-002  6.379034305361428E-003  4.450457351837916E-006
  -19.2639753103436       8.140200618182349E-003  7.362761050289490E-003
  6.259937829480164E-003  1.383168338226109E-003  3.167693702144367E-003
  7.650304838941450E-003  4.822332287753314E-003 -1.929691656948707E-004
  -232.544053026874       3.049655234126803E-002  4.117221731118135E-003
  2.953739378298864E-003  2.282685221191785E-003  2.939537370622009E-003
  2.596672073958062E-002  6.334731555955543E-003  1.406618244451045E-004
  -30.5579063075890       3.663603213261846E-002  7.202208163177095E-003
  3.080730746541899E-003  2.123283585566833E-003  2.086576415600332E-003
  1.130199264851308E-002  5.865038403200514E-003  1.966398535351472E-004
   70.9969485833822       1.239591710431428E-002  9.048241202803509E-003
  3.093945965195791E-003  4.871028963941869E-003  2.073101067165071E-003
  9.108605278240594E-003  5.632157240762084E-003 -3.562740475656822E-005
  -2.09381078160775       8.614382820316527E-003  7.064813599211029E-003
  1.245588517095267E-003  5.705999633598103E-003  3.427112393135478E-003
  7.418731356507245E-003  4.715722062633652E-003 -2.156836529113490E-004
   20.3488323183326       9.536529994936559E-003  6.247579035408181E-003
  1.552907722940105E-003  5.372266104860398E-003  6.042537430316081E-003
  6.746254624045910E-003  5.221331056831951E-003 -1.304330843886611E-004
   49.8191555733459       2.943974085591258E-002  1.256928788595532E-002
  2.542411316936042E-003  3.358729874159051E-003  1.406163724778740E-003
  1.393704032678125E-002  6.289923047163851E-003  1.339302892538624E-004
   1.45697821529663       3.472454132510974E-002  8.691200768588958E-003
  2.658357035363602E-003  4.286777249400215E-003  2.118012137482631E-003
  1.081327908632672E-002  6.547232002992869E-003 -1.983953870774271E-005
  -59.0735819402562       3.370272896245984E-002  5.910464634146967E-003
  1.565476458139907E-003  3.025267906378115E-003  1.189307575223091E-003
  8.923527306524527E-003  4.642529111157403E-003 -6.626910393043774E-005
   30.9274849548828       3.653919909244327E-002  7.326789192124934E-003
  1.997183521764652E-003  3.314204351188018E-003  1.307639599389890E-003
  2.908598925019234E-002  6.379309114197452E-003  1.607152115524054E-005
   5.74575395113122       3.056679008896991E-002  5.385532095673347E-003
  5.361989961727440E-003  5.346139650875621E-003  2.028985493469208E-003
  5.448372017809143E-003  6.112681122722582E-003 -3.256571688678118E-005
   3.10188153550995       1.080485912899444E-002  9.942293195969863E-003
  2.001249178345471E-003  6.957525580189573E-003  1.097786089692507E-003
  1.037257355978573E-002  5.072370678820264E-003 -2.519217712146701E-004
  -396.769493176079       3.184338740696149E-002  4.940903282336457E-003
  4.120252786262315E-003  2.056001810806191E-003  1.711491833671912E-003
  2.744822716093571E-002  6.301496263125594E-003 -6.063886656250480E-005
  -155.171254286279       3.180348504061733E-002  3.808849440209790E-003
  1.309661868397769E-003  3.537275953445569E-003  1.403500157532776E-003
  2.891527826450174E-002  5.324016762613642E-003 -7.397535085092245E-005
  -322.083547354704       2.869659739798416E-002  7.393082085799320E-003
  4.646274707124589E-003  1.681312487292802E-003  1.170685628117915E-003
  2.314753068474495E-002  5.962005445799189E-003 -1.408185915164876E-004
  -69.3571023379728       2.298444235439023E-002  7.464798424717176E-003
  3.317702394408044E-003  3.821842237968114E-003  1.153716855323572E-003
  7.653725210807030E-003  5.175143423134912E-003 -2.240284161052869E-004
   115.420144369762       2.345883255099909E-002  1.023652644881051E-002
  3.863832720509046E-003  2.032914776102911E-003  1.088677280217597E-003
  2.294358102246711E-002  6.009792489160803E-003 -3.051336902101820E-005
  -94.4623704795324       1.323806467286041E-002  7.951341477660414E-003
  1.646375047127038E-003  6.275345667521521E-003  2.038330082390243E-003
  1.277204331699481E-002  5.520702842860459E-003 -1.558769533135030E-004
  -114.411459302127       1.613183799570824E-002  6.183687548958364E-003
  4.966456045516549E-003  3.883375531210236E-003  1.476072023895135E-003
  1.477405772054948E-002  5.894755359327041E-003 -1.849410749109938E-004
  -2.33159170214809       1.229447166151875E-002  7.533070320762210E-003
  1.623521989028337E-003  7.496723982349069E-003  1.336982185070846E-003
  9.150561959788008E-003  4.897008175652353E-003 -2.273084596568940E-004
   230.631951631960       2.238829552659174E-002  1.010337556505958E-002
  3.427692964055528E-003  2.917390611507563E-003  1.569844076511502E-003
  1.891477778920831E-002  6.375637710115232E-003  5.534078517689648E-005
   1.90025882870826       8.649950768501346E-003  5.618331624358321E-003
  5.116380704421951E-003  5.110657478591040E-003  1.331417804612678E-003
  7.472149687343552E-003  4.826549443434892E-003 -1.884529165523592E-004
  -79.8729636429627       1.651029620915767E-002  8.309471545998695E-003
  8.145942667649056E-003  2.445981391454780E-003  1.732768049924319E-003
  1.407984239645417E-002  6.368104264684022E-003 -2.253958014142079E-004
   14.2174976876742       1.399193819865211E-002  7.191628169846561E-003
  3.003868547878899E-003  6.692071880029774E-003  5.351119986670950E-003
  7.254699102355545E-003  6.543876877693008E-003  1.176800335179852E-004
  -27.0196329646967       3.599957251208555E-002  3.545915400424011E-003
  3.065961618806454E-003  1.113720676416572E-003  1.323591192076199E-003
  1.941732895624105E-002  4.730263615113656E-003 -3.681832669705000E-005
   25.1240553442827       8.138163773681309E-003  7.063987295769536E-003
  3.309390670840059E-003  1.875184537625153E-003  4.963661356266692E-003
  7.859892646411027E-003  4.904535219016464E-003  2.864538727517701E-004
  -9.39333103210417       1.835464315614979E-002  5.616844258981283E-003
  1.841325345396263E-003  4.327640816072498E-003  5.384255780436056E-003
  5.710440139519450E-003  5.416713791033346E-003  8.732774437631292E-005
   57.5539433060281       3.394892031758864E-002  8.418416820870869E-003
  4.625776021772113E-003  2.464875002376536E-003  1.738851035387992E-003
  1.242741651926138E-002  6.426085816096890E-003 -2.146209585091038E-005
  -37.1066026702896       3.651189896095707E-002  6.290462787399100E-003
  4.401018162447578E-003  1.424341712849987E-003  2.054769164790342E-003
  8.558453630949271E-003  5.418849870594610E-003 -1.535159655698194E-005
   53.5364082844094       1.265143166690715E-002  5.266744780186710E-003
  5.234761374051771E-003  3.175325681223185E-003  2.012528016548090E-003
  1.039494956937991E-002  5.339352239265383E-003  6.957645954106361E-007
   18.4649638998796       8.957126995750308E-003  8.371371658072991E-003
  4.320551656430395E-003  7.516718522160834E-003  3.426609645111859E-003
  8.603201184407773E-003  6.446781130814435E-003  1.181016475847393E-004
   78.7114842991558       3.332891783571622E-002  4.563036788461428E-003
  1.314227281587448E-003  2.920711466702630E-003  1.095170230191403E-003
  2.038319203440040E-002  4.851000921795892E-003 -5.687235820282114E-005
 -0.311107886916532       9.305062028418708E-003  4.636736349817656E-003
  3.263226914711458E-003  3.477276404531344E-003  3.710980742140328E-003
  5.649097400842218E-003  4.661735775679933E-003  1.904344569648549E-004
  -41.7085510619275       3.460328919510986E-002  3.513195690849188E-003
  2.446186312916746E-003  3.267620599715179E-003  3.140618378110456E-003
  3.936769165736403E-003  4.785742563629016E-003  9.587987154836688E-005
   198.009747418636       2.060535320879394E-002  6.300501768746436E-003
  5.424887359568318E-003  1.315201106227144E-003  1.191316993737919E-003
  1.702744595415100E-002  5.156074175823729E-003 -1.525138821218177E-004
   22.6736550767028       3.685822770667035E-002  4.766139161210793E-003
  3.698954152434757E-003  2.256574455041760E-003  4.414979240572165E-003
  4.843763576611228E-003  5.615523267491827E-003  1.876965289010848E-004
  -8.01295702891735       5.694241985288402E-003  5.694241985288402E-003
  5.694241985288402E-003  5.694241985288402E-003  5.694241985288402E-003
  5.694241985288402E-003  5.694241985288403E-003  7.703642454385732E-004
  -78.8742142521964       3.313574631609306E-002  8.202899246181833E-003
  2.214901929446628E-003  3.347355879346674E-003  1.626864528965331E-003
  2.338833572783904E-002  6.517962718626733E-003  1.074582320992662E-004
  -44.4974578956938       2.197168162225843E-002  1.206720332533332E-002
  3.046838379265045E-003  2.061429012143698E-003  8.864714357005607E-004
  2.092001428554993E-002  5.601260125521285E-003  8.774044315891658E-005
  -19.6669833700808       2.605588526435839E-002  3.396687181802358E-003
  3.215308028301222E-003  1.723351107290016E-003  2.974399628824524E-003
  2.064204063431101E-002  5.577654565943243E-003  5.856077654453033E-005
  -95.5594268199462       3.586279007647488E-002  4.736875676489802E-003
  2.991198404928530E-003  4.097333776319890E-003  1.618652873733132E-003
  2.012838342731624E-002  6.386175863603268E-003 -9.257909543368873E-005
  -54.8827225582120       2.174931713379313E-002  4.415048954446929E-003
  4.227430482659411E-003  2.295986548688424E-003  2.197205214815226E-003
  4.852204792015190E-003  4.636669256049316E-003  5.503605852160193E-005
   19.1967597990418       3.549407377924269E-002  8.599789278154227E-003
  2.043383797653015E-003  4.054786080572235E-003  1.559574196811854E-003
  1.937995603340115E-002  6.514584621703448E-003 -2.714928364633718E-005
   35.7612502179891       1.521728353788855E-002  8.466095900865661E-003
  2.527316584635896E-003  3.920816528684811E-003  5.614083317519597E-003
  8.774332174710044E-003  6.306061979127662E-003  4.351369766628407E-004
  -19.5560798268366       1.860486707674404E-002  1.309428373044151E-002
  1.962544991156276E-003  3.113198131660549E-003  9.254516188325107E-004
  1.352310302171351E-002  5.148659005814506E-003  7.387283627238969E-005
   22.8705102506866       2.346883147792107E-002  1.545943776582866E-002
  2.781296542956879E-003  2.981232332507460E-003  8.911177787975195E-004
  1.879629565609146E-002  6.077467000810839E-003  9.988595024528972E-005
  -35.0522755435302       1.237107139465055E-002  4.509456055479775E-003
  4.508584315461765E-003  1.609885646673294E-003  4.222519082883311E-003
  8.694583617399590E-003  4.958662130486458E-003 -1.205641207655971E-005
  -47.8548610035570       3.434261419938969E-002  9.928879544645323E-003
  5.230591195915851E-003  1.749397558889140E-003  1.921631597631108E-003
  1.086847808384358E-002  6.343592721661354E-003  7.070389068821164E-006
  -62.3435512606033       1.263893804972643E-002  9.976949416815022E-003
  6.928981678514953E-003  1.611717196228841E-003  2.892067564460358E-003
  1.154960301198058E-002  6.008144233348121E-003 -2.240730064359008E-004
   40.2489636533427       1.070283286199615E-002  7.673233325947899E-003
  6.219588703593781E-003  1.738713888444923E-003  5.788414886148674E-003
  8.549529869116911E-003  5.940570265521273E-003 -1.675032015789361E-004
  -31.7974694439576       2.501483575305771E-002  6.239383231029243E-003
  4.480617533300705E-003  2.126231071671430E-003  1.105707036824754E-003
  1.397005834065516E-002  5.331560283769025E-003 -1.598484171676847E-004
   19.4505015450019       7.663243736352872E-003  6.164221188322138E-003
  5.782568747258599E-003  3.029052041936503E-003  6.130192356726500E-003
  7.361037573374733E-003  5.781252282554725E-003  2.657416661817803E-004
  -59.7870371913765       2.314029100549764E-002  6.943713373911486E-003
  1.638831214886394E-003  6.870769056021119E-003  2.858772025613841E-003
  1.292985810924460E-002  6.371068049396082E-003 -2.505638838217280E-004
   47.4429053170052       9.355886546358150E-003  7.733202354823848E-003
  7.501584763736678E-003  1.379157321880903E-003  1.712434739355094E-003
  8.763925206404927E-003  4.732463872746255E-003 -1.903281352325375E-004
   40.5777268829913       2.313958030307342E-002  5.518776830224011E-003
  2.174150601581106E-003  4.742577711009048E-003  1.243160303500759E-003
  6.023671343827933E-003  4.630719397524331E-003 -2.013999824437348E-004
  -17.4300904889151       2.693310908527224E-002  1.164341267724400E-002
  6.226058327144372E-003  2.613388352347797E-003  1.225806825586955E-003
  1.243972162185330E-002  6.533854146471211E-003 -2.337868228650120E-004
   53.7415520146405       1.158110113750084E-002  1.018272207471857E-002
  6.783896633879137E-003  3.739967056529850E-003  1.719457802797809E-003
  1.102389015392591E-002  6.198422713392211E-003 -2.544221076540793E-004
  -64.8557012212002       3.511527816393892E-002  5.662924732307268E-003
  5.631483338307279E-003  1.427433119763625E-003  2.384376006235649E-003
  1.323041021763818E-002  6.078231748221120E-003 -1.278640467700734E-004
   30.6287565436715       3.021454756437824E-002  1.030565737198380E-002
  2.619739177728297E-003  3.066718827794425E-003  1.721544894883108E-003
  1.514108001629287E-002  6.344292088160893E-003  1.950461894117330E-004
   30.2567926172491       9.958179724350100E-003  4.488121904068085E-003
  1.582770694504429E-003  3.842661244516473E-003  3.781051727065763E-003
  9.759335825937999E-003  4.643954234246303E-003  3.683181707501063E-005
   77.6937784185425       8.791340256629213E-003  5.557797421370285E-003
  5.347232970129534E-003  5.255971162201178E-003  4.059150008585101E-003
  8.604538999937655E-003  6.027683379475878E-003  2.987228736221691E-004
  -217.752065740011       3.466447473382564E-002  3.489016021104178E-003
  1.973318255690648E-003  3.119964864753036E-003  1.440566861966241E-003
  2.013312452964339E-002  5.277114338518100E-003 -3.742160467249876E-005
   12.1712114133761       3.480879890421391E-002  5.703183177469490E-003
  3.434551158804516E-003  5.111229841379451E-003  1.564003000018363E-003
  6.091700170115131E-003  5.669302668394439E-003 -2.322270915394170E-004
  -348.510391180364       2.297808603915153E-002  7.321951631882696E-003
  3.816755814095537E-003  1.697346457758093E-003  1.655842132868228E-003
  2.020986521321574E-002  5.758791052348737E-003  2.013173275015412E-005
  -85.2251624531752       3.523599205904801E-002  4.074976352086417E-003
  1.922557947247024E-003  2.958609681698191E-003  1.238322496835625E-003
  3.096075364643237E-002  5.614192925401725E-003 -7.791275020044156E-005
  -56.6219245941884       3.432751481451052E-002  4.785283114268814E-003
  1.720090475595342E-003  4.372276302271402E-003  1.288659929806555E-003
  7.579500978614659E-003  4.789218352772929E-003 -1.797959867583880E-004
   82.0312701871902       2.316170225911309E-002  7.807766959850440E-003
  3.818879516615796E-003  1.839517795679352E-003  8.367661876290076E-004
  9.273171312309208E-003  4.630504161505382E-003 -1.110793248740254E-004
  -9.06816346542812       2.415303917658564E-002  1.160510266378135E-002
  2.152495310970107E-003  4.741667377037118E-003  1.271710364934429E-003
  1.808612059114192E-002  6.353864527384064E-003 -9.617527555400495E-005
  -41.3077417115738       1.580675455488373E-002  6.445736398372422E-003
  6.237106943148807E-003  1.369389903288001E-003  1.342261058135844E-003
  1.432346752455268E-002  5.057296933360872E-003 -1.612909923243141E-004
  -2.84234738800907       1.097928371500658E-002  8.957939555399487E-003
  5.030161513069536E-003  6.700824056445467E-003  2.292730291412906E-003
  9.293332586561702E-003  6.429385328198065E-003 -1.445077927882355E-004
  -35.4263297861649       3.697908987088624E-002  3.211438868759476E-003
  3.207735326946092E-003  2.518405446188172E-003  1.941270742807400E-003
  1.050934237022098E-002  5.191270001122865E-003  4.324470616118663E-005
  -5.40529102541727       3.312366353427453E-002  3.619626250177308E-003
  2.064267013632203E-003  2.977311483433168E-003  3.264181823257363E-003
  1.260551223107070E-002  5.584117051458834E-003  1.167877324200005E-004
   14.9645766503880       3.448505928792823E-002  6.260957175659184E-003
  4.249182192615092E-003  3.426212182515324E-003  3.707888114506399E-003
  6.362723179013634E-003  6.481768182460657E-003  1.967083628029658E-004
   150.016382635992       2.847875542342271E-002  4.593739333915286E-003
  4.096673958860672E-003  1.690237539015062E-003  2.349992909398176E-003
  2.582372854122908E-002  6.166309696717096E-003 -2.558604933850355E-005
  -10.9082810698801       2.817073170409510E-002  1.192201570367905E-002
  4.428818424749247E-003  2.306619956918970E-003  1.169846931639688E-003
  1.961008199524222E-002  6.546412456621757E-003 -4.388446205786714E-005
