# Supplementary material for: Four-Body Nonadditive Potential Energy Surface and the Fourth Virial Coefficient of Helium
Source: J Chem Eng Data. 2023 Nov 29;68(12):3257–64. doi: 10.1021/acs.jced.3c00578 (PMC10726306; doi:10.1021/acs.jced.3c00578)
Supplement: Supplementary file 4 — je3c00578_si_004.zip [file je3c00578_si_004.zip › data/e_07_1_qz.txt]

           7         373
  2.024840227022417E-002  1.065007471328557E-002  2.436041779322543E-003
  5.767464155542116E-003  3.364073760392501E-003  2.295297623855291E-003
  1.505938475159855E-003  5.579651020552796E-004
  -11239.3913111121       1.789057751372388E-002  7.377081002027596E-003
  1.565275535161878E-003  5.713567293449764E-003  1.349667435274801E-003
  5.590817435960599E-003  4.552865871679241E-003
   5198.53672168097       1.316425353575563E-002  7.051755866051392E-003
  1.569665886938347E-003  4.219417235464508E-003  4.191601174983707E-003
  3.526138166740908E-003  4.568133068650644E-003
  -2349.35803314047       1.759149879774064E-002  7.545540021929065E-003
  1.683590364815453E-003  3.667453585328120E-003  3.342061773732266E-003
  3.379719991884405E-003  4.582279441145387E-003
  -3878.52470489310       2.494284309819239E-002  6.163232895552093E-003
  2.005948819356977E-003  4.847480275574763E-003  1.319602823985779E-003
  3.841261782122844E-003  4.431845334675395E-003
   1026.53801084944       3.338056306762128E-002  3.920696668108476E-003
  3.318755674959246E-003  3.684162315783009E-003  3.634162673969280E-003
  1.504933892398536E-003  4.539577702818248E-003
   7403.26442773667       1.180636146454635E-002  7.258454704395600E-003
  2.457138847474531E-003  6.394445622315507E-003  1.111251204968717E-003
  5.813535083782575E-003  4.534968042451881E-003
  -1891.23520215437       1.106367714203513E-002  7.350106388149119E-003
  1.541756770031725E-003  5.827047241409518E-003  2.218321579416617E-003
  5.686725979260744E-003  4.578860242047674E-003
  -2252.55529893991       1.443557271510627E-002  5.683599893032039E-003
  2.663459869279939E-003  4.948281466668410E-003  2.103769063373440E-003
  3.274649604810915E-003  4.419300108610840E-003
  -4717.75283459983       1.438080263863534E-002  7.087899073027534E-003
  1.819978860809217E-003  5.650857186517991E-003  1.147359236413077E-003
  3.486997222574186E-003  4.015799832665453E-003
   426.215425603799       1.319421822038237E-002  9.557660533090187E-003
  2.033148849814087E-003  5.936813110041054E-003  1.158325115154996E-003
  3.596612207143978E-003  4.302263281141486E-003
   78.7719227159671       1.705980948209927E-002  1.408034545345335E-002
  2.153234497729876E-003  3.841483169808304E-003  1.365135511074519E-003
  2.430396980948145E-003  4.330171746431186E-003
   568.946144807921       2.030325526296664E-002  6.451055136023563E-003
  4.476229528572939E-003  5.726873134972593E-003  1.284073858775532E-003
  2.224874767181205E-003  4.609498228063173E-003
  -1781.33812355169       6.930331079518233E-003  6.032720141754540E-003
  8.486140047041466E-004  5.655155984247428E-003  1.320455635580243E-003
  5.542631445002826E-003  3.371400084456177E-003
  -1250.58507234761       1.819447493740433E-002  7.012598928364496E-003
  3.591160107239433E-003  4.348289675572227E-003  1.087202153403876E-003
  4.343215526861969E-003  4.594612695572317E-003
  -3310.58372784119       2.922204680540512E-002  4.544471506999165E-003
  1.829609528107063E-003  3.969012584160144E-003  3.822529551023357E-003
  2.238791850128668E-003  4.495381760397446E-003
   7730.57648981619       1.334503909135244E-002  5.397269168006921E-003
  1.772180348995799E-003  5.178529923284747E-003  3.596739779069799E-003
  3.096811687418366E-003  4.410678049509975E-003
   965.713605366679       1.712971033498341E-002  8.548832090020901E-003
  1.495408226855639E-003  5.542726522410126E-003  2.615792925748941E-003
  2.423482917980288E-003  4.443213934718208E-003
   139.425604488974       1.514297501917339E-002  4.822803592697736E-003
  3.210876749351570E-003  3.858187931914767E-003  2.651155097387907E-003
  3.743729175385231E-003  4.559069636500510E-003
   7196.69840258946       1.215544143532341E-002  5.740309171715232E-003
  1.351822707219842E-003  5.093128846783793E-003  4.327117113054083E-003
  4.230603460690858E-003  4.543270186583659E-003
   13887.5919908967       9.291824312691495E-003  7.677845605794219E-003
  1.175974023689780E-003  6.391219588786252E-003  3.821664707058049E-003
  4.290833072781090E-003  4.543103931795739E-003
   4652.12057302500       1.075058161004505E-002  9.722646805810564E-003
  1.524430544744268E-003  6.159112061411389E-003  4.203309295006191E-003
  2.127021335428441E-003  4.541516558950800E-003
  -2091.82061193016       1.063637282920206E-002  8.394671374518423E-003
  1.255912683074348E-003  7.150840575233656E-003  1.325103708994556E-003
  6.662812741786975E-003  4.381978191194581E-003
  -3873.89272027810       8.600116150713771E-003  6.571399855797916E-003
  1.236571676440208E-003  4.328221574868712E-003  4.205259815732678E-003
  4.201847531330931E-003  4.181390089959700E-003
   4488.24960016049       8.223270382705173E-003  7.082301283262265E-003
  1.838796527148504E-003  6.564405245374784E-003  2.345614753623602E-003
  4.486458659410466E-003  4.414193805099810E-003
  -144.463582614691       1.657482509483887E-002  6.361176591831388E-003
  1.640159842358303E-003  6.307639725546953E-003  4.223976255685247E-003
  1.565529412604852E-003  4.395622219300921E-003
  -3383.51000705059       1.047677731865267E-002  9.883720102695590E-003
  1.803631466629014E-003  5.162999007487838E-003  1.574591733349488E-003
  5.090307092611501E-003  4.446500285223722E-003
   6241.99239395745       8.431612755025374E-003  6.454950474157219E-003
  1.085698702417597E-003  6.258177280514408E-003  5.437139704871029E-003
  3.444551472236402E-003  4.365935543030408E-003
  -1514.45316100453       1.168470113031797E-002  1.129719449655223E-002
  1.619669377572219E-003  4.024886520504273E-003  2.909897816319105E-003
  2.716968055314369E-003  4.352997483625844E-003
   1682.94486105208       3.295804706338354E-002  1.155834218252709E-002
  3.058106158307122E-003  3.210909032587565E-003  2.896312225868817E-003
  8.365630258690402E-004  4.566115960782583E-003
   4185.41166840931       7.656638215133683E-003  7.593642753698256E-003
  3.705167226303764E-003  5.857663478640225E-003  4.950155234839580E-003
  9.515862041110748E-004  4.256127007395407E-003
   1265.45373861967       1.442857239620403E-002  6.475900422810378E-003
  5.166248097575773E-003  5.452191263992039E-003  1.156872338887017E-003
  2.842232970059734E-003  4.531087991163779E-003
   3676.25590104037       1.352771274777999E-002  1.018475182899908E-002
  5.313641616944413E-003  5.983347132608638E-003  1.290772119112306E-003
  1.356643019436184E-003  4.440900819139009E-003
   7981.57565415802       1.144762132786564E-002  7.714483270729059E-003
  1.426873653324900E-003  7.155537016765526E-003  1.309750505380282E-003
  5.451061564283721E-003  4.313070777807785E-003
  -7276.49685558336       7.459708887834119E-003  4.207032178345557E-003
  2.250120397836325E-003  4.146975638906868E-003  2.739811398615421E-003
  3.452006509040602E-003  3.747467467940877E-003
  -4171.66405636586       1.356347517448280E-002  8.465107264169115E-003
  4.471817564461480E-003  4.956455917838713E-003  1.570848851586257E-003
  2.344585441676933E-003  4.591732066039578E-003
   5150.49326246577       1.137410783005635E-002  7.514768011047998E-003
  4.509455162354366E-003  6.186991006728126E-003  1.147942495337080E-003
  3.266547269981033E-003  4.555900803869565E-003
  -7888.72702975554       8.961525903277262E-003  6.635173258080287E-003
  1.283507102387181E-003  6.600662876341142E-003  4.138928247876447E-003
  3.887170188146291E-003  4.481845888089185E-003
   10802.5038697512       1.196499231869308E-002  1.007672512395264E-002
  1.573171029297007E-003  3.742217793738936E-003  3.578839474323324E-003
  3.125586766100846E-003  4.466511285434792E-003
  -1756.64811645045       9.627019124651123E-003  8.602820324460594E-003
  3.280893774912056E-003  8.544541040017183E-003  3.183497433984285E-003
  1.327035193020909E-003  4.626651171280970E-003
  -1540.81826674434       8.207592161013133E-003  7.779187737472277E-003
  1.053309248702769E-003  7.600168523326038E-003  7.385109706492603E-003
  1.171038727030907E-003  4.051130420262308E-003
  -4074.65511803874       1.026115426912291E-002  8.202760995194869E-003
  1.193988897298082E-003  8.031515840169527E-003  2.938936782947139E-003
  2.400915598698228E-003  4.225909609956811E-003
   1114.28678912519       9.139201769860014E-003  6.241476330986234E-003
  4.159624142229651E-003  4.356787576569436E-003  1.059407962956457E-003
  3.972626590723860E-003  4.040416858915929E-003
   4001.60977411734       7.581109022395181E-003  4.849478303325307E-003
  3.799264403825945E-003  4.510574986226147E-003  4.470023591332572E-003
  1.881842571353222E-003  4.175502186791747E-003
  -2994.52822508941       1.276340814463350E-002  9.766217177443748E-003
  4.493596488075389E-003  5.349260157626165E-003  2.392152435272886E-003
  9.145739158848967E-004  4.326115212730395E-003
   3663.91531728226       1.747312987914133E-002  1.655079899884765E-002
  2.145213310020492E-003  3.397438405736178E-003  2.917980149236501E-003
  1.571058592417742E-003  4.615099583981094E-003
  -2294.07092630656       1.459585974879510E-002  1.273239199263270E-002
  2.652208500302624E-003  4.552165968993173E-003  4.358046933378084E-003
  9.885411158791497E-004  4.615392913103564E-003
  -358.679748255810       2.661188827202193E-002  1.039025689169695E-002
  2.021337313024728E-003  3.351492713907806E-003  2.529920264876722E-003
  1.978421234931876E-003  4.591988319001569E-003
  -4462.44148531213       8.355886793906041E-003  6.917199149034761E-003
  5.122878632165415E-003  6.146763303808891E-003  1.769856178474661E-003
  2.760598264736917E-003  4.551669936852084E-003
  -2473.74460535286       1.430639679987425E-002  1.218560619974164E-002
  1.728462754114779E-003  4.256901581458553E-003  1.867126387743055E-003
  3.795404906664827E-003  4.568361666324031E-003
   1556.67294537561       7.276409111114342E-003  7.200305910316287E-003
  5.841951222437597E-003  6.823498674273693E-003  9.807041283624415E-004
  2.862027089215438E-003  4.246268706451998E-003
  -3434.99242634998       1.972663359789119E-002  6.399918553910058E-003
  1.468510882028586E-003  5.685985722498886E-003  5.356675742941138E-003
  1.094157036193800E-003  4.283652465489686E-003
   4653.78364892925       1.035016325959832E-002  9.985045497346223E-003
  3.125488314433147E-003  5.087111911796292E-003  1.220383462663123E-003
  4.838584764183231E-003  4.618314608081015E-003
   10149.1597076985       2.063775619592845E-002  5.839104771662662E-003
  1.755678780426681E-003  5.728095809367235E-003  1.311387438445653E-003
  4.593105142949062E-003  4.404367820884129E-003
   2308.63860816419       2.728482111377156E-002  4.472378789460456E-003
  3.181827942794102E-003  4.009284173589279E-003  1.235083195605738E-003
  3.811052688484903E-003  4.407145591545402E-003
  -15838.4798701179       9.397571681859786E-003  8.890945547928086E-003
  1.467095021030198E-003  5.753016101418954E-003  3.705489775842488E-003
  3.087007203943130E-003  4.478337107790321E-003
   6664.29445509741       3.287563677618609E-002  5.950704817783018E-003
  1.590187362186025E-003  3.557771165780004E-003  2.092658150127009E-003
  3.432108223941785E-003  4.467398480782534E-003
   1901.41397956103       3.095364210339983E-002  5.074039636939053E-003
  2.604189171189111E-003  3.317010918552790E-003  1.885416849658036E-003
  3.067027101301733E-003  4.457605937996265E-003
   6101.73578374092       1.096173879555620E-002  9.175581792904690E-003
  1.435258234384474E-003  6.206094384902290E-003  1.681818140966726E-003
  6.111410865542765E-003  4.578223599451258E-003
  -616.431139955089       7.720494455774132E-003  6.644430170293540E-003
  3.738587881015156E-003  5.129230469488279E-003  9.413018188420367E-004
  4.986731156152308E-003  4.080699231628130E-003
   1525.71740848629       7.423187234354277E-003  5.892911227933642E-003
  9.540221670192446E-004  5.277135894288775E-003  4.241784522825455E-003
  2.949360187041542E-003  3.744198908760955E-003
  -410.895889026820       1.155804454853930E-002  7.042445355470038E-003
  5.226271859977765E-003  6.298273155619123E-003  3.498189254383179E-003
  1.002750757573591E-003  4.593844318074808E-003
  -2368.99647882295       1.178043056979285E-002  8.129939019993523E-003
  6.395569804061460E-003  7.249738351286927E-003  1.262011241868464E-003
  1.172756104040105E-003  4.327995750325673E-003
  -1554.92063907494       2.052328646602104E-002  7.538692197636106E-003
  3.428813298675484E-003  3.932198506495048E-003  1.139270686294118E-003
  3.827871417907407E-003  4.568964066192008E-003
  -818.236503614302       1.370377669124230E-002  7.477211590115430E-003
  1.358259185549577E-003  5.398025042280067E-003  1.212157292013128E-003
  5.133993092120481E-003  4.089171179943351E-003
  -1170.16229887113       2.842672155763699E-002  4.475624666654860E-003
  1.368982170794964E-003  4.388391472992355E-003  1.342759394324006E-003
  4.146442901538082E-003  4.025559464246079E-003
   3219.94657594683       8.236192269926831E-003  7.754189368458789E-003
  6.168551034771189E-003  6.695105296502709E-003  2.269196982920013E-003
  1.092474494603471E-003  4.324286828778226E-003
  -1555.26841758185       3.635563522897053E-002  5.076684305149297E-003
  1.615618933458102E-003  4.964938041372233E-003  1.688524250733061E-003
  3.158652891469775E-003  4.462404942784542E-003
   5332.95685548286       6.912922726938827E-003  6.169982892061837E-003
  2.038764199654657E-003  5.381956135121204E-003  5.015566233747629E-003
  2.554088752488172E-003  4.262209521027033E-003
   5634.69277230456       3.426896732333031E-002  4.604642799003903E-003
  2.405409045205677E-003  4.130504591604587E-003  1.337124939347581E-003
  2.719753692706904E-003  4.226670857208888E-003
  -9.94312293982796       1.737006053926644E-002  5.288060146473422E-003
  4.540332064153553E-003  5.131626457431641E-003  2.675780605678923E-003
  1.503890372087855E-003  4.527424067584404E-003
  -2621.24356380404       6.425558178584775E-003  6.243876495306879E-003
  1.398716284710593E-003  6.218750492331520E-003  5.795284643086446E-003
  3.656960889543492E-003  4.413998377921088E-003
  -19799.5697854270       1.606418286715841E-002  8.602662962852873E-003
  1.610690072044123E-003  2.976581885643154E-003  2.461941188393789E-003
  2.971263608514610E-003  4.113770286599819E-003
  -4677.44702574747       1.010898032029852E-002  4.656547037963180E-003
  2.027909829611714E-003  4.540613441617982E-003  4.354358401705165E-003
  3.450748010293432E-003  4.321441674514820E-003
   3989.46963765618       9.738529843205376E-003  6.690624408145615E-003
  1.525424208822253E-003  6.363694083782975E-003  9.852783842679981E-004
  6.354085972698524E-003  3.977516623222707E-003
  -4537.15930508596       8.915332859512728E-003  6.833021639276331E-003
  2.217599260753770E-003  6.135472024616358E-003  3.380882755784036E-003
  2.638006314355952E-003  4.413650004601563E-003
   2524.22489886187       1.736850423413161E-002  7.499260167648397E-003
  2.987329321641063E-003  5.317201024374670E-003  1.156958483007219E-003
  3.319959887659628E-003  4.467174717615910E-003
   3075.74411552251       1.760321417925456E-002  8.538255298016228E-003
  2.948285018043904E-003  3.935123500141755E-003  3.088572977872842E-003
  1.807994187687948E-003  4.621049704522456E-003
   2116.09455690102       1.172562087478372E-002  9.062425305399273E-003
  1.285317086750387E-003  6.930978483818614E-003  3.705395039492395E-003
  2.447820201654601E-003  4.525152207734628E-003
   268.353559717213       2.551783403154189E-002  3.984357837177104E-003
  3.228960787267532E-003  3.237035198745708E-003  1.127547737455528E-003
  3.165116636646597E-003  3.949021506390037E-003
   1612.77272986694       7.319447836214069E-003  6.364336318417430E-003
  2.116597952021991E-003  6.079888169599422E-003  1.041447980081624E-003
  5.810748266010146E-003  3.919877615726268E-003
   1451.87668385590       2.804449547140260E-002  5.337690335768172E-003
  1.393068470643212E-003  5.194458039401929E-003  3.730485051400187E-003
  2.320362250407625E-003  4.592041466718066E-003
   1655.37067929861       6.156973449086325E-003  5.389512290521121E-003
  4.404420986539349E-003  5.145012312527481E-003  2.950727289799994E-003
  2.205303384399811E-003  4.120325895468592E-003
   2825.01938802109       1.261105516396799E-002  1.028924451043182E-002
  1.431999787384106E-003  4.397680033729123E-003  2.907698252338369E-003
  1.649800527708610E-003  3.970821621727788E-003
   11899.7482739893       2.375704258923655E-002  7.395018176463404E-003
  1.580400022313812E-003  3.730571681736388E-003  1.953352941666541E-003
  3.494340501717852E-003  4.380967151875003E-003
   2573.90787214365       9.495945545505927E-003  7.787868434131763E-003
  3.029459819158415E-003  7.301019720687394E-003  1.816710854847939E-003
  1.545885844981523E-003  4.077194802365278E-003
  -3909.03243924992       7.890744677255909E-003  6.052324757353896E-003
  5.766259975779269E-003  5.983290234136296E-003  2.161516085437695E-003
  1.258296931840734E-003  4.060404983478141E-003
   4053.25845433920       6.770678579958294E-003  6.203238497974890E-003
  1.257563570457856E-003  5.597030968793384E-003  3.829987372167499E-003
  4.868692616136649E-003  4.202986600489839E-003
  -3131.95383383680       1.381176840485893E-002  7.862017943392500E-003
  1.287294910357991E-003  6.911003294267093E-003  2.202125924132518E-003
  4.282661591004371E-003  4.570107295397687E-003
  -5193.77041723394       3.557515849525453E-002  4.598564491707115E-003
  2.816726710956424E-003  3.143632247088626E-003  1.525706525924852E-003
  2.656915551816374E-003  4.247490222966029E-003
  -54.6655041157620       9.457796770342152E-003  9.151746670120028E-003
  1.512035516672726E-003  8.955615152766008E-003  4.875867783767375E-003
  1.287343984712228E-003  4.410112333482590E-003
   20541.1156425366       1.481281107767859E-002  7.583882402061509E-003
  1.378444618470492E-003  5.694611047796022E-003  2.242423072663786E-003
  4.898163047468640E-003  4.616953943239303E-003
  -8666.24114593762       1.004881453060328E-002  9.878957333703432E-003
  1.304492635104894E-003  6.226571130802608E-003  2.682172078294540E-003
  4.445012720229315E-003  4.611186579374637E-003
  -3024.36043315757       8.931641673629587E-003  6.035622698514244E-003
  1.081856425100388E-003  5.057455131697426E-003  2.837440245686535E-003
  4.930927270884369E-003  4.004992684808586E-003
   1388.79941155093       9.294117218410992E-003  8.483732277434935E-003
  1.122466809861376E-003  7.493974971101471E-003  1.963925292626113E-003
  3.531671116527611E-003  4.078160782732548E-003
   6991.78285586709       7.009983914022712E-003  6.111698511167264E-003
  3.290586400256144E-003  4.770784245609790E-003  2.202896354513614E-003
  4.629519227034644E-003  4.358917632336725E-003
  -5740.27269516841       1.134926080476486E-002  9.282893000789548E-003
  2.181746362823969E-003  3.598365858950689E-003  3.199953005079693E-003
  2.514649419371118E-003  4.337074918992062E-003
   860.563249040624       3.211466336382617E-002  5.342923895500320E-003
  2.912876644222390E-003  4.578476506482634E-003  3.659846077360398E-003
  6.646346174707348E-004  4.209803943824997E-003
   2106.92504080254       1.063152291630519E-002  7.739542361876099E-003
  2.984311963487340E-003  3.040360822958394E-003  1.723654325321992E-003
  2.487986563447979E-003  3.839102600477727E-003
   14142.1064823437       8.127106296508512E-003  6.645949766625098E-003
  1.104919195393898E-003  6.198004971454067E-003  3.860445943671184E-003
  3.399036559578997E-003  4.114762666072788E-003
   1514.38849080502       3.420381954941787E-002  3.414730296993690E-003
  1.741640480887945E-003  3.293165368718784E-003  2.340268031434664E-003
  2.602327996930464E-003  3.997346384815370E-003
   2733.36376815094       2.715707743879086E-002  4.104577979189801E-003
  1.650621318171613E-003  3.826132261732277E-003  1.091303619972420E-003
  3.488940185555897E-003  3.727059691091855E-003
  -23106.8598251971       1.143573738004994E-002  6.041407764266698E-003
  1.382026003368269E-003  5.349866079043171E-003  3.763956133490326E-003
  4.318796472463878E-003  4.499989045255243E-003
  -635.160306332792       6.169434964932385E-003  5.782410297506585E-003
  2.169317051915396E-003  4.994904575838074E-003  1.887447110996258E-003
  2.087855829696812E-003  3.392058261271275E-003
  -803.604516964988       9.120970696854188E-003  5.780197009979367E-003
  4.780907182561450E-003  5.437129325043614E-003  4.819509393821624E-003
  8.833579089675674E-004  4.242943040543698E-003
  -3967.98093129929       1.090722513903452E-002  8.142907505016752E-003
  1.520597234571780E-003  6.679166771594519E-003  1.328563719621285E-003
  6.129593616227939E-003  4.409006329903360E-003
   1046.13524429691       5.901844669128008E-003  5.053448130488908E-003
  3.174958096514070E-003  5.048479094672905E-003  8.752977513238733E-004
  3.732586006664076E-003  3.406224726880930E-003
  -1751.60965324153       2.178356416606037E-002  4.346377275219446E-003
  2.908257958486919E-003  3.119238036197962E-003  2.227973702272114E-003
  1.571484210164290E-003  3.799207212006377E-003
  -69.8439560288966       3.579514367559115E-002  4.543752060401258E-003
  1.416858218768143E-003  3.852634965827650E-003  2.801738586444104E-003
  3.182359801113195E-003  4.464265141858981E-003
   734.077325470413       2.423084002145131E-002  5.125668291400344E-003
  1.489422702443102E-003  5.119049801089406E-003  2.335206607759430E-003
  2.945649153381405E-003  4.321542317788361E-003
  -186.055171250851       1.882163464870137E-002  4.819597769574135E-003
  1.260844159072089E-003  4.499350712528011E-003  4.424141686581815E-003
  2.387578029563954E-003  4.193187978388282E-003
   2093.44700608922       3.222662900084759E-002  6.459614166997031E-003
  3.436234950699880E-003  3.597043995525403E-003  1.134787923740069E-003
  2.385814029867786E-003  4.370189057991586E-003
   94.7058410748754       3.047751352924516E-002  5.653738788215683E-003
  2.415086830449570E-003  3.671937575911733E-003  1.347659708514348E-003
  9.961460367499237E-004  3.564575035475016E-003
  -746.444790271119       3.254324487121212E-002  8.352515679482283E-003
  4.111899502504970E-003  4.270852899165492E-003  1.659952114051777E-003
  1.167723421064734E-003  4.581895024661754E-003
   4622.66811496645       7.322886238162194E-003  6.282753750803893E-003
  1.749972405002613E-003  5.387338597990747E-003  3.134521370982651E-003
  3.054035018160059E-003  4.009102632524917E-003
  -889.227684497167       1.182372048225090E-002  4.698653722495311E-003
  1.378207179194761E-003  4.506547269427896E-003  1.006107021447906E-003
  4.486711230180323E-003  3.404680697691450E-003
  -1197.50316639565       4.195898088179818E-003  4.195898088179818E-003
  4.195898088179818E-003  4.195898088179818E-003  4.195898088179818E-003
  4.195898088179818E-003  4.195898088179816E-003
  -226.581573495219       3.471070301517201E-002  6.482265515303064E-003
  2.386727685241889E-003  3.568567357069191E-003  1.266775411005550E-003
  3.419195345468997E-003  4.499715842514107E-003
  -1894.32214015427       8.116775922837674E-003  7.699081944877905E-003
  2.091765344473146E-003  7.185148388010054E-003  1.415282959960112E-003
  1.195229973318291E-003  3.415945970339842E-003
  -1993.22617403500       1.201943324833420E-002  1.142299375361380E-002
  3.513857746971654E-003  3.956368348383155E-003  8.984514670680137E-004
  3.823756092010087E-003  4.326349540409485E-003
   3227.38680357160       2.670133053517775E-002  1.254777977035090E-002
  2.593892137504699E-003  3.229489229912496E-003  1.316883848258563E-003
  1.910372241831627E-003  4.380010675279203E-003
   1361.54176839633       1.151063907922713E-002  6.824191016001885E-003
  5.961661947468958E-003  6.139647544516264E-003  1.151693393890852E-003
  1.108034087494133E-003  3.927280300462818E-003
   19.3116136658025       3.641239283659590E-002  4.003193508815416E-003
  3.531198500296287E-003  3.897352757276859E-003  1.509009130467323E-003
  2.976211661934191E-003  4.561600232728225E-003
  -2902.84685651916       2.798760966299552E-002  5.939957523111911E-003
  1.751133534432397E-003  5.362853698951332E-003  3.861651002778839E-003
  1.361478650933834E-003  4.491327282679564E-003
   415.073126846808       2.397885337774914E-002  4.750892802718896E-003
  1.219967420369793E-003  4.536007401836981E-003  3.100208710781713E-003
  1.723539048931557E-003  3.871740859460976E-003
   52.3945075849653       1.380275406039661E-002  6.201170365174689E-003
  4.145142458900963E-003  4.256360126831621E-003  3.950400003615281E-003
  1.187605979732813E-003  4.382498552983361E-003
  -2745.32618219512       6.829059193517542E-003  6.138342188139579E-003
  3.562020933557051E-003  6.037776689466821E-003  1.647439992743965E-003
  2.579681509863645E-003  3.955732027209599E-003
   1246.69195460018       1.547346012611076E-002  7.044783944783869E-003
  3.277807449816017E-003  3.453344538253840E-003  1.263561286488170E-003
  8.669346099206278E-004  3.325141922856088E-003
   1706.40227303096       2.003822889665957E-002  1.191127428054762E-002
  2.914731783518430E-003  3.213642753833984E-003  2.290109272506268E-003
  1.368277763776172E-003  4.374287977259778E-003
   824.248268828228       2.044302651916910E-002  6.537620565078320E-003
  1.989063912101224E-003  2.975311431965430E-003  8.891455914187498E-004
  2.758378388716322E-003  3.531523757263181E-003
   3117.78325480468       9.628006601921516E-003  8.669387268275220E-003
  2.264744395176893E-003  6.594787849156720E-003  4.647573597959759E-003
  9.516258610624443E-004  4.203130615237400E-003
  -1271.06401412534       3.684169016192231E-002  4.633383042714150E-003
  2.611716722646275E-003  3.220318773154794E-003  1.729536367019687E-003
  5.532196927033832E-004  3.334123395441725E-003
   610.194195925953       1.519807631273695E-002  4.164068639926055E-003
  2.901135423477942E-003  4.155436563112537E-003  3.819923174138011E-003
  5.651762485155310E-004  3.436541675435190E-003
   50.4365384254597       2.582874017601919E-002  6.602750273407871E-003
  5.725716572775427E-003  5.825463952453456E-003  1.670365738230970E-003
  9.177881283190412E-004  4.536877764090961E-003
   3031.93243760878       1.073928174088363E-002  8.439208480192190E-003
  2.454807109891363E-003  6.779381347494699E-003  3.372810947733949E-003
  1.689784937026456E-003  4.526035648584773E-003
  -371.514220485169       3.324877062565059E-003  3.324877062565059E-003
  3.324877062565059E-003  3.324877062565059E-003  3.324877062565059E-003
  3.324877062565059E-003  3.324877062565061E-003
  -8576.59167995057       1.070284401914846E-002  5.948563530400595E-003
  1.271890633843104E-003  5.390573936526018E-003  5.081989440384485E-003
  2.183540843047272E-003  4.113377098799193E-003
   1760.37489164192       2.575755098166839E-002  4.291830034010225E-003
  1.475533957106413E-003  3.385823441392532E-003  1.507615721946436E-003
  1.551716710770542E-003  3.300228032690208E-003
  -1557.04261584113       7.595192412710550E-003  6.055483151785467E-003
  3.960687667816664E-003  5.427278568084531E-003  1.217243831217628E-003
  1.047963225423449E-003  3.286956721571258E-003
  -1117.37771056144       7.421480065717518E-003  5.974124714291569E-003
  4.004035673486200E-003  5.434814293979430E-003  3.750663731656697E-003
  8.519870091124850E-004  3.815031191796661E-003
  -6909.08890546252       1.178922136219650E-002  7.365381868889007E-003
  2.059250047481002E-003  7.117821087152005E-003  6.501641022603324E-003
  1.047737165530899E-003  4.532473913739208E-003
   8614.36671651119       7.777842099649435E-003  4.343426883010457E-003
  1.669010758263124E-003  4.146122181984612E-003  4.061938121422383E-003
  4.057563668970132E-003  3.959423162053168E-003
   2996.79177733183       9.193211197525196E-003  8.295383728173747E-003
  2.324823115326979E-003  7.354889418961184E-003  7.042905504118529E-003
  1.009273728539176E-003  4.583231228876686E-003
  -83.7086124015895       1.096084612948170E-002  6.328232730289704E-003
  1.770995747676615E-003  6.234632854062856E-003  5.592768155812687E-003
  7.886201925201332E-004  3.873542028839267E-003
  -8123.43350258346       7.209497854747827E-003  5.821959439827848E-003
  3.012629968656470E-003  5.523343657991112E-003  5.311845888324854E-003
  1.082495465655060E-003  3.986871764420045E-003
  -10894.0013595544       8.504376833101316E-003  7.765140712731106E-003
  3.002932278229599E-003  5.272556166684822E-003  1.848939004720239E-003
  4.976477486717429E-003  4.611765341066397E-003
  -1293.88407254777       9.678729060193092E-003  8.621685234530675E-003
  1.373113063019118E-003  6.203644791327918E-003  5.489658357309832E-003
  2.247144099630255E-003  4.541053930135952E-003
  -3338.81898743367       9.348992016194860E-003  8.739124798593999E-003
  1.761696840347198E-003  6.609502384498171E-003  6.033809623694830E-003
  1.103544725605113E-003  4.301491166087667E-003
  -2276.19024528269       1.014128804236048E-002  8.970209301719378E-003
  1.265429115644744E-003  7.435308649923944E-003  2.047647424140511E-003
  5.381445741656173E-003  4.596540707926607E-003
  -1709.78123972998       7.423682154780569E-003  6.194360740973963E-003
  2.591938829590469E-003  5.441244014994396E-003  3.723346990496534E-003
  1.320253345010059E-003  3.836379840709432E-003
  -3441.27045774231       6.169811119746689E-003  4.326443254011017E-003
  3.427378777025753E-003  3.834754495952573E-003  3.194751239388498E-003
  1.209586978186432E-003  3.326821119898101E-003
   631.123221208845       2.743170867704672E-002  5.310535218010936E-003
  3.231783054388023E-003  5.290912382054987E-003  2.055195660435564E-003
  1.840743613165203E-003  4.595877028684811E-003
   2056.04082784989       2.560746697758350E-002  8.635489234386565E-003
  4.042351018538791E-003  4.979031810451694E-003  2.398849347069518E-003
  8.546133368757826E-004  4.571241741532062E-003
   2925.92000655660       1.286735442156683E-002  7.543410380091127E-003
  1.218275085491722E-003  3.916560357710296E-003  1.755411515333727E-003
  2.608855713815277E-003  3.584451414246614E-003
   3755.11628811877       2.258660173127782E-002  4.022677903711711E-003
  2.546999092651276E-003  3.716995714662761E-003  3.042010548493238E-003
  2.344496319126465E-003  4.278578908167454E-003
  -140.369697859296       7.720722544561456E-003  7.331961198251556E-003
  1.075819302849470E-003  6.736837404492290E-003  2.239653962910556E-003
  2.167830481469230E-003  3.547153292526172E-003
  -1950.46804081282       1.942014542199463E-002  4.168139133117229E-003
  1.233530533014724E-003  3.956730638805965E-003  3.583632305815056E-003
  3.392066157725931E-003  4.107505358181190E-003
   1244.79206552906       9.462754810387122E-003  8.559465383441291E-003
  2.657990282439597E-003  3.054192715407337E-003  8.796505345542521E-004
  2.367606052979934E-003  3.332388376101944E-003
   869.095138916467       9.067989174318879E-003  7.371572218212941E-003
  2.261444413349699E-003  4.348843691936321E-003  2.651109101925567E-003
  4.019398692095599E-003  4.374246504609996E-003
  -450.819056417186       1.363739817560017E-002  1.056751061687890E-002
  2.812404117917125E-003  4.146650663537027E-003  3.548695734266989E-003
  7.991729347983128E-004  4.102338442194054E-003
   4108.23282986179       1.591517885162614E-002  1.506144699018223E-002
  2.777635881472562E-003  3.023198376150082E-003  1.885408243920214E-003
  1.545037209657151E-003  4.246463748172844E-003
   1252.72991474823       1.560284803037616E-002  1.210398746861835E-002
  3.129572867168483E-003  3.371346376659802E-003  1.038743427851154E-003
  1.185618207075786E-003  3.672645321772424E-003
  -7353.07469006351       7.822245600471860E-003  6.445369062130109E-003
  3.466836709093584E-003  5.065048693594461E-003  4.033598302165286E-003
  2.161684994425947E-003  4.445598293772279E-003
   2524.23348632224       7.246117147813346E-003  6.987986763096148E-003
  2.578001838783738E-003  6.290623417531977E-003  9.799245954750374E-004
  3.602810864796642E-003  3.776110919669796E-003
  -609.866714610355       2.178947863076454E-002  6.833203175621618E-003
  2.369355370359230E-003  6.634936150212196E-003  1.785287556428324E-003
  1.549827191437700E-003  4.317393133097106E-003
  -1267.51868085334       2.464330590787669E-002  5.650696850911028E-003
  3.164489626769254E-003  5.133871594920764E-003  4.294752820364173E-003
  6.962325617328628E-004  4.348842640174952E-003
   3438.05559993704       1.328827566925666E-002  4.396817629543796E-003
  1.150017361312289E-003  4.118204430082808E-003  2.615717432197452E-003
  3.269206276285836E-003  3.650413722958216E-003
  -321.597185310131       1.108642354279350E-002  9.795465134190520E-003
  2.121581124062698E-003  9.236141162219729E-003  1.372301396839264E-003
  3.353793928598241E-003  4.625500890936753E-003
   511.806744470804       4.629629626746485E-003  4.629629626746485E-003
  4.629629626746485E-003  4.629629626746485E-003  4.629629626746485E-003
  4.629629626746485E-003  4.629629626746485E-003
   2300.64910364249       2.866604927737661E-002  3.492202037829212E-003
  1.792600102338705E-003  2.956202576734489E-003  2.549265676328509E-003
  1.822646971077106E-003  3.675364460766905E-003
   874.183886586841       7.834429300284999E-003  7.667962569836686E-003
  1.015392488901392E-003  7.200063129423512E-003  6.462672339157025E-003
  1.495427998197964E-003  4.023826140148674E-003
  -595.563609277953       2.194239534988906E-002  4.904626715819239E-003
  1.313502269503546E-003  4.659538432024091E-003  4.027641417859841E-003
  8.345927291550918E-004  3.610202140154206E-003
  -1001.16297205636       2.050850160212182E-002  3.488270646863140E-003
  2.628832167457256E-003  3.263251451908778E-003  2.708721481754150E-003
  9.792950591550893E-004  3.429829804888786E-003
   3153.04899700903       1.018042271624782E-002  4.847902679829522E-003
  8.952730498626341E-004  4.486669720533925E-003  4.375239489544615E-003
  1.526379481960863E-003  3.313680339022478E-003
  -877.092584659604       2.177720505411154E-002  4.590933498889224E-003
  3.118852567870953E-003  4.440511172408785E-003  1.561945811058001E-003
  6.372389702356046E-004  3.335927018480253E-003
  -2010.26505996054       6.934101669483232E-003  6.647466581143784E-003
  1.229875671511986E-003  6.577486506149611E-003  2.534078922171240E-003
  6.308232487951088E-003  4.258100380282668E-003
  -326.451228450931       8.047807226446147E-003  7.672969503127802E-003
  3.893902519332543E-003  7.599635828850855E-003  1.055174067663720E-003
  1.324756855105963E-003  3.697258900323611E-003
   6074.07346092319       8.200412969430136E-003  7.518062900161270E-003
  1.808292228312458E-003  5.702215681849991E-003  8.862056577080699E-004
  4.707119938862702E-003  3.720408428334308E-003
  -439.201980738673       1.392775004307317E-002  1.045309659211568E-002
  1.610555673622757E-003  4.097134283818814E-003  3.641177072973649E-003
  1.101808801564525E-003  3.959633447301471E-003
   1773.60227561300       3.693079141857107E-002  4.023338661104090E-003
  1.346065666225629E-003  3.750785662801754E-003  1.505220516142698E-003
  2.819351137611161E-003  3.835472143265259E-003
  -458.489406781027       2.277251099082820E-002  6.472633933526638E-003
  2.534543798540057E-003  2.948018887628722E-003  2.461485592034517E-003
  5.458149394593977E-004  3.375676270301648E-003
  -2831.93178110342       2.535750113343612E-002  4.560525605243539E-003
  3.993350839123190E-003  4.370988500667855E-003  1.257020486421930E-003
  2.541530482130733E-003  4.314323370941804E-003
  -59.4513955984475       3.567988856475990E-002  4.791538310336129E-003
  4.143380809744993E-003  4.213379461277061E-003  1.333792225139395E-003
  1.580133402064651E-003  4.296461939460357E-003
  -1996.80604455950       1.404009292433602E-002  8.125726781542667E-003
  1.891164511787073E-003  6.270713466218432E-003  1.276575199451311E-003
  4.695951932806122E-003  4.482373944517440E-003
   549.772020641423       2.367461816556629E-002  1.581778439530989E-002
  2.688593753463903E-003  3.051851841736041E-003  1.792233644086971E-003
  1.425372919955527E-003  4.458000018160933E-003
   155.555347084390       3.511552296821669E-002  4.951890831362332E-003
  4.452712964135198E-003  4.676447384947225E-003  3.904174312972098E-003
  6.461981812436753E-004  4.572120287176751E-003
   633.483563067502       1.070020315859407E-002  9.370045645099936E-003
  3.824391927299686E-003  9.143294292191040E-003  1.713153209224129E-003
  1.391802391842013E-003  4.505006625008189E-003
   157.984536656233       8.753995946178169E-003  6.710512169023724E-003
  3.057219055429306E-003  6.637674544751743E-003  5.534883234101653E-003
  9.506979336202623E-004  4.294466861483483E-003
   3051.36277912106       9.221164813320791E-003  7.485370687914045E-003
  1.094919594251004E-003  5.989694463378973E-003  1.588861030347384E-003
  4.181225983230238E-003  3.799232962898163E-003
   405.146808667814       7.043938654222608E-003  6.517274195163981E-003
  9.124561070468332E-004  6.374593705445917E-003  5.710003287404247E-003
  9.752523378583813E-004  3.378442782131699E-003
  -24.8134309420820       3.601500515313190E-002  4.980474450006652E-003
  4.072504880482638E-003  4.923435026096336E-003  2.148166456210565E-003
  6.820323019583201E-004  4.171505457861747E-003
  -693.137000049474       3.410999665462279E-002  5.124319078909673E-003
  2.052751985860676E-003  4.853212828509299E-003  4.802940944959905E-003
  6.610294285552692E-004  4.205025334622253E-003
  -465.539544178699       2.429994884142391E-002  3.201009089363713E-003
  2.824600052973989E-003  3.106434564652622E-003  1.012639496187496E-003
  1.787329156083911E-003  3.275632264989454E-003
  -242.802750615886       3.651714510799039E-002  8.842303727709777E-003
  2.890449523075837E-003  3.880379276555307E-003  1.581312266867315E-003
  1.384199028381354E-003  4.465324228856409E-003
  -1680.96265529470       8.720841847455666E-003  8.600895749579660E-003
  1.191084543371897E-003  2.945928023070618E-003  2.586503477178320E-003
  1.821782731441033E-003  3.277777052334634E-003
   3728.95614091163       1.145579252041574E-002  7.104872773586951E-003
  1.249682825602125E-003  7.052258314090240E-003  6.727906376441113E-003
  1.104395429869879E-003  4.179448706903365E-003
  -7118.53290920851       8.125170631357608E-003  7.188634982479820E-003
  3.710891381294251E-003  6.284267626529011E-003  1.180293325498640E-003
  3.744712595182722E-003  4.265173607956121E-003
  -672.916230855183       1.202945457200238E-002  1.111337927815296E-002
  2.219097601098276E-003  5.642850041760667E-003  1.287186915311843E-003
  1.949438174636469E-003  4.016856755764365E-003
   2567.16334351530       8.014922433705673E-003  6.825179713672950E-003
  4.751808659665097E-003  6.522956977656346E-003  2.510170854712802E-003
  2.220090170575108E-003  4.597959360703332E-003
  -40.2902482952129       3.662480642987422E-002  3.434691829400443E-003
  1.906200480693351E-003  3.312505718449530E-003  1.179710422633345E-003
  1.824321881654451E-003  3.457887568859928E-003
  -1219.26410503159       8.782179352615327E-003  7.852322630198777E-003
  1.045535044375963E-003  4.753575164913428E-003  4.630134723908444E-003
  1.316593736782174E-003  3.575478204164057E-003
   1953.63847778219       1.698520700263157E-002  6.065969439586295E-003
  3.265413802090377E-003  5.852409571474435E-003  1.279358340025820E-003
  1.507819849665079E-003  3.950004676753445E-003
   421.071702370869       1.556917758375971E-002  1.398615577892330E-002
  2.008306462100745E-003  3.459614436612929E-003  1.133454804823321E-003
  3.404059038183744E-003  4.243300956308882E-003
   429.963244454328       1.384381500902032E-002  1.091533626878800E-002
  2.539438416290783E-003  7.541053285675879E-003  2.142021781873368E-003
  1.531264174924308E-003  4.601394133035995E-003
   507.813829919466       1.185949655498448E-002  1.173539441700541E-002
  2.124293006889611E-003  2.970307735293486E-003  7.650481147480360E-004
  1.940769691681649E-003  3.305271153296219E-003
  -1101.36085044138       1.232760523234135E-002  1.178024823866452E-002
  4.088504338081641E-003  4.291209274289611E-003  8.763070177418107E-004
  1.962504099744775E-003  4.045206503492525E-003
   2997.22199709723       6.840027499090288E-003  5.026545134804685E-003
  1.701055299250210E-003  3.652862217656633E-003  2.270759441858832E-003
  3.519533027052138E-003  3.457184484404427E-003
  -994.494534625771       8.861832884158472E-003  4.387240975191764E-003
  2.815493942362444E-003  3.248331405023299E-003  2.517701465393603E-003
  2.069124854004257E-003  3.504452279894209E-003
   1933.08378737489       1.119742526298639E-002  4.190335557717355E-003
  3.005957142469691E-003  3.137504370067013E-003  1.329985471632700E-003
  2.787054933547083E-003  3.434164443676796E-003
   2325.05587301757       9.236690684066571E-003  8.029699665378358E-003
  2.395252859522525E-003  6.774537741827726E-003  5.499449971082083E-003
  1.429911755481558E-003  4.599167266747733E-003
  -535.212257174726       7.341348982177818E-003  6.693352292288096E-003
  4.364173679235696E-003  6.210406811242014E-003  4.828513049099909E-003
  1.431368913208434E-003  4.577915475443142E-003
   645.584093480742       3.425365012766037E-002  5.757104163341656E-003
  1.768923370705565E-003  5.424492814946593E-003  2.125663234580791E-003
  2.031797836928252E-003  4.488063671621587E-003
  -3696.90151913084       3.642491313536213E-002  5.288023254446847E-003
  1.794498883836441E-003  4.434779607880960E-003  2.463491346817463E-003
  1.239922907276626E-003  4.090177355796704E-003
  -1452.32876922769       1.488921109111728E-002  4.844814676479194E-003
  1.173539731670300E-003  3.765267638665876E-003  1.822639055042471E-003
  2.265693758256691E-003  3.310478189746342E-003
   5001.22946094097       7.121969606440552E-003  6.307807565497541E-003
  2.883889574739993E-003  4.709553307602764E-003  1.311475492138644E-003
  4.230422140258751E-003  3.874926449905223E-003
  -825.486626364577       3.101892028545004E-002  5.365312343571509E-003
  1.456410273422047E-003  3.016353293463522E-003  2.309925115692804E-003
  2.016141367943465E-003  3.878684174390595E-003
   82.6208447314294       2.783259774069862E-002  3.505049445727153E-003
  3.040030114734013E-003  3.446985975635985E-003  3.142999292013580E-003
  4.568439899669461E-004  3.371161684048925E-003
   87.8985201391200       2.401315027590589E-002  7.368169596246936E-003
  3.070721956925672E-003  3.132286536772042E-003  1.478297522053328E-003
  2.650422606092026E-003  4.338416912321339E-003
   849.485180833842       3.585169156712990E-002  5.576303461313515E-003
  1.662289544416866E-003  3.018421998217862E-003  1.767559269734606E-003
  1.106998759120657E-003  3.538430204683922E-003
  -3579.53218617506       1.119870461232522E-002  6.005101295576003E-003
  2.258435242872744E-003  5.809662155595132E-003  1.041879046975721E-003
  5.287287187856297E-003  4.115754629094953E-003
  -282.692120259115       5.463745107572596E-003  5.370359650830553E-003
  4.134706239014533E-003  4.407703879563094E-003  9.892661595901973E-004
  2.739710176179874E-003  3.364042246789842E-003
   7240.30929789127       8.410713682104644E-003  6.619282506972842E-003
  2.593733305788489E-003  6.060897737278114E-003  3.082241652180559E-003
  3.327775329462153E-003  4.558841089487592E-003
  -84.6947476967005       9.195389044865679E-003  8.884302572670529E-003
  1.702825236936255E-003  5.431467999658482E-003  3.082693635951656E-003
  9.198431667826377E-004  3.590493549285690E-003
   6288.92020933466       8.846883868845103E-003  8.805018481801676E-003
  4.034609768465786E-003  5.272669107593123E-003  1.471953766319625E-003
  2.446832686501072E-003  4.259008586938660E-003
   1666.83277942315       3.570862065914063E-002  6.670480278132061E-003
  1.925717474821289E-003  4.364367429734279E-003  3.765835691726142E-003
  1.033924837011670E-003  4.452791896955994E-003
   1417.80732936144       8.664958205512012E-003  4.732045572003028E-003
  4.140153525739986E-003  4.618590673091889E-003  1.871776467041325E-003
  2.468671215528805E-003  3.919010476815110E-003
   1479.30505519329       1.910275594300040E-002  6.242324851792382E-003
  1.331390430425457E-003  3.117764361585591E-003  2.932145790038876E-003
  8.574929771131464E-004  3.279703178482057E-003
  -68.2461855185332       6.096441875947393E-003  5.588630576626967E-003
  5.176731399839132E-003  5.308594284065061E-003  2.088342834599400E-003
  8.640751587658502E-004  3.451133191199546E-003
   3173.68127483296       1.249983257413878E-002  5.344475178869486E-003
  2.076316843340547E-003  5.261542299312658E-003  9.963178853755683E-004
  2.000709376799776E-003  3.366146252543677E-003
  -8330.59463759578       1.485399845157725E-002  7.587046499843028E-003
  1.467722690303583E-003  6.792254301990370E-003  1.504690653803891E-003
  5.549075746133511E-003  4.592406508111982E-003
   727.364409815006       1.411283411444382E-002  5.782660687224428E-003
  4.124432760188640E-003  5.127480498317586E-003  4.853441324488084E-003
  7.673730497772933E-004  4.311990079017397E-003
  -932.784803841624       1.045518028347366E-002  8.974726560733417E-003
  5.424915929818110E-003  8.366486409022312E-003  1.212956908879641E-003
  1.759047750340800E-003  4.568096950054349E-003
  -7263.82357751704       6.270127707771234E-003  5.989099480540216E-003
  3.044213779134545E-003  3.563004650249829E-003  1.631521576995203E-003
  3.218387028194114E-003  3.589440484376722E-003
   1429.75761973351       7.405360850864875E-003  6.774082448355942E-003
  9.453338397195768E-004  6.703880566629067E-003  3.194423622538612E-003
  1.246034408547279E-003  3.288807494970520E-003
   7850.39009134110       1.110550447792397E-002  7.655920113708161E-003
  1.186549339626920E-003  6.623184060377642E-003  1.858958260583273E-003
  5.713805626410482E-003  4.383764701324296E-003
  -1396.93260109183       2.954325664859049E-002  7.095604304951656E-003
  1.797064133665938E-003  3.283607565360728E-003  3.009634992143508E-003
  8.184033215383978E-004  3.807506310632740E-003
   3607.25773284061       5.736196266847955E-003  5.423201115608321E-003
  8.331369182323506E-004  5.200949360401862E-003  2.204806660232203E-003
  4.293636848606668E-003  3.293409671433183E-003
  -741.556568701990       7.915160516637969E-003  5.468607889433431E-003
  4.620196537382007E-003  4.861330057165579E-003  8.167491937192502E-004
  1.590784137688194E-003  3.287824842901193E-003
  -4938.80688954013       5.441261781537824E-003  5.061492649264736E-003
  1.415464681093439E-003  3.757137330610383E-003  3.688281069494997E-003
  3.477039959586402E-003  3.512594402062118E-003
   1170.72294550964       1.705144743197894E-002  1.301063872357705E-002
  2.940833427481325E-003  3.054890135235965E-003  2.989992238356679E-003
  7.353996059014637E-004  4.045323189333036E-003
   4385.84471008971       2.128562730057540E-002  6.766700227728194E-003
  2.209610719566135E-003  6.484839013435382E-003  1.460257854689137E-003
  2.978525266453759E-003  4.558810427065798E-003
   2672.07005075579       1.955676183116981E-002  1.317334530584082E-002
  3.037604030072075E-003  3.274529183433682E-003  9.210201256962856E-004
  2.688287270777637E-003  4.302652849725410E-003
  -1161.45064972396       2.610798725959546E-002  7.688938792733599E-003
  3.651364181179515E-003  3.914056602735212E-003  3.623075124622281E-003
  6.813536535554553E-004  4.382231633172222E-003
   1795.91086218530       1.264773553850428E-002  7.082817218783830E-003
  6.181906692059010E-003  6.257996357609987E-003  1.167267581305501E-003
  1.706889769814559E-003  4.363738764160218E-003
  -2868.22683451092       8.389359625118671E-003  7.648151884860137E-003
  5.484049810744161E-003  5.904009230619647E-003  9.849750895663653E-004
  2.450807540563440E-003  4.137246191752660E-003
   1031.69089470712       2.739221280864512E-002  5.992790838189817E-003
  4.273539411724532E-003  4.276500958309645E-003  2.027890617592918E-003
  6.464233038780617E-004  3.972973568640563E-003
  -1599.06340823266       1.140676129506038E-002  1.026838629539800E-002
  3.316783950542648E-003  6.313777522897443E-003  1.326191778767350E-003
  2.834379068454909E-003  4.579195783595789E-003
   455.563051586344       6.900902062655622E-003  6.693923559152144E-003
  2.458368125808879E-003  5.319761491821640E-003  2.623681936901321E-003
  7.820585315848901E-004  3.277525070005477E-003
  -2296.60374367965       1.696823749016639E-002  5.887493884950557E-003
  4.818429966930208E-003  4.953277642958690E-003  1.314141648948535E-003
  7.931732689819349E-004  3.680407828915387E-003
   133.797110773924       1.619353209865194E-002  1.453087778519675E-002
  2.990604908608931E-003  4.556245586505072E-003  2.263203858267532E-003
  1.125112182836247E-003  4.487314591029013E-003
  -3340.40345190513       7.998273064567234E-003  7.552900714114595E-003
  2.189539891180219E-003  4.027805720886154E-003  7.176103094262082E-004
  3.261708874477070E-003  3.280783262327283E-003
  -328.940079107380       1.887897428410425E-002  1.743149741467544E-002
  3.070827667641008E-003  3.098210895696149E-003  2.417615800131995E-003
  9.512791638059420E-004  4.394361661401062E-003
  -17049.4426778295       2.344198208625119E-002  7.331981520753845E-003
  1.865335103761009E-003  4.717462765486064E-003  1.879439906658711E-003
  3.388521137943706E-003  4.612679499978539E-003
   1103.47280993355       9.364850205674482E-003  7.759140509960858E-003
  1.993840682820098E-003  7.667577089216544E-003  1.941704006529201E-003
  1.178483412441500E-003  3.694266820876504E-003
   1963.66465629634       2.495370735266681E-002  7.679938871049061E-003
  2.253167435888919E-003  5.278836059683251E-003  1.689196015591990E-003
  2.147161267997581E-003  4.496709850664533E-003
   8610.76599126742       8.247388703860175E-003  7.139513097955776E-003
  1.198803239665377E-003  3.746432060276634E-003  3.477254629095759E-003
  2.838533848100407E-003  3.710623577603482E-003
   3958.78515488046       1.370117028730005E-002  9.320648535183412E-003
  2.290557365276600E-003  4.430334841503513E-003  1.625803814111975E-003
  4.312200915373156E-003  4.567986105304719E-003
   988.196508087892       1.933765696520742E-002  3.450702928543113E-003
  1.183535761504434E-003  3.064530495885727E-003  3.039866987618186E-003
  3.006170329796748E-003  3.609559072350171E-003
   1580.46516373721       3.239891268419046E-002  3.646858687040046E-003
  2.874447047338119E-003  3.139678810225227E-003  1.627230942180979E-003
  7.332746066798236E-004  3.291805178250901E-003
  -1532.99794330103       3.097068333414410E-002  3.177873413641797E-003
  1.147824743627974E-003  3.164367801188940E-003  2.229817082417838E-003
  1.545185785008559E-003  3.274034945204705E-003
  -896.326693706623       3.125082506406887E-002  4.269900832792493E-003
  1.460922702612041E-003  3.861559379479043E-003  3.826695985308584E-003
  8.105316090857364E-004  3.642312392618706E-003
   7980.38529712933       1.131435122037076E-002  1.098392118659945E-002
  1.564941985160088E-003  6.376462264453611E-003  2.266368566091094E-003
  3.237557714428462E-003  4.569151162831947E-003
  -851.844537590577       1.992181101462367E-002  4.199620484198958E-003
  1.500676069117891E-003  4.011635778935522E-003  1.040926366452711E-003
  3.686019336980629E-003  3.529291163851281E-003
  -5360.91366686202       2.756478866379379E-002  4.229986909021204E-003
  1.838134640121241E-003  3.935376893573551E-003  1.904757420536363E-003
  3.772252293262949E-003  4.269886108135383E-003
  -317.875776477020       1.802892822646423E-002  1.003361714623167E-002
  1.928488501798184E-003  5.352485516020375E-003  3.427628753628001E-003
  1.299421068580559E-003  4.501154759994898E-003
   607.772972872714       8.634807335594817E-003  6.403565637663153E-003
  5.615303883217073E-003  5.715629776117451E-003  9.986649968373314E-004
  8.575911212068009E-004  3.390798605757256E-003
  -703.463935888648       1.050032557302935E-002  9.544633877618005E-003
  3.156549573539305E-003  3.404118166952542E-003  3.241043345501954E-003
  7.017187164552272E-004  3.671452073419833E-003
  -938.450308951126       1.334072977222905E-002  7.177376902604012E-003
  3.389302779882801E-003  3.894960444981671E-003  8.652285133546006E-004
  2.398430406146168E-003  3.713665507602836E-003
  -1868.04024346583       1.882330449948607E-002  1.586662284802284E-002
  2.758348112826250E-003  3.677681945850001E-003  1.141080327327258E-003
  2.581391491451595E-003  4.554376712715164E-003
  -8686.07454797459       7.697653569176070E-003  6.689052829893576E-003
  1.556166782875742E-003  6.546554697552114E-003  1.364717105799932E-003
  4.954921476958883E-003  3.905217470587836E-003
   845.960488334757       2.409404544330509E-002  6.534646167459047E-003
  2.936166077498154E-003  5.269177046127924E-003  5.129907933848646E-003
  7.440867083706227E-004  4.585619912672594E-003
  -1708.09317904678       9.918944644944508E-003  6.385838165354818E-003
  1.210515080489139E-003  4.701253787001625E-003  4.313393146625464E-003
  8.581489963470536E-004  3.317988193605181E-003
   1081.10192082846       7.561374481387481E-003  6.480033111782245E-003
  2.318564388725916E-003  3.276384500263984E-003  2.537044909394113E-003
  1.366158475036853E-003  3.299414449041440E-003
   571.848424724239       8.428663119588939E-003  8.033234082306483E-003
  4.032293525170186E-003  4.679792034748225E-003  7.879330852471313E-004
  1.279126588831873E-003  3.298413598967358E-003
   4707.77604949509       1.126291442371891E-002  1.081411220037880E-002
  1.876082356252061E-003  2.916863533433044E-003  2.099535199045955E-003
  2.724744844853269E-003  3.952541551670670E-003
   15385.4491608836       1.704941135889011E-002  8.071325767285002E-003
  2.023994514232266E-003  3.201643234161642E-003  1.929862732764729E-003
  2.764328910288597E-003  4.101022115697886E-003
  -3549.82275091926       1.138991604502468E-002  4.316428325527651E-003
  1.215405667089309E-003  3.881548631727049E-003  3.319750297671159E-003
  1.996772968122188E-003  3.397302683130735E-003
   309.363733957992       3.104727597219383E-002  5.154457351627543E-003
  1.391651051762790E-003  5.031584339138100E-003  4.360582530486171E-003
  1.630778036272749E-003  4.469203747753382E-003
   311.240580112526       1.507490594999295E-002  1.488595596553068E-002
  3.387369025443320E-003  3.584516422541735E-003  3.256059952726389E-003
  8.812011765371402E-004  4.455009640159697E-003
  -4735.92615736015       1.682091628590813E-002  7.650171097687234E-003
  1.753034096216899E-003  3.948116123098497E-003  1.429217605340618E-003
  1.480027639662231E-003  3.514348912101531E-003
   1768.82078815412       1.653777958603138E-002  1.415322610057154E-002
  3.089742420014860E-003  3.173605529910477E-003  1.562110790524001E-003
  2.347924764605974E-003  4.510250314225885E-003
  -648.354871965529       5.585319963724028E-003  3.604008273293248E-003
  1.644245622232242E-003  3.567688957876665E-003  3.502656053199303E-003
  2.999923400114994E-003  3.278052179816603E-003
   704.918742356864       8.350010659364537E-003  7.610161622793703E-003
  1.170777471976232E-003  5.791644802388488E-003  1.268807737653266E-003
  2.409859991459544E-003  3.310986952977127E-003
   790.658517793255       9.678979199373480E-003  9.310074086634946E-003
  5.378546648761432E-003  8.817559328069395E-003  1.973225396332635E-003
  1.140569335282393E-003  4.611572795513354E-003
  -5467.27765065652       2.861900435740761E-002  4.350201343280641E-003
  2.299192588573517E-003  4.316745332453447E-003  1.202571498943447E-003
  2.040942202273482E-003  3.804575542908415E-003
  -297.419506098376       1.674781510777077E-002  1.672122220655178E-002
  3.200912929055276E-003  3.347644770972525E-003  1.345446917258645E-003
  1.329888197207785E-003  4.184595823595200E-003
   3886.09582518635       4.477650488014638E-003  4.338902896293676E-003
  2.935329006788334E-003  3.335305253029034E-003  2.363989368456222E-003
  2.772586195021109E-003  3.280642034519767E-003
  -4884.08882794500       9.420675791375156E-003  8.079662808758388E-003
  1.260200884481534E-003  4.546537877806442E-003  4.477394446835503E-003
  2.857986677655900E-003  4.211597967552858E-003
   3580.89393798272       9.755655972227448E-003  5.245428843150277E-003
  4.228115346275418E-003  4.841614882215299E-003  2.733207697364054E-003
  6.966988065721030E-004  3.547987173096381E-003
   3201.73286504634       6.906288104042179E-003  4.551457563202205E-003
  2.442597079956796E-003  3.987160455394862E-003  3.858895948613325E-003
  1.318675998828254E-003  3.404750699051744E-003
  -732.055216317326       1.041514888079394E-002  4.522594125138789E-003
  4.340122963820781E-003  4.502003486794711E-003  1.611199325586255E-003
  3.721816114373798E-003  4.203820756323302E-003
  -2452.81564283543       6.249723993083003E-003  6.159900828746219E-003
  9.763911408356082E-004  6.035975807870949E-003  4.957132804633607E-003
  1.802610571260025E-003  3.557594058384885E-003
  -2701.23936996923       3.309455497985832E-002  7.931890968995495E-003
  2.150996517549956E-003  2.992532500010791E-003  1.138815421909431E-003
  2.486367132849820E-003  4.104923582877084E-003
  -83.2556982477994       6.981208309695749E-003  6.492793023956678E-003
  5.803475980969221E-003  6.346805558403799E-003  8.798083629070033E-004
  1.320942654006376E-003  3.531665788832807E-003
   1964.30694670479       3.600469145882081E-002  7.793599764298380E-003
  3.077745484002821E-003  3.347143074325197E-003  2.918407867098486E-003
  7.357139028262860E-004  4.286898363409212E-003
   4382.87125845823       1.624607756773122E-002  7.758492497289535E-003
  2.087020509052624E-003  4.815734613322143E-003  4.736803063625341E-003
  1.084045917355832E-003  4.320573087343895E-003
  -5142.59219441472       1.350320878172611E-002  9.399944256122131E-003
  2.934651493055611E-003  2.961189776667446E-003  1.454606355785751E-003
  1.867466545194166E-003  3.796912228152510E-003
  -3328.97769810726       2.137118416927660E-002  5.149486689351197E-003
  2.995580890288951E-003  4.608559682816308E-003  4.023941595335535E-003
  1.340252245710971E-003  4.489998209016879E-003
   2034.98410821865       1.795234253558165E-002  1.110220207517675E-002
  1.847402108842993E-003  2.935906518509286E-003  1.813196542234334E-003
  1.288938996755555E-003  3.690499858110109E-003
   456.938004136215       2.276716446482788E-002  4.646550425139854E-003
  1.826020305817999E-003  4.416031188099206E-003  2.094395213098020E-003
  7.453015698747900E-004  3.316866569268327E-003
   1913.19774884606       1.076021434355441E-002  1.019719475766324E-002
  3.788330149464742E-003  6.753902693675485E-003  2.933250507403916E-003
  1.119206768868653E-003  4.578894350749757E-003
  -3650.63278171551       2.674398368990379E-002  1.050879827055951E-002
  3.126664985283975E-003  3.423072761201126E-003  1.500005233317298E-003
  1.072754146014476E-003  4.112869551266161E-003
   4817.88521827214       2.269060898530529E-002  5.911420818737584E-003
  1.582507621373051E-003  5.171304271016942E-003  1.340591039718556E-003
  5.075920740245874E-003  4.421291803980957E-003
   1324.40419549870       1.507026286377890E-002  9.110779737469592E-003
  2.398060642699382E-003  7.865267305644807E-003  3.077401307855190E-003
  1.200087319401718E-003  4.607243514306050E-003
   2274.42173265530       3.703618382791844E-002  6.279322081190098E-003
  2.840128748814775E-003  3.020578416166193E-003  1.085821221795923E-003
  1.933313370473715E-003  4.014868132600024E-003
  -714.956012793412       1.480946990946001E-002  1.420023881427190E-002
  2.029620494245294E-003  2.998535933798424E-003  1.967528256025399E-003
  1.067801762125381E-003  3.729023713040488E-003
   3366.98558214767       2.556970411792157E-002  4.857792860123428E-003
  3.803613112407105E-003  4.359615218039022E-003  1.243463888113342E-003
  1.032017900982348E-003  3.718389954154525E-003
  -2752.36551094794       3.638422468162791E-002  8.856419434489870E-003
  2.679132893483572E-003  3.108135200941577E-003  3.040346925614174E-003
  9.269013869168500E-004  4.430339648740770E-003
  -1556.56163390713       1.504758108805899E-002  6.177860373584320E-003
  2.369273180185489E-003  5.718843273121171E-003  2.767826747072541E-003
  8.764889448698857E-004  3.809361981304317E-003
   2521.76348354638       5.413391400996030E-003  5.344835886443135E-003
  2.943217508880873E-003  5.179913732253673E-003  4.995052990273704E-003
  1.031737012472572E-003  3.626126632366820E-003
  -5223.85409094492       7.787588241716662E-003  7.042764022099733E-003
  2.205689243543203E-003  6.039397142057003E-003  8.986658048701412E-004
  5.865404175032747E-003  3.959102072777992E-003
  -316.968870167986       4.666545768128711E-003  4.634524211483789E-003
  3.809394255443427E-003  4.610429859807180E-003  1.419753566954942E-003
  3.936495631395880E-003  3.584980476244828E-003
  -2330.49784406742       2.352044280003868E-002  1.250164165323817E-002
  2.610535681648503E-003  3.572099892211757E-003  2.874290978622719E-003
  1.196598179187813E-003  4.596466928052395E-003
   2872.64089356115       2.778465719169351E-002  5.116911543656092E-003
  1.492622685505085E-003  4.441824423509579E-003  4.303511448325874E-003
  1.286686469953187E-003  4.164888179333240E-003
   538.848267174312       7.661522127066720E-003  7.585777082164545E-003
  5.139648827317493E-003  7.515694606286693E-003  1.183249037962638E-003
  1.141914410388928E-003  3.804707169941383E-003
   1837.74681031363       3.602505893631050E-002  4.232279360868885E-003
  1.832731210873845E-003  4.164202400388617E-003  3.043765800859385E-003
  6.871903559468941E-004  3.667608638083393E-003
  -5202.08906726514       1.511807796687311E-002  7.064183610678607E-003
  3.131238764433151E-003  6.763169011344167E-003  1.668904051537096E-003
  2.179167475996135E-003  4.492876632917397E-003
   1504.49472656232       2.064278554811444E-002  8.331787242520344E-003
  1.799037629236780E-003  4.160037440029187E-003  1.222542549436789E-003
  3.976879365720472E-003  4.292810588731313E-003
   3390.44590583745       7.700075288040498E-003  6.111405818287632E-003
  1.847253604236537E-003  5.777605277238478E-003  5.737599356560675E-003
  1.400947112686434E-003  3.990344647549165E-003
  -8628.49529036259       7.194243335128032E-003  6.523046809666690E-003
  9.301261573299194E-004  5.331158359083129E-003  2.649484381198379E-003
  3.439451199520526E-003  3.584332271878589E-003
  -2219.57651640104       2.637286195565636E-002  6.226712409966220E-003
  3.826370512604302E-003  5.980557769430479E-003  1.549665749120853E-003
  1.236001707156874E-003  4.394070097473680E-003
   6982.46965086802       1.709473940631410E-002  6.385767389718095E-003
  1.987083514147699E-003  6.347757728203307E-003  5.377126483014054E-003
  1.004208850726478E-003  4.417884828931693E-003
  -585.990028232855       3.622207196979062E-002  3.910671102006861E-003
  2.774214662029678E-003  3.732371632949514E-003  3.448471332583850E-003
  5.933944584380219E-004  3.797985232034486E-003
   925.180990720862       8.947937051685952E-003  8.195917170064362E-003
  3.817112600413236E-003  8.125221061569670E-003  1.166714148273222E-003
  2.967895316194046E-003  4.460504139716557E-003
  -3906.08267446232       1.452768022374115E-002  8.712397470964377E-003
  2.135296382137681E-003  6.810267709984349E-003  4.662694517735010E-003
  1.012951742015687E-003  4.534509713450320E-003
  -3873.58028277498       1.097891528289280E-002  1.094999747660290E-002
  1.626566802751455E-003  6.626915305926431E-003  3.311579065974368E-003
  1.869746691159900E-003  4.474341346437211E-003
  -832.259769850509       1.817576769678015E-002  1.488597788756140E-002
  3.878359155330633E-003  3.880485167667795E-003  1.334560517569925E-003
  1.478624359812362E-003  4.475415747689030E-003
  -675.524858938132       1.107980872996409E-002  1.063045349047724E-002
  5.206850253341689E-003  6.751127155720940E-003  1.233588981474376E-003
  1.648429783436098E-003  4.510375790717597E-003
  -6146.36534305091       1.686364857936194E-002  1.673651364773001E-002
  2.275830549244641E-003  2.918614860602413E-003  2.287734617254383E-003
  1.865056427559435E-003  4.472034499333686E-003
   3281.94767200731       9.359652517071248E-003  8.822392063963062E-003
  1.160118284851019E-003  6.059854401266831E-003  5.083681970462218E-003
  1.589057529673630E-003  4.091238106978210E-003
  -4810.04693495838       3.115695692690649E-002  5.989960835156671E-003
  1.597374841222351E-003  3.841948526779154E-003  1.399997269739401E-003
  3.775837426782112E-003  4.269198148421882E-003
  -1113.79181165268       1.350962720575494E-002  1.007893885595015E-002
  6.125795195066554E-003  6.557067398807918E-003  1.235211711878132E-003
  1.442776972388673E-003  4.621807111694931E-003
  -7128.67752268049       6.611658867529599E-003  6.369245445490315E-003
  1.089800685092552E-003  6.316747180218329E-003  4.511696817538974E-003
  3.858405862718139E-003  4.141564873521670E-003
   4085.06370266069       1.851240663058187E-002  1.649985436285818E-002
  2.241197005371270E-003  3.147978951974607E-003  1.541780457952409E-003
  2.529847547131486E-003  4.509156293406659E-003
  -7568.87107124128       2.100745459442234E-002  1.361294040625258E-002
  2.488545202679955E-003  2.998040585781358E-003  1.435082149771162E-003
  2.400110729835678E-003  4.409297578953318E-003
  -1163.51105831646       1.057810943098800E-002  7.623276706771231E-003
  1.302446218182373E-003  7.438074809564566E-003  4.322688614261931E-003
  1.158318665786848E-003  3.969404410573450E-003
  -29.8180250605424       3.693415187497031E-002  3.247029987172968E-003
  1.314422572909038E-003  2.953586101893214E-003  2.188084684227377E-003
  1.659942226193538E-003  3.451644257611216E-003
  -956.264138595335       1.360646880109156E-002  1.337208133043108E-002
  2.004413169200513E-003  5.092372476292975E-003  2.026059301906117E-003
  1.716180570688106E-003  4.315301694394067E-003
  -4286.52415137456       3.592969805109239E-002  4.872864042981633E-003
  1.613872688624964E-003  2.921840126880945E-003  2.389405618828367E-003
  2.518581472512770E-003  4.130807066853088E-003
   1929.48361572769       1.074288780184779E-002  7.585861320477312E-003
  4.080882646562853E-003  4.734666428627257E-003  2.457073345981037E-003
  1.918729246122995E-003  4.416723459699320E-003
   1516.87290171974       9.914910879947222E-003  9.692046253229723E-003
  1.513058375247721E-003  9.520445413481935E-003  2.735497828996079E-003
  1.932750502284440E-003  4.406274700507013E-003
   1992.72235460998       2.726353966278257E-002  1.043243429361927E-002
  2.211573496709332E-003  3.687614541029911E-003  1.560441836211652E-003
  2.711841809738274E-003  4.627230372254211E-003
  -835.045486855635       1.260758585676606E-002  5.621181173293729E-003
  2.165875197512013E-003  5.128237930542589E-003  2.578429235632423E-003
  4.735503057220962E-003  4.611020733317637E-003
  -962.073184449389       3.234765322756986E-002  5.800392224984894E-003
  4.226418011016647E-003  4.509704933710188E-003  3.091925558735495E-003
  7.260750624676902E-004  4.474781951411128E-003
   1946.25071359547       1.116275158856144E-002  1.055420650924630E-002
  2.504491163839073E-003  4.385994086522264E-003  1.239273384183447E-003
  1.122630968853467E-003  3.487905868735154E-003
  -1340.28139324198       1.314603018402919E-002  1.307067852437307E-002
  2.660769389520947E-003  2.983816977133075E-003  1.237868409121913E-003
  9.136213544199752E-004  3.399268601002170E-003
  -3451.76950189989       1.031336326781467E-002  9.080837570791988E-003
  4.362368973155637E-003  6.986159002223958E-003  2.320451049951854E-003
  1.024019558284192E-003  4.350721572529589E-003
  -847.039593711332       8.253301316161454E-003  7.536241460926699E-003
  1.271573987686654E-003  6.972926195432631E-003  1.047891397325154E-003
  3.968397633436669E-003  3.631436416018506E-003
   1881.45455301621       1.977694513004613E-002  6.520356728772404E-003
  4.153081455464231E-003  6.267313829791978E-003  2.340826775398771E-003
  1.047484602412958E-003  4.493311874889614E-003
   112.699014171669       1.949109765303043E-002  4.012752630014985E-003
  3.475728042770050E-003  3.500791820062906E-003  2.364024733675928E-003
  6.102974489787918E-004  3.333860229260693E-003
  -3262.65826004697       1.148092347409261E-002  1.121695662391946E-002
  2.264292595574445E-003  4.212802439969501E-003  1.422588874193263E-003
  2.481842453666272E-003  4.038327346312302E-003
   2070.44110523300       2.965353071921636E-002  5.325880376052824E-003
  2.239007524823876E-003  5.251443590179442E-003  1.890737659444740E-003
  1.028227542684251E-003  3.916701105257466E-003
  -333.935854079866       2.696879420022755E-002  1.542130830156181E-002
  3.171052946398752E-003  3.287770725930444E-003  1.776216605567519E-003
  1.214918986690770E-003  4.590449019702171E-003
   146.127957953603       1.065604168461682E-002  1.042986161728603E-002
  3.097151671043764E-003  8.157600526570953E-003  1.353090210372864E-003
  1.965142129648987E-003  4.420994899862622E-003
  -81.7035284190285       1.779721479859622E-002  4.061629421304017E-003
  2.457281018843968E-003  3.895346188142462E-003  1.748649028166391E-003
  2.620520900470756E-003  3.832868480048216E-003
  -2315.08647901650       1.505703593638145E-002  5.398699493844799E-003
  2.739710807113462E-003  4.132639913597115E-003  1.039415903212573E-003
  4.102126554845500E-003  3.971548681354158E-003
  -104.854651924602       1.769975239129438E-002  4.237948700418945E-003
  2.702494694171378E-003  3.074501408630045E-003  8.612924793680197E-004
  2.514419362272201E-003  3.324363204134915E-003
  -1076.85005363466       3.312044831712629E-002  9.314325181008802E-003
  3.057440380717016E-003  3.307940901233114E-003  1.739513172676001E-003
  1.621522102781404E-003  4.543797721361043E-003
  -896.637285705708       2.445792807502797E-002  4.102119664477048E-003
  1.196567727066819E-003  3.012833998738289E-003  1.468696262208240E-003
  2.862492366881937E-003  3.391065153263793E-003
   1178.59780721065       3.095887607040181E-002  9.084440001400048E-003
  2.488843157439566E-003  2.944509347581964E-003  2.040729874169278E-003
  8.262438461475122E-004  3.891926191625143E-003
   1372.80859221929       8.008604534277413E-003  7.504469329844187E-003
  3.790363476037400E-003  3.884992421436148E-003  7.712924862419720E-004
  3.506654995154635E-003  3.657435436388327E-003
   2009.34493040963       6.509906002353419E-003  5.727434887055861E-003
  4.485603242363967E-003  5.585466720119369E-003  1.519350856099577E-003
  1.856781294081505E-003  3.716541658609236E-003
  -756.404745272201       7.508932819957113E-003  5.614200709192198E-003
  1.682015903041614E-003  5.370721629203296E-003  4.784752368541530E-003
  8.039972866523968E-004  3.370082173910406E-003
  -459.240318929590       1.359300704726667E-002  1.282167091569212E-002
  2.151380338735126E-003  4.573615024929455E-003  3.178380103106331E-003
  1.689095880831245E-003  4.578074448804447E-003
   51.0802981536024       9.303464895013177E-003  7.258223229435136E-003
  3.046768968861572E-003  3.888980073579255E-003  3.237579248661978E-003
  3.367690366788476E-003  4.537157005654218E-003
   495.299649404920       1.646962081908536E-002  1.472712196942574E-002
  3.901073564375205E-003  4.524524139434499E-003  1.206616641949414E-003
  1.760935447102756E-003  4.568902392080873E-003
  -1465.59435928901       1.097227405551381E-002  9.511092016487454E-003
  2.403792012263577E-003  8.907539967174310E-003  2.008570990608937E-003
  2.052662391582292E-003  4.578582753829594E-003
  -411.147094823086       1.097550707614281E-002  1.097355205379714E-002
  1.396463504885205E-003  4.041349105129265E-003  1.344944953247496E-003
  3.739640793208085E-003  3.881298369011446E-003
  -8824.13532530996       1.508738382119923E-002  6.688171069662332E-003
  1.228623563319790E-003  6.096867677834804E-003  1.777436924327848E-003
  4.814136189946920E-003  4.316448681567720E-003
  -1177.10626774049       2.842334844280602E-002  4.268731928519943E-003
  3.683003656577883E-003  4.093273323820951E-003  1.525818764933395E-003
  5.781256381541933E-004  3.424748622414691E-003
   2674.33734050261       1.002795447218274E-002  5.567068860234061E-003
  1.246059382656636E-003  5.536217934505879E-003  1.426239686457318E-003
  5.457321482252185E-003  3.797173895632850E-003
  -304.488955154040       8.809544180911937E-003  5.463886594930093E-003
  9.830700076289855E-004  5.280076514405921E-003  1.549584458297392E-003
  3.252293493564380E-003  3.286100134976882E-003
   2949.55688932427       3.605340084019820E-002  6.060994835530824E-003
  1.663931415870826E-003  3.154423583944682E-003  2.705979796969713E-003
  1.780068290766057E-003  4.204533330087060E-003
  -329.133210172849       3.678720379779183E-002  3.724068244880345E-003
  2.888943045326807E-003  3.673183962515518E-003  1.208776258525971E-003
  9.761815536373652E-004  3.459888456837728E-003
