# Supplementary material for: Four-Body Nonadditive Potential Energy Surface and the Fourth Virial Coefficient of Helium
Source: J Chem Eng Data. 2023 Nov 29;68(12):3257–64. doi: 10.1021/acs.jced.3c00578 (PMC10726306; doi:10.1021/acs.jced.3c00578)
Supplement: Supplementary file 4 — je3c00578_si_004.zip [file je3c00578_si_004.zip › data/e_07_2_tz.txt]

           8         491
  2.879336113976623E-002   282.822731371280       4.606252064343386E-003
  3.149437618993289E-003  1.494658068693753E-002  5.359661151004303E-003
  3.526501584807835E-003  6.267913900717772E-003  0.503251277272809     
   912.973253307424       2.774221578700331E-002  1.210352283627013E-002
  2.317937417434731E-003  1.605205736450795E-003  6.404258873529334E-004
  1.204878309175922E-002  4.613348206751875E-003  1.593426522953443E-002
  -691.985668271146       3.636754392277410E-002  8.722046945579013E-003
  4.046298630985075E-003  1.167461296159293E-003  7.294631961593805E-004
  8.567338892809065E-003  4.591067639432908E-003  1.395488020809122E-002
  -1337.51648431558       2.769256075773870E-002  7.078931025063849E-003
  1.980050853932398E-003  2.877825617082825E-003  9.198703263531484E-004
  6.616460936637886E-003  4.352485468119655E-003  1.090566577016482E-002
   59.8386097330260       9.482698655814078E-003  1.246835372671156E-002
  1.385912876247914E-003  5.695906534451643E-003  1.126930077212370E-003
  8.880773140472519E-003  4.589139566038495E-003  1.016398339396542E-002
   344.797950947816       1.384035652360657E-002  1.668056098565201E-002
  2.109077760783731E-003  2.505555848787734E-003  6.579858826251294E-004
  1.189677880603940E-002  4.606100703516327E-003  1.400433331999375E-002
   1795.16530247087       2.898006356149032E-002  1.754120682523198E-002
  2.860978092831835E-003  1.496506516709145E-003  5.807629532274750E-004
  7.283619843891213E-003  4.578076236704899E-003  1.547041715473861E-002
  -8905.08428772354       2.977252019467300E-002  9.639246903019157E-003
  2.504058988032115E-003  1.323370296810839E-003  7.434115993230593E-004
  8.074901617081586E-003  4.227580333927668E-003  1.323321334615392E-002
  -429.374020030438       3.692436796569080E-002  9.914410467972741E-003
  2.515526545650539E-003  1.283988330260716E-003  6.806455855126942E-004
  7.832471265453453E-003  4.297985686743663E-003  1.420669069664755E-002
   4825.94282626844       1.475337399666543E-002  1.271761835059041E-002
  5.126772519026234E-003  1.438253781071493E-003  7.666967553974332E-004
  7.296074463236063E-003  4.447489510828006E-003  1.110355715695109E-002
   600.109348051258       3.596759430828875E-002  1.193971432603786E-002
  3.344996229947519E-003  1.095670742922189E-003  6.121557757539657E-004
  6.332529216524075E-003  4.274677576477291E-003  1.395813870456319E-002
   315.349899677112       1.576462751752208E-002  1.217530634329572E-002
  2.284519715443926E-003  1.316795171384169E-003  1.012063206315603E-003
  3.276852639646292E-003  3.523899784667568E-003  8.567882610809662E-003
   2505.78206785155       1.446190214985554E-002  1.085118110662146E-002
  3.996787904932238E-003  1.517029238966250E-003  7.926147296777782E-004
  1.064942030296792E-002  4.475064148790862E-003  1.186705074540287E-002
  -1310.81222737253       3.161680792788780E-002  1.107369562847411E-002
  2.415339553079709E-003  1.724118984771188E-003  6.600862235897355E-004
  1.009294113460572E-002  4.619153627754267E-003  1.523150373031652E-002
   575.561675676685       1.283597601301199E-002  1.492433154753630E-002
  2.079168386729982E-003  1.686222053962383E-003  5.834215203472207E-004
  1.214575734718919E-002  4.101309491563665E-003  1.325102465035289E-002
   918.842748774013       2.030867646286371E-002  1.284138768566152E-002
  2.556343877313239E-003  1.570345901497758E-003  6.642324174947155E-004
  1.224404523709294E-002  4.518825059590036E-003  1.472559441815014E-002
   6171.36230939745       2.304012709814019E-002  1.073862812133855E-002
  3.091010463068414E-003  1.382868005540462E-003  8.595216787925305E-004
  1.026775850973865E-002  4.588540398661418E-003  1.364488164937963E-002
  -1406.37199899978       1.456338702987121E-002  3.236594987456783E-002
  2.749798502995877E-003  1.757316636990929E-003  5.378227849725113E-004
  6.311820561172566E-003  4.446816893644581E-003  1.438252477363485E-002
   439.436002800202       2.227627480619994E-002  1.165739003785594E-002
  2.047190292375108E-003  1.516144862967614E-003  5.852434187605316E-004
  1.130755177918007E-002  4.179984343228052E-003  1.431981783140226E-002
   579.483775309279       3.587608003222832E-002  1.819893013094527E-002
  3.853506155333929E-003  1.364772408072333E-003  5.848647758327312E-004
  4.860675904254133E-003  4.622957248196785E-003  1.469543689361860E-002
   916.147050485523       3.399600935199466E-002  8.921329452477023E-003
  2.319785532368686E-003  2.050536013509462E-003  7.966275400264607E-004
  7.956243532867741E-003  4.572875277677589E-003  1.341287452509194E-002
  -9486.02016060274       2.703850500672738E-002  1.016195326167656E-002
  2.487414272435581E-003  1.440585809195254E-003  5.823409827047936E-004
  8.676511701230270E-003  4.131695169451855E-003  1.335882749370845E-002
   2322.56046983710       3.162528935983677E-002  7.060195955449584E-003
  2.858412159382587E-003  1.253442572312047E-003  6.126269129112675E-004
  6.697747466453686E-003  3.855087435196367E-003  1.143562776816820E-002
  -10045.4819776750       2.370325654105952E-002  1.210414755707951E-002
  2.423298762792454E-003  1.646019428263329E-003  6.690875152514724E-004
  1.099143222863340E-002  4.510107491711564E-003  1.466444071881155E-002
  -40.7597674244721       2.890625352286131E-002  2.532891123336023E-002
  3.490667859475165E-003  1.543069411926170E-003  6.409201210082146E-004
  3.572829221576103E-003  4.563377678953971E-003  1.377865615083275E-002
  -417.042496935376       1.356792522904812E-002  1.588440659471145E-002
  2.486515077946822E-003  1.968134517053022E-003  8.720275607813526E-004
  1.064352327794601E-002  4.625134034225480E-003  1.318833439703697E-002
   2628.84608146225       2.847202929296493E-002  1.061124166534299E-002
  2.143744125114879E-003  1.423341861333957E-003  5.943134344907344E-004
  9.918372052029792E-003  4.192957463616538E-003  1.441700362029413E-002
  -5468.96532835166       2.358919319963432E-002  1.498482972837693E-002
  2.697414781782645E-003  1.638018577747375E-003  8.200655313437343E-004
  7.681637366347736E-003  4.629019062428056E-003  1.395102874889059E-002
   2485.66472955147       2.398877255260177E-002  1.306269934389027E-002
  2.338872459803260E-003  1.548340996139560E-003  6.241142200474249E-004
  1.070688230756505E-002  4.432412826049668E-003  1.497044335153014E-002
   10352.3785373776       2.781749714374265E-002  1.040066028314162E-002
  3.135712702776839E-003  1.544601628940676E-003  7.343521975121924E-004
  8.317186789314082E-003  4.522744927141261E-003  1.340042192693718E-002
  -2051.13215839242       1.026183691110532E-002  2.776057667188583E-002
  2.341990388637563E-003  2.158501248151377E-003  5.665939585219650E-004
  6.781942448382923E-003  4.205679503816970E-003  1.245477531541493E-002
  -522.152283560638       2.120218978139992E-002  3.215194267216021E-002
  3.376224553992187E-003  1.360134883165433E-003  5.108342058920594E-004
  4.891514123135066E-003  4.455407383765571E-003  1.493976442354044E-002
  -2411.97458990909       2.152711317537901E-002  1.040834897481347E-002
  1.878962621593203E-003  1.370122674902852E-003  5.105808009668799E-004
  9.466316261551812E-003  3.751587849360094E-003  1.284841481838080E-002
   262.495898033023       8.176051986688681E-003  2.709661753634669E-002
  1.945303611888830E-003  1.671552576456005E-003  4.427121947903012E-004
  7.384993348517065E-003  3.647592316966449E-003  1.178337261948334E-002
  -5189.52260346139       9.082421605080795E-003  3.264849488947658E-002
  2.341974605883689E-003  2.093346837285725E-003  5.810194472314551E-004
  9.032102394974009E-003  4.436882756428728E-003  1.388730237661199E-002
  -8166.94064828085       1.884860894627399E-002  1.067579410410759E-002
  2.772938258603968E-003  1.587530598398495E-003  1.110036247160268E-003
  9.470627574981644E-003  4.586798053419527E-003  1.239803193592261E-002
  -1144.67080202785       3.570059822349073E-002  1.193224382899018E-002
  3.798869300727652E-003  1.457215367894755E-003  6.245946995774055E-004
  4.285176664039433E-003  4.298897816521596E-003  1.222143253427396E-002
   215.230093527955       2.529333597247957E-002  8.731335876337655E-003
  2.029237334939881E-003  2.696632848960415E-003  8.478206536771330E-004
  8.464229012923244E-003  4.532684369744633E-003  1.231850689809010E-002
  -3536.16546235706       1.090638109304203E-002  2.206580471381031E-002
  2.639996013416783E-003  2.653990871054438E-003  6.597600473582148E-004
  8.262787570527641E-003  4.576877505094118E-003  1.257502939385252E-002
  -255.222447397421       1.119751869131644E-002  3.401831799746783E-002
  4.599599724102786E-003  1.402182253961677E-003  7.071078274846426E-004
  4.632970126434428E-003  4.476624980285279E-003  1.208457489123842E-002
  -1738.91896146471       2.880020376550769E-002  1.827745937803562E-002
  2.996285680800534E-003  1.158901117919649E-003  5.359310259553106E-004
  4.813278411884974E-003  4.094948823517118E-003  1.363277049867105E-002
   286.221423802424       1.207979409436101E-002  2.503970329544028E-002
  2.375837114241292E-003  2.107835292126906E-003  5.828099033359692E-004
  1.110603382311823E-002  4.626344753891919E-003  1.497669207303134E-002
  -187.732918985693       3.605223048476450E-002  7.833497130781202E-003
  3.675876970264129E-003  1.603380821713836E-003  7.738356068991158E-004
  7.057571997353807E-003  4.568408360789880E-003  1.258484047874952E-002
  -2613.90765495228       1.004235874413954E-002  1.224313835803397E-002
  1.623633359448977E-003  2.755828787618520E-003  1.217172234506440E-003
  9.394766255648434E-003  4.296529360624781E-003  1.049231908144540E-002
   160.728047926595       1.632391067659940E-002  9.500682228671441E-003
  1.662256252248872E-003  1.646516854969643E-003  7.082620422193117E-004
  8.447418287058903E-003  3.693687821346996E-003  1.094210808851598E-002
  -3811.97252349840       1.072346352281041E-002  1.705198396400955E-002
  2.468053207191553E-003  2.401058857654909E-003  8.455857984434902E-004
  8.913762844793760E-003  4.487602132483155E-003  1.176856986441373E-002
   1288.28099490327       1.389154002308846E-002  1.487222913650497E-002
  2.198649878062868E-003  1.950613773506017E-003  7.038340215261842E-004
  1.335560047894107E-002  4.502267034925239E-003  1.402587488404853E-002
  -296.217300613367       3.646184640652441E-002  6.544264289875723E-003
  4.046200039140606E-003  1.139045530385046E-003  1.083707779789860E-003
  4.121014263225671E-003  4.122880100348666E-003  9.944154616677423E-003
  -1797.22779404535       3.125420270374522E-002  1.438766217544311E-002
  4.205175014104673E-003  1.150026548431993E-003  6.693766742219757E-004
  5.895076855814830E-003  4.524720674481186E-003  1.383978603712802E-002
  -335.418585297657       9.552886558000130E-003  1.156128174882373E-002
  4.372927958689452E-003  1.336481752692054E-003  1.376980595091300E-003
  8.848286040078571E-003  4.459407458955305E-003  9.923539127622250E-003
  -575.335614459196       3.703501607352042E-002  8.666378818515291E-003
  2.207540940285186E-003  1.696984668415650E-003  1.097582634033562E-003
  4.018585206827631E-003  4.175974934847625E-003  1.088531820605207E-002
  -1197.03615749222       3.580575389810194E-002  1.139499129029576E-002
  3.010200154473939E-003  1.405328430962228E-003  9.885044293381851E-004
  5.437774985394118E-003  4.583951138368150E-003  1.304255522064907E-002
  -305.930348611375       7.484886388927691E-003  3.589796811498779E-002
  1.867097441643218E-003  3.430344858029877E-003  7.639609962302996E-004
  6.690861239156129E-003  4.543447450427870E-003  1.215940622637937E-002
  -3408.03298050412       1.899025117846091E-002  1.195550802173194E-002
  2.668806599070006E-003  1.472296185821591E-003  6.480707013651590E-004
  1.135789303759689E-002  4.327348438701780E-003  1.371299042887152E-002
   712.159741576312       8.489395125962900E-003  8.385826189503584E-003
  7.030994675133882E-003  1.952469416521581E-003  9.520476699934553E-004
  7.183864795660498E-003  4.340170022349164E-003  7.996996724296625E-003
   454.418118585878       3.604420497295416E-002  6.577178868706328E-003
  3.754433377128940E-003  1.188182185396862E-003  1.305550302130911E-003
  6.441719729035428E-003  4.551798162855392E-003  1.151575216310829E-002
   901.311387141604       1.553174208996799E-002  1.017535307591376E-002
  1.915082544809213E-003  3.900030372020828E-003  9.289196946971927E-004
  8.377446338702497E-003  4.576349260251600E-003  1.098062611456440E-002
  -163.992634008638       6.030701399662456E-003  2.801475092614936E-002
  2.138390226181496E-003  5.438922166712891E-003  7.610187465082550E-004
  6.027216872516311E-003  4.561886000614901E-003  1.006059817165107E-002
   2960.85313771613       8.917193377879188E-003  2.368909188590312E-002
  1.800988424876122E-003  2.936142383938893E-003  8.368127226346142E-004
  8.615763638984005E-003  4.477110158980585E-003  1.220928199116440E-002
  -821.965318508047       1.442963439439663E-002  3.440827178413559E-002
  3.802444090601383E-003  1.447687853032493E-003  7.435250042881325E-004
  4.355924542687736E-003  4.548190501109056E-003  1.293201436746807E-002
   225.574768551339       3.059462652867191E-002  1.234889433785837E-002
  2.830772764896891E-003  1.193855232077888E-003  5.627431404110920E-004
  7.360892204192811E-003  4.174089552381180E-003  1.406267358183521E-002
  -712.591576015417       6.850548855721576E-003  3.222782869862739E-002
  3.017666520956117E-003  1.754492538342620E-003  9.536691384564867E-004
  6.698807564736938E-003  4.421087081774982E-003  1.139334649901586E-002
   9203.46462080178       2.806372715300316E-002  1.106811347564078E-002
  2.144491589129370E-003  1.810424185029665E-003  7.443222223131309E-004
  8.426493654313891E-003  4.430525640721264E-003  1.378125018015943E-002
  -3873.74048564222       1.244761359534305E-002  2.727031147630304E-002
  2.779844626627772E-003  1.930939228539276E-003  1.437450012508078E-003
  3.619963312890264E-003  4.600556558154803E-003  1.071092032137947E-002
  -73.8472725938119       1.892132207445209E-002  6.172238608250040E-003
  1.690598440885806E-003  4.635877218153294E-003  1.686675308430153E-003
  5.836127630357741E-003  4.561634386110885E-003  8.800479223726943E-003
   1953.81978230716       1.732380846059310E-002  2.586190841797145E-002
  2.857861415143571E-003  1.267886442781415E-003  4.481591566914538E-004
  4.315455869202371E-003  3.826608835759932E-003  1.245786272060795E-002
  -540.209607030029       2.035432109702501E-002  1.790802245595893E-002
  2.980842163673302E-003  9.259891182010351E-004  4.103768280064853E-004
  3.567449748460479E-003  3.373118783313527E-003  1.091492372969097E-002
   1473.86604202033       3.329504240829687E-002  1.617487450296878E-002
  3.305629414048312E-003  1.231563433316545E-003  5.937846535581406E-004
  5.628468154811654E-003  4.407156141057689E-003  1.447227818152817E-002
  -6327.32439440829       1.475087698791732E-002  1.187312057523963E-002
  1.992296977868276E-003  1.844587805461205E-003  7.114462839797433E-004
  1.159764107417815E-002  4.176937574892911E-003  1.266438567488743E-002
  -112.466042547999       4.929268145535485E-003  3.511971160007210E-002
  2.219560068307525E-003  2.105208147864431E-003  4.246446706188325E-004
  4.797766009353431E-003  3.436845520153112E-003  9.399919823895837E-003
   277.578041853553       2.414376531669451E-002  7.324873112856695E-003
  6.108700332795550E-003  9.474027431228961E-004  8.588471056476607E-004
  7.161596505453550E-003  4.297036524040516E-003  1.081944504052154E-002
  -163.502065579061       1.641386114868216E-002  1.424575408719942E-002
  2.046086541414254E-003  2.146688119595726E-003  6.480620266956941E-004
  1.326447240634979E-002  4.546207815074647E-003  1.458350986274661E-002
  -1726.12656459024       3.367137150984974E-002  9.515499814865113E-003
  2.659693556528565E-003  2.287144501773241E-003  9.315488634855113E-004
  5.022241801362047E-003  4.570743103287718E-003  1.171826576480595E-002
  -1234.93198981624       1.224004882107125E-002  3.345763953803865E-002
  3.749117453244762E-003  2.374892827469042E-003  6.947848861987244E-004
  3.810396935142154E-003  4.614365751474525E-003  1.159888446168365E-002
   1938.41659994332       1.304809255471953E-002  1.120267268869582E-002
  1.856529668100755E-003  1.839367652846365E-003  5.977582837389979E-004
  1.110009408902954E-002  3.860840819901503E-003  1.175073715721579E-002
  -2303.19106191473       3.623843569081810E-002  1.354622771556541E-002
  2.693935682408383E-003  1.314140070082835E-003  5.794005440876678E-004
  7.143566340336627E-003  4.393579062388974E-003  1.519267679199142E-002
  -3585.65166963504       2.129393088897910E-002  1.000640935769666E-002
  1.836831317533804E-003  2.944067107212700E-003  1.127616540520479E-003
  7.293785340862464E-003  4.600209215340031E-003  1.158321260918637E-002
   2535.14545929937       2.183982517687376E-002  8.665930573960031E-003
  3.375399355367425E-003  1.813836124101555E-003  8.883372334994440E-004
  8.184729681833210E-003  4.510883695942922E-003  1.157060944155199E-002
   106.236668894037       2.588917519109702E-002  9.917880853323459E-003
  4.228677190153273E-003  1.262898489345393E-003  1.005554192338760E-003
  7.054711050093397E-003  4.620253431157632E-003  1.219004878895734E-002
   2609.36547413760       1.027387041403315E-002  2.586533352176705E-002
  2.189036214521544E-003  2.510383055349682E-003  1.031071758086394E-003
  5.548030573789801E-003  4.504488413056396E-003  1.138143451729453E-002
   1020.77111439944       6.987384789515439E-003  1.730897672081920E-002
  5.235741087592574E-003  1.577752646298347E-003  1.467314602074630E-003
  6.007032711214446E-003  4.544272800823571E-003  8.989772132476434E-003
   3495.60299432777       7.194547902944415E-003  9.505906227982407E-003
  2.381458335474478E-003  2.132562841701640E-003  4.172068327480231E-003
  5.552103149487610E-003  4.476361306419267E-003  7.241327454395073E-003
   6554.90269969336       3.495931161673382E-002  1.073800777461709E-002
  2.696077525234922E-003  1.311546663181512E-003  7.186867258809303E-004
  8.068075813774481E-003  4.443433830429881E-003  1.446834487614808E-002
   216.460422693981       3.671613654072159E-002  8.724885140702724E-003
  4.891907212091787E-003  1.089401762370435E-003  7.288893707654863E-004
  6.903230991913656E-003  4.525495808332194E-003  1.302835848883566E-002
   6508.60513571771       1.771496911843526E-002  1.379002483955603E-002
  2.648623787026077E-003  1.546391762461730E-003  5.591909892276418E-004
  7.614320378557786E-003  4.026299652266469E-003  1.229831270190957E-002
   2553.92639438399       3.638055230944393E-002  1.208660129089217E-002
  2.693673525116764E-003  1.439179524143295E-003  6.023650088244800E-004
  5.028347561932539E-003  4.157380164597903E-003  1.302765525659072E-002
  -468.520360709609       1.163855002171951E-002  1.277816334379912E-002
  1.608133527037480E-003  1.504441542036340E-003  4.563387117591217E-004
  1.055473613767282E-002  3.465771330612676E-003  1.162175095288099E-002
   1663.59206015630       2.292628665897004E-002  8.170295915865025E-003
  3.038702343233793E-003  1.468276817826595E-003  1.621686457057596E-003
  6.137477299489499E-003  4.501294204317289E-003  1.047579845705667E-002
  -851.732103455415       1.360823996512787E-002  2.757680988312472E-002
  3.247628341482067E-003  1.845330197927303E-003  5.891696322808548E-004
  7.083243142049458E-003  4.592788888939985E-003  1.385243256355722E-002
  -160.244321023398       6.976187019295490E-003  8.595478055212167E-003
  3.237415939933383E-003  1.112630813697908E-003  9.126026278490100E-004
  6.396093435149449E-003  3.286793162445280E-003  7.265535849393100E-003
  -6020.42007793563       2.799738045785409E-002  1.289264933197590E-002
  2.549888180742425E-003  1.725374964354325E-003  6.390469680009522E-004
  8.213854242121345E-003  4.502882985755358E-003  1.436598869788323E-002
  -871.409229607338       8.104763792995769E-003  5.735541292450922E-003
  3.112589885073966E-003  3.877042523083597E-003  1.939256059673471E-003
  4.576756104355207E-003  4.132266866228643E-003  5.969768830888154E-003
   3782.64945425733       1.460794442105184E-002  7.666753305359441E-003
  1.963879466369679E-003  2.532430936014467E-003  2.461024660389923E-003
  6.512428204201917E-003  4.554618352212092E-003  9.001492316966187E-003
   3600.42026696000       2.288340316426130E-002  9.905818874470559E-003
  2.139058233819109E-003  2.032342053799838E-003  1.220416222930130E-003
  6.999989385084622E-003  4.510305507822615E-003  1.166369421886877E-002
  -1333.22215837745       7.938049697846570E-003  1.617672221881372E-002
  1.776645480611293E-003  4.066617372363506E-003  7.023705680774285E-004
  7.678392458755047E-003  4.135669641558491E-003  9.953096525057437E-003
   1198.45133053172       1.953062667192892E-002  5.379334393955122E-003
  2.977187623519724E-003  1.373028166356677E-003  2.553465846511903E-003
  4.669875902758077E-003  4.151715902276278E-003  7.887088005606994E-003
   5846.40773380216       1.424715796547036E-002  1.228682156541246E-002
  1.933412906856454E-003  2.343273218436417E-003  8.766193030684213E-004
  1.138059521037246E-002  4.463907875561992E-003  1.258280855973230E-002
   136.109845428523       7.008449770018740E-003  2.606568290710987E-002
  5.220524194455488E-003  1.490988388499564E-003  8.696858589242225E-004
  5.977157975292427E-003  4.413564031017900E-003  1.029742416661278E-002
  -397.625245361902       9.301923651889563E-003  6.064927343887166E-003
  2.860628765174302E-003  1.149732133223141E-003  2.168915501476181E-003
  3.075133314174515E-003  3.276628372132269E-003  5.577258496426032E-003
   515.927391474116       5.684493118067882E-003  2.246310801459655E-002
  4.619813921072065E-003  2.256243847823148E-003  7.420752909370532E-004
  5.031015606071097E-003  4.130912133045591E-003  8.628575131653684E-003
   9837.52418241135       1.961911688888013E-002  1.291139923242314E-002
  2.169625369296969E-003  2.098984450364489E-003  7.572573665740102E-004
  1.040053939671591E-002  4.567981655036036E-003  1.381135249134673E-002
   129.178566110932       1.274850675253840E-002  3.273323996008522E-002
  2.797415416788086E-003  1.810970317665911E-003  5.597405911231966E-004
  3.496457772207479E-003  4.006716517406921E-003  1.134206678036260E-002
  -673.649133705852       1.370528666069259E-002  1.408532714503708E-002
  1.755988421288876E-003  2.112180023802416E-003  5.956779828931089E-004
  1.270117415693500E-002  4.190770164511561E-003  1.348444194067324E-002
  -1804.44289471004       1.679964358400531E-002  6.055995726859846E-003
  3.908559374073868E-003  3.636689242399756E-003  1.086700261355014E-003
  5.056900664992463E-003  4.467183453200799E-003  8.012905425585828E-003
   1599.50975204992       1.299077459961804E-002  2.230485346601565E-002
  2.180498224150409E-003  2.626548157714690E-003  8.129280016776318E-004
  6.999074083981005E-003  4.597390211657965E-003  1.265780315229447E-002
   1236.36889052833       3.646365129364193E-002  5.011855594042726E-003
  2.033273439407013E-003  1.248189601416141E-003  6.064884367950872E-004
  4.648852401808779E-003  3.306870762902587E-003  9.471123228302698E-003
   560.143667474721       8.323873554597048E-003  7.824149419401200E-003
  1.202905117076557E-003  2.905447739120612E-003  1.241524804354583E-003
  7.547381397167026E-003  3.587785398417217E-003  7.891985930898461E-003
   38.0940515909759       5.968702742749580E-003  6.829121586280858E-003
  9.716257079805051E-004  4.104824477643908E-003  1.504832038039759E-003
  5.871394592655592E-003  3.359009872045618E-003  6.208623932546375E-003
   6054.12717706199       1.091157707796578E-002  2.397128623190199E-002
  2.976257872787534E-003  2.081026173817381E-003  6.531856813643032E-004
  9.129950060293900E-003  4.615003166596742E-003  1.336644004887890E-002
   367.578419622121       8.181038842941468E-003  9.197415206554076E-003
  1.530141748071964E-003  3.758673864137022E-003  3.054733325093250E-003
  6.875896363325227E-003  4.568327144617660E-003  8.027885873712969E-003
  -254.582809599850       8.640227288499669E-003  6.488357904410937E-003
  1.807757128741098E-003  3.441060980547845E-003  4.605032471176429E-003
  5.616283006502175E-003  4.562424418353556E-003  6.803039350071871E-003
  -300.453557192178       5.912657186751574E-003  1.382618743082504E-002
  4.677369471688094E-003  1.329073505697066E-003  3.949093801104430E-003
  4.701076055003050E-003  4.596794517022587E-003  7.270441856265067E-003
  -3273.15006893988       9.965302216944440E-003  1.985273172818866E-002
  2.502559090973426E-003  1.579462189528327E-003  6.805599886847262E-004
  8.141703337597781E-003  4.037671678020651E-003  1.172218777408858E-002
  -787.419131103000       2.054165121099927E-002  1.191331632564999E-002
  1.937193150604289E-003  1.964514110729202E-003  6.903324343745207E-004
  7.972555349534151E-003  4.152331205927421E-003  1.249554460355853E-002
   46.8828725700503       3.053724712122083E-002  3.796204634416100E-003
  2.654228999012047E-003  2.472625856829919E-003  1.683002568255708E-003
  3.147442877671330E-003  3.989206228211674E-003  7.145716553141680E-003
  -3158.39253432892       1.056697133788696E-002  1.142868184054690E-002
  3.288780940484444E-003  1.544802477521709E-003  9.014491833178448E-004
  1.011869493282383E-002  4.213600802782108E-003  1.069113281832486E-002
   289.159835882805       3.147629843178227E-002  1.086603432702528E-002
  2.347891598169481E-003  1.274321897394050E-003  6.558462949351426E-004
  5.582255638439193E-003  3.940977458833944E-003  1.240570594184097E-002
  -202.836815903054       3.324877062565059E-003  3.324877062565059E-003
  3.324877062565059E-003  3.324877062565059E-003  3.324877062565059E-003
  3.324877062565059E-003  3.324877062565061E-003  3.324877062565059E-003
   16.8273416805779       3.310203309145802E-002  4.743502542956190E-003
  3.362835841926509E-003  1.727389995541405E-003  2.828973474353021E-003
  3.802560575327270E-003  4.626925232721860E-003  8.420605391133457E-003
   982.285329026919       7.941865717058348E-003  8.289044693758737E-003
  3.444267185590874E-003  1.534025573651287E-003  2.872012791617926E-003
  7.822804867242844E-003  4.454690683172996E-003  8.015485621881020E-003
   1188.97162821985       9.493567676836642E-003  1.188196026997642E-002
  1.492743322167131E-003  3.816356913270811E-003  1.580016514387251E-003
  9.298233519552022E-003  4.597294131505822E-003  1.016028753334256E-002
  -1014.48066688450       1.496007387263485E-002  8.435169347807985E-003
  1.703472347263524E-003  5.101375767377975E-003  1.065006169145334E-003
  7.329024495350298E-003  4.522806843286749E-003  9.742967169391048E-003
  -8508.70299360121       2.341055573221449E-002  7.684178703758118E-003
  3.374506637414394E-003  2.221660283703377E-003  9.995165541846539E-004
  6.553595673810268E-003  4.546680728966743E-003  1.056402956202748E-002
   176.228517105601       8.935605368423616E-003  8.644797849297328E-003
  1.230057351973148E-003  5.403187241713424E-003  2.009214817548585E-003
  7.899944858657162E-003  4.485912232341739E-003  8.482052589961108E-003
  -569.556611792986       7.962294899292469E-003  6.324186893218025E-003
  1.354172874112656E-003  5.767212693713289E-003  8.725200321661352E-004
  6.177283401325599E-003  3.584065965098119E-003  6.775585452161751E-003
  -413.716537305614       2.738435682271514E-002  1.620322406776964E-002
  3.090674742089383E-003  1.413711767978417E-003  6.237118914483552E-004
  8.138193643310667E-003  4.629190292877438E-003  1.534183593394329E-002
   3224.12327292397       2.463070594213474E-002  1.363214527186124E-002
  2.553556979177020E-003  1.246849114103607E-003  5.200676248994467E-004
  7.059311322819482E-003  3.971645208279490E-003  1.333320224233306E-002
   749.590733831660       2.623512169250711E-002  6.415911974045878E-003
  2.629202181498511E-003  9.240686933552312E-004  7.670762797181689E-004
  6.382075044523258E-003  3.550136323803322E-003  1.024159966116057E-002
   3238.38684380962       1.402463913708822E-002  1.590978004797193E-002
  2.141281236870081E-003  2.039574677579631E-003  5.943426936554063E-004
  1.254266189434797E-002  4.400810210507465E-003  1.409229942110820E-002
  -414.015940257335       3.640137831702005E-002  3.507677463808512E-003
  1.486700303425745E-003  2.156307529835098E-003  1.465946236218524E-003
  2.943125465895199E-003  3.476693494433963E-003  7.216313948658314E-003
  -367.891867610418       1.324511493188581E-002  5.522102844438583E-003
  1.700800041408548E-003  3.255431503757216E-003  3.700674158494082E-003
  4.137989764615563E-003  4.286294926741522E-003  6.714028977748311E-003
  -5469.70624266628       1.690308837913576E-002  1.284330117751410E-002
  1.923092977731337E-003  2.542175398289595E-003  7.584753883431776E-004
  1.075053946054084E-002  4.531097202458358E-003  1.326450340639285E-002
   4382.65598665050       1.117150478729057E-002  1.412069669416467E-002
  3.012672900927206E-003  1.634869161822684E-003  7.244896164292200E-004
  1.064880473270843E-002  4.262090188338776E-003  1.188747330558158E-002
  -38.3524480319345       5.054980164401586E-003  3.621262162786284E-002
  1.704676017291138E-003  2.658009437151815E-003  1.994329865962608E-003
  3.363976657285666E-003  4.209572172524097E-003  8.507673189667601E-003
   278.835025487279       3.486579183173773E-002  1.137567478140595E-002
  2.586586832490667E-003  2.036223137487487E-003  1.311478612262125E-003
  3.320107254465267E-003  4.568851853452799E-003  1.096081728007274E-002
  -107.209638812798       3.358554986511980E-003  3.526778240261166E-002
  2.103909323437396E-003  1.584582213885575E-003  2.781306233596826E-003
  3.083063962122779E-003  3.875109322581342E-003  7.147777912293670E-003
  -864.267978734536       3.200471425887452E-002  7.419163017060553E-003
  2.600069237805030E-003  1.757879441715240E-003  2.170341017764960E-003
  3.353247627854421E-003  4.462614909347346E-003  9.268543615323095E-003
  -112.871290073190       3.162591189157926E-003  1.326102137795481E-002
  2.849034743109104E-003  2.287446634803929E-003  1.703451875633395E-003
  3.018078338332721E-003  3.346736505064218E-003  5.020922447617186E-003
  6.776689337558582E-002  2.974698357545860E-002  4.392593815023805E-003
  3.079341894911132E-003  3.190499788807487E-003  1.166164775963163E-003
  3.448379132808899E-003  4.157279812075703E-003  7.666426845756039E-003
  -753.365714247664       8.287610825721407E-003  1.346680313767261E-002
  1.698427855376514E-003  3.351890815633050E-003  1.507346829626402E-003
  8.039522621175969E-003  4.443710048750325E-003  9.645129003288280E-003
  -33.6761702539970       6.481822034740665E-003  8.797670930234244E-003
  4.528150582009710E-003  5.079693796843925E-003  1.166305981266184E-003
  5.522103339788541E-003  4.512910360452174E-003  6.803354722013193E-003
  -653.787189913918       3.202291598061276E-002  6.700719825697250E-003
  1.878076365558545E-003  1.827590703770188E-003  7.294457740115514E-004
  2.946813695824439E-003  3.413920230496750E-003  8.583116453497186E-003
  -218.256245250728       8.778337120954570E-003  8.284086802871394E-003
  7.177368837599936E-003  1.217695111385548E-003  1.592762807854887E-003
  7.654524887833445E-003  4.448412080659251E-003  8.226056950865300E-003
   474.064482138488       6.504256168595599E-003  6.356789532816727E-003
  2.370213836299526E-003  1.881896970286075E-003  5.413993076268640E-003
  5.555309859622280E-003  4.207338660308014E-003  6.124179610796141E-003
  -72.6666373233253       1.000251661622947E-002  9.884932324518106E-003
  1.412825880677742E-003  6.233283746369420E-003  1.096572936153188E-003
  9.437247009383028E-003  4.561719332126225E-003  9.771834464864768E-003
  -581.026845029386       8.940018998445917E-003  1.516124018649711E-002
  1.574600255236604E-003  4.891772398973828E-003  1.079566079256931E-003
  6.551547908580212E-003  4.412829490102355E-003  9.611821499383879E-003
  -1398.39561853642       7.065734524826874E-003  3.626645970295089E-002
  1.916757155360504E-003  2.776419304929040E-003  9.419957111976848E-004
  6.379217227340434E-003  4.490091148706687E-003  1.177994573352222E-002
   4284.49193366591       1.243578354086249E-002  1.283886357089885E-002
  3.586742022773223E-003  1.541487247907856E-003  1.011922242981082E-003
  1.030331350500344E-002  4.577840377116950E-003  1.180480681277718E-002
   1001.21927734241       7.724608222533430E-003  7.352654674965916E-003
  5.492822461393144E-003  1.136945734071442E-003  2.823661425347915E-003
  6.670733878298685E-003  4.339839760066118E-003  7.235992069969993E-003
   659.243222474740       1.231899778876055E-002  1.029553747910139E-002
  1.413181902309473E-003  1.890924750466129E-003  5.878933473230715E-004
  6.380211038073242E-003  3.291332190813299E-003  9.318653177646543E-003
  -4.30282811114155       7.196698147405174E-003  6.844283128876436E-003
  9.902974850356341E-004  6.492344948220679E-003  2.570215266197392E-003
  6.666096637635940E-003  4.191906657186707E-003  6.898864575051904E-003
   155.324958424191       5.161032679161811E-003  6.478985034996413E-003
  2.173924409056276E-003  1.684028090778778E-003  3.670461515250570E-003
  5.097546920868821E-003  3.630668053571145E-003  5.544575129700207E-003
   398.459740916075       2.053299139629158E-002  5.917431169407837E-003
  4.776529605377043E-003  7.741198552999613E-004  9.150376980640164E-004
  4.823946274363097E-003  3.544524057019676E-003  8.368789306513694E-003
   74.1167450856320       2.414044552423416E-002  3.337691404244086E-003
  2.399977115820384E-003  2.660423151133080E-003  9.725199948264392E-004
  3.169317375503294E-003  3.414828718655347E-003  6.344329506956571E-003
   1634.64846431416       4.169398939898031E-003  3.225490789329911E-002
  2.335810653720061E-003  3.239052770498676E-003  4.582496838481947E-004
  3.262334549850456E-003  3.391245764020157E-003  7.598582523218805E-003
  -226.710781574526       1.881102852252628E-002  4.557145475961993E-003
  1.867384704938318E-003  1.677260641703149E-003  2.840456881710253E-003
  3.086734165810965E-003  3.647297617833853E-003  6.419997927184819E-003
  -384.375935525140       5.261485089751060E-003  1.003677872197821E-002
  1.066744598928057E-003  3.303091794793327E-003  2.574165523530069E-003
  3.338814570481128E-003  3.419679669658914E-003  5.607444681253428E-003
  -634.456048707801       1.466234264193430E-002  7.491194774625811E-003
  2.517129583802326E-003  1.722106179580259E-003  5.701984890180563E-004
  4.661817111391109E-003  3.288896507876231E-003  8.000243917990542E-003
  -1889.97725693649       2.076131627570072E-002  1.128696554530900E-002
  4.556571649824317E-003  1.327035559183499E-003  1.344523937201471E-003
  5.046676174356382E-003  4.611276218413587E-003  1.057497073397809E-002
   1263.76856250946       3.698618389482072E-002  5.444074301820093E-003
  2.273022185549954E-003  1.731599391284616E-003  1.978826513074994E-003
  4.452528030285925E-003  4.371912973739477E-003  9.642509533256054E-003
  -854.628633647460       1.181499600660805E-002  1.103603034033493E-002
  4.806590861998047E-003  1.421344703637014E-003  9.021973461334573E-004
  1.007229268705795E-002  4.480936813759520E-003  1.095111317963723E-002
  -1128.94415465684       7.166661065632995E-003  5.546825805789930E-003
  4.893957224615744E-003  8.830724533475533E-004  2.454744914968748E-003
  5.278765715672390E-003  3.613483777954196E-003  5.942437100653246E-003
  -857.565489390013       7.205788880966066E-003  7.434884696573516E-003
  5.021793537727801E-003  2.366430097006680E-003  2.103070483918465E-003
  6.369115266343921E-003  4.520018444468706E-003  6.987872303058775E-003
   568.889426335172       1.920163313399606E-002  3.429594769729026E-003
  3.175052735225005E-003  9.338462537217283E-004  2.156973380323741E-003
  3.342960821273991E-003  3.347833843345968E-003  6.038152641815558E-003
   4850.08231242962       3.155035673072450E-002  7.243020937794270E-003
  2.215610921265937E-003  9.575588156806275E-004  5.501998517245954E-004
  6.964213160526578E-003  3.506139965831187E-003  1.167522763135302E-002
   784.241332615639       9.845901591144108E-003  3.490501574244695E-002
  2.877631229593085E-003  1.064106330108199E-003  4.019677916207214E-004
  3.182762157465683E-003  3.322970526084361E-003  1.030344613221607E-002
  -191.942072988685       2.851024302737170E-002  7.019204064865973E-003
  6.475253641267599E-003  9.588657919462492E-004  1.006066307386325E-003
  6.510065722309782E-003  4.484897920556891E-003  1.092172876744795E-002
  -827.734152617969       1.042848543873180E-002  8.176484119311878E-003
  3.789128963315981E-003  2.263951052102509E-003  1.094856954045624E-003
  7.656116365129579E-003  4.278189595579313E-003  8.674919514170074E-003
  -4124.19397641445       3.254963947034362E-002  1.040451843637604E-002
  2.727608812716594E-003  1.569413384346464E-003  7.943218518844040E-004
  8.033793391528416E-003  4.581778909053796E-003  1.396034898614530E-002
  -1526.85546520977       9.276099311354816E-003  1.046176369965932E-002
  5.963057063415830E-003  2.161218767802472E-003  8.709736895645468E-004
  7.193224544497447E-003  4.456676466461806E-003  8.870837788242736E-003
  -874.033056664651       1.234247418278479E-002  1.242568821688334E-002
  6.057393343715516E-003  1.432986396121780E-003  1.101435565301423E-003
  6.131781145184728E-003  4.560012614677293E-003  9.797225595599059E-003
   2704.37116007957       8.010220928807781E-003  2.247327951087365E-002
  2.144811300747769E-003  2.960569801689100E-003  6.422328085117978E-004
  6.532091062613572E-003  4.106482818165752E-003  1.055490655566673E-002
   193.107879239160       3.278630113845767E-002  3.381189428877886E-003
  2.294845717385266E-003  1.204398733695940E-003  2.215132603831158E-003
  3.112706658501234E-003  3.582096424890089E-003  7.014015267853784E-003
   599.139593081799       1.964331918192179E-002  6.239327603261203E-003
  3.306097624741056E-003  2.296559633308614E-003  7.649055827379616E-004
  3.310875596460161E-003  3.647954891678214E-003  7.403410693131594E-003
   363.730330071901       3.240413031289421E-002  1.234884324620604E-002
  2.487174161856833E-003  8.584738003729513E-004  4.070170065767732E-004
  3.787945380804497E-003  3.310899710076761E-003  1.148709251132085E-002
   606.776238032859       1.547051045282239E-002  6.364920439611652E-003
  3.962215345193205E-003  8.821981525265932E-004  7.601836154165603E-004
  6.208898260874046E-003  3.428644692021544E-003  8.487322840708156E-003
  -1226.36925514857       3.654065817906480E-002  5.295044032248770E-003
  4.197127901423740E-003  2.090790254616336E-003  1.033737686117751E-003
  4.534248131005302E-003  4.468249074734154E-003  9.573051782456720E-003
  -848.785957894274       8.143475364078251E-003  6.115131202434702E-003
  3.132782393154387E-003  3.122251466703096E-003  9.537111516918348E-004
  3.232702368109646E-003  3.384018349963307E-003  5.439935652175037E-003
  -726.012890288546       1.946085399381580E-002  1.375398645391988E-002
  2.436527253263085E-003  1.696456934310666E-003  1.272579316607877E-003
  3.365665888915384E-003  4.098359741731261E-003  9.657999144621848E-003
   2458.30419287935       1.199390645569827E-002  2.703556434302521E-002
  2.890722956387344E-003  1.736265495954057E-003  7.779715550265050E-004
  6.800731486376753E-003  4.527304180431214E-003  1.301619086273142E-002
  -179.259320619813       2.287386565474024E-002  6.464356362370848E-003
  1.489492552179564E-003  2.167965512226002E-003  8.270498738296210E-004
  4.426128295431139E-003  3.470711726726432E-003  8.682196644978393E-003
  -435.441371112987       4.464217927919513E-003  1.811704923923320E-002
  1.887530368625842E-003  1.666825579332953E-003  1.208929293686246E-003
  4.376816557920220E-003  3.322992545483060E-003  7.073978446083911E-003
  -230.781031177529       1.243280503803234E-002  3.411952901205339E-003
  1.075277297628738E-003  2.709050654261561E-003  3.153663471575972E-003
  3.263666446802701E-003  3.291585530872337E-003  5.173200440010107E-003
   98.9606217259780       3.588640890635271E-002  4.132139252326732E-003
  1.954835127310684E-003  3.649459611892932E-003  1.631817625264880E-003
  3.689591220372472E-003  4.305420618977698E-003  8.178890630403167E-003
  -67.8849434233563       4.405655096549825E-003  4.405655096549825E-003
  4.405655096549825E-003  4.405655096549825E-003  4.405655096549825E-003
  4.405655096549825E-003  4.405655096549829E-003  4.405655096549828E-003
  -1764.41102329747       3.188240498610700E-002  3.924899647596103E-003
  2.741119834823603E-003  1.727019071689235E-003  8.075749006439204E-004
  3.822735100323530E-003  3.496983909237266E-003  7.820801775645600E-003
   1047.49509097102       7.851768591875535E-003  4.840206714739122E-003
  4.038226393000305E-003  3.191653353476254E-003  9.507235874663498E-004
  4.239772073334640E-003  3.541922817929138E-003  5.441575222488043E-003
   135.817819621012       2.491200389259110E-002  1.824228512289685E-002
  2.774556981442159E-003  1.506900914408473E-003  5.899324174238938E-004
  8.201757436301773E-003  4.576982357059036E-003  1.550475618142311E-002
   295.558984859140       5.489210385144675E-003  5.057731510342932E-003
  1.057480755315129E-003  2.842677628058373E-003  3.597801616109949E-003
  4.125228946367057E-003  3.277116143904482E-003  4.856289492788188E-003
   196.214898479479       7.686285242094539E-003  6.878384653429869E-003
  2.569762841003645E-003  3.102135392127084E-003  7.262465905889787E-004
  6.594849470564422E-003  3.555011068286811E-003  7.038324420378714E-003
   1083.12246258964       5.356654838330931E-003  1.860011321976937E-002
  1.947021068807437E-003  3.229594670420351E-003  1.895220786885569E-003
  4.860052381613755E-003  4.235175846392433E-003  7.852658908419820E-003
   746.059947397878       5.800169778520514E-003  2.725334291570920E-002
  3.196774314662412E-003  2.896513108248984E-003  1.353397572310518E-003
  3.315523027580824E-003  4.327504890346051E-003  8.062520746298502E-003
   502.056779411193       2.097164195672594E-002  1.001787087287645E-002
  1.818683327320055E-003  3.808216572569140E-003  1.309563962185319E-003
  5.037582741846784E-003  4.610052974851079E-003  1.019084083902505E-002
   898.382068831806       1.470160088061767E-002  6.419131709678466E-003
  3.277660806965381E-003  3.664530147168842E-003  1.757761513304188E-003
  3.667457652637255E-003  4.405123076502331E-003  7.021049059049543E-003
  -1051.37898530628       1.689380557971364E-002  1.257222500374986E-002
  1.925943383632199E-003  2.830320791719273E-003  1.954186690761433E-003
  3.166453854132416E-003  4.390624921767924E-003  8.761348051220306E-003
   745.337514232906       3.583972487680730E-002  3.342220027539415E-003
  2.841347478797170E-003  2.058374533340085E-003  1.041392367671716E-003
  3.033448160341652E-003  3.609939333578232E-003  7.135845317228437E-003
  -388.172878165345       1.089067397908185E-002  8.117908100495440E-003
  6.397510743847696E-003  1.061116496226176E-003  1.050599587858407E-003
  8.040703200431079E-003  4.144772577706700E-003  8.924782475866914E-003
  -1013.33408413862       8.400626017579346E-003  7.624793734045280E-003
  4.562633560045866E-003  3.857241376466826E-003  1.159160298526956E-003
  7.175318320345857E-003  4.592009784481099E-003  7.717209810769463E-003
  -530.489769865148       5.127360214678517E-003  2.264544582488895E-002
  1.888566139924796E-003  3.643005070661705E-003  2.542934576607997E-003
  4.019274016582267E-003  4.487366901096461E-003  7.756648414162640E-003
   900.343257464822       1.022969456262219E-002  7.244576277442450E-003
  6.047643283480906E-003  9.557819171122690E-004  1.025875346854474E-003
  6.324922648459356E-003  3.749687491807970E-003  7.768019222737427E-003
   350.044733098125       4.790825719786973E-003  5.495953757972898E-003
  4.709583875385029E-003  8.795253287412254E-004  3.079118219945086E-003
  4.728748804082004E-003  3.415671973176146E-003  4.993440687123311E-003
   527.135007953293       2.437611693258993E-002  9.813740685834384E-003
  1.953929414611930E-003  1.123699343582766E-003  4.513623810570930E-004
  5.666750856343696E-003  3.321770291110098E-003  1.106736943582397E-002
   897.828632751704       3.269661930877871E-003  1.238657993195687E-002
  2.949736836080538E-003  2.704488313776921E-003  2.716486113703471E-003
  3.141119467798361E-003  3.744574114850992E-003  5.029362102244489E-003
  -3702.02673369755       1.994214216290921E-002  9.610359205340528E-003
  4.094426045347351E-003  1.296005145958904E-003  8.439551458165146E-004
  9.609279448907446E-003  4.494902016599201E-003  1.225746750545330E-002
  -28.0137942065459       1.995601925774776E-002  5.939380081918811E-003
  1.324218325621867E-003  4.746331598767635E-003  1.362259965792939E-003
  5.292175256714693E-003  4.184765748541831E-003  8.560183677200893E-003
   521.644542519461       2.726355768225952E-002  1.601606710078849E-002
  3.467003200478695E-003  1.707687230263803E-003  6.439782120865893E-004
  5.825528814396229E-003  4.617971533860885E-003  1.365079424019328E-002
   1609.33882031739       9.479063647213995E-003  9.870672081509484E-003
  2.297765145608384E-003  1.374353791601697E-003  5.330797461115737E-004
  8.727310286042114E-003  3.334505905023109E-003  9.346826764798016E-003
   1934.33107366308       6.267566391791863E-003  6.897688693805261E-003
  3.908085587189121E-003  2.457674804677501E-003  2.857468640341307E-003
  5.657831903871806E-003  4.343305937076015E-003  6.253898922556046E-003
  -838.419466951372       2.610910294499513E-002  4.598033148562515E-003
  1.797260481734719E-003  2.178310559412675E-003  2.465230071838938E-003
  2.989769762305950E-003  3.889839469652344E-003  7.106688249635224E-003
  -3370.27152684002       2.166445956437189E-002  6.064477091348205E-003
  1.673500668264534E-003  2.988700980552912E-003  2.335842423030871E-003
  5.096262912366711E-003  4.455442299854871E-003  8.748448000757067E-003
  -557.735476116121       3.658769798169263E-002  4.546714458197218E-003
  2.745149379471238E-003  2.568462339728350E-003  2.455326909447605E-003
  3.102321486507121E-003  4.555240863782198E-003  8.021209428114273E-003
   134.829438932432       7.649115067134547E-003  2.428280151458597E-002
  3.057736320208238E-003  3.564968252124892E-003  9.945215534035534E-004
  4.739860029459848E-003  4.605649666902654E-003  9.584258095220358E-003
  -157.305209210171       7.210693760868736E-003  5.278770463919804E-003
  1.095696424926800E-003  4.591553234370472E-003  4.397096946213306E-003
  4.945477270698460E-003  4.011027672026775E-003  5.731117949287842E-003
  -396.515754985142       3.656278096153134E-002  7.827433848520752E-003
  5.020155520815247E-003  9.367999132387481E-004  1.074088756698107E-003
  5.755503417392551E-003  4.501504491153619E-003  1.180992975002336E-002
  -345.406371861567       1.337941374863803E-002  5.440508084753830E-003
  3.960815266196821E-003  1.439739256724366E-003  4.458696590209713E-003
  4.610884425450765E-003  4.520531734986740E-003  6.949500549010140E-003
   1393.51527615516       4.141986646291470E-003  2.868172504151711E-002
  2.909673633565001E-003  1.278385370340905E-003  1.001504966558413E-003
  3.163408295734776E-003  3.344681219536073E-003  7.216441087823714E-003
   3785.76598497335       1.807338698356064E-002  1.101434089492324E-002
  1.960412008869031E-003  1.592434346536401E-003  6.739415443681456E-004
  1.092588874467102E-002  4.074562580300010E-003  1.295641783195634E-002
  -905.859158709108       1.362708079717340E-002  1.485947979354921E-002
  1.797301376191302E-003  1.691855155584670E-003  5.096863998834800E-004
  1.042800879605711E-002  3.853149202053248E-003  1.282928959328550E-002
   1961.80035949428       7.110838078104049E-003  2.127140883033858E-002
  3.752573108778922E-003  1.531237437510965E-003  2.909258562117671E-003
  3.788830787591514E-003  4.608533116310985E-003  8.306296277961880E-003
   606.730159810276       7.002639081615228E-003  6.384823638196056E-003
  5.274661037144569E-003  1.434270660345043E-003  1.066298296315463E-003
  5.627086440501543E-003  3.558222516395812E-003  6.312936368252881E-003
  -1183.73649729551       7.890306426679324E-003  2.198526759869639E-002
  3.624561879866265E-003  2.000558294640906E-003  6.524809384247990E-004
  7.814840241471027E-003  4.310424554583699E-003  1.106747568889361E-002
  -2285.59422751439       3.535185440280045E-002  7.884282786431033E-003
  2.209360135838209E-003  1.035086369073121E-003  4.704875704041724E-004
  5.701824579701275E-003  3.458039239240935E-003  1.166978213398139E-002
  -148.822162579049       2.997903384815270E-002  7.168456501165358E-003
  3.712030962118557E-003  9.052781556730515E-004  5.463951805377235E-004
  5.034591759765243E-003  3.545558644071513E-003  1.026602968667274E-002
  -327.584338095014       3.615913025669541E-002  5.440112175603811E-003
  1.779444361843064E-003  1.959669495698752E-003  1.435432220821436E-003
  5.388188090946966E-003  4.176249331474819E-003  1.019583642824302E-002
   1577.56062579358       6.948203459600682E-003  1.049701194731151E-002
  4.327193648717903E-003  1.238053225137305E-003  1.674697751169020E-003
  4.811552250911068E-003  3.828402444172606E-003  7.053550959614505E-003
   290.317153224088       3.039177894278897E-003  1.565736689592021E-002
  2.496573817693644E-003  1.345963454080796E-003  2.699646363587204E-003
  2.944741767120050E-003  3.291302280366824E-003  5.194064703936146E-003
   241.783841627454       9.509645086829641E-003  1.062728940994219E-002
  1.372383115482372E-003  6.478247512580144E-003  1.299542797352675E-003
  6.977454523206241E-003  4.485744708257208E-003  8.900777478323281E-003
  -118.717289661802       8.363668064007158E-003  1.063530184876544E-002
  2.135997156607775E-003  6.259592479267225E-003  9.520704717680516E-004
  8.290473855904517E-003  4.592934988474452E-003  9.034594279359588E-003
   1203.55832108045       8.036917128393611E-003  7.566399628673811E-003
  1.499208722544034E-003  2.910404602007513E-003  2.240595547228339E-003
  7.059509453031248E-003  4.016262015321215E-003  7.543700363984473E-003
  -647.986670199425       1.046277923140236E-002  1.006363162521328E-002
  2.318001312926850E-003  1.845773241291509E-003  5.818890145218491E-004
  9.937575115781937E-003  3.709389171103859E-003  1.015221342384766E-002
   165.403642461772       7.373690579950294E-003  6.227527279119635E-003
  2.544614688845975E-003  1.176175784362536E-003  1.613163675485791E-003
  5.959060007348818E-003  3.312519936456879E-003  6.492213134447815E-003
   111.969443890619       5.713452574878279E-003  1.935840099786462E-002
  4.005166441140754E-003  4.488567343508935E-003  7.641994442035190E-004
  5.069562484223294E-003  4.444050001929460E-003  8.246054413842640E-003
  -266.181144733356       3.591215064244371E-002  6.970558871473614E-003
  2.781197801621906E-003  1.074399400643730E-003  5.437228068118689E-004
  3.737098012634879E-003  3.390807339039501E-003  9.780202206394634E-003
  -1300.85750167665       7.497281484785723E-003  7.124809677548652E-003
  3.644555068545663E-003  1.578588863354532E-003  3.733405412928747E-003
  6.859357905607219E-003  4.459948824148957E-003  7.155722926633378E-003
   2167.04202454773       1.417128359043670E-002  3.128864612590423E-002
  3.901813616319860E-003  2.005397828651153E-003  6.046856261308881E-004
  4.426726853999699E-003  4.584717337648810E-003  1.252063134791479E-002
  -341.238023467301       3.473965701888442E-002  1.474900174147580E-002
  2.923482811013071E-003  1.106157389535242E-003  6.148735326487580E-004
  3.085966781151705E-003  3.827487474541221E-003  1.165001452131306E-002
  -640.675109256868       1.564101084285352E-002  3.499138200785254E-002
  4.054732992009607E-003  1.428853678878801E-003  6.129390959206867E-004
  4.887275700328619E-003  4.601965397795148E-003  1.388132483637331E-002
  -1869.60336351014       1.239974973135280E-002  1.456087805495541E-002
  2.350948246987775E-003  1.946058019062065E-003  9.572106238490147E-004
  1.185378333672927E-002  4.591740174891460E-003  1.288701962263537E-002
   461.460488881234       3.650534565691538E-002  5.224128045114170E-003
  3.542179483576339E-003  7.053094193719869E-004  6.057413697818450E-004
  4.741190916679457E-003  3.331955562599408E-003  9.669838940476721E-003
  -422.078168075517       6.021666229173651E-003  1.136104643149170E-002
  1.078150255162333E-003  4.164107085122763E-003  1.561223862347478E-003
  4.431340502549902E-003  3.585552474600138E-003  6.717742904827516E-003
   2563.98345901808       8.195451101602441E-003  3.699487380542354E-002
  2.584619110797674E-003  2.212618578885301E-003  1.449632072186261E-003
  3.437642617266934E-003  4.529907552131947E-003  1.013892038470285E-002
  -1058.04404356456       1.290918232114939E-002  9.291142579070450E-003
  2.994342862698299E-003  1.173028343408795E-003  6.605694516931505E-004
  9.102059148147212E-003  3.692093339737245E-003  1.029680537956875E-002
   69.0188749403203       8.598407350454227E-003  8.455091922343141E-003
  1.331826859973407E-003  5.910632552215658E-003  9.278022935713312E-004
  8.046522722449339E-003  4.028224136336121E-003  8.363374234532154E-003
   1175.78551793057       2.313873197794747E-002  3.294669160120930E-003
  2.552021110530875E-003  2.519007990018020E-003  3.114525650628464E-003
  3.261067757402927E-003  4.132087264813024E-003  6.287872539365530E-003
  -2152.15995379470       1.389587510901887E-002  1.678913970389956E-002
  2.203496239614039E-003  2.003691446211197E-003  6.146131376949293E-004
  1.322886126885791E-002  4.506405836631757E-003  1.455947122316080E-002
  -1250.94699230406       1.171126065129872E-002  9.029106222108922E-003
  2.278929468449902E-003  3.379196800138839E-003  1.106095544523950E-003
  8.949650671291210E-003  4.477805762909261E-003  9.817890055566271E-003
  -4263.19840168292       1.140200677778280E-002  1.058685484411068E-002
  1.988815651106494E-003  2.160389438464627E-003  1.909763712175535E-003
  5.444163492766549E-003  4.187591124211363E-003  8.694136827020645E-003
  -1506.82558783127       4.600280777999843E-003  1.068422612438617E-002
  2.828593432749411E-003  1.745701351322829E-003  4.514529259691682E-003
  4.597337273787618E-003  4.140293425159895E-003  6.090850299124336E-003
  -238.298001714522       5.030926826689651E-003  1.435077132662643E-002
  3.084396916059455E-003  3.120117727095332E-003  2.969621343416537E-003
  3.943317497107447E-003  4.484746345386782E-003  6.578521982218247E-003
  -1872.11917850942       1.937715026063608E-002  7.386628011079381E-003
  4.130538521482889E-003  1.366783930297175E-003  2.306902490676673E-003
  4.346985694279140E-003  4.481705905129064E-003  8.537055710627298E-003
  -5092.49099299765       2.609729092094940E-002  7.016805636553617E-003
  2.216860091534548E-003  1.126895351579835E-003  5.073694729913153E-004
  6.873914083593058E-003  3.418331653527203E-003  1.079724587230881E-002
  -919.427857179921       1.826472571992126E-002  2.926860331617474E-002
  2.954054848890943E-003  1.067600254993564E-003  4.532030106331666E-004
  2.976689718972184E-003  3.626420171673393E-003  1.167480333865788E-002
   549.701078819016       9.910397070437673E-003  3.153259142439433E-002
  2.803608867669240E-003  3.645374763061288E-003  7.610704381073668E-004
  4.030332811162126E-003  4.625720078877689E-003  1.079933988137195E-002
  -778.484852153206       1.497799858454632E-002  1.287815456441229E-002
  2.520492591261016E-003  1.354174979935935E-003  8.874787484125889E-004
  5.908467921111329E-003  3.887616459659420E-003  1.044545670839666E-002
  -1273.79503647575       7.331186339233125E-003  6.735078019509058E-003
  2.116032769145543E-003  2.137796171662834E-003  4.392190967870689E-003
  5.813299298663085E-003  4.226863713856998E-003  6.596494289781329E-003
   163.275980926538       1.659613810772655E-002  7.338794488143351E-003
  1.378735573906099E-003  5.539793200241287E-003  1.597638448424270E-003
  5.965348704220164E-003  4.549392841673800E-003  8.989920832661239E-003
  -310.895423278507       1.376571236851349E-002  1.241672077942830E-002
  2.452734794027154E-003  1.840207040592067E-003  5.345993384118007E-004
  3.015108428252268E-003  3.279258902545396E-003  8.017448523415014E-003
   599.419574725733       5.330551990961492E-003  9.123060497025012E-003
  2.225601531148047E-003  3.830586215980838E-003  4.570727429390016E-003
  4.992312342111204E-003  4.598879997213829E-003  6.238375263454879E-003
  -117.801420138928       4.658368127440156E-003  6.210225597860432E-003
  2.893941997175823E-003  1.370283784570995E-003  2.704277076163766E-003
  4.263981677851510E-003  3.313228130499236E-003  4.977968806432221E-003
  -632.308173803754       2.981160529666066E-002  6.911537675079844E-003
  5.356296603833761E-003  8.691385764063568E-004  6.951436872703971E-004
  5.599119321593889E-003  3.938685752774298E-003  1.048801391811689E-002
  -99.7430646531068       2.518778039956962E-002  2.917013050728396E-003
  2.004715600199589E-003  1.747660773433098E-003  2.053870562049641E-003
  2.915504030027596E-003  3.398762484475353E-003  5.983389920359639E-003
  -459.875085347104       2.653733942981026E-002  1.198274466674362E-002
  3.283717219258253E-003  2.177234544150710E-003  7.419065988100747E-004
  3.351352281114949E-003  4.220614252063015E-003  1.021436223759354E-002
   365.826578655152       2.957984018074492E-002  3.705670631687140E-003
  1.270248814961422E-003  2.114330070874099E-003  1.689651166989098E-003
  3.662878790227299E-003  3.494813226262521E-003  7.377259530206621E-003
  -922.554254644874       3.665386262844261E-002  7.944409712251972E-003
  4.102251543189107E-003  9.404826033373505E-004  5.803599236712965E-004
  5.162705747747183E-003  3.871282554673149E-003  1.145564600242992E-002
   1786.48094973849       2.443186823584075E-002  5.999899055590575E-003
  3.885136942795012E-003  3.135306115990382E-003  1.074500296081750E-003
  5.089117800613093E-003  4.623164261734044E-003  9.069451896588743E-003
   976.490384657765       6.463943198200412E-003  8.448407153891311E-003
  4.047233897932169E-003  1.064585741922883E-003  1.117293878922186E-003
  4.693818745500323E-003  3.275046785584830E-003  6.352327698905983E-003
   975.843250110827       3.037648062729888E-002  1.792050499230879E-002
  3.605559581003487E-003  9.909886880766366E-004  5.123190624333459E-004
  3.757158724425873E-003  3.940531968809171E-003  1.269353000753849E-002
   150.913653801241       8.260760498464276E-003  1.346674600496026E-002
  6.783758436861418E-003  1.350673453246852E-003  1.124887364730256E-003
  7.915974000013391E-003  4.567229194484115E-003  9.585078772481449E-003
   291.561408633037       1.556846938360196E-002  3.750907533230899E-003
  1.222971019829898E-003  2.959829008719642E-003  1.908291505862001E-003
  3.105622257092719E-003  3.283293713682298E-003  5.660354550892947E-003
   798.509967955868       3.079905829973833E-002  6.271504422015943E-003
  1.705022669613904E-003  3.085249967234686E-003  2.279277207252398E-003
  3.828891665114697E-003  4.549531243070588E-003  9.043309957059034E-003
  -467.044415998382       6.365805301155682E-003  6.618167426299539E-003
  5.170642045444545E-003  8.101490126706375E-004  1.253851243797382E-003
  6.052897347220563E-003  3.320103589829339E-003  6.341394962845357E-003
   661.494683486394       1.203970702052917E-002  1.254892459784309E-002
  1.652569986003501E-003  3.649196392685238E-003  2.011600012870842E-003
  4.710461569223745E-003  4.529296692313646E-003  8.928159997904245E-003
  -301.101216457923       2.220777603296796E-002  6.266434006409525E-003
  5.441512696911087E-003  9.782669549277909E-004  1.465290094970104E-003
  6.032190599297066E-003  4.325306353727132E-003  9.433369914092507E-003
   460.968946764028       5.487598524137833E-003  3.419000297406409E-002
  1.676054751203578E-003  3.981244311158129E-003  6.717776780166947E-004
  4.990747758549548E-003  4.016335169286423E-003  9.783232240370178E-003
  -434.845412466916       1.156003232508626E-002  1.076346350893678E-002
  1.439658486985866E-003  3.100196826483797E-003  1.015573616528775E-003
  1.060772501811156E-002  4.260712698712997E-003  1.096927138961995E-002
   771.196886559392       7.345338496422073E-003  1.855156449991421E-002
  4.837022050154080E-003  2.656973247761242E-003  7.377120800441293E-004
  6.638982213795143E-003  4.524365346444532E-003  9.671591688089416E-003
   269.887724764888       7.985067692966693E-003  7.699723150313920E-003
  4.667514270689480E-003  1.032449593084955E-003  1.627138781756324E-003
  6.852992287042723E-003  3.859243463439164E-003  7.496835563629516E-003
   191.320786300383       5.369997710349122E-003  1.803106394305623E-002
  2.515235899134155E-003  1.943054705998691E-003  4.100407832368685E-003
  4.246109309763210E-003  4.494136285077791E-003  7.435820112350546E-003
  -183.317303987434       3.043995641536832E-002  3.811108842223512E-003
  1.459744174948896E-003  2.412939828704164E-003  2.709351153763564E-003
  3.050647863437480E-003  3.873432566674424E-003  7.073415222785234E-003
   19.0448279639555       3.201937035939063E-002  5.278445578925007E-003
  2.174508735835728E-003  1.909926241461778E-003  2.767255660047878E-003
  3.007545675217047E-003  4.243846666031817E-003  7.980749679898555E-003
  -1004.14862950823       9.156046042338859E-003  9.429780486949660E-003
  1.420329852243649E-003  4.700991419971066E-003  1.392424197447621E-003
  8.358707542008544E-003  4.342933233699299E-003  8.969802768727494E-003
  -949.671475082310       1.261051544578205E-002  4.260190731886607E-003
  2.759891666259450E-003  1.185664291148598E-003  2.845133988720523E-003
  3.843501915205574E-003  3.526205191208220E-003  5.910574028682627E-003
  -552.755456506892       5.745775425941634E-003  1.263070002113358E-002
  2.162179147428145E-003  4.079779888265517E-003  6.147489661714541E-004
  4.168738045836797E-003  3.434270358415722E-003  6.713158349417523E-003
  -20.1358486458428       2.751054002527830E-002  7.207742554919939E-003
  2.069757914252979E-003  1.103657026374884E-003  8.048860752052666E-004
  3.449352863412747E-003  3.285393176050252E-003  8.810732217082640E-003
  -262.729530693711       8.340804181165397E-003  8.484308558667542E-003
  2.224906524266964E-003  5.890546861775914E-003  9.678110367994713E-004
  6.629370298263464E-003  4.256890074656229E-003  7.770200392837498E-003
   663.796666629356       9.074943918667257E-003  7.896325348870494E-003
  1.093975125824115E-003  3.962728490901402E-003  9.262426745911460E-004
  4.583686812560197E-003  3.311578684431461E-003  6.899664498689698E-003
  -406.797922631213       8.894287090764197E-003  6.944219808958814E-003
  3.213114594369251E-003  2.910496277926891E-003  3.990368663621166E-003
  4.072020609500321E-003  4.592774709918304E-003  6.312211228234697E-003
  -733.137401909816       8.465970376806244E-003  8.634565261719665E-003
  1.517596605712152E-003  1.635044432021784E-003  8.641030008713390E-004
  8.103178752658709E-003  3.290819104210933E-003  8.398290250500144E-003
  -32.8004838024434       3.647293990507993E-002  7.720422603351151E-003
  2.297680494853835E-003  3.044441697717104E-003  1.075984144251688E-003
  3.705665364078692E-003  4.458412033788156E-003  1.014283469738293E-002
  -2345.48280824695       1.454256927973153E-002  2.205796523098801E-002
  2.243284198733858E-003  1.601160053522809E-003  5.210402528740856E-004
  6.954157570687269E-003  4.012732776413229E-003  1.306623220858847E-002
  -1757.34953034427       5.452145138064701E-003  2.192547553870090E-002
  4.096672356039329E-003  1.671750151898891E-003  2.513335456643763E-003
  4.746241290776241E-003  4.623312158686661E-003  8.278571697098381E-003
   2274.49753005173       6.058435191292973E-003  2.435894544837151E-002
  3.298131457136969E-003  1.441077325317330E-003  8.568603300693996E-004
  5.748301352067504E-003  3.888098810884877E-003  9.466428500075496E-003
  -179.127755178056       6.166820075067014E-003  1.463310553733457E-002
  5.625864525583214E-003  2.758270075112685E-003  1.085317309200624E-003
  6.127593580212837E-003  4.586820592913625E-003  8.207846861211877E-003
  -2398.34953349441       1.538745468343074E-002  1.767862568543500E-002
  2.970000722263520E-003  1.618546495002797E-003  7.447686802412193E-004
  9.295321711312306E-003  4.565242048433936E-003  1.362364246397873E-002
   439.513338319688       2.254466284168110E-002  1.044960200468469E-002
  2.312493617750457E-003  3.177898515516166E-003  1.481768771472865E-003
  3.318510754578521E-003  4.518711573040174E-003  9.212176311336388E-003
  -309.907749367130       8.406163864451279E-003  2.546726424147634E-002
  3.012513585851900E-003  1.336277561977643E-003  1.429850416161890E-003
  3.146426474552876E-003  3.963562142733330E-003  8.765955155293983E-003
   204.163858778571       3.685694898741729E-002  6.131061155396473E-003
  1.913564325576026E-003  3.096007336015843E-003  1.131910555511598E-003
  3.155866464919659E-003  4.104609073373682E-003  8.934245513083203E-003
  -896.241112600907       1.164929572801026E-002  5.039704996808326E-003
  2.683343919593011E-003  2.158958757030008E-003  2.668013876500630E-003
  2.924303548356738E-003  3.720825769664557E-003  5.557878890442865E-003
   2239.22086214845       2.061576657186518E-002  1.954287618899339E-002
  4.542212235174081E-003  1.228013538000194E-003  7.725226051253081E-004
  5.438115453349343E-003  4.597301935372515E-003  1.298809522595709E-002
   817.135569396153       5.172359958926517E-003  1.064911069983548E-002
  2.973175071382057E-003  2.855933165682556E-003  6.009334988947348E-004
  4.441592284802138E-003  3.281375654609963E-003  6.254322298128496E-003
   310.907221400034       6.474378473782316E-003  6.526426209703485E-003
  1.376923647941098E-003  5.489849599094657E-003  1.186485012895535E-003
  5.642570079021898E-003  3.589333727707265E-003  6.200834768867214E-003
   2710.07211646010       2.077414629497124E-002  1.045759012709413E-002
  2.912396779263018E-003  1.317743920829271E-003  6.717050713566508E-004
  1.030132057986829E-002  4.234979533811125E-003  1.308024568951652E-002
   350.307109298827       4.840273279014896E-003  3.368774601246152E-002
  1.419951038842588E-003  2.175746512787500E-003  6.227558865891647E-004
  4.173968392912336E-003  3.307615994028513E-003  8.796238525364226E-003
   672.195318312615       1.007019882431010E-002  7.705045213656967E-003
  2.501796847340293E-003  5.715937437359380E-003  1.008754462067112E-003
  7.628400929085229E-003  4.520938722552599E-003  8.396189830866872E-003
   388.345582901756       3.176133069585897E-002  7.177350009652081E-003
  4.182989306243164E-003  1.388647309683648E-003  7.835635237206938E-004
  6.924154291480068E-003  4.392688552717557E-003  1.164331152024069E-002
  -4289.81991604393       2.087796424443593E-002  1.672391243997189E-002
  3.399367734890177E-003  1.452350222638210E-003  5.736274404984955E-004
  5.692421961799892E-003  4.217648898155526E-003  1.257306150457159E-002
   327.243350886845       2.212112953211364E-002  6.224282957618486E-003
  2.243756431237014E-003  4.566423488294422E-003  1.151085907923804E-003
  5.662276270506424E-003  4.577108623255966E-003  9.203702255894905E-003
   398.420137602421       2.243463562428575E-002  4.754819127242224E-003
  3.280731836601346E-003  1.287879853909761E-003  3.063787414252354E-003
  3.370730080300077E-003  4.086143534599282E-003  7.110917925251763E-003
   1868.16001993422       1.043049895051942E-002  7.711822057037894E-003
  2.897159483302874E-003  2.040204331754649E-003  9.286620232635963E-004
  3.355213813958239E-003  3.376351655651315E-003  6.462403856472055E-003
   2097.34423798122       1.660889860919193E-002  5.225542570205450E-003
  2.041423715950896E-003  2.363447191603240E-003  2.580972634894376E-003
  4.122452311958284E-003  4.056471109010334E-003  7.099197985920265E-003
   771.078669660283       5.691172926367979E-003  4.963150682725045E-003
  2.134167778829204E-003  1.680461409867749E-003  3.859144767983887E-003
  4.408533391137027E-003  3.462583525376916E-003  4.993646465056078E-003
  -324.361381660027       3.450230768958983E-002  4.970480614520410E-003
  4.087874074162182E-003  1.054880412815093E-003  6.889759986959638E-004
  4.721475691706467E-003  3.660481245705905E-003  9.320547600566720E-003
  -334.220868781576       3.424449477058930E-002  4.820751615787685E-003
  1.647499581513807E-003  2.844604478703571E-003  1.013996929780968E-003
  4.267514107701797E-003  3.867770717727847E-003  8.898022400241930E-003
   737.361219785992       1.054721212200022E-002  3.160853037994495E-003
  2.564451408259556E-003  2.690736409098463E-003  2.005475764186766E-003
  2.966364090585838E-003  3.332024974351133E-003  4.624400930333333E-003
  -1200.25196381675       6.922328296783138E-003  5.471082587879713E-003
  1.594429987964767E-003  3.543272919070831E-003  1.868401779115608E-003
  5.309881084432428E-003  3.584938955155360E-003  5.858729127745434E-003
   675.041810369018       1.484029889956766E-002  8.661447726340967E-003
  1.575396216241879E-003  3.749257319907679E-003  1.300075308281394E-003
  8.459593743834194E-003  4.504165779727546E-003  1.028318260871885E-002
   601.599198753859       3.667560812638753E-002  6.285192882977478E-003
  5.153115281030182E-003  1.159475012267860E-003  7.866377034071883E-004
  5.195050369621413E-003  4.217598988559546E-003  1.061928391480489E-002
  -2152.56659501353       7.173155822599144E-003  2.210109532202564E-002
  2.070957263025115E-003  2.672153681109603E-003  1.900974892744559E-003
  5.831209596316490E-003  4.620070584671027E-003  9.741538955800693E-003
  -94.9870262014998       8.115590997439187E-003  7.893691650053981E-003
  3.681912455562583E-003  3.918086482411079E-003  1.156199431707746E-003
  4.025768118235689E-003  4.032783264433485E-003  6.365263038490557E-003
   436.161546261439       1.729791886100612E-002  6.407258907455316E-003
  2.199111187941608E-003  1.131702831603896E-003  1.010570399154402E-003
  6.260809280972154E-003  3.469821453232783E-003  8.853171307584276E-003
  -3708.96101328079       2.527441045142777E-002  9.243862054752413E-003
  1.999965410137413E-003  1.840987975799373E-003  8.650583225661784E-004
  8.666172933207006E-003  4.314330829294732E-003  1.265087643018860E-002
   31.0080615152996       8.136904321150197E-003  1.322635035091497E-002
  1.603575093859360E-003  4.868271716120718E-003  8.776279010124697E-004
  4.898202438902744E-003  3.916983564709921E-003  8.078151379902648E-003
  0.455622590929070       1.302295394315292E-002  6.891318200597481E-003
  6.319097753817484E-003  1.397655426270581E-003  1.435657555935013E-003
  6.700751105358279E-003  4.436497326060543E-003  8.440699354816875E-003
   133.969415627477       3.814697264598062E-003  3.814697264598062E-003
  3.814697264598062E-003  3.814697264598062E-003  3.814697264598062E-003
  3.814697264598062E-003  3.814697264598062E-003  3.814697264598062E-003
   86.3970269622187       1.536736389600721E-002  1.238748707093991E-002
  3.668437853628131E-003  1.756823028670987E-003  6.974878742644441E-004
  4.639368837700768E-003  3.979219434690161E-003  9.594311843560995E-003
   188.340900352976       2.629174700260050E-002  5.147564349451838E-003
  1.556821475742035E-003  2.876311663615304E-003  2.934298925773008E-003
  3.052018133615535E-003  4.192096212828311E-003  7.447367403022266E-003
  -843.596042572714       8.135452699608600E-003  8.112048994284861E-003
  1.857082878277491E-003  4.204724050640045E-003  2.893002485522089E-003
  6.408617412144437E-003  4.606443030142345E-003  7.506293558553019E-003
   1843.17077128999       2.538980626477574E-002  7.394314062787714E-003
  1.762586479482996E-003  1.672037359860966E-003  6.586228631318702E-004
  7.011870574159469E-003  3.697464935907534E-003  1.095965938619916E-002
  -409.941191416070       3.167618758874454E-002  4.040972714242616E-003
  2.980009467779002E-003  8.458133679622463E-004  1.356658317567461E-003
  2.986271924360193E-003  3.306626492682388E-003  7.257427819527386E-003
   4953.32410022905       8.769673900060747E-003  3.484998589255234E-002
  2.243147108754158E-003  1.961503539648317E-003  5.144450889785434E-004
  8.036318716072851E-003  4.208928164876523E-003  1.349214710913027E-002
   1467.06181603733       4.972731736323992E-003  3.472133383341074E-002
  2.147942748655388E-003  1.771441912574137E-003  9.266006507394447E-004
  4.466830817956935E-003  3.735988455737002E-003  9.170583686804354E-003
  -965.285854491448       1.154692544720664E-002  1.606461578229744E-002
  1.848768738757601E-003  2.752850621175433E-003  6.635633571182245E-004
  9.398916402148801E-003  4.249394195520349E-003  1.203570396731246E-002
   752.877904825791       5.912723492210480E-003  1.422901525965354E-002
  2.139630396563502E-003  5.100777985056692E-003  1.048140209736003E-003
  5.305369275082832E-003  4.149656031405082E-003  7.642333943579448E-003
   633.731966103502       6.984770506800232E-003  7.497877410719314E-003
  1.664086578365357E-003  5.143642669437665E-003  1.223712062129352E-003
  6.516324280933017E-003  3.910237944673560E-003  6.988184916951785E-003
  -629.535887454232       6.544153373087077E-003  3.680417752558995E-002
  2.025129261997086E-003  1.372284387775326E-003  6.145321480752432E-004
  3.178382241810386E-003  3.306737331383068E-003  9.147847243568622E-003
   599.092755689557       1.346546842738265E-002  6.752730095091710E-003
  4.190701396871578E-003  3.036850479911878E-003  1.214314008329728E-003
  6.679694251270064E-003  4.592858816727273E-003  8.468746774293120E-003
  -914.279287260494       2.563705222803167E-002  8.841457755193341E-003
  5.235874380162521E-003  1.515463743259946E-003  8.433292518657814E-004
  6.212267246208117E-003  4.595812881101693E-003  1.120849661298614E-002
   428.710449980229       1.051211956656558E-002  2.299299779524568E-002
  2.111383605994885E-003  1.266399179410414E-003  4.849255183475379E-004
  4.033152828024799E-003  3.288192457551109E-003  9.915398873592864E-003
   1161.04669974968       7.869587187050317E-003  9.676514278510044E-003
  1.169547419410643E-003  5.195006071331870E-003  9.251143077985527E-004
  6.448267063249589E-003  3.745290711865005E-003  7.889290894635911E-003
  -599.032630422967       9.353693410625372E-003  1.013145131437292E-002
  3.806397278249979E-003  8.505392134806046E-004  9.980310595913353E-004
  4.089507577168814E-003  3.283066807927861E-003  7.290801427395250E-003
  -1068.19716944267       4.167420760066632E-003  1.332932795940068E-002
  3.910843907717483E-003  1.773364920340066E-003  1.388915081701145E-003
  3.951500273809896E-003  3.582588974784092E-003  6.032248261700290E-003
  -180.387712945861       4.481028482132401E-003  2.585588479306969E-002
  1.602800749500167E-003  1.676742856707006E-003  1.383285510727383E-003
  2.994611045384399E-003  3.299305720328881E-003  7.026825632118324E-003
  -3035.45529390478       6.517591783606860E-003  1.047500377995145E-002
  1.954622539326738E-003  2.642502337803832E-003  3.364206429895847E-003
  6.442931642816150E-003  4.438275917500147E-003  7.605158843411204E-003
  -431.058644204697       1.860901962157432E-002  2.304895967325452E-002
  2.934183267143645E-003  2.390854037786954E-003  7.704937241740753E-004
  3.375777679074430E-003  4.455806718652398E-003  1.131313283196203E-002
   3432.04632516438       2.176342185612877E-002  6.750928043357010E-003
  2.312468456134375E-003  3.173918465536486E-003  1.172603764004470E-003
  5.944849303523729E-003  4.425976083255111E-003  9.558956893841952E-003
  -382.194696761725       5.115693501806963E-003  8.086227232266905E-003
  4.333474360544480E-003  3.273127688928399E-003  1.136180787887353E-003
  4.913535667439800E-003  3.853735159225864E-003  5.879605537913911E-003
   958.889126606189       7.859995935553756E-003  8.434219015272538E-003
  4.997703749864601E-003  2.847639335107353E-003  8.954930413619474E-004
  7.284760756641110E-003  4.280883076327124E-003  7.845624101032997E-003
   204.981266703686       3.700099673130842E-002  9.996272948321410E-003
  3.023474774219563E-003  9.825705361901727E-004  7.391855956084103E-004
  4.024790681052721E-003  3.852444596154592E-003  1.141821656917953E-002
   1331.10360876323       3.644326004162692E-002  6.789131158821186E-003
  3.861367719773534E-003  2.222012893165599E-003  9.318030191137071E-004
  4.201262143560125E-003  4.500600956938890E-003  1.012986676383443E-002
  -311.914036289376       2.886247551783442E-002  5.990179503479375E-003
  1.965768396052012E-003  1.426726651469036E-003  1.294903548287514E-003
  3.960378852910114E-003  3.680753907265467E-003  8.813939173837519E-003
  -2260.46096422648       2.878970274956824E-002  8.118299113339411E-003
  3.874373729949082E-003  1.052850057013151E-003  9.116832876647537E-004
  7.967186681427050E-003  4.365860707593439E-003  1.230275591067961E-002
  -6020.36594380021       1.566990252960977E-002  1.537963396716663E-002
  4.426693492431705E-003  1.514280274433292E-003  7.341993302337053E-004
  7.314841870931259E-003  4.533004563983297E-003  1.208015237123142E-002
  -3433.02902174416       1.179488117827498E-002  1.461867320123814E-002
  1.892976729546187E-003  2.726556958160891E-003  1.020559947732993E-003
  1.067932443209937E-002  4.618035633660790E-003  1.225693179337395E-002
  -4850.54164725096       3.392701572936177E-002  6.753173425045488E-003
  3.048071323588466E-003  1.121191715856323E-003  1.133537810733222E-003
  5.737651355216086E-003  4.147834845616024E-003  1.095458440629490E-002
   189.398769354615       1.578964144217249E-002  4.810336572803223E-003
  3.747597871345809E-003  4.150965498931646E-003  1.197093069976622E-003
  4.677272884733396E-003  4.332731176596214E-003  7.082395038856751E-003
  -389.078033415721       1.319077712167351E-002  5.250168856003422E-003
  3.158152797691224E-003  3.153052074723309E-003  2.858730085721805E-003
  4.704769297020454E-003  4.583739238167650E-003  6.881144248405634E-003
  -72.6605209309592       3.639327709904978E-003  1.397001753173436E-002
  1.188518869587734E-003  2.355585127066334E-003  2.838415412815719E-003
  3.236338553618125E-003  3.306806763532260E-003  5.479707210685170E-003
   670.500335633867       3.219116943741913E-002  7.262353637939239E-003
  5.562708896710096E-003  8.921648216062082E-004  9.140222326700783E-004
  6.795761472840917E-003  4.394978386208408E-003  1.166856432372745E-002
  -1018.46048493937       6.047138557299954E-003  1.990092096065916E-002
  1.336040294570623E-003  2.725867197622364E-003  5.971008757400754E-004
  5.847870943028250E-003  3.394679715942819E-003  8.894884053832571E-003
   247.546820143927       2.993088364618656E-002  4.811337950615774E-003
  1.443439499162836E-003  2.268475195841997E-003  8.215987640880923E-004
  4.752607633748801E-003  3.500942356416314E-003  8.812635094796456E-003
  -7796.37449703274       1.186224018619737E-002  1.351204531443881E-002
  3.553481800840960E-003  1.764386918191022E-003  8.151498047817617E-004
  1.043058338618258E-002  4.521476658637350E-003  1.186858110461644E-002
   785.895616744597       2.871287142441119E-002  6.147487769575721E-003
  2.596608606748968E-003  1.518357008007666E-003  9.664332585988703E-004
  2.929465738481543E-003  3.540673088669518E-003  8.026402001850915E-003
   934.768863182638       1.994023604643480E-002  4.477881865617974E-003
  1.320291556052689E-003  3.549342720333810E-003  1.703088002896504E-003
  4.400847012450779E-003  3.825888817354708E-003  7.324529504935218E-003
   1857.21516445793       1.561449881299320E-002  8.457803760687324E-003
  4.625887835103519E-003  2.214242855449583E-003  1.104337305810478E-003
  5.412046953231381E-003  4.480002095240739E-003  8.940923994802409E-003
   2519.78416371077       1.767499262805487E-002  8.951868078524416E-003
  3.456646580243046E-003  1.573503138701440E-003  1.316585972737398E-003
  7.826497716583955E-003  4.549552686916584E-003  1.073857840955181E-002
  -1412.35930591510       1.518131786143158E-002  1.060491611282665E-002
  2.561033041392819E-003  1.857145908645979E-003  1.743908979065899E-003
  6.464178993910915E-003  4.529175864171765E-003  1.013390187713003E-002
   443.356814333454       6.205565330624947E-003  4.543817867360259E-003
  1.478205606325452E-003  4.040879429985439E-003  3.213006730914307E-003
  4.367971853806697E-003  3.649786091427585E-003  4.975392716898022E-003
  -5184.53792062862       2.358691646602840E-002  8.250444982843486E-003
  2.134423131731115E-003  1.063524533655759E-003  4.875780033820331E-004
  8.009945870636239E-003  3.463179828055953E-003  1.159469620990723E-002
  -639.952113309721       3.582725547072123E-002  1.694045115431357E-002
  3.303493356532834E-003  1.160517227781952E-003  5.162368804704448E-004
  4.660074465157542E-003  4.213738411081901E-003  1.414198773987849E-002
  -938.693433819488       9.066798443520343E-003  1.201402262599522E-002
  2.134724454313615E-003  1.206166496181863E-003  6.185934286086612E-004
  7.438775071916709E-003  3.299638561286217E-003  9.322833856122656E-003
  -581.897668743928       7.905578617256555E-003  1.069657814864832E-002
  2.296042706005179E-003  5.806880854674541E-003  1.273352557910543E-003
  6.650741618170235E-003  4.605958542994107E-003  8.254349788445916E-003
   590.240332753747       8.309093970244206E-003  1.063534664929386E-002
  1.364162024468136E-003  3.779708930955940E-003  2.803860267908113E-003
  3.921506535831059E-003  4.136564721210914E-003  7.024025634527517E-003
   1110.16909715201       1.998060656167173E-002  2.044674109994507E-002
  2.889354552908896E-003  1.769398209044668E-003  1.047247675370196E-003
  4.482693528114597E-003  4.626379696458636E-003  1.223462337417649E-002
   1899.40435835847       1.216816828746112E-002  9.544107341101312E-003
  4.736097638619857E-003  1.580303741147241E-003  1.072349700538623E-003
  9.274015885071969E-003  4.530237819784624E-003  1.025044656454747E-002
  -3256.65834020408       1.131414526674785E-002  9.000726381710875E-003
  4.444950694682824E-003  1.434746208460690E-003  1.888129442093685E-003
  7.174212916277514E-003  4.543507280159169E-003  9.006537408449736E-003
   1417.77990836988       1.078456819536072E-002  9.953975892498520E-003
  4.151785218145591E-003  1.405859541941264E-003  8.051040864572478E-004
  9.066069309415722E-003  4.074189299329286E-003  9.909980353478169E-003
  -1642.36011962360       1.574695759014096E-002  4.774344278947407E-003
  2.779852240584075E-003  1.768160227769703E-003  4.134826923667600E-003
  4.647891010064067E-003  4.384241802053362E-003  7.043504159876073E-003
  -574.874610633086       1.138395606244369E-002  7.942461491853700E-003
  5.086738415374647E-003  1.828403914303609E-003  7.703754925582445E-004
  5.207036894976155E-003  3.872655200162797E-003  7.779404036470467E-003
   261.162056506138       1.314261504371735E-002  1.903344323818797E-002
  2.783049849834216E-003  2.543921404004907E-003  6.649785718149473E-004
  3.166211107817074E-003  3.937874675449810E-003  9.252228266132638E-003
   155.896800020086       3.121574260386303E-002  7.507204394006001E-003
  1.873262318247793E-003  2.327063606865724E-003  1.350022357408130E-003
  4.982551490780481E-003  4.360221845673797E-003  1.053015027288225E-002
   606.975479002770       9.327063648316895E-003  1.335763885871532E-002
  1.413288438857552E-003  4.254315201649849E-003  9.159937133411377E-004
  9.169557473483804E-003  4.296643585402399E-003  1.045380364203512E-002
   68.7514908991032       3.412427185760115E-003  2.926351364097360E-002
  2.839908119782446E-003  2.825671130313176E-003  1.289507853519634E-003
  2.924481603086847E-003  3.802315139438630E-003  6.634572114892816E-003
   2783.02632759898       1.925407171463041E-002  1.392296168273624E-002
  3.218570674791517E-003  2.666474329163810E-003  7.801115051581012E-004
  5.400111500328581E-003  4.617451544765007E-003  1.131233645010128E-002
   294.511102605415       1.317879009389414E-002  6.339715004630378E-003
  2.172646692172087E-003  4.931036792460561E-003  1.905939104000181E-003
  5.291010709126492E-003  4.563030602555087E-003  7.617772035989041E-003
  -181.675699079160       1.213957637678270E-002  9.494472676048235E-003
  1.404973441588617E-003  2.610806635200129E-003  1.001553957462880E-003
  3.246008287400245E-003  3.334444781094727E-003  7.205674971392032E-003
  -298.755750806656       3.468355502167510E-002  1.859851165123090E-002
  4.075933720278323E-003  1.169347619371661E-003  5.964357034626343E-004
  5.277792031726544E-003  4.616343057146718E-003  1.504358542980599E-002
   14.8698796255888       3.493962037625369E-003  2.937610138483023E-002
  2.536224968508372E-003  2.087829897234175E-003  2.841976932609238E-003
  3.454763552202353E-003  4.180283000534418E-003  7.077994538251788E-003
  -356.609929890425       7.461489616004024E-003  2.655313776472074E-002
  4.502432761081721E-003  2.923461318352467E-003  6.577029747624384E-004
  4.925088700934695E-003  4.512892339313842E-003  9.918632852224695E-003
   2702.47714196571       6.529639210855523E-003  1.270798774569429E-002
  1.749135087770289E-003  2.587310615175352E-003  1.484958020333557E-003
  6.269044062671445E-003  3.895760342158008E-003  8.042463496212801E-003
  -197.315903881618       1.409724603099903E-002  5.094101770647116E-003
  4.821788925196995E-003  9.350315670997197E-004  2.220769899116956E-003
  4.836381914269562E-003  3.892333874705960E-003  7.029225809021015E-003
   628.909461554051       1.429322704894343E-002  2.124070058693616E-002
  3.773941249637959E-003  1.096884779585910E-003  7.483960131464222E-004
  4.048473783348833E-003  3.951660979613894E-003  1.071182544432971E-002
  -1398.33711236568       8.129398241873460E-003  3.699284503729838E-002
  2.262391013607911E-003  1.607386651479898E-003  4.321462735660312E-004
  5.613606878715482E-003  3.720684292561627E-003  1.190710114372240E-002
  -544.175101299611       6.314022089572325E-003  8.745397095365922E-003
  1.768734074765334E-003  3.784715194105062E-003  3.766582054157946E-003
  3.800389017742390E-003  4.174387975414439E-003  5.942527886588385E-003
   5907.28806615738       1.109448985502335E-002  1.310503276879752E-002
  2.163891080370161E-003  2.216484064853917E-003  1.102696120225786E-003
  9.940702739921387E-003  4.438331452953172E-003  1.130630886323460E-002
   97.0883339424365       3.191377278238924E-002  4.455072072114871E-003
  3.137403398590284E-003  1.001202981046401E-003  1.456972894753035E-003
  4.182753882635381E-003  3.736570612458709E-003  8.409401047460279E-003
   343.229574585644       3.310273802758430E-002  5.301460653443947E-003
  2.678261896940211E-003  2.540457082397189E-003  1.588570012046031E-003
  4.699527607757919E-003  4.553522515403164E-003  9.377877489988909E-003
   1357.84487212171       1.743862393571518E-002  8.605846412051053E-003
  2.200124839076074E-003  2.328915014895796E-003  2.835832034550686E-003
  3.916843815109940E-003  4.521202104869080E-003  8.376848978062337E-003
   1599.50783408391       2.164327789511511E-002  7.233480229038380E-003
  4.911021822011473E-003  1.474761550189943E-003  9.138733353937176E-004
  4.916312711775914E-003  4.148090773932431E-003  9.164383989312392E-003
  -661.089339324021       1.670018696598317E-002  7.029222554187778E-003
  1.520819699141788E-003  1.701341929972980E-003  6.052097333335494E-004
  6.861507380764922E-003  3.287031758246026E-003  9.304278912233607E-003
  -1797.04362110345       3.407178953684595E-002  8.363345944321161E-003
  2.388480462719645E-003  1.429386124296702E-003  6.169457145776133E-004
  8.119632586520752E-003  4.117544155368419E-003  1.322626219753887E-002
  -1083.22467551420       2.492829308729451E-002  5.173506805484610E-003
  3.936517913931624E-003  2.951599568648722E-003  1.092172641300451E-003
  4.167122337597950E-003  4.354742336075372E-003  8.130263211628528E-003
   805.318451123420       2.118695574100188E-002  2.118470929169014E-002
  2.771483385461453E-003  1.770799533530447E-003  6.052364346405812E-004
  7.172192097607541E-003  4.607071516575406E-003  1.476548308361475E-002
   2328.08681772360       1.791399879904409E-002  2.285430766175581E-002
  2.706332113435072E-003  1.896270172995624E-003  1.085689750057333E-003
  2.932996412303963E-003  4.340867510624715E-003  1.062895856406766E-002
  -3055.20537397060       1.452313006301180E-002  8.359854370511108E-003
  1.792847535589996E-003  2.067375659160909E-003  1.239789394585127E-003
  8.195497866867813E-003  4.074029403423635E-003  9.983391295333179E-003
  -322.226521160660       6.697179289602644E-003  6.817275507026207E-003
  5.020812091702271E-003  1.152423270230602E-003  3.607020114742144E-003
  5.360942279568175E-003  4.149983871956167E-003  6.255297471453878E-003
  -1086.83524687478       6.128637285245221E-003  1.359662708491794E-002
  2.624723797950329E-003  2.821717066339073E-003  6.118287345055191E-004
  3.284123077756627E-003  3.277733040190912E-003  6.492393635133352E-003
   354.901125646774       2.601107503930563E-002  4.695456115977586E-003
  1.246243294545355E-003  3.554874687293756E-003  1.724669735653825E-003
  3.790641095328308E-003  3.903435174230767E-003  7.735996267113426E-003
  -906.259104077105       1.968308827320451E-002  4.184898174706460E-003
  3.239493408564083E-003  1.500438339686113E-003  1.066211450774708E-003
  3.956526844240840E-003  3.450948472245511E-003  6.881726641284549E-003
   698.469156567258       3.695493650149761E-002  5.831306703440727E-003
  1.652402093266993E-003  1.578807058314784E-003  9.669285837506336E-004
  3.014677656877654E-003  3.433626643323211E-003  8.660834550133183E-003
  -1127.40053803939       1.583739256664895E-002  9.608064768736662E-003
  1.871631109614431E-003  3.300848058898776E-003  8.937753193842650E-004
  5.137837307439660E-003  4.035174773169540E-003  9.212269841140481E-003
   311.454130603428       5.624136640644963E-003  5.388290958580017E-003
  2.478375173988013E-003  3.699837360810563E-003  1.099757448954595E-003
  4.963728704688224E-003  3.389692136334796E-003  5.318285483822548E-003
   701.606226483791       2.933938898661511E-002  5.134448419390906E-003
  3.094149336849167E-003  2.320212359539366E-003  2.499220529275018E-003
  3.620366431748411E-003  4.624823495207186E-003  8.170195775389352E-003
  -1161.28421410709       5.983147791349899E-003  2.922899443152597E-002
  2.799303534004702E-003  1.954003244155127E-003  2.650786859999413E-003
  3.020972093676866E-003  4.439902162220239E-003  8.084070759223792E-003
  -221.506724091209       1.076669262826232E-002  3.213782431028146E-002
  2.438718677046385E-003  1.269437926072965E-003  3.990187979019480E-004
  3.827539073010154E-003  3.432660281308189E-003  1.098178170617924E-002
  -515.656588388688       1.579406227118480E-002  9.084470960470494E-003
  5.373248956393292E-003  9.928201624844707E-004  7.597347834411217E-004
  6.238625457836051E-003  3.919903060167936E-003  9.637420311014316E-003
   739.761438026760       9.326628782369950E-003  2.129692352476034E-002
  3.014497982925320E-003  1.759038465625769E-003  9.104375373795762E-004
  9.071422260072973E-003  4.534989012971903E-003  1.216855423130116E-002
  -3120.63985544208       1.595776610613667E-002  2.711828263572309E-002
  2.661547147805374E-003  2.269040085292358E-003  7.035355955288278E-004
  4.980210724659636E-003  4.573942852431661E-003  1.291697044139115E-002
  -901.538341499145       7.120076758617295E-003  3.551296506378218E-002
  2.114696045505118E-003  3.303127263782391E-003  7.257828208310766E-004
  3.541875086557984E-003  4.069247753569621E-003  9.639065914652935E-003
   472.825260551530       1.143183127103005E-002  1.001852656832297E-002
  1.472698878515966E-003  3.009374225820491E-003  7.900793694146428E-004
  9.236078631903084E-003  3.933489779684896E-003  1.018909849769974E-002
   440.603044852759       3.316630387718925E-002  1.193700607201912E-002
  4.686744543288885E-003  9.899002120580909E-004  6.496051488291798E-004
  5.229901349994077E-003  4.290748153379679E-003  1.274565021519191E-002
   2591.53810098989       2.155938267704298E-002  1.686276240265689E-002
  2.980961421081331E-003  1.517331057283458E-003  5.751701044915758E-004
  7.424312136515779E-003  4.375983864838449E-003  1.392324359725223E-002
   11247.6248628970       2.472977952290057E-002  8.851275474301186E-003
  2.349735805540714E-003  1.248688640369678E-003  6.843098077797278E-004
  8.395971567305469E-003  3.931007178043286E-003  1.224895446903170E-002
   1111.43555288043       7.234747743324815E-003  1.406665100460959E-002
  2.503744910615808E-003  4.714342490817335E-003  1.022275511139496E-003
  6.676467188302593E-003  4.490451381680645E-003  8.791310278804913E-003
   2232.99788784660       1.967114384045937E-002  9.401594446320494E-003
  1.687526453560776E-003  1.129422092150791E-003  4.364764599287767E-004
  8.435431146904869E-003  3.302689033833364E-003  1.159790296164231E-002
  -555.746716990604       2.257305492993222E-002  1.790091077997446E-002
  3.844473249158297E-003  1.346469937503186E-003  9.004903963403123E-004
  3.934350991615336E-003  4.415452255055290E-003  1.167112864267062E-002
   421.092181041608       3.346816703168937E-002  6.881706917347668E-003
  3.390085997670694E-003  1.059198633514814E-003  5.300886175312318E-004
  3.628213297229831E-003  3.416590425455663E-003  9.419047138435287E-003
  -272.008378949801       7.359732833999563E-003  1.345254023482752E-002
  6.041063414724314E-003  1.588724650479142E-003  7.629741145995044E-004
  6.047277945352847E-003  4.045600726502236E-003  8.428340897562706E-003
  -880.411192344876       9.994044308612848E-003  6.666753850837522E-003
  1.026565841981123E-003  3.914996540599615E-003  1.221729174035798E-003
  6.398691533058574E-003  3.576624388913565E-003  7.526313223208354E-003
   2243.33438768341       1.491979821100910E-002  3.539679576862566E-002
  2.790901819005267E-003  1.857972182993391E-003  5.970250964960470E-004
  5.236820348793293E-003  4.523019791735457E-003  1.403669483807812E-002
  -221.749347972326       7.195453443009788E-003  8.274530450910757E-003
  3.181406216442338E-003  4.986544550120587E-003  8.868172779653387E-004
  6.668433691348262E-003  4.212239499178897E-003  7.349793224547103E-003
   3792.46014556529       3.419808900917719E-002  7.974656794180312E-003
  3.379448086221846E-003  1.250360155196663E-003  1.260748006046487E-003
  4.760184222247407E-003  4.364901682725965E-003  1.090885577639338E-002
  -614.709858254569       4.540172417908825E-003  4.395806792399011E-003
  2.241759945933459E-003  2.101431648691897E-003  3.436570219727062E-003
  4.173703501203311E-003  3.323867389143897E-003  4.367278072597240E-003
   99.2090256601257       4.879352299885725E-003  2.103855062748218E-002
  1.555725795396914E-003  2.947174044549717E-003  2.702211169863858E-003
  3.086502473815335E-003  3.971767252854777E-003  6.817338749232118E-003
   1269.31182751487       2.527438877831243E-002  5.210973447254757E-003
  2.593692983763824E-003  1.512347357321168E-003  6.297554827761268E-004
  4.436155316486049E-003  3.361693054432502E-003  8.359919361146636E-003
  -5035.03836801545       2.269958677723318E-002  1.104836641364028E-002
  2.435900591242819E-003  1.400090325787125E-003  7.941164655749824E-004
  7.161144522119738E-003  4.116230748769538E-003  1.215531318244185E-002
  -1226.75750814422       1.801477298829868E-002  9.125082187522966E-003
  1.996456126679614E-003  4.143240293429121E-003  1.561015178461845E-003
  4.633366624221982E-003  4.628726751905099E-003  9.132452348581205E-003
   3220.11970862962       3.026848380705049E-002  8.184763553031764E-003
  2.700982126315762E-003  1.814015219818525E-003  7.046833753516201E-004
  7.015599796591061E-003  4.262879394170949E-003  1.202321289439086E-002
  -56.4905857406949       5.094477515690017E-003  1.616906505316742E-002
  4.283998935703684E-003  3.857036186769754E-003  1.158548629149151E-003
  4.481703604374999E-003  4.380673014685102E-003  7.173689302455525E-003
  -1788.24099629583       4.668507716499300E-003  3.573446493084681E-002
  2.797201498327923E-003  2.081544185984669E-003  7.467602970838859E-004
  3.026124596274189E-003  3.605015442392734E-003  7.962523431542528E-003
  -291.538546893912       1.177258983341524E-002  6.773188199203150E-003
  4.092195916970437E-003  1.402830401315664E-003  6.748090372796433E-004
  4.168837128450806E-003  3.298403329654664E-003  6.927236709195772E-003
  -1298.87695629047       9.742933798824452E-003  1.194143938764061E-002
  3.177512895930453E-003  3.714312955046376E-003  1.113977724096347E-003
  6.314789228564511E-003  4.614853674411795E-003  9.023363020630741E-003
   1380.97439862279       1.480402519900626E-002  5.646079523535946E-003
  2.691397739817623E-003  3.998122890485842E-003  9.615600590637324E-004
  4.092289189406062E-003  3.903767343960962E-003  6.993550377024752E-003
   2060.36718912908       9.528926163478668E-003  1.170182977486847E-002
  3.485315538802124E-003  2.867270992800791E-003  1.008511337133821E-003
  8.188141682356126E-003  4.577683747637461E-003  9.701249980803928E-003
   1235.64510590344       1.591504899011271E-002  8.998204394149988E-003
  1.683080718930734E-003  2.923048056150754E-003  7.844734087167874E-004
  8.997280334553317E-003  4.131417031474851E-003  1.088157338703491E-002
  -454.523690947453       7.773103690164641E-003  8.081742176332916E-003
  6.364097596823896E-003  1.670242108250077E-003  8.650507481630378E-004
  7.288703935347605E-003  4.018382446085120E-003  7.707554200239788E-003
   511.975757173627       1.866631798200847E-002  3.258411730072377E-002
  3.632218499490356E-003  1.288622345505923E-003  6.160734010739231E-004
  4.070629609167622E-003  4.388095273872111E-003  1.352826398108766E-002
  -638.165145661818       1.156956154916101E-002  4.871546443130661E-003
  2.097697175236962E-003  4.571985105599651E-003  9.479103762230586E-004
  4.636913686384929E-003  3.652901314128555E-003  6.393484058458383E-003
   917.750717132404       1.003121255584058E-002  1.085266310899359E-002
  1.684778450020746E-003  2.155657708178411E-003  2.334429384172932E-003
  2.919803090436051E-003  3.730420393587776E-003  6.824661354827285E-003
   1595.72706982506       1.108010097695134E-002  1.605721660664637E-002
  2.364090823368460E-003  2.834437347503483E-003  7.232091661366455E-004
  9.922954131497116E-003  4.522462608425915E-003  1.208606677418803E-002
   639.918735980367       1.136560957613067E-002  9.919776508109822E-003
  3.045900140946216E-003  1.691188308114748E-003  3.041071970091600E-003
  3.336555037768132E-003  4.249989660490790E-003  7.218788282255736E-003
   16.5176545335715       6.892306194392271E-003  9.038462794103952E-003
  5.754812544505257E-003  2.962150656241145E-003  9.770473622286904E-004
  5.956587212931210E-003  4.283858303457054E-003  7.185972444016461E-003
   4236.25070821831       1.472260717580173E-002  9.235195760666618E-003
  4.645299987305073E-003  1.289828648845627E-003  2.183281006474062E-003
  5.490013463129014E-003  4.623206337454948E-003  9.071269713792442E-003
   341.234912020318       8.738602583268990E-003  5.261197392053628E-003
  9.082498377393399E-004  4.118550332146018E-003  1.914653993564672E-003
  4.248943863489694E-003  3.344320809316510E-003  5.802331349212482E-003
  -559.898745131828       2.766351341771717E-002  4.228451553336793E-003
  1.816962943533888E-003  3.589661037152541E-003  1.908779628659988E-003
  3.805885207996737E-003  4.206781421906501E-003  7.635687166636381E-003
  -433.114131877614       3.694153800960569E-002  7.920633068212902E-003
  2.254885212941438E-003  2.048645650833224E-003  1.722489420286803E-003
  3.757855144681506E-003  4.539351275529170E-003  1.032139267121693E-002
  -188.853744305698       3.662030752092993E-002  4.395787752097306E-003
  2.622997187255225E-003  1.000434321186213E-003  1.135338883272164E-003
  3.416598042399986E-003  3.433555602908970E-003  8.193149191084680E-003
   1997.52545648528       7.822892806648800E-003  1.641371483380485E-002
  2.422729799388732E-003  1.526146675228328E-003  4.654536450860485E-004
  5.835751054013357E-003  3.299196012372340E-003  9.082882028391076E-003
   1206.57986109119       2.421725073072980E-002  7.658755385540667E-003
  1.625162600796523E-003  3.725870706330459E-003  1.322655675953653E-003
  5.985912000094226E-003  4.551600405192947E-003  1.035470637570394E-002
   231.098522976517       8.117572839425253E-003  1.976174352420063E-002
  4.565197950856315E-003  1.187357251782631E-003  1.311924917472719E-003
  4.621485422123028E-003  4.171867506290739E-003  9.050606435988023E-003
   2301.03627992167       2.647130700560517E-002  5.440241063362935E-003
  3.784603596849534E-003  1.903578696896571E-003  1.297702940925040E-003
  5.378513239561010E-003  4.398491080383394E-003  9.183719073743100E-003
   1246.47909576127       2.668634587151466E-002  9.966937789472378E-003
  4.229102834736723E-003  1.086500277052652E-003  1.091691879533805E-003
  5.677266948111921E-003  4.431608534199613E-003  1.147264066251778E-002
  -668.621279380886       2.667844079559962E-002  5.749051569218154E-003
  2.014293715971655E-003  4.220750050178877E-003  1.357836280007975E-003
  4.685716709641967E-003  4.499339381276972E-003  8.957309052503049E-003
   501.523319689533       3.503111765241726E-002  7.915838072378738E-003
  3.992775017995111E-003  9.164467816176916E-004  6.453608969415188E-004
  6.425740642094832E-003  4.017998813613178E-003  1.212340729499150E-002
   997.830573549411       9.017956512246655E-003  6.681808165329338E-003
  4.606765901483882E-003  4.033016351559071E-003  1.435557483730990E-003
  6.027439033111463E-003  4.617039746846689E-003  7.134742800869748E-003
   412.114028019606       9.496464739640520E-003  1.840801103070483E-002
  2.044513392281860E-003  4.787678443643682E-003  8.580876073591192E-004
  6.697684769408593E-003  4.628674936670915E-003  1.053977103567194E-002
   133.176702378506       6.766147881017327E-003  1.327137518336455E-002
  2.133215856774523E-003  1.786184531424948E-003  2.212265634935141E-003
  4.664611393039828E-003  3.902221165997126E-003  7.482113530149360E-003
  -987.871604132355       6.401740534336226E-003  1.208472706233257E-002
  1.101413851172913E-003  5.201198761953870E-003  1.506398676892525E-003
  5.890020494288137E-003  3.972899736688925E-003  7.695152660677227E-003
  -829.514879780313       3.627691911267985E-002  4.979740608187192E-003
  1.635808663220549E-003  1.203806814858339E-003  8.374886608195150E-004
  4.380429070890069E-003  3.305752496398123E-003  9.249492902084292E-003
   514.495747528401       2.822592187532035E-002  4.369234999518576E-003
  1.409754466077452E-003  1.898718135876550E-003  1.490642340386407E-003
  3.064411076134773E-003  3.386333020619668E-003  7.229920483023630E-003
  -1447.10918363659       4.327912504222086E-003  3.077208677495509E-002
  2.579915125327340E-003  3.680992876360797E-003  5.733390910356289E-004
  4.253172902021689E-003  3.815238875310758E-003  8.274012124477525E-003
  -529.173492234056       4.162011704676990E-003  1.351754180491893E-002
  3.148709300387206E-003  1.183310197609313E-003  2.976977857681877E-003
  3.724310547789736E-003  3.639504667688825E-003  5.939487443469207E-003
  -997.683264145649       6.934617281324618E-003  5.317632063802452E-003
  4.361368412491791E-003  2.653670950191273E-003  1.185197679921583E-003
  5.116634908874329E-003  3.705364827264774E-003  5.735550005313169E-003
   390.527355099234       8.542577220349195E-003  9.318564299629722E-003
  3.899958285654095E-003  1.406627240779903E-003  2.584888939987319E-003
  6.615083863714386E-003  4.421052694548835E-003  8.075283125804652E-003
   1520.73540837679       8.698717371983928E-003  5.351967007104132E-003
  3.629499900501691E-003  1.254435071350638E-003  4.069929547372278E-003
  4.554487341944044E-003  3.972357583249810E-003  5.963062790787487E-003
   1159.62858183373       8.710204611758131E-003  9.020125948037312E-003
  1.434438633492923E-003  3.993638043515182E-003  3.094628352370520E-003
  5.658369555431917E-003  4.460996750927987E-003  7.632100649497709E-003
   3474.06830898241       1.601767239303309E-002  1.497010468276452E-002
  3.233986611085003E-003  1.521169933977059E-003  1.054038223858328E-003
  7.201995300127536E-003  4.556956659907575E-003  1.199754421849340E-002
   2617.22778110937       8.525551358352349E-003  1.522095093077824E-002
  2.207697358675537E-003  1.980169379868594E-003  1.289988997366347E-003
  8.129296615672618E-003  4.256711198214486E-003  1.017979604698187E-002
  -2512.60002659483       2.438338146039283E-002  6.339543009651082E-003
  3.221069505371299E-003  1.783727236746772E-003  2.125348082174950E-003
  4.875536367689886E-003  4.577785953607076E-003  9.100349992396594E-003
   94.2018361434131       7.033324564124682E-003  9.806066688988414E-003
  4.732926248605097E-003  1.489966845870820E-003  3.016016944481577E-003
  5.123776137713697E-003  4.425859549573986E-003  7.069931665082734E-003
  -865.708315182975       1.566346195417171E-002  6.405737827878496E-003
  5.196074939986669E-003  1.353557019367131E-003  7.635525764315487E-004
  6.029910285243318E-003  3.848514370640395E-003  8.457771004816166E-003
   1866.56724690033       2.302298860395728E-002  1.080614182395704E-002
  2.391291254430139E-003  2.004159953922192E-003  1.468106014791545E-003
  5.496932152238484E-003  4.611892425446748E-003  1.109986199947016E-002
  -3649.38367385782       1.126900521297594E-002  1.179730370231814E-002
  4.576685723202527E-003  1.169471327222364E-003  1.646323328473396E-003
  5.413774473905335E-003  4.302333282153272E-003  8.961681395393134E-003
   180.684155806302       4.002217163654454E-003  2.435337209538467E-002
  3.795687309244626E-003  3.041974229549164E-003  5.265747899159116E-004
  3.840352564609652E-003  3.626793361542603E-003  7.206819037096820E-003
  -386.084550533995       1.402512900675608E-002  4.498077179586446E-003
  1.494858845011920E-003  2.540903028214472E-003  3.172839247634034E-003
  4.429731916601756E-003  3.871606938307318E-003  6.537881889098968E-003
  -3178.24442854008       6.690575736306715E-003  1.377338817128488E-002
  2.552677826302363E-003  1.994428681915455E-003  6.897722980360607E-004
  6.456968158052894E-003  3.575544587777303E-003  8.410935600070160E-003
  -650.201011819190       1.777891321384560E-002  3.927807821742605E-003
  1.119032207154907E-003  3.469371538180226E-003  1.318100314847033E-003
  3.687489214165759E-003  3.311092727925708E-003  6.362025416077055E-003
   1847.04653735637       1.408905199282392E-002  8.096559987532306E-003
  1.983337030562096E-003  1.557777410336510E-003  6.464530043506251E-004
  7.432460520812588E-003  3.452435976237796E-003  9.464659045753134E-003
  -1754.62159537977       5.727733489334269E-003  2.480221068304706E-002
  3.132705745354974E-003  1.181155220149008E-003  5.824990738273362E-004
  4.442732035387460E-003  3.328696415770650E-003  8.577770806711528E-003
  -376.722476799611       1.576526220602921E-002  9.201645956832837E-003
  2.396293025122142E-003  1.491816949015461E-003  5.616752590630665E-004
  8.852892042617310E-003  3.703100000456112E-003  1.086969342734770E-002
  -1743.37054436501       1.849154429495858E-002  4.440996110023108E-003
  2.875777708675540E-003  2.681476688359722E-003  1.699206702435928E-003
  3.061503059706225E-003  3.857393733843891E-003  6.311454043114412E-003
  -921.560065772307       1.630383336734517E-002  1.218259900127271E-002
  3.453545472506722E-003  3.502232664775670E-003  8.697933380292563E-004
  4.686438016062458E-003  4.625405375423775E-003  9.763919381442041E-003
   105.044205793929       1.174201863664614E-002  1.237986448265979E-002
  1.767599822258752E-003  5.536546372356539E-003  1.087126911636456E-003
  6.200637903703091E-003  4.609279325015181E-003  9.659730474694766E-003
