# Supplementary material for: Four-Body Nonadditive Potential Energy Surface and the Fourth Virial Coefficient of Helium
Source: J Chem Eng Data. 2023 Nov 29;68(12):3257–64. doi: 10.1021/acs.jced.3c00578 (PMC10726306; doi:10.1021/acs.jced.3c00578)
Supplement: Supplementary file 4 — je3c00578_si_004.zip [file je3c00578_si_004.zip › data/e_07_3_qz.txt]

           7         441
  1.614732491678042E-002  1.692094424172913E-002  7.247622196695175E-003
  1.448029745469646E-003  1.547758421547454E-003  1.562145703020981E-003
  2.566020187318989E-003  2.918671041153841E-004
  -498.032041841194       1.665523274031915E-002  7.882074146557760E-003
  7.318575592031870E-003  1.271889000042125E-003  1.044319828679984E-003
  7.298611927740698E-003  4.586944289452730E-003
   775.625828592325       1.078950160644799E-002  6.132801752815244E-003
  5.704491236330970E-003  3.584776125453356E-003  1.073728425536909E-003
  5.449167516885282E-003  4.464374778551898E-003
  -2220.60970421914       8.850790012366301E-003  7.895234212188799E-003
  5.423031719225311E-003  9.904882798274317E-004  2.510125998332848E-003
  4.658788122140955E-003  4.046390915843058E-003
   1484.88159410017       6.847408869674085E-003  8.990044559385707E-003
  7.554004870518439E-003  1.068441081435561E-003  3.380627792958909E-003
  5.688388336720238E-003  4.606457724824395E-003
  -7436.39163069047       2.963074501554186E-002  8.987540168708763E-003
  6.555437001839011E-003  9.958565538248712E-004  8.652268761416773E-004
  5.508111477045897E-003  4.498341562781171E-003
   5383.19559959848       2.309670477408687E-002  3.521917426400930E-002
  3.755321639952087E-003  1.404235631259365E-003  6.067984677458585E-004
  3.609694043763754E-003  4.593621398576062E-003
   1307.24945206004       3.664707148703985E-002  6.843789355318962E-003
  4.925137130691532E-003  1.399453411473035E-003  7.149472877926372E-004
  3.105591062476922E-003  3.956900795717929E-003
  -396.961078877902       9.978892127219216E-003  6.906107450235221E-003
  6.607926032365134E-003  1.042428994713450E-003  8.784551058564376E-004
  6.067328068024028E-003  3.691396766001510E-003
   125.156341796907       6.601155482746934E-003  7.576133536915427E-003
  6.417363595607710E-003  4.380668360745335E-003  1.051698332438452E-003
  5.811049714337093E-003  4.525692722067079E-003
  -224.762518709203       1.017929006793680E-002  1.151816578827804E-002
  1.149372409599018E-002  1.063703576502995E-003  1.084374131188848E-003
  5.371071913870813E-003  4.504055358888259E-003
  -566.216149464873       1.468332921581315E-002  6.892921691350887E-003
  4.504215397418623E-003  1.262531675020090E-003  3.631914444393956E-003
  3.762792330747826E-003  4.459531086819010E-003
   1328.75389250153       1.177489139803233E-002  3.206563580255842E-002
  9.287981711944657E-003  1.151545287416707E-003  7.725424823817044E-004
  2.987896980751295E-003  4.587553989128417E-003
   57.7669334077310       8.174348059803360E-003  1.968203560485257E-002
  5.577082863766886E-003  1.795140699918930E-003  1.126563398709031E-003
  5.116575498409386E-003  4.584520921130302E-003
  -1721.43047336639       8.315990909391412E-003  9.524147016983368E-003
  8.686243066107002E-003  1.881270386292041E-003  1.110131364164287E-003
  6.152083704652343E-003  4.547122459023690E-003
  -3544.51884590413       1.870677533315209E-002  3.499294552937565E-002
  3.713375730207749E-003  1.433555431264160E-003  9.593116512585637E-004
  2.927030340277300E-003  4.624785839383323E-003
  -1629.04089531224       2.292591536574465E-002  8.212210239694028E-003
  5.266678096915715E-003  9.065139745301527E-004  1.264196355244579E-003
  4.671615373414918E-003  4.176667848583579E-003
  -3772.52415491923       2.489124830653431E-002  7.234832822746401E-003
  6.725885683347034E-003  1.516255197744109E-003  1.158712890848864E-003
  4.230938999552454E-003  4.561085996455379E-003
  -7322.88665025355       2.996309536184237E-002  2.087103318646845E-002
  3.334083340619346E-003  1.784021954068033E-003  7.230980136544134E-004
  3.125775043394157E-003  4.509312774442920E-003
   2965.07051715624       4.831303685912908E-003  1.408633504331147E-002
  6.482802032985357E-003  3.302668756744401E-003  1.180116966266966E-003
  4.476969734630103E-003  4.443582252684131E-003
  -269.613627771969       3.662069562818996E-003  2.334977174864755E-002
  8.250528489969697E-003  1.138099015924194E-003  1.520064514365535E-003
  3.654694843312321E-003  4.057239992771564E-003
   80.1403709878787       3.213649051274101E-003  2.146113358558182E-002
  1.895431686105283E-002  2.247926281798327E-003  1.025214693792222E-003
  3.120193962384084E-003  4.593985500827346E-003
   2276.94768255184       1.512746600215031E-002  2.957435582569970E-002
  7.016716949745696E-003  1.462776747924626E-003  6.089192135576514E-004
  3.354760549797688E-003  4.592358479452679E-003
   3941.79674650467       2.539519751179076E-002  2.651566956075751E-002
  6.292627756088196E-003  9.792376029458341E-004  7.211122943976978E-004
  2.957685639711213E-003  4.548011333408774E-003
  -1124.69005618278       5.023338405573354E-003  2.919706883054607E-002
  4.477747548823332E-003  3.481985610229367E-003  1.045224576509800E-003
  3.996159097773411E-003  4.606224577757482E-003
   6070.96028845115       2.075434511755413E-002  1.054302362795286E-002
  6.193863110461082E-003  1.156503847661083E-003  1.308915346640200E-003
  4.777637016527929E-003  4.626131087535222E-003
   2458.73961436801       1.562669158301589E-002  5.637300512471037E-003
  5.261363613071747E-003  3.607273711013279E-003  1.297933978119797E-003
  4.305776039472103E-003  4.589372193310919E-003
  -12587.4371671702       3.335110345868449E-002  1.425878859573936E-002
  3.662492495760513E-003  1.200580593220057E-003  1.042458270266874E-003
  3.389400959389804E-003  4.413235346672817E-003
   1751.57178193921       1.140601776513741E-002  2.157391146911622E-002
  1.286898716707257E-002  1.272627193327402E-003  7.546318504441093E-004
  3.216349469969691E-003  4.624532232299568E-003
  -116.284496784411       1.887900167095187E-002  1.452879895454632E-002
  4.767880853332877E-003  1.242884746521149E-003  9.432000320300519E-004
  4.746556610554772E-003  4.402079794066600E-003
  -540.698407827709       3.002770426350382E-002  3.385993196599906E-002
  4.147281488920525E-003  1.080150123338650E-003  4.706757265864896E-004
  3.373931522968463E-003  4.397633020250609E-003
  -1517.52902733720       2.757774185370124E-002  9.297649255467591E-003
  3.904746589688919E-003  2.730230690777355E-003  9.592169929099732E-004
  3.721825612309812E-003  4.622740242499166E-003
  -239.684140943768       3.288646636270342E-002  1.495859524955952E-002
  2.981042207044496E-003  8.495480774320346E-004  4.618335763094894E-004
  2.967817628314894E-003  3.457252800891302E-003
  -1699.26207398120       5.655203197460176E-003  1.089933283284994E-002
  5.304607802395009E-003  4.128080167760896E-003  1.236063629102958E-003
  4.492171789520214E-003  4.423755536866452E-003
   3512.68822567767       9.237906711485076E-003  5.589106038716461E-003
  5.368683665040982E-003  1.968490168039298E-003  3.311802845309950E-003
  3.935822786748771E-003  4.385335583036375E-003
   12976.3378337635       3.383461034679942E-002  7.958383759869269E-003
  7.404990711393397E-003  6.946051426053204E-004  9.706161090704019E-004
  3.441214271447026E-003  4.081952655344902E-003
   6849.21745527426       2.978080271083803E-002  2.470463265799389E-002
  4.038941813823002E-003  1.241536887912551E-003  5.894221428425952E-004
  4.033473924459663E-003  4.541241738947747E-003
   7813.29887661562       9.845409605551216E-003  1.201231912291721E-002
  3.961676922437279E-003  1.497632266314422E-003  3.285447348725668E-003
  3.870794198597251E-003  4.554316914389778E-003
  -1522.42924914521       5.829487827851064E-003  1.157448723435653E-002
  1.064580689362425E-002  1.380265458280036E-003  2.628217273517951E-003
  3.399316337624689E-003  4.548704262972028E-003
  -14634.2412187926       5.315225277994903E-003  1.497730824490128E-002
  6.441044412142423E-003  1.296559640912830E-003  3.227515714615453E-003
  3.426924479904229E-003  4.409738699967539E-003
  -454.682591209969       4.984216566570948E-003  1.075180756757416E-002
  5.037898091477843E-003  1.161321183644580E-003  4.297096379785847E-003
  4.518769974436133E-003  4.273128048575246E-003
  -30.8431501255858       2.676796693203837E-002  1.448031406394667E-002
  6.126289515473880E-003  1.578273257531915E-003  6.614462935850894E-004
  3.196440780507727E-003  4.465009516507115E-003
   2875.11091790509       1.638945260867975E-002  1.858411567670167E-002
  8.467850287814660E-003  1.103341384465554E-003  8.505141483909194E-004
  4.062771050187776E-003  4.628591853391934E-003
   1088.41506597591       2.971815314594741E-003  3.545840627633397E-002
  1.144349483425566E-002  1.292718888410742E-003  1.978636544464907E-003
  2.916492243649870E-003  4.560422804771603E-003
   752.111802289218       6.801240543290013E-003  1.327254792520195E-002
  1.254900694245459E-002  1.450624797310975E-003  1.886595069525074E-003
  2.936835435321052E-003  4.569593136431936E-003
   5318.93660932324       3.469799016036157E-002  7.677713374056852E-003
  5.368112591611600E-003  9.220704266636686E-004  1.148705138435861E-003
  5.196020011151371E-003  4.459986564683791E-003
   302.399945393869       6.825856260517646E-003  1.429348911017543E-002
  8.035522032109908E-003  1.184646465398933E-003  1.274218265918385E-003
  6.303919648847450E-003  4.420371715816386E-003
   2378.02555227691       5.333095156739504E-003  2.588815789896789E-002
  7.425381744284721E-003  2.155066723372695E-003  1.255839500047052E-003
  3.045465567074765E-003  4.513096676911217E-003
  -22.2054345461720       6.455606427676120E-003  5.586559935100393E-003
  4.921674682470354E-003  2.332335734187145E-003  9.756048336095305E-004
  4.669990861080203E-003  3.515031667390198E-003
   379.986704003447       4.214103457259103E-003  9.964040700683510E-003
  5.633763712050982E-003  2.169310291544726E-003  3.933056220387541E-003
  4.132024789146763E-003  4.503246055569613E-003
  -12717.8960790590       1.565060192282304E-002  1.414066837209703E-002
  3.391734844781594E-003  1.369561667062957E-003  1.858504313947815E-003
  3.209711354588666E-003  4.278310856058244E-003
  -941.214731275190       1.030721412911106E-002  8.229636444150021E-003
  6.007823222822138E-003  1.442337273731796E-003  2.925662996211839E-003
  4.393691031050290E-003  4.597904594669772E-003
   1028.05103404247       4.382558944231255E-003  8.217312586011240E-003
  5.132565426399728E-003  9.185471269907498E-004  3.496187935281393E-003
  4.313598138324055E-003  3.698747295869708E-003
  -324.043425201066       5.911805791120247E-003  6.506443370134743E-003
  5.974835335379801E-003  2.628559086016147E-003  1.553456429178596E-003
  5.603381147501622E-003  4.170064666699620E-003
   2820.36626340958       1.831945392400788E-002  6.749446856674637E-003
  6.575255698568737E-003  1.531240788799453E-003  1.271451949097381E-003
  6.007096691745868E-003  4.602744870337404E-003
  -275.071638591831       9.934682796528512E-003  1.014801126797633E-002
  9.370291631037862E-003  1.234570722183708E-003  1.154131164760680E-003
  7.215930748953289E-003  4.619113055582116E-003
  -2377.75325089489       3.704888909410406E-003  2.417108067863089E-002
  1.352224633184993E-002  1.440768489450225E-003  1.156070732325215E-003
  3.403716266488245E-003  4.359553482794192E-003
   1848.71843661977       2.045106408711799E-002  2.412499355625408E-002
  2.967979807172821E-003  2.467447090837539E-003  9.165322199041619E-004
  2.935016125542787E-003  4.619642369088439E-003
   1098.38425822522       5.078407366623953E-003  6.047750000792666E-003
  5.999564848965143E-003  2.811330369671987E-003  2.391490254386103E-003
  3.675676188257415E-003  4.071237863567910E-003
  -8.85996919390501       4.564416447440800E-003  2.248822398235393E-002
  5.407654073964221E-003  1.209510054286890E-003  3.180515480561440E-003
  4.105160040612827E-003  4.540786353372954E-003
   810.045676920701       1.807739112708842E-002  2.079845087493917E-002
  3.752551878302121E-003  2.294012725588915E-003  6.793579317551626E-004
  3.067517467932931E-003  4.346728296284180E-003
   587.033674919560       1.222616456394232E-002  1.763226384432711E-002
  8.813239575599995E-003  1.157082085210687E-003  6.268788323293574E-004
  3.111383733442212E-003  4.030626353536060E-003
   1668.86370846621       1.267090059775221E-002  5.931106338044090E-003
  5.222032968801713E-003  1.016774401386601E-003  1.453155306802804E-003
  4.759375680617039E-003  3.745227795048170E-003
  -9829.47040880973       2.544695036962458E-002  2.660954546266433E-002
  3.692969239756163E-003  1.330738267635408E-003  7.374882535392634E-004
  3.646980193339591E-003  4.556573092104031E-003
  -363.794020858119       1.144612905160178E-002  1.366950670724580E-002
  4.969787341329075E-003  1.251703453361583E-003  2.706604085676189E-003
  3.734319886473968E-003  4.628935874883262E-003
   3594.06437270877       3.317626077997261E-002  1.367159789129611E-002
  6.700898805997509E-003  9.297934702330488E-004  7.201084167128308E-004
  4.293928646203512E-003  4.538404094562637E-003
  -3449.84031152227       6.225065128413389E-003  2.410997915319771E-002
  5.728304775349836E-003  1.583011573417295E-003  2.197594177733768E-003
  2.963521654936729E-003  4.549193643472516E-003
  -1220.75123808340       3.623172611671863E-002  9.531366372478886E-003
  6.101096120239553E-003  9.701908326067340E-004  8.860604126660316E-004
  5.186186820257332E-003  4.593426647190662E-003
   2817.61031505988       1.419299872965791E-002  7.783475078349430E-003
  5.927548141138494E-003  2.659278689982893E-003  8.822269994085239E-004
  3.841075372380663E-003  4.250956263634339E-003
  -3441.33430496346       3.375155854856634E-002  2.182001533421552E-002
  5.247866742126323E-003  1.008169146291574E-003  6.925214814078577E-004
  3.622241808402693E-003  4.623944671065829E-003
   106.015085626281       1.362610962868030E-002  2.683654261006795E-002
  4.617892936684586E-003  1.546608793042593E-003  6.052286262295750E-004
  4.608022185531782E-003  4.402771366765904E-003
   577.543415493524       1.073740550040452E-002  7.458080278004067E-003
  4.960153245376639E-003  1.508547863367264E-003  3.888406101649661E-003
  4.103736302734245E-003  4.607039577631524E-003
   590.677472086006       4.618923102953711E-003  2.717467998320813E-002
  7.602660280485250E-003  2.037248334172396E-003  7.708523300661678E-004
  4.229787952124871E-003  4.301970407825500E-003
  -1181.91865622878       7.687005027603012E-003  6.509191463229317E-003
  5.804624527009600E-003  1.210253466794904E-003  3.952186339423015E-003
  4.348361693182837E-003  4.267592653691268E-003
   7841.34267992988       1.872326167276128E-002  4.035064040149919E-003
  3.677223497098133E-003  1.404019509749209E-003  3.148065558483141E-003
  3.579455393581270E-003  4.047289824220100E-003
   873.278458536436       4.327161059064010E-003  1.206703576969419E-002
  8.938040636438447E-003  9.979102957822378E-004  2.942164605946777E-003
  2.961416776904585E-003  3.993778713724327E-003
   236.438793837769       1.507930967923787E-002  8.960373852948169E-003
  7.422521619575163E-003  1.954023980472653E-003  1.481016067088989E-003
  3.013528985116959E-003  4.539109736937082E-003
   615.269914779389       7.384340530695570E-003  9.144697633172848E-003
  6.932047765240214E-003  1.641031515248752E-003  1.266483631422786E-003
  6.885954887817716E-003  4.341807336251998E-003
  -9258.30874357071       2.274451103651817E-002  3.546355957914497E-002
  4.753030976566344E-003  1.175725900585193E-003  6.570424370171635E-004
  3.294418394909734E-003  4.622582162577143E-003
  -1209.18947336435       1.090135743998690E-002  1.555405675406547E-002
  1.352901346438321E-002  1.060432478265088E-003  1.181557022203198E-003
  3.317753083978101E-003  4.604990012648650E-003
  -962.559635660063       6.569300777080138E-003  2.412017548512592E-002
  1.670097359405811E-002  1.155237966485782E-003  9.708830378050972E-004
  3.000867643186988E-003  4.552896396480125E-003
   4563.04238539902       1.360107730183210E-002  2.463251300124251E-002
  5.004732699054968E-003  1.209328819925130E-003  1.066688593967257E-003
  3.163745923603147E-003  4.357202674456414E-003
  -1703.85993972281       6.483067967419195E-003  1.231245142350895E-002
  6.498138057129375E-003  3.643235228374433E-003  1.021184182121641E-003
  5.051648626158521E-003  4.621926954938954E-003
  -2262.21615691586       2.914603607701435E-002  6.833671840420026E-003
  3.766981545310430E-003  1.195252990670597E-003  2.119501893967002E-003
  3.252174287263275E-003  4.283996378665094E-003
   995.711208829674       6.241444773190847E-003  9.306025838286304E-003
  8.847819796861906E-003  3.620353619571354E-003  8.643926031938168E-004
  3.892502348098193E-003  4.293018520552971E-003
   2875.12203755414       3.220113662418693E-002  4.516955407593419E-003
  4.250543290198023E-003  9.994654319183374E-004  1.489088672847907E-003
  4.231573531445201E-003  3.966358326092012E-003
   527.585606175395       6.142330777445829E-003  1.309122734205277E-002
  6.225251595764481E-003  4.647213026560027E-003  8.851256822115252E-004
  4.690048494599234E-003  4.614672536325417E-003
  -2793.06120986459       3.398923226271047E-002  2.065859871919308E-002
  4.360331148034188E-003  9.309827286885693E-004  6.101192866642220E-004
  2.958478769969027E-003  4.154936784114245E-003
  -2598.89475162148       1.166059344055239E-002  6.338809773203111E-003
  4.252900434742786E-003  3.457503112662476E-003  1.042090279573224E-003
  4.152946352260325E-003  4.093294314388264E-003
  -566.182598975185       3.556292544139200E-002  7.462129762383121E-003
  4.942555015213585E-003  1.961435766025897E-003  9.972858318755052E-004
  2.942782025157499E-003  4.429220184653524E-003
   390.742836154995       2.458336102608456E-002  2.374078365870801E-002
  3.306154172104453E-003  1.413359103075052E-003  5.451869774066450E-004
  3.107980688731428E-003  4.081213233044380E-003
   482.386502430908       6.182784206872021E-003  8.684048105978285E-003
  7.599750797836599E-003  9.932150379069423E-004  2.813198661183909E-003
  5.887962209086118E-003  4.343292325789138E-003
  -19.7213176751105       1.652380919133142E-002  8.187012952754164E-003
  7.796636015367026E-003  1.360709460007859E-003  9.937592946146275E-004
  5.999665949636428E-003  4.522578333093416E-003
   4951.63866896082       3.346139569404302E-002  1.335976066298608E-002
  5.513654744534929E-003  1.042847041004095E-003  7.270773068909893E-004
  5.144536431034790E-003  4.611281390181264E-003
  -89.0580253840972       1.356661119326691E-002  1.271598101791333E-002
  1.188062464294725E-002  1.168514695011246E-003  7.327411271552710E-004
  3.285168102584729E-003  4.234483823255844E-003
  -1473.21525749028       3.654717714631574E-002  2.447868965709045E-002
  4.457264784603818E-003  1.130582330071886E-003  6.067674621646211E-004
  3.204372452526406E-003  4.540771531258678E-003
   1101.63150764705       2.724401844208474E-002  1.037922599341500E-002
  7.984823230623104E-003  8.821966266282204E-004  1.598709669931601E-003
  2.966891483080517E-003  4.597866416487882E-003
  -451.464754489253       2.044885660129610E-002  6.004097059358381E-003
  4.197456418241878E-003  2.977595073812946E-003  2.132151092959440E-003
  2.999585962150076E-003  4.627090310617470E-003
   953.759935909399       3.304367377179726E-002  1.352128241831109E-002
  1.055057720825915E-002  8.139102229498459E-004  6.747429663765932E-004
  3.056020271063795E-003  4.463843105293150E-003
   777.161111670389       6.973310558915840E-003  1.908574409345768E-002
  3.719459401194698E-003  3.121009830547892E-003  6.504166650533876E-004
  3.219383184774102E-003  3.845751626520800E-003
   1096.32356949801       3.385498031565574E-003  1.177450098564784E-002
  8.805025146056952E-003  3.185342910448047E-003  9.453442729710713E-004
  3.247309759650015E-003  3.883836426540467E-003
   4045.70648915542       2.032875985140679E-002  6.292830172100567E-003
  4.614479841194183E-003  2.746430300931085E-003  9.026867821571887E-004
  3.008873733197357E-003  4.048537935269787E-003
  -2222.92615344042       8.759821137850770E-003  2.622074571783543E-002
  7.977864449007650E-003  1.126542939411399E-003  1.558439215258102E-003
  2.989020391598136E-003  4.611394080120060E-003
   489.903530710039       1.093673352863584E-002  1.675332148711900E-002
  6.024784285622678E-003  1.508907832561496E-003  7.873417106860928E-004
  6.014467886084060E-003  4.461616178402698E-003
  -1807.31526399661       2.345018720670253E-002  4.775455300333339E-003
  4.436353436443332E-003  1.329850873224578E-003  8.155745161781781E-004
  2.991444393569711E-003  3.424173749224109E-003
   103.099756672445       4.747528783181876E-003  2.698478408575001E-002
  5.733386956922036E-003  3.158638655847816E-003  6.777877678251472E-004
  4.640736117859865E-003  4.404159705675014E-003
  -3313.93619884723       1.291846082717586E-002  3.534116398683109E-002
  3.181366676643711E-003  1.253643382708125E-003  7.061628738566848E-004
  3.158985924312731E-003  3.994434667953907E-003
  -4786.83049171884       1.096027981101953E-002  2.829367513074629E-002
  3.637473441024752E-003  2.628825449856435E-003  1.031417924735644E-003
  3.022738299815778E-003  4.581256781681479E-003
  -777.183954273033       1.365979876150021E-002  3.400104752468798E-003
  3.374563521309376E-003  1.841446712489850E-003  2.152509998613905E-003
  3.283061370806730E-003  3.561144448781541E-003
   3502.25250227540       2.134498689378965E-002  3.694733743503182E-002
  4.556120418795036E-003  1.184392045247112E-003  5.220120574041446E-004
  3.050597761808512E-003  4.350166365160875E-003
   682.718024297066       4.727921251683339E-003  2.582419725389288E-002
  3.437210644923560E-003  2.034863072724854E-003  2.842757645455472E-003
  3.111694255370810E-003  4.429579761888914E-003
  -728.355203553731       8.781602581718803E-003  1.352097221010872E-002
  1.340007969879357E-002  2.004156724952503E-003  9.234487751221131E-004
  3.145899590740691E-003  4.582787690329770E-003
   3390.22178239972       3.682844427350178E-002  8.209015727749906E-003
  5.292400148660143E-003  6.303590504296416E-004  5.326715362687553E-004
  3.013877771286516E-003  3.426757527591664E-003
   3309.15317242041       6.565694004845890E-003  3.657765377000177E-002
  3.718739194550160E-003  1.558522275482427E-003  4.652342988064338E-004
  3.290802552120141E-003  3.587262256675075E-003
  -590.130636799085       3.393008278756311E-002  1.294786103112457E-002
  4.331395701822310E-003  1.070230811103868E-003  5.673099724414657E-004
  4.325230030696306E-003  4.134785467892073E-003
   2570.96375648277       1.734516844118831E-002  6.482961282505436E-003
  5.445665112083661E-003  1.092003977514195E-003  2.262616291935033E-003
  5.284884369411053E-003  4.471764425138107E-003
   477.166020826523       4.313623787178763E-003  3.620452774446668E-002
  5.136171162716210E-003  1.166424945628555E-003  2.056371167972845E-003
  3.266171884237218E-003  4.295763170288568E-003
   47.9456397823728       1.315157688903201E-002  1.131434500828745E-002
  7.021908004989920E-003  1.130913064653429E-003  2.445271711949732E-003
  3.203488338262749E-003  4.582195828376832E-003
  -1935.48972460544       5.155233461104318E-003  1.814293865595392E-002
  6.902799877455785E-003  1.178507793733701E-003  1.078996302964431E-003
  5.067770787969237E-003  4.010437679542594E-003
   1130.88940497801       9.033946886624948E-003  1.010076748219111E-002
  9.163021330879616E-003  9.349460147253457E-004  3.259082378976421E-003
  3.512706073373681E-003  4.556510563676840E-003
   407.638650907505       5.404811392178918E-003  1.448122620927111E-002
  4.205404618646482E-003  1.075521024283272E-003  2.332399088142639E-003
  3.929295342247590E-003  3.847586138979630E-003
   701.945552182795       2.533881187847432E-002  5.943166042120879E-003
  3.803027108494107E-003  7.649872215213156E-004  1.048222099885251E-003
  3.695862320354719E-003  3.453765138396785E-003
  -2901.31789480027       4.342230470679679E-003  6.579075667781937E-003
  6.480501996678848E-003  2.188742390227967E-003  2.768507198426649E-003
  3.949673325772503E-003  4.052732887317119E-003
   2254.39569511773       3.644932810452123E-002  1.747357002782470E-002
  3.527047964652200E-003  1.034685675617115E-003  5.157479612250610E-004
  2.918774570732647E-003  3.896322006004355E-003
  -2925.29017719443       4.430871072697714E-003  1.332703841443670E-002
  5.025719303250086E-003  1.826776704712236E-003  3.791463305453012E-003
  3.895029345063729E-003  4.472709321637794E-003
   5275.41014983317       3.397153408358453E-002  6.545180278543125E-003
  5.427731731197526E-003  1.708642550029406E-003  8.727512467583512E-004
  4.554431260989658E-003  4.490263551724956E-003
  -68.1360065674437       3.946105852704686E-003  3.208422485300436E-002
  1.543227369976652E-002  1.382140623173196E-003  1.213836459590558E-003
  2.974518065807315E-003  4.622070193889755E-003
   1347.24447649142       1.162504149663084E-002  1.034598382857061E-002
  8.517034516242257E-003  8.835461798854056E-004  1.963700861034570E-003
  3.945850392099009E-003  4.375053003807564E-003
  -1975.18853854816       2.426711307602575E-002  9.987904373949185E-003
  4.940222126428855E-003  1.908345132261622E-003  8.326761909783912E-004
  4.641394275544594E-003  4.546425540301768E-003
   162.114324405340       6.019500306453247E-003  1.011841138820384E-002
  8.038406056684790E-003  1.468851371095612E-003  1.505242068316434E-003
  5.399899580949954E-003  4.244261164121458E-003
  -866.709371958239       3.208982827383396E-003  1.612980612689598E-002
  7.395680535679794E-003  1.761938003261060E-003  2.940926356497515E-003
  3.191467560734889E-003  4.301038351307688E-003
   2796.40147521128       7.237854702927140E-003  1.285180933134405E-002
  5.797548696325996E-003  1.178122598064097E-003  3.546537500900025E-003
  3.773533462123583E-003  4.517799620934321E-003
  -71.9461528778357       6.757135812298657E-003  4.224503370192200E-003
  4.119466720322146E-003  1.340586943278690E-003  3.541747730485231E-003
  3.766292019442686E-003  3.579323769715380E-003
   4288.59601732345       2.774530448517236E-002  5.331394444047630E-003
  4.814914394665016E-003  1.070167430359319E-003  2.221913121401040E-003
  4.592849428988507E-003  4.451229452248425E-003
   52.9791379077323       5.676291187449529E-003  4.653381420101777E-003
  3.098446326778695E-003  1.952510906602107E-003  2.724628299660120E-003
  3.013127063185616E-003  3.308637940134245E-003
  -8110.24584677979       3.384650737301363E-002  8.249457344262889E-003
  4.572515996951057E-003  1.500945740132546E-003  9.976538771615470E-004
  4.541493500093633E-003  4.533563222889730E-003
   328.416245670798       3.421934533804336E-002  1.577028100868014E-002
  4.337356851081131E-003  1.114370883741497E-003  8.619354873569434E-004
  4.232002436563511E-003  4.603248833228026E-003
   3474.55415649776       6.527276902482300E-003  2.267637118520405E-002
  7.097001199751725E-003  1.024264616725483E-003  2.817754871592044E-003
  3.080970304025205E-003  4.589132116626329E-003
   574.480974948779       4.580692217033775E-003  2.261219016738927E-002
  1.729788443310153E-002  1.048826582272930E-003  1.451962264246877E-003
  3.071870533485785E-003  4.507005720462486E-003
   15327.9856270317       2.427699221803495E-002  1.477371230154858E-002
  4.307057780482444E-003  1.486946252570064E-003  1.131271066104581E-003
  3.403645877438651E-003  4.547561582604043E-003
   2871.49872017409       2.770753381037466E-002  1.162932176427636E-002
  3.423876699987573E-003  9.940249657996478E-004  9.106465250522668E-004
  3.066014969781743E-003  3.810646203126359E-003
  -457.423175952599       4.158191722081918E-003  1.914064392924910E-002
  1.507749747783346E-002  9.043517783502408E-004  2.614681383350964E-003
  2.924488253351167E-003  4.499518708020279E-003
   644.227386929959       3.089459303361960E-003  3.009437789282098E-002
  6.980190912829206E-003  1.399059396138082E-003  2.935628586862814E-003
  2.966098311982091E-003  4.463336790818727E-003
  -613.006052170960       4.091034365617119E-003  1.998396123586351E-002
  6.090553042505127E-003  2.360051284480661E-003  2.497748208438094E-003
  3.295466697066428E-003  4.615935623811471E-003
  -744.340100953747       1.189351787613196E-002  7.534155558777240E-003
  6.500905872474621E-003  2.252200586660065E-003  9.476491877966033E-004
  5.366433325673703E-003  4.338868937061035E-003
   705.734407127243       2.840535777422997E-002  1.616059968431940E-002
  3.831479105749606E-003  8.979373306498533E-004  4.364559840158409E-004
  2.949301825306999E-003  3.559221226513320E-003
  -4118.34522106568       1.604169758655536E-002  2.008186835321491E-002
  5.940200629305440E-003  8.410046298687227E-004  6.167120583523626E-004
  2.987977563915560E-003  3.790405022389323E-003
  -132.720249665583       8.765711187418498E-003  3.470120934536085E-002
  6.697858636207909E-003  1.996728889792986E-003  6.248789886260647E-004
  3.677315034802478E-003  4.589713755678583E-003
  -496.417724465777       1.301014128067661E-002  8.805404218208430E-003
  6.795192541717089E-003  3.545327708178136E-003  9.736127006277060E-004
  3.654503542980187E-003  4.627545311834611E-003
  -2449.66633954448       1.009072066206070E-002  9.510277184954851E-003
  6.538149405350606E-003  3.039769128350622E-003  1.313093790339637E-003
  3.229346357303025E-003  4.480263209763291E-003
   1434.27779037074       3.670550743938829E-002  5.835188708775166E-003
  5.636776198883229E-003  6.751838827932947E-004  7.369639978561690E-004
  5.006483988980718E-003  3.799295006032279E-003
  -5487.08071663319       2.959311158823429E-002  6.644285872820895E-003
  6.643401652308319E-003  6.345279738281338E-004  7.265508354375718E-004
  3.154178054595206E-003  3.519157786905919E-003
   835.529425998663       4.105083368397957E-003  8.097583921251456E-003
  5.163722248011275E-003  2.410444485159253E-003  3.624438173301968E-003
  3.782258315042909E-003  4.223004603094617E-003
   380.784531714954       5.101533489336489E-003  1.281071990892089E-002
  1.177499491916555E-002  1.192335345663651E-003  1.395116708892652E-003
  4.724142066084704E-003  4.268361091158619E-003
   9872.68810029571       2.634368064975081E-002  7.796665121541897E-003
  7.024695254682183E-003  1.156443867619742E-003  7.797714803853004E-004
  5.064470127576175E-003  4.329852714118533E-003
  -438.748676935327       4.055216971927329E-003  1.274967551405178E-002
  5.754158437417396E-003  2.711566757576471E-003  1.564470980950241E-003
  3.626888668614377E-003  4.074767624243591E-003
  -465.087467479677       4.703868417594045E-003  1.083942408769869E-002
  4.270609152918653E-003  3.214519654056470E-003  2.777466575210955E-003
  3.542020243659901E-003  4.361754262623514E-003
  -655.736915667259       4.948115342368707E-003  1.254821289653671E-002
  1.152416824445571E-002  9.351465788921010E-004  1.043075892005127E-003
  3.756277882261364E-003  3.713334725310631E-003
  -112.760725649898       5.490472027626201E-003  1.377835260040078E-002
  8.436931243501979E-003  8.484019063456674E-004  7.698196859407370E-004
  3.059153760699665E-003  3.293041776962757E-003
  -1024.97531243662       8.583106702304685E-003  3.203388069788370E-002
  3.914741651257922E-003  1.275102868016161E-003  1.522003300528717E-003
  3.102558643241671E-003  4.317904154574300E-003
  -121.784269180939       4.859206889661287E-003  2.044436723273343E-002
  5.087524601956334E-003  3.791610018320675E-003  6.320456013049943E-004
  3.957370240450861E-003  4.106174397874251E-003
   1082.38824639366       3.313984169464159E-003  2.216222277798839E-002
  4.206259540325968E-003  2.288714852905379E-003  5.750317035690566E-004
  3.230622259224307E-003  3.309316046489493E-003
  -2173.41946270568       1.398823605648001E-002  8.924138802115561E-003
  4.510121108881290E-003  9.000826330600931E-004  6.578161326432812E-004
  3.700712698934796E-003  3.274901868107592E-003
  -9991.95194728944       2.542839685502517E-002  1.176246506631583E-002
  4.521087272333620E-003  1.787087291014092E-003  1.191909820792359E-003
  2.965156591035451E-003  4.521156106837264E-003
   4313.98736365226       3.071796643156471E-002  4.530461513472825E-003
  3.191802605672915E-003  1.082282733270662E-003  1.094863599780769E-003
  2.947423321072537E-003  3.402402580269990E-003
   350.107272485740       3.845181856362643E-003  1.940069311266658E-002
  4.870500409861453E-003  1.134793814769922E-003  3.692054092285302E-003
  3.766286923212899E-003  4.230590813565973E-003
  -872.472119109779       6.717478544926814E-003  7.592746186647232E-003
  3.112113116296728E-003  2.753820026085624E-003  1.204660216364846E-003
  2.933379953645076E-003  3.399941915766038E-003
   1078.04032952055       5.284346350040448E-003  3.527622463144125E-002
  5.154637416039364E-003  1.194084238716370E-003  1.095203319772652E-003
  3.627582661787703E-003  4.071956112111814E-003
   323.589386947066       2.806802890609368E-002  4.483464202833074E-003
  4.447917367625889E-003  2.264296580516026E-003  1.629676112882531E-003
  3.720136457905877E-003  4.442178122096311E-003
  -570.402058134511       3.377975310668496E-003  1.686040784188869E-002
  8.757838101714923E-003  2.072857146407417E-003  9.756130310041894E-004
  3.297198467694976E-003  3.863541536875079E-003
  -437.023749961896       3.823416589142169E-003  3.658990482432312E-002
  7.724644616679302E-003  3.305120692598285E-003  7.136567341595572E-004
  3.758010365482151E-003  4.608444329551661E-003
  -4822.51575847837       2.075516710089958E-002  1.133537261464829E-002
  7.654386416542222E-003  1.042221056637159E-003  8.664727388606237E-004
  5.406423546334711E-003  4.543071149686139E-003
   77.6305711010293       3.900338727262908E-003  1.307697954290226E-002
  1.126791632418975E-002  9.381420402319617E-004  3.820399783779832E-003
  3.864660340547347E-003  4.468451211957363E-003
   463.429647081608       3.417772538757460E-002  4.570023166150113E-003
  3.409171229859902E-003  1.308110488385216E-003  2.706898284839158E-003
  3.094885992822889E-003  4.243054063334447E-003
   2352.98883678906       3.531972343457117E-003  6.463289142682911E-003
  6.245487127823064E-003  1.830047371740052E-003  1.503174456165095E-003
  3.222009959980140E-003  3.288056707967066E-003
   228.952722335048       1.784319544866874E-002  7.836306730229718E-003
  7.424711287738797E-003  9.224030358998026E-004  1.261617711001262E-003
  6.302751920271067E-003  4.435477604193184E-003
   2343.74430310964       4.543855215395283E-003  3.341394079535813E-002
  5.020475557537979E-003  1.320279871287395E-003  2.387969581779275E-003
  3.979589422912629E-003  4.607213628000638E-003
  -303.486198709771       3.718199461082438E-003  3.641278491990241E-002
  3.871644388608138E-003  2.257313904366893E-003  2.199868576724961E-003
  3.278058332430609E-003  4.520445473374057E-003
  -570.644711754378       6.225457060917964E-003  1.151982935580829E-002
  3.401262343673953E-003  1.080597182066753E-003  1.796628770380014E-003
  2.982914532413770E-003  3.349680627540275E-003
  -153.250738367251       5.244760418354502E-003  3.592556945706903E-002
  3.118049622638293E-003  1.655874430977887E-003  2.641559269819043E-003
  3.040861252160282E-003  4.454675947144711E-003
   7007.96006305390       3.618890026487201E-002  7.970114590269054E-003
  4.090047962000408E-003  1.151303898035261E-003  1.592376958500512E-003
  3.642781777533962E-003  4.460732987892710E-003
   6.65768300131884       4.405655096549825E-003  4.405655096549825E-003
  4.405655096549825E-003  4.405655096549825E-003  4.405655096549825E-003
  4.405655096549825E-003  4.405655096549829E-003
   2888.84487228784       3.560304671380198E-002  1.688323893653871E-002
  6.501241835439544E-003  1.154621777833044E-003  6.203836543915740E-004
  3.169317778290106E-003  4.549889559644646E-003
   527.159435334801       9.180071527582493E-003  8.388571502325458E-003
  5.077155913707096E-003  2.129077134612188E-003  1.960688120916764E-003
  4.854849548039103E-003  4.465002545993873E-003
   634.796282401088       3.069860968086438E-002  7.703537556113508E-003
  3.929258680364151E-003  1.957488958630232E-003  7.757802118597026E-004
  3.890960408531241E-003  4.200191198155474E-003
   663.401969077507       9.176107231632341E-003  2.043889015883956E-002
  4.987424604894691E-003  2.553662368507123E-003  6.797930973959048E-004
  4.828155628412501E-003  4.457098892314917E-003
  -5539.78620640964       2.968603448426415E-002  1.340870112000795E-002
  8.204841671760409E-003  9.429757200141998E-004  7.816321472826442E-004
  2.981053948036490E-003  4.391844723935871E-003
  -645.914146500303       5.070073353114550E-003  5.941637110601086E-003
  4.979913884581274E-003  3.846815079931716E-003  8.256552999471306E-004
  4.252932844700525E-003  3.557310720305090E-003
   7799.48421785903       3.147093794080597E-002  2.010257542954779E-002
  6.159663205235640E-003  9.237856491803584E-004  5.931726244183880E-004
  3.387078570351111E-003  4.397602686599462E-003
   352.303301388010       4.052919166980110E-003  3.682706054578851E-002
  1.006223742125972E-002  2.275944347090094E-003  7.167879551728114E-004
  3.038505593152779E-003  4.418826901011494E-003
   471.279398482635       9.928118183352286E-003  9.304893652436520E-003
  8.904364852088896E-003  1.072971430246880E-003  1.796436077229133E-003
  5.677932897142066E-003  4.561019337209496E-003
   1514.79053787526       2.817461335390995E-002  4.203417613924413E-003
  3.294027297260343E-003  2.370155761107697E-003  1.010052736238236E-003
  3.012252667014861E-003  3.757220404432346E-003
   8680.84648681578       3.606238752020092E-002  5.493143132471180E-003
  3.742652533066537E-003  8.892048664213662E-004  6.392697845811451E-004
  3.701644565255501E-003  3.405565759749329E-003
   690.288836610595       6.425746485329890E-003  1.993533139195518E-002
  3.993781412466002E-003  3.712162722028647E-003  1.337785878264493E-003
  3.811176034312091E-003  4.616724863135612E-003
  -541.449518058860       2.532654772148503E-002  1.851957154856801E-002
  5.320863921592564E-003  1.365045719484213E-003  6.074842372466201E-004
  4.058211171710696E-003  4.508523342341668E-003
   643.863297069328       3.965320840055932E-003  1.472234174613198E-002
  8.780424177483490E-003  1.172481998391589E-003  3.425091498496974E-003
  3.610914910310048E-003  4.417681383178141E-003
  -813.190661058260       5.861100763641025E-003  6.476744397901875E-003
  5.777724048509859E-003  2.809871034776778E-003  3.305388625088823E-003
  4.602287726429653E-003  4.591936819153064E-003
  -7214.00651412835       3.487073208410632E-002  9.117689012850884E-003
  6.289237103218668E-003  8.713757379625926E-004  8.025774599503942E-004
  5.241759392648211E-003  4.407431305304159E-003
   1263.14787196814       1.333367052784393E-002  5.867595135630899E-003
  3.209798845574499E-003  2.847546360873858E-003  2.300992002039561E-003
  3.083110361481581E-003  4.145183650877477E-003
   138.442785907660       5.933083713905932E-003  1.428893901271752E-002
  1.343194924430167E-002  7.865720011117692E-004  1.109240119638913E-003
  3.021417891419852E-003  3.798094139245639E-003
   135.866417750199       4.589264094839614E-003  6.477827320876102E-003
  4.923489183997303E-003  3.521328410205664E-003  2.356081317373701E-003
  4.337390084961102E-003  4.171207381192438E-003
   2385.39191283599       2.721451191344789E-002  5.465119493374845E-003
  4.722583206890216E-003  7.697802129573597E-004  5.797312521486690E-004
  4.181180660964797E-003  3.308100563634711E-003
   8.18422427276590       1.023604987956396E-002  6.697755593754910E-003
  6.009996580176811E-003  1.446002900253387E-003  2.343385607119306E-003
  3.194732922700888E-003  4.057238758467334E-003
   479.521152621551       8.347346189032495E-003  4.396702938401847E-003
  4.094023029081626E-003  8.442402209425968E-004  3.072296470521219E-003
  3.224614791660798E-003  3.285025956489516E-003
   120.121460687193       3.091214540600289E-003  9.860242246199680E-003
  9.630464190501769E-003  2.378625337918749E-003  6.919427384833361E-004
  2.980565354904117E-003  3.360416691104874E-003
   243.006424705450       8.378051762663560E-003  8.403678405187817E-003
  5.390537952705126E-003  9.100523955723908E-004  7.332026375672995E-004
  5.092710839983675E-003  3.299240698047884E-003
  -265.255727855602       5.037385536888009E-003  5.921339407945302E-003
  5.802800814061143E-003  9.188595602593725E-004  3.767769098237112E-003
  3.885238860030831E-003  3.640566696843804E-003
   648.224778165521       3.152497804309298E-003  3.032625722118113E-002
  1.460632288380546E-002  1.857631230551847E-003  1.237006197360407E-003
  3.054045893248221E-003  4.625978113200493E-003
   2638.16469653931       1.032650035703801E-002  3.078135010422134E-002
  3.844266063675783E-003  9.634753014108633E-004  4.779348462890617E-004
  2.949511472174454E-003  3.440875347798134E-003
  -252.053379247827       3.254069115020511E-003  1.515308223609384E-002
  3.285328694823371E-003  1.115697594352554E-003  2.830523030696233E-003
  2.957600642337731E-003  3.388258607223051E-003
  -344.635049926314       4.177617701078053E-003  3.527977915220060E-002
  3.100455912140187E-003  2.890623793272390E-003  4.451088072810077E-004
  2.955141151307433E-003  3.467256868682395E-003
  -1090.13927893124       5.523307687820407E-003  1.206823034086394E-002
  6.237185353711885E-003  1.149038691588489E-003  3.220991608705552E-003
  5.310753307149752E-003  4.487990980925532E-003
  -1384.92759688550       6.054923325142547E-003  1.110960658895743E-002
  9.270825898608705E-003  2.433990944353946E-003  1.801398224672235E-003
  3.030701121315045E-003  4.498484812532354E-003
  -215.337006087955       2.019199506670344E-002  1.696867445912827E-002
  3.013671603780560E-003  1.646733794719624E-003  1.466526101742751E-003
  3.006112750144087E-003  4.423916515532339E-003
   1083.20147486512       3.167256805544702E-003  2.107356138179713E-002
  3.838096099878461E-003  1.286818209674690E-003  1.279936876914483E-003
  2.922521483462184E-003  3.274664061374243E-003
  -141.295863518995       3.894196125045424E-003  1.941523900564709E-002
  3.857664036185171E-003  2.943114371956311E-003  5.126928724398215E-004
  3.564476576378750E-003  3.408716305307141E-003
   3077.02405068397       1.118107226336508E-002  1.623606567694419E-002
  4.787828029455070E-003  1.001625582046986E-003  1.561776577068061E-003
  3.059860224895573E-003  4.010403922376509E-003
   1743.05309800639       4.808140954962519E-003  1.156497595090417E-002
  7.856637251802859E-003  2.925302927392045E-003  1.897548975000312E-003
  2.979591484066879E-003  4.396899426093665E-003
   47.3387066984063       3.699570777265540E-002  7.948782370909414E-003
  3.311838005961619E-003  2.483716580005245E-003  9.319246495728184E-004
  3.271209150862658E-003  4.411829260881352E-003
   857.653854937037       3.736215869240438E-003  2.522125793942027E-002
  8.531832092702250E-003  3.530809677111649E-003  9.516444366432607E-004
  3.575859780656418E-003  4.614894222202011E-003
   537.470465604039       4.587572316841707E-003  1.160656714016294E-002
  7.387905037964946E-003  2.185764938678601E-003  2.522083173420275E-003
  4.499958835668750E-003  4.622709149555639E-003
  -292.817506861314       3.314356945243589E-002  9.278923439692057E-003
  3.089464318643721E-003  1.121706813109255E-003  5.055301515757165E-004
  2.981425400279542E-003  3.422197505283234E-003
  -218.129179347328       5.034853665988210E-003  1.596996274311986E-002
  1.412007653418780E-002  1.903244528879006E-003  9.732975280646117E-004
  4.454929180933175E-003  4.591467030940793E-003
  -692.140198117165       6.241273614649436E-003  7.286669400514976E-003
  6.986467840216753E-003  7.049680595634434E-004  1.679283054319927E-003
  3.280021975613553E-003  3.274952524868216E-003
   2710.61842446733       1.306496150481310E-002  1.861816497893588E-002
  4.658435959584089E-003  1.639741188318498E-003  5.905199981987838E-004
  4.034274980379210E-003  4.052068313142000E-003
  -869.756462881138       1.915677307580799E-002  5.340788278942608E-003
  4.339792871155433E-003  3.284831049020555E-003  1.247631350560694E-003
  4.312246794117202E-003  4.457759222456308E-003
   1234.65233947957       6.524238733558911E-003  1.444463183957138E-002
  1.067751060002449E-002  2.780451154037637E-003  8.114254525406259E-004
  3.816554438793260E-003  4.532003971235046E-003
  -2917.37731939908       1.236162169195320E-002  1.586210313079450E-002
  4.277909844389164E-003  1.072165259056198E-003  1.141816503831345E-003
  4.133479045921662E-003  4.023836002837222E-003
   1252.94691559095       2.586352442952031E-002  1.232567849341982E-002
  1.007009597467462E-002  7.481900670233970E-004  6.550730428815406E-004
  2.917926916113864E-003  4.076787154293303E-003
  -110.555354343073       7.315490754216017E-003  2.212871121031982E-002
  6.160202035513581E-003  2.228701018288723E-003  7.643084238960305E-004
  5.690450652235939E-003  4.615409896950364E-003
   888.063254037076       8.044481405671459E-003  1.011523526628165E-002
  5.452225429945271E-003  1.671448811857343E-003  6.649818464099449E-004
  4.822524273088128E-003  3.653458592598906E-003
  -4637.08638463729       2.017797239429832E-002  2.347940722114447E-002
  4.345605067408493E-003  1.808028650654248E-003  7.933664886356503E-004
  2.942245713164938E-003  4.534146005990140E-003
  -5630.07308244819       3.317015703964810E-002  4.759444904785261E-003
  4.750908710711594E-003  9.941340302503801E-004  2.030077906301513E-003
  4.254522482503555E-003  4.313351302251836E-003
   1446.55302293402       2.554495509674169E-002  1.457430684050416E-002
  3.415772433872091E-003  2.559219662046183E-003  8.506533730354581E-004
  3.158324751257387E-003  4.538891761283561E-003
  -427.742091028371       5.291138618249488E-003  8.559674389623515E-003
  6.829511589651189E-003  2.841630083267567E-003  2.980855984129132E-003
  3.080197993331284E-003  4.478650780480611E-003
   627.494264219915       2.077251895379215E-002  4.398151781979311E-003
  4.259661959079964E-003  9.472406474197627E-004  2.405246553963051E-003
  3.144426275338261E-003  3.751595238699992E-003
   1522.57609482653       4.162930159392707E-003  3.578331576753865E-002
  9.577982070429572E-003  1.414651812023191E-003  1.070315273641732E-003
  3.225554683579159E-003  4.370387073084223E-003
  -1972.72254971510       3.858653197670205E-003  3.228576503846364E-002
  4.592328649659009E-003  1.186263100523217E-003  6.642135359237947E-004
  3.333770780046080E-003  3.384418379410270E-003
  -597.469407857649       4.205499829179960E-003  2.752705367976850E-002
  3.670132102848642E-003  1.248562972007026E-003  1.646154542365468E-003
  3.668266211915327E-003  3.839430623928311E-003
   1174.21342939196       4.844050896484777E-003  1.112581623287873E-002
  4.586754730770037E-003  2.427639576424837E-003  3.497208349874494E-003
  4.473088284476233E-003  4.592965823523107E-003
   15864.5112054770       2.525693197136219E-002  1.172037007963337E-002
  5.269600925946963E-003  9.439034747879232E-004  7.633967938416222E-004
  5.140363511966914E-003  4.236058013030123E-003
   1329.54338750923       5.999801417634954E-003  2.177710171945995E-002
  1.193417101804543E-002  9.636464956255632E-004  9.143029491322967E-004
  2.920375173777518E-003  3.986232460099303E-003
  -11940.2049848624       2.398330596431949E-002  7.163415417181141E-003
  5.479044213159243E-003  9.031386070184953E-004  6.985188280020648E-004
  5.383730692575513E-003  3.838176779205155E-003
   3634.61671644895       1.224147496652140E-002  2.251389929527832E-002
  5.488344575347212E-003  2.517407265097084E-003  7.473768295573619E-004
  2.928245447002731E-003  4.502679871559800E-003
  -12295.1076852050       3.604360514690066E-002  5.130923859278143E-003
  5.049292219921443E-003  9.159506549340060E-004  6.458285630920339E-004
  3.794180752972607E-003  3.577340453011149E-003
  -6660.43748709318       1.836202920181267E-002  4.002627787392452E-003
  3.983601215284303E-003  2.654227639102103E-003  9.537449913499769E-004
  3.149748656848810E-003  3.642207453746540E-003
   928.008447879620       3.490992612362578E-003  1.701505560774952E-002
  1.544476676602038E-002  1.694449478982821E-003  9.521450835000776E-004
  3.363137119147569E-003  4.132123858796557E-003
   2259.93094185000       2.184292763148938E-002  4.836393770262471E-003
  4.239751685162290E-003  1.700676410542876E-003  1.924338718051500E-003
  3.861682091488447E-003  4.221584055675444E-003
   1037.66449672919       6.787597113549094E-003  9.714652441396828E-003
  9.244643209029421E-003  2.172842958099709E-003  9.742251807153386E-004
  6.394847946616549E-003  4.495298807408955E-003
  -134.808495891788       5.953526772154364E-003  2.453742892509310E-002
  4.775175253867199E-003  1.634160866317262E-003  1.947373339405762E-003
  4.374734730227985E-003  4.619001165317091E-003
   1401.12822569027       1.612964836032959E-002  5.734168243895387E-003
  5.504180476148483E-003  6.986072356006505E-004  9.011649227017182E-004
  5.233445346207814E-003  3.446954160185746E-003
   129.316934559969       1.001044601935090E-002  4.642106439499129E-003
  3.825440065892258E-003  2.615400690948756E-003  8.217630045756528E-004
  3.501037380184009E-003  3.319366820992401E-003
   3269.96241937851       3.222367882153297E-002  6.934693526931246E-003
  3.654332976991483E-003  1.600707851979156E-003  1.406245223024440E-003
  3.172970124197430E-003  4.242692972788742E-003
  -487.972525892019       1.228866742587296E-002  8.374900139178619E-003
  8.141166484499831E-003  7.420364633706045E-004  9.170348383507424E-004
  4.109051508269599E-003  3.644354550976598E-003
  -509.955149888492       7.871607042833902E-003  1.087028593157696E-002
  6.880048245819000E-003  2.242769662069565E-003  9.454762001088984E-004
  6.635277007656686E-003  4.498126845809121E-003
  -504.713914820569       5.932600163067070E-003  3.409070851047550E-002
  3.960849193097981E-003  1.617225750998274E-003  1.382438983672575E-003
  2.952931174782492E-003  4.174039549960500E-003
  -123.413521976601       8.502072507981668E-003  1.152512518950663E-002
  1.141601099287793E-002  7.603558070454563E-004  8.225474351678272E-004
  2.989418567533444E-003  3.576088271105015E-003
  -51.0684223311104       9.065045533443559E-003  3.648149469993740E-002
  7.818799354888356E-003  1.029021257806831E-003  1.206081887921945E-003
  3.013267556243241E-003  4.615693050542522E-003
   40.9896008342527       4.849130896474116E-003  1.142453143220481E-002
  9.605559551242650E-003  2.845352948964669E-003  1.146405867152461E-003
  4.758749184924724E-003  4.496059559709117E-003
  -1816.68703121467       6.510790913414256E-003  6.549646488056003E-003
  5.647572548841671E-003  1.389473913690684E-003  3.133435250251194E-003
  5.165276647571665E-003  4.190633586850048E-003
  -3152.22953825294       3.660865917777206E-002  6.400054960481186E-003
  3.297990098782580E-003  9.756943958601984E-004  1.225875139191342E-003
  3.225294169714446E-003  3.793653915681810E-003
   408.427932460530       9.263916082380088E-003  9.413948727373113E-003
  9.335523560613549E-003  2.330885446541360E-003  1.229485067362442E-003
  4.176574069977079E-003  4.621627259670617E-003
   532.745569474170       1.981355201980181E-002  1.301621900540171E-002
  3.271744988426936E-003  1.773002197842048E-003  6.388866546364716E-004
  2.921918524441102E-003  3.752649222516194E-003
   6468.24593031933       1.222755216805041E-002  1.282791129222251E-002
  3.164884003727562E-003  1.563205417042312E-003  1.923026279863853E-003
  3.057031313864551E-003  4.072481042023584E-003
  -3398.13887143387       1.276800340707788E-002  7.127879029828853E-003
  7.112017111984443E-003  1.904807435954086E-003  8.309004055540134E-004
  4.076857154903153E-003  4.012979499770551E-003
  -862.566076630097       4.229448157999186E-003  1.106234219017327E-002
  3.152814656187536E-003  2.117037740068745E-003  2.455879482742037E-003
  2.972410061052067E-003  3.627818920261272E-003
   1884.11503416810       1.765469309407318E-002  4.601760426636965E-003
  4.260544305138125E-003  2.159703751671393E-003  1.053829055965605E-003
  4.146064031893023E-003  3.851899404098287E-003
   1916.26868766750       3.721722538511828E-003  3.613596191106905E-002
  1.125223118162172E-002  1.666581450031724E-003  1.044110290672185E-003
  3.322488073424863E-003  4.539344061316300E-003
  -9104.05559765186       2.132952691138561E-002  6.712646780351785E-003
  5.518260667490543E-003  1.210567676624778E-003  1.344107604435561E-003
  5.116325070220540E-003  4.328556379327933E-003
  -287.885399716256       6.351411276454581E-003  3.183957945307744E-002
  7.060827088462223E-003  1.485609239160694E-003  5.699246185803098E-004
  2.969744040770782E-003  3.913112740738135E-003
  -1133.56951818076       1.530178645214638E-002  1.373203633913122E-002
  8.809101048191102E-003  1.967558574677549E-003  7.601622584111441E-004
  3.213751133950156E-003  4.552072267400889E-003
  -71.7919083487250       7.365501656729971E-003  1.776800059749081E-002
  3.228041535627328E-003  1.984972546081239E-003  9.664291303363741E-004
  3.028672922740859E-003  3.672762252292206E-003
   777.249282893682       7.080028424072572E-003  1.825762490785641E-002
  9.448196539909174E-003  1.459614163386693E-003  9.891007477866370E-004
  5.160302580738319E-003  4.569096472554544E-003
   23.8596243711661       3.523932166455930E-003  2.150079143265114E-002
  1.544591167796054E-002  2.620549652615097E-003  8.299309814563053E-004
  3.175401910630424E-003  4.479760205667311E-003
  -1085.42959886588       2.794343229595427E-002  4.280475895691934E-003
  3.067325997033173E-003  1.783286872890235E-003  2.149958718478676E-003
  3.021737280141875E-003  4.024759765975906E-003
   95.9246551200190       2.718382415591660E-002  3.480298531896677E-003
  3.418677642034698E-003  3.213266519573267E-003  1.362933569198691E-003
  3.252817224536215E-003  4.079225527622705E-003
  -3047.20179664997       2.110930937778352E-002  2.997442767574069E-002
  4.858353011238525E-003  1.210334218889201E-003  4.956802041499946E-004
  3.127805213048671E-003  4.234902633368298E-003
  -1187.14018521438       3.190833133725472E-003  1.442823667574489E-002
  1.218740229340772E-002  1.362857884117704E-003  8.416815092830805E-004
  3.019210614489010E-003  3.532536930209522E-003
  -4677.97491570670       2.332511180079788E-002  6.925954167165928E-003
  6.658423223720613E-003  9.470733510593519E-004  1.450610719241195E-003
  3.337566570257842E-003  4.125784404488704E-003
   1248.03152186469       1.845623934633873E-002  1.105950382703517E-002
  9.662188954807784E-003  8.637215944423696E-004  7.586495826280372E-004
  3.820946239949031E-003  4.126577937508635E-003
   43.1230824881736       4.969718005455994E-003  1.291356942598471E-002
  1.271658988887394E-002  8.176698212739453E-004  2.495028467917847E-003
  3.118039218052503E-003  4.161155641591472E-003
  -699.964931524579       5.360538969754382E-003  3.683645717122266E-002
  6.220256771498772E-003  1.393807221187058E-003  1.215811867941934E-003
  4.518910218121975E-003  4.594443385265385E-003
   8281.31906338034       3.241817950403886E-002  2.032407189946939E-002
  3.375944073893493E-003  1.497861460196124E-003  9.405902733091961E-004
  3.104583088276005E-003  4.620386798998282E-003
  -966.184458356542       2.333701176810092E-002  8.069351615119649E-003
  3.954866524341796E-003  1.807738269673015E-003  2.208908915666192E-003
  3.209988874199691E-003  4.605803801163232E-003
   161.148393112414       3.564365370130062E-003  3.277208283345068E-002
  1.066581781774002E-002  3.044947775046779E-003  7.484981509277798E-004
  3.235384727706136E-003  4.576458080510840E-003
  -3272.43649982825       3.069974316576026E-002  3.626352604891196E-003
  3.191436446376305E-003  1.541129899033302E-003  8.828462556213524E-004
  3.113232503014781E-003  3.385227100874381E-003
   1314.69372653450       1.044890003811602E-002  1.194511411840935E-002
  3.932137883258676E-003  1.998553087812213E-003  1.701501434811318E-003
  3.863016984899300E-003  4.314138071725755E-003
   1239.76131209531       5.198040607632582E-003  2.046136522994854E-002
  3.946421357515696E-003  9.897966907123188E-004  8.962730924656259E-004
  3.707020005082882E-003  3.336810183909646E-003
  -2818.42541473990       3.042137021338384E-002  7.738375943233409E-003
  7.145213018876984E-003  1.213581289033677E-003  1.333505198116564E-003
  3.201386151618185E-003  4.536360608587717E-003
  -919.642934191461       9.819070926806166E-003  8.547987902347280E-003
  5.902271453876869E-003  1.546592539430851E-003  1.939201660628590E-003
  5.898653081553827E-003  4.540644863977202E-003
  -319.970315408568       6.155379516276100E-003  8.512188576695761E-003
  8.190510222692075E-003  1.138507320647606E-003  8.648906216123707E-004
  5.494051405254836E-003  3.638866535037245E-003
   868.284445027036       3.611360709207985E-002  1.668408828306187E-002
  4.412195066178489E-003  9.112476541228804E-004  5.331585238425085E-004
  3.575905473864343E-003  4.080854812106797E-003
  -48.8105242488389       3.478309263055834E-003  3.478309263055834E-003
  3.478309263055834E-003  3.478309263055834E-003  3.478309263055834E-003
  3.478309263055834E-003  3.478309263055832E-003
   4401.62905081423       1.195338744763949E-002  3.537006200266406E-002
  2.976128504026868E-003  2.016664915701822E-003  1.077681204395570E-003
  2.966653994136833E-003  4.482581979346256E-003
  -1471.20284661350       1.049400304384786E-002  3.663250514179573E-002
  3.797181816818788E-003  2.170317176365904E-003  6.623773797680513E-004
  3.422911910649877E-003  4.392538770240556E-003
  -882.084093621728       4.114386606799386E-003  7.702969550593027E-003
  6.460906235881324E-003  2.318428541440118E-003  1.832552657037977E-003
  3.071232813465225E-003  3.725088589967590E-003
   1338.81245818966       3.222626097788341E-002  5.977614570659625E-003
  5.967914575798043E-003  7.003484063772162E-004  1.248779324432149E-003
  2.946141970567548E-003  3.789678114674163E-003
   4506.48264935906       3.033092308097625E-002  1.561345413221893E-002
  3.839910947051435E-003  1.769677196758120E-003  7.652146692583428E-004
  3.683761581115457E-003  4.566804685791678E-003
  -2088.32955513191       3.522510476865166E-002  9.339395379056601E-003
  3.421090395409029E-003  1.399795528897836E-003  1.829967670651240E-003
  3.113179993034828E-003  4.558703108362715E-003
  -2199.63806533280       8.212207979300223E-003  1.946279890902210E-002
  5.765609093351610E-003  1.466565664964107E-003  5.585472043857674E-004
  3.316046575758587E-003  3.684812617737244E-003
  -3436.85194050866       2.087141826083441E-002  3.352919071731832E-002
  3.436087538835759E-003  1.036183029824660E-003  4.187236664770029E-004
  3.002575294557676E-003  3.825159278190734E-003
  -1713.79868592418       1.585757035946292E-002  1.214571353470716E-002
  3.323060561172186E-003  2.864374600309573E-003  7.471049721792468E-004
  2.927420938168977E-003  3.985802348727847E-003
  -1244.14428950727       7.664771645773561E-003  7.345186391802494E-003
  5.085113797375696E-003  2.154580715490483E-003  7.991752324658919E-004
  2.922943149329653E-003  3.360763705872559E-003
   2142.88506680045       1.706783890917224E-002  7.936344483909469E-003
  6.791902977812458E-003  7.425487598970022E-004  6.193807470915113E-004
  3.534772674163655E-003  3.381731434562387E-003
   507.240824621790       3.429697494136745E-003  2.595912234048038E-002
  8.536753477601730E-003  1.503337532344076E-003  7.025727580078496E-004
  2.953003177665172E-003  3.651531462848121E-003
  -2802.00079548882       3.368760709688291E-002  1.936442754391498E-002
  6.942761368805225E-003  8.479853033169411E-004  5.922296646012780E-004
  2.986566108832476E-003  4.351873671174568E-003
   4608.70081444509       2.102029810951963E-002  7.497646073960559E-003
  7.109315865185335E-003  9.685120459188230E-004  8.132775731202628E-004
  5.562362264772081E-003  4.122548607947404E-003
   58.6301439963259       3.055785060748200E-003  1.853451680411921E-002
  9.742960453772095E-003  1.058126798587489E-003  1.825287170620167E-003
  2.925003284544526E-003  3.822067747141457E-003
   116.256019985503       6.555894822557116E-003  1.692227584068956E-002
  5.334538146820804E-003  7.960231431070697E-004  8.993438930582525E-004
  2.922750931467401E-003  3.276965059318442E-003
   1037.87518035674       4.573476413664746E-003  2.985345661396933E-002
  5.030856301396896E-003  2.140403762654565E-003  1.873913792500427E-003
  3.480466989700457E-003  4.609222098507735E-003
   1498.24935532531       9.126683626930036E-003  3.239439965885824E-002
  3.681998974003158E-003  3.173759748704204E-003  6.423709043796443E-004
  3.486297168534530E-003  4.447321076339515E-003
  -2129.35247361764       6.198988173445336E-003  2.215331312251130E-002
  6.970306075397979E-003  3.297269053838268E-003  7.000847027277508E-004
  3.398827511612318E-003  4.425281550188326E-003
  -3606.53771871154       2.573048977690793E-002  1.379008123577219E-002
  3.810545884706446E-003  8.700360320771874E-004  4.824596730559639E-004
  3.710703054929769E-003  3.580217590521321E-003
  -4206.33827261712       3.947505691555443E-003  3.013925004820564E-002
  7.312908923209877E-003  1.283791777747378E-003  2.423032562316909E-003
  3.527529647810599E-003  4.605869697039638E-003
   5201.98342887085       2.452930583621196E-002  7.820155331345582E-003
  7.682488245925130E-003  1.523001575309949E-003  1.042851326380413E-003
  2.983500273085328E-003  4.371950428778003E-003
  -846.688648854738       3.614391055806028E-003  1.295374628350929E-002
  1.148673276568615E-002  3.198916011048591E-003  1.017842185737983E-003
  3.471758534784397E-003  4.272118656245509E-003
   334.826950795558       3.599755046279296E-003  3.513889306124280E-002
  3.569679922986172E-003  2.951960114155927E-003  1.629396501735811E-003
  3.290535004256773E-003  4.388832574505026E-003
   4135.05007629792       2.620046698757393E-002  8.195163886905452E-003
  7.401656646634805E-003  9.496753556111867E-004  1.125673188427709E-003
  4.883123644735476E-003  4.499319186154596E-003
  -1064.23641091893       8.148767619767051E-003  4.726344885016325E-003
  4.454004503399643E-003  1.432222030312016E-003  1.241448642886497E-003
  4.294056351698163E-003  3.307723054335734E-003
  -360.934276026071       3.327436698358708E-003  2.964159043431637E-002
  1.071401473398094E-002  1.042328907076338E-003  1.757111069686445E-003
  2.985337105021691E-003  4.236040983808706E-003
   2527.84973872448       5.843655311074552E-003  2.880098402189033E-002
  5.729403774744101E-003  1.451399027157844E-003  7.839848294322991E-004
  4.818715675615731E-003  4.173859789577334E-003
   5192.68662957245       1.688119162439186E-002  4.235654688544950E-003
  3.236360554024752E-003  2.323600193331332E-003  8.675724880374032E-004
  3.102068118190817E-003  3.363177910831910E-003
  -70.5481614164762       3.999248139936149E-003  3.999248139936149E-003
  3.999248139936149E-003  3.999248139936149E-003  3.999248139936149E-003
  3.999248139936149E-003  3.999248139936147E-003
  -3224.72113236807       1.738228711907867E-002  2.551552676534794E-002
  9.057948016399218E-003  1.144022285114344E-003  6.476494778147363E-004
  3.153394555947649E-003  4.592850931753178E-003
   3143.24530235410       8.463469041557814E-003  6.863991271555953E-003
  4.562680843644279E-003  3.306851203242595E-003  8.726048402381794E-004
  3.553054952505726E-003  3.735624685191786E-003
  -2594.98640976551       7.227573230109730E-003  3.570642559901843E-002
  9.714598528403359E-003  1.322391962119987E-003  8.235568756473880E-004
  3.430107730621449E-003  4.591143659308261E-003
  -192.040319777515       1.178132812528113E-002  6.595933375823780E-003
  6.558867261019821E-003  1.845003283060714E-003  2.982449334778077E-003
  3.490514263255935E-003  4.625157199897790E-003
   18019.7419619085       3.813331682779812E-003  1.476346965007384E-002
  6.651714609577337E-003  1.558528285837750E-003  2.990575460293362E-003
  3.584883539917151E-003  4.292680066987013E-003
   1872.92617894613       4.476104761323965E-003  3.314260737481996E-002
  5.400297050380837E-003  2.782809747912691E-003  5.280982701544381E-004
  3.179256424033171E-003  3.940379615572261E-003
  -408.623544149046       6.096081381342099E-003  3.007787857495103E-002
  4.023092918821693E-003  1.249234954027409E-003  5.777942362906617E-004
  4.016994464276684E-003  3.589462588237592E-003
   346.506443500263       3.940505787678432E-003  3.680617689935338E-002
  3.191246360667259E-003  1.231352322093515E-003  1.598811475041755E-003
  3.115412748069370E-003  3.762888638765041E-003
   516.304852622982       6.893487906622332E-003  1.148179202274511E-002
  8.369923495329352E-003  2.621219686179148E-003  8.790963518354562E-004
  5.398725692909691E-003  4.494350001505079E-003
  -3617.44392433366       1.281339028637410E-002  3.493462277590725E-002
  3.303443654563599E-003  2.152726814772218E-003  6.322526658430231E-004
  2.990323127985825E-003  4.264951737045428E-003
  -1589.66643099559       4.538250750631911E-003  3.546258493785796E-002
  3.541667743616012E-003  1.609708926435760E-003  2.224273393789520E-003
  3.539893320438554E-003  4.396752958148515E-003
  -1556.53749968437       9.642858932867244E-003  7.159671990135045E-003
  5.826307111319253E-003  3.079687677012787E-003  1.472471509716478E-003
  4.572522520448424E-003  4.503328452509458E-003
   80.8572429925970       1.870838024149152E-002  1.704013733109242E-002
  1.138762062404297E-002  1.094326136406510E-003  6.902647884803340E-004
  3.070472491519417E-003  4.510433961836149E-003
   2143.17270545256       4.457765571472140E-003  2.568350864576443E-002
  1.110756925884780E-002  1.114735189739682E-003  1.858826584263049E-003
  3.501856219780066E-003  4.579835904609534E-003
  -117.637099902033       2.101673023039880E-002  6.708971536368268E-003
  4.192864845947010E-003  3.608840380497833E-003  1.169920885376148E-003
  3.771165962940247E-003  4.595032942467782E-003
   164.425290846025       4.850993718674090E-003  1.671266576721219E-002
  1.592304551791173E-002  9.094542820669160E-004  2.139128176976272E-003
  3.690554264068431E-003  4.583198236157681E-003
   102.309506222732       3.242876748772110E-002  3.958353394886196E-003
  3.808356946341243E-003  8.478373567052335E-004  1.561961711854337E-003
  3.301261102476111E-003  3.589006488816832E-003
   200.591321414877       4.386960801602078E-003  3.635000290517192E-002
  6.630639534105164E-003  2.629472735558064E-003  7.953916512441168E-004
  4.315724145802199E-003  4.605617147160658E-003
   658.777207513884       1.646278898416337E-002  6.062196955530660E-003
  4.952632387754479E-003  7.070967808256717E-004  1.305937560977518E-003
  2.936988654217020E-003  3.320566495076177E-003
  -3237.27239883202       4.868819329447513E-003  1.882452582215378E-002
  8.710066508992009E-003  2.504648745458066E-003  9.424842136993717E-004
  4.202125054154832E-003  4.464537860996719E-003
  -2000.83011289794       5.058556015917408E-003  1.866872628589472E-002
  4.784626301510836E-003  2.135771725170258E-003  5.833008657073857E-004
  4.259468927287204E-003  3.658463253282537E-003
  -472.718155437507       4.821950828694146E-003  1.418807056092442E-002
  1.005793860278166E-002  9.597420384985600E-004  3.387175244532081E-003
  4.263942742385266E-003  4.605142863677682E-003
  -330.540739579007       9.153353991687136E-003  6.617648939019905E-003
  4.305556062860943E-003  2.488000907889122E-003  2.839470455666069E-003
  4.060154156440400E-003  4.422392388641685E-003
  -7534.63625214253       3.029888725436712E-002  5.574979150939781E-003
  5.180522652178879E-003  7.197506410338407E-004  1.008010155984208E-003
  4.794995263779067E-003  3.806972816061384E-003
   1361.81158957959       7.665583506199600E-003  1.035887331658483E-002
  3.964538699620107E-003  1.286421011824235E-003  3.038278608706319E-003
  3.250118542697186E-003  3.984067802574947E-003
  -889.079150537780       3.037074234194319E-003  2.381708157048656E-002
  5.230255483470963E-003  2.927124013146760E-003  4.944992161706958E-004
  2.984013706699448E-003  3.431987782258433E-003
  -3625.49493551070       3.241365080828733E-002  1.038779929341908E-002
  9.084870248227949E-003  7.696724680290785E-004  7.918155756526959E-004
  3.738480940294313E-003  4.370514497372374E-003
   7897.64209553780       2.678877387879909E-002  5.994918097022201E-003
  5.743748366992438E-003  8.296721750849569E-004  9.114821029275539E-004
  5.574633775417714E-003  3.965522497400386E-003
   781.030545463705       3.490253595300907E-003  1.215136480811413E-002
  4.589417516909271E-003  1.641008352046912E-003  2.951575949170218E-003
  2.952739475756245E-003  3.750635984295047E-003
  -1077.61709805105       1.116074807148703E-002  9.963665875655480E-003
  9.506826358292341E-003  7.436838738430183E-004  1.771037774845956E-003
  2.926312166714005E-003  3.996509140753089E-003
  -12801.9781619002       6.000922813925566E-003  1.171559598589470E-002
  4.750017440361619E-003  1.757675859392067E-003  3.107387607297361E-003
  4.106775441458702E-003  4.423358450349094E-003
   72.9336055416767       3.428737230620309E-002  3.365573285949602E-002
  4.592940587628668E-003  1.043206154635495E-003  5.181043792175882E-004
  3.102095888832730E-003  4.551149663591667E-003
   999.351541636214       1.894298155247685E-002  1.678446970962140E-002
  3.623306978458365E-003  8.184953434126678E-004  4.520203165887595E-004
  2.946591072273319E-003  3.284675879796049E-003
  -1800.04792864971       3.338209102185052E-003  3.555303444001889E-002
  5.668335859182897E-003  2.032774547160390E-003  7.367884553740162E-004
  3.265144406231481E-003  3.856529883015412E-003
  -2336.85477504556       3.675429227491327E-003  3.461167814621676E-002
  1.069558131270651E-002  2.070207904698051E-003  1.131904630820990E-003
  2.917913940902286E-003  4.586047678340891E-003
  -425.416446449970       6.410020383443422E-003  4.880897348304896E-003
  4.602874158271034E-003  2.700853087133490E-003  1.458682859992388E-003
  4.015407911057696E-003  3.627409752298512E-003
  -862.790299694770       3.732805737012459E-003  1.261166239034764E-002
  8.162575049241292E-003  8.332289175020616E-004  2.078150186363977E-003
  3.628402321751425E-003  3.662676838951187E-003
  -985.365535930612       3.449370696265255E-002  5.493722649212984E-003
  5.249833110062193E-003  1.744824698619086E-003  1.236226466920237E-003
  3.208728358069955E-003  4.361700234098489E-003
   4213.76021835542       3.500143671765224E-002  7.011143941418759E-003
  6.401389388413136E-003  7.460660783628405E-004  8.149873486055397E-004
  4.524686539299568E-003  4.035936053548786E-003
  -9.16931664870955       4.133987047373095E-003  1.696267808888593E-002
  1.687574076980562E-002  1.300357632783835E-003  1.256206764823554E-003
  3.758643089124760E-003  4.400954725017079E-003
  -722.458652211190       1.596732763208136E-002  4.506143036961101E-003
  4.093331344099864E-003  7.504034995875232E-004  1.595670145443324E-003
  3.536049797853862E-003  3.280789821957861E-003
  -8073.01370938592       1.749693361104802E-002  4.605627259750169E-003
  3.922932457907961E-003  1.467754806609476E-003  3.185395543312659E-003
  3.921258188584954E-003  4.238224717346918E-003
  -4524.20030541788       2.210738561385302E-002  6.862864802908018E-003
  6.320119899605879E-003  9.589809152575967E-004  1.729533393256996E-003
  5.412531042258134E-003  4.527077304678546E-003
   5161.97895852320       5.506818974667421E-003  7.225776651928606E-003
  4.987407667600928E-003  1.751833224266056E-003  2.771324674916856E-003
  4.701501350841315E-003  4.067674152441969E-003
  -6068.87359274759       1.530105393267167E-002  1.529764471022060E-002
  6.697070202291209E-003  1.123136827059797E-003  1.431208798984486E-003
  3.853785701752935E-003  4.618940122660429E-003
   6042.00711493303       1.521846652829695E-002  3.513860147349298E-002
  5.615586148369748E-003  1.163450790676683E-003  6.862256792454242E-004
  3.550874386667961E-003  4.518734160955237E-003
   5269.84609843316       1.544635530016548E-002  7.379805002752167E-003
  4.879562748243940E-003  9.169461453525312E-004  1.824943805517698E-003
  3.689597593997250E-003  3.884221819906307E-003
  -1650.99134332424       1.396356361800780E-002  8.242531162536516E-003
  4.410631761065515E-003  1.248094380452908E-003  3.219369057959567E-003
  3.264742646264453E-003  4.337479834060628E-003
  -2843.93049917192       2.150050158334783E-002  3.293786739493424E-002
  4.132766081085662E-003  1.220925358071476E-003  5.083340939394430E-004
  3.913679048076501E-003  4.384984630404783E-003
   1192.65399080791       2.608573570314167E-002  6.066629368853519E-003
  4.503212292158912E-003  2.073514231743327E-003  2.031210703467983E-003
  2.924851749491499E-003  4.541923392977527E-003
   24.1556062670480       3.237797319959303E-003  1.313542055494039E-002
  1.190480029289462E-002  1.724769313911217E-003  1.112190422710462E-003
  2.946130883317666E-003  3.767873613138861E-003
  -16340.7078710852       2.811772068362468E-002  1.611738650521063E-002
  5.493488004009558E-003  1.073047476436998E-003  6.752650154467415E-004
  4.423918703675369E-003  4.470305527762478E-003
  -393.990402205123       9.904607105382738E-003  1.110694472126706E-002
  1.072428559868845E-002  1.613501938341382E-003  1.142089043076641E-003
  4.357811226716761E-003  4.599984313557873E-003
   2176.15231532204       5.155173886391575E-003  9.885501931150601E-003
  7.989702276036974E-003  9.075069674393504E-004  2.386311456289437E-003
  4.866490638331676E-003  4.031137430608442E-003
   845.249375006701       3.091470523824730E-003  3.656214754000097E-002
  7.508510936007731E-003  1.577192802742205E-003  1.843245767034361E-003
  3.008602329667797E-003  4.416693281702212E-003
   4066.00658979191       2.422952137492528E-002  1.107096814496925E-002
  3.777698610151720E-003  1.358317179840602E-003  1.938841262376401E-003
  2.927174553408941E-003  4.454424837740374E-003
  -5056.54896963758       3.351985855278713E-003  1.218737324578696E-002
  6.869466989570435E-003  1.639141404897782E-003  1.711118388661437E-003
  3.341263275395649E-003  3.715270316775440E-003
   2077.61521206485       4.085504640375980E-003  1.160231783604223E-002
  8.250833660464101E-003  2.123821312845663E-003  7.313204756634441E-004
  3.663215684786029E-003  3.613233953784347E-003
  -713.934662408035       3.631888170135779E-003  6.828726517499862E-003
  5.833226173318286E-003  1.103370653243622E-003  2.729245492804177E-003
  3.451621905935648E-003  3.384761260694803E-003
  -4331.19588014461       1.929065795841796E-002  7.647717355349231E-003
  3.584675528653636E-003  1.909426087008703E-003  7.913523318580782E-004
  3.482485483139435E-003  3.750436317910842E-003
  -1593.89288249083       5.554476755674401E-003  9.562530757129600E-003
  8.625055393642413E-003  9.648125739433463E-004  2.821784401636750E-003
  5.548584987972906E-003  4.365370938575704E-003
   5408.46285138425       2.090498953791166E-002  2.215254768687455E-002
  4.814929778201416E-003  1.094391125747844E-003  7.499934712747702E-004
  4.126903294563519E-003  4.429482481093507E-003
   3556.35074347820       1.923343003523999E-002  6.903887883614038E-003
  4.927304788805710E-003  1.337843398970520E-003  7.527001610111478E-004
  4.649043300939827E-003  3.810878739465338E-003
   1296.32755083239       1.302988790348001E-002  1.033377200657743E-002
  6.048514229999706E-003  9.874067977408158E-004  1.239984712748894E-003
  5.745023907341759E-003  4.230016787599261E-003
   1495.04350598795       3.987496155452346E-003  1.324602805359474E-002
  4.070066739887485E-003  9.470514742464508E-004  1.686115085066470E-003
  3.691449757219800E-003  3.289583185532150E-003
  -2216.75043388420       1.147946764370280E-002  2.628011238571251E-002
  5.369066526627138E-003  1.266580603595334E-003  8.820098158810015E-004
  4.853289469115760E-003  4.542187240956140E-003
  -934.838573139121       7.464039549444345E-003  8.088220655080195E-003
  6.623688877377799E-003  1.039449690850068E-003  1.610876798354506E-003
  6.234783486699238E-003  4.012690565082977E-003
  -1172.35608249410       3.475409335768097E-003  2.544831235674183E-002
  7.189846616751863E-003  9.726587249936310E-004  2.637009318269073E-003
  3.099257073822551E-003  4.142721338798826E-003
   4371.62498249567       6.821305777321357E-003  2.421630170701231E-002
  5.370939692271235E-003  1.220704348741090E-003  2.106232737229040E-003
  3.400690320885304E-003  4.449230695156006E-003
   3258.26248374799       6.451005700580360E-003  1.371485474439063E-002
  4.682712920713183E-003  1.382703619561778E-003  3.570784885248184E-003
  4.329252777912061E-003  4.548522184508329E-003
  -2427.95911304710       4.106637922239663E-003  8.403347354641700E-003
  7.005700088205515E-003  3.217994742843362E-003  7.733929090052834E-004
  3.640770910499351E-003  3.603806988643192E-003
   677.047889552209       3.268883974886897E-003  9.035855458421177E-003
  5.104382052365467E-003  2.902501454975226E-003  1.064386054014365E-003
  2.951989996066685E-003  3.334646046879151E-003
   1828.76694957708       1.375215022644588E-002  1.158433645526380E-002
  5.767225823374258E-003  1.090587200088801E-003  5.986698620031613E-004
  2.985527083252264E-003  3.484813890016289E-003
   332.196971435009       6.422910792859365E-003  8.405380964079869E-003
  4.258762006653656E-003  3.447861195752852E-003  2.949452334182246E-003
  4.193001819622589E-003  4.626275354655001E-003
   39.8293784861613       4.901271557419580E-003  3.411084777375429E-002
  8.082783083958893E-003  2.813236332762487E-003  6.753342404010727E-004
  3.001579648046434E-003  4.444328754876316E-003
   2928.97945849685       1.492626615340702E-002  3.030891865226482E-002
  3.064772144125084E-003  2.017101167169519E-003  9.689508238516443E-004
  2.965298459639015E-003  4.475445511995443E-003
  -4530.73172260391       2.260151859977140E-002  8.789333465918028E-003
  7.827164996222118E-003  8.833124594566803E-004  7.683320104256696E-004
  4.658763442689975E-003  4.123556969023326E-003
  -1197.13728374623       1.799307588254858E-002  4.029738067346939E-003
  3.294184129687997E-003  2.219367050290501E-003  2.931853628731642E-003
  3.258468842012881E-003  4.143994610060862E-003
   5106.44773075648       7.187950832900294E-003  1.102142309788782E-002
  8.864653534463668E-003  1.687518405949342E-003  1.644678048451432E-003
  3.481741964358335E-003  4.351160358748986E-003
  -261.586058024539       3.885448513301513E-003  2.602369098505756E-002
  1.056393539924751E-002  2.235013927210425E-003  8.401167376916103E-004
  3.611210088851881E-003  4.398636453399839E-003
  -1077.05719865381       6.394778800521965E-003  6.142358956360464E-003
  5.233830725651222E-003  8.088503436865023E-004  1.969243722939978E-003
  4.432919076160380E-003  3.364906284039360E-003
   7874.04921581989       2.332260598817736E-002  3.344862267292210E-002
  3.751158947328901E-003  1.336235460406666E-003  6.028757642797256E-004
  3.061749845292830E-003  4.396093127950747E-003
   285.030291894736       5.373692299911931E-003  5.632984386401666E-003
  5.551830100997169E-003  9.632430071464939E-004  4.364657976094996E-003
  4.576450935799121E-003  3.845419583540574E-003
  -440.176746303285       1.237967833818023E-002  9.089758063052157E-003
  9.006223502297123E-003  1.484403935445021E-003  6.981425466469662E-004
  2.945434510347393E-003  3.817171416739129E-003
  -5633.19415134495       3.661107660672584E-002  8.421608605081170E-003
  7.485818139310131E-003  7.067863140161545E-004  9.424210515102880E-004
  3.372494407581749E-003  4.160273307584599E-003
   95.1287867144934       3.387886022724510E-003  3.372902344232025E-002
  3.928976989922701E-003  1.238584223273865E-003  2.909326267783716E-003
  3.028512360247575E-003  4.121227233449868E-003
  -2521.30582154050       5.935933864499870E-003  2.175144167318881E-002
  3.118175706162263E-003  1.023624069559936E-003  1.098001754228798E-003
  2.918224087945482E-003  3.312251516336009E-003
   1160.33596107725       3.835976648332247E-003  2.151206810148241E-002
  1.132427552917189E-002  1.597268793063863E-003  9.092802736044410E-004
  3.674580008234450E-003  4.133411769163532E-003
  -4827.64644357790       1.937448095696929E-002  1.181003505880528E-002
  5.674185154215919E-003  1.127152921386157E-003  7.086197129082007E-004
  5.520578763839161E-003  4.229550758748408E-003
  -641.245960673898       5.959036212249064E-003  3.703123508748246E-002
  3.826399615135388E-003  1.133248507032957E-003  4.689436427392223E-004
  3.048256804263227E-003  3.331746762218003E-003
  -1231.98488964812       3.784492346307297E-003  3.666875149311973E-002
  1.128080707863739E-002  1.140704229210943E-003  1.618133739512785E-003
  3.038022056528218E-003  4.541894607304591E-003
  -5568.03864827285       3.528648174934149E-002  9.261261256680621E-003
  3.231885579447229E-003  7.455612785115807E-004  6.028119097448855E-004
  3.056166682023046E-003  3.364569053879353E-003
  -385.871884831758       4.871675626616338E-003  1.071328500808847E-002
  9.361370221230968E-003  4.044503935337773E-003  1.027299369869615E-003
  4.536939824307083E-003  4.578370743988491E-003
   3206.86524495411       2.160689707736200E-002  2.798808198962038E-002
  3.521742454817532E-003  1.000213179347267E-003  4.518132876247170E-004
  3.294552866920569E-003  3.832909199499711E-003
  -170.796160916670       4.056094043939369E-003  2.218161956039244E-002
  8.670229396644155E-003  2.952392051059260E-003  1.252391516278863E-003
  2.971959893236230E-003  4.523919040052703E-003
  -2058.34043628365       1.416264895844799E-002  2.325656448456927E-002
  4.800687175906515E-003  2.337663461952270E-003  6.630397580942263E-004
  3.863296272754272E-003  4.599516404527632E-003
  -3239.99800844325       4.325782034582447E-003  1.387421364977617E-002
  9.062631878665718E-003  1.310007650878215E-003  2.329117089227449E-003
  3.790133767045055E-003  4.296430988643302E-003
   740.622030557590       8.175526580185000E-003  1.115809949753450E-002
  7.072388294975408E-003  1.130429902894568E-003  1.012541833581171E-003
  6.617200919080682E-003  4.119398746809551E-003
   2825.13311183422       3.659459433461090E-002  1.313942264923903E-002
  3.297173280457333E-003  1.389856791451803E-003  9.060071696954699E-004
  2.950607817783020E-003  4.249697604316078E-003
  -3456.27425487767       1.051946557496141E-002  2.859022681091344E-002
  7.141215056028566E-003  1.284135484418022E-003  6.532165955547977E-004
  3.659665825180349E-003  4.330275017522885E-003
   419.447507831427       2.065993258126072E-002  1.543462842341209E-002
  9.748248477844222E-003  8.337850137480000E-004  1.153674983801586E-003
  3.139934499363054E-003  4.593054898721535E-003
   1298.64790392074       7.497048383020592E-003  2.529701853801535E-002
  6.132157427614435E-003  2.807380267703480E-003  6.744718512561469E-004
  4.209109258404107E-003  4.583227024092228E-003
   1139.39284071521       3.332063643354241E-003  1.096234593165232E-002
  1.085626031260593E-002  7.942185473222410E-004  1.579526490685346E-003
  3.206676849081638E-003  3.418245066851136E-003
   1625.04593779656       5.045388373793363E-003  7.555084233671702E-003
  4.891804470857906E-003  3.701173764039395E-003  1.010875261850384E-003
  4.463559711046259E-003  3.821380054544665E-003
  -1699.67277782623       2.299357330065211E-002  4.780508249808618E-003
  3.169302950211548E-003  9.611936187146717E-004  1.725942291391241E-003
  3.020216691139994E-003  3.469923694913796E-003
  -534.205382224258       5.856641442720324E-003  2.859751342437694E-002
  5.437578779586457E-003  2.058895336085550E-003  7.107586731277827E-004
  5.386093384196943E-003  4.392065395845987E-003
   1344.59228965019       1.753562566744268E-002  1.228038639266734E-002
  3.084674159529934E-003  1.699752412759230E-003  2.373709891827374E-003
  3.043522390857619E-003  4.486648706771606E-003
  -21.9733113658431       6.601998915752821E-003  1.198862385826948E-002
  1.141085349478871E-002  1.697695611085162E-003  1.008069099841654E-003
  5.690968095679176E-003  4.543423276750417E-003
   1412.99302425169       3.985480044126978E-003  1.779062346097356E-002
  6.675232475950724E-003  1.322353008911275E-003  7.809929143778423E-004
  3.884429131723969E-003  3.518924786750705E-003
   717.120108885002       4.142149069208668E-003  2.994457682540096E-002
  3.722943663374469E-003  1.034207229512691E-003  1.478300059857862E-003
  3.043080253938256E-003  3.592132296180751E-003
   1742.97412915904       1.332025879486198E-002  1.439762369032060E-002
  6.589075002928096E-003  1.496502937604727E-003  7.696732446918190E-004
  5.123600203882432E-003  4.420090773090287E-003
  -2959.28402057326       1.545397605847579E-002  5.929388160379714E-003
  3.274850776942841E-003  1.232164566542681E-003  2.997522459179120E-003
  3.260613758743808E-003  3.917376903585928E-003
  -1196.44280516978       9.005621110831894E-003  3.688789688753371E-002
  4.949475752645721E-003  1.323577199518076E-003  6.031913241789012E-004
  3.785148516707915E-003  4.130861897167945E-003
   1187.96669276154       4.977937961256807E-003  1.715804306880342E-002
  5.330216332750114E-003  1.165309057089519E-003  2.339964810518529E-003
  4.819034258080904E-003  4.260678406818048E-003
   199.525851945899       6.190260990402239E-003  1.483470453591168E-002
  6.153871557831037E-003  4.196452326463110E-003  7.967332644860591E-004
  4.635504878690221E-003  4.540162832282835E-003
  -853.539419786219       3.587794451827511E-002  1.111258790627744E-002
  3.224198158955422E-003  2.191886046247839E-003  8.201460618534923E-004
  3.025350927700228E-003  4.372786133605647E-003
  -950.405927769519       3.588108504032547E-002  1.487044961764331E-002
  5.857406359005488E-003  1.020172624272791E-003  8.350821646380635E-004
  3.210432588271159E-003  4.521788466360853E-003
   5947.10279399340       3.051968422088575E-002  8.688927005337636E-003
  4.847386551127178E-003  9.735531811417199E-004  5.524840823806068E-004
  3.549425690965610E-003  3.672669904062195E-003
  -3135.38353600485       4.201458285487703E-003  1.946074205780994E-002
  4.535350359691603E-003  1.179978376494732E-003  2.929932657905430E-003
  4.090936827699732E-003  4.168253522507946E-003
