# Supplementary material for: Four-Body Nonadditive Potential Energy Surface and the Fourth Virial Coefficient of Helium
Source: J Chem Eng Data. 2023 Nov 29;68(12):3257–64. doi: 10.1021/acs.jced.3c00578 (PMC10726306; doi:10.1021/acs.jced.3c00578)
Supplement: Supplementary file 4 — je3c00578_si_004.zip [file je3c00578_si_004.zip › data/e_07_4_qz.txt]

           8         495
  1.880676752004455E-002  5.632646764355699E-003  1.778535784626459E-002
  1.736271257555082E-002  2.767573619264950E-003  6.706539370885048E-003
  2.810176784533990E-003  7.909516659003172E-004   1.37565701551038     
  2.972505165707485E-003  3.355232699292914E-002  3.046548340050379E-003
  2.986691924008516E-003  9.359027679898528E-004  1.055401972895725E-003
  2.582169989419776E-002  4.452040450396870E-003 -6.585450979887611E-005
  -1552.35386069089       3.176471137653870E-002  5.394845407079699E-003
  2.947728320010550E-003  1.278116616044834E-003  1.378114318520506E-003
  9.365472289134343E-003  4.502628647017210E-003  4.522695919694021E-005
  -106.817031181925       3.189217718047312E-002  4.305734149791306E-003
  3.329383513634479E-003  1.215918199298857E-003  9.365874816077980E-004
  1.768042758879607E-002  4.577975308712443E-003 -7.593078274005619E-005
   90.4928709084477       2.006293961776775E-002  3.192278624705044E-003
  1.367106989382787E-003  2.985750596372148E-003  1.837847592534196E-003
  2.005235050852846E-002  4.612868009415857E-003 -4.455772763944492E-006
  -115.436255155499       2.527784021392094E-002  3.575988945606906E-003
  2.747436333349102E-003  3.015006361161037E-003  1.583313896528823E-003
  3.671439466263663E-003  4.040724425796303E-003  2.545095410155812E-006
   104.367016045466       3.469855045573780E-002  3.021542906804474E-003
  2.956659611150805E-003  6.476116186215503E-004  6.446042536585274E-004
  9.590686059186362E-003  3.278182670246947E-003 -4.728991126288235E-005
  -53.2757826425930       2.885772019554962E-002  3.627349585040157E-003
  1.157864004867900E-003  3.378157031600352E-003  1.198997820754010E-003
  1.734527897929498E-002  4.518886327076561E-003 -8.378449518915881E-005
   177.332325992935       1.985519439461837E-002  4.760656041516407E-003
  1.476829320434187E-003  3.328313162164984E-003  9.239955915067424E-004
  1.962263702923793E-002  4.510802208597875E-003 -1.031839990837287E-004
  -8.92337947831806       1.391471652736680E-002  9.403717003815149E-003
  2.969969616864476E-003  1.411176620916627E-003  8.465019193683817E-004
  1.342598914496397E-002  4.289897564273577E-003  2.152618756039131E-005
   4485.45616339975       2.848782371857446E-002  4.310486995072083E-003
  3.122325133914587E-003  1.155419333868173E-003  1.212624840716658E-003
  1.697244761920298E-002  4.570661415484800E-003 -3.129955340464660E-005
  -679.269287085977       3.245380215247773E-002  3.198596253657171E-003
  3.038959675728583E-003  1.579369545618857E-003  1.498926719940427E-003
  9.504861110348326E-003  4.383893350924936E-003  5.509344454393080E-006
   109.910843714666       2.116042937879759E-002  3.960390114627140E-003
  3.918044603034868E-003  1.013297569355509E-003  1.444772811413711E-003
  1.572344857814835E-002  4.429989507102606E-003 -8.397676348454070E-005
   314.158873171185       3.663145867256334E-002  4.682404901372007E-003
  1.580109922517150E-003  3.434831305391763E-003  1.135510869431606E-003
  6.725097990514978E-003  4.384980172358405E-003 -1.495405301362002E-004
  -191.803755915412       2.343716162250944E-002  8.690512388673962E-003
  3.232474872971965E-003  1.377407570118087E-003  7.926857389902192E-004
  1.316120670272864E-002  4.598937025214205E-003  7.873019374999790E-007
  -174.812110131374       1.567603226115524E-002  3.072093297357016E-003
  2.915921876049137E-003  2.334845852009409E-003  9.857976466817633E-004
  6.664184404288068E-003  3.593684156665808E-003 -3.255175339805054E-005
   820.372064397483       2.532370535785341E-002  4.348335251131832E-003
  3.293207745500979E-003  1.049132852803702E-003  8.872663600410092E-004
  1.804655391413437E-002  4.273575337425435E-003 -7.584093718382666E-005
   559.019829669713       2.198082785304569E-002  3.629489630330654E-003
  1.117790929363367E-003  3.380825438800912E-003  9.389932821400683E-004
  2.083580646813910E-002  4.250672274340414E-003 -8.563157176768556E-005
   36.4643746005642       2.212818215430436E-002  3.216794734691517E-003
  3.139241713948381E-003  2.359254697582039E-003  2.917530950315053E-003
  3.373817691055556E-003  4.160871392943237E-003  9.942078000735864E-005
   19.9285455087097       1.684711220760451E-002  5.152678134737886E-003
  3.686093592197439E-003  2.865110644122570E-003  1.100373337109783E-003
  9.401061864880059E-003  4.600770127585047E-003 -1.347210426649702E-004
  -132.495788529845       2.396280493703358E-002  4.152661687486958E-003
  3.023671622376695E-003  1.093376853813189E-003  1.053005247214737E-003
  2.260079710723890E-002  4.456088756674788E-003 -5.539759391795840E-005
  -28.2101443687812       3.047629803094216E-002  3.844347587721572E-003
  3.440751594052458E-003  1.273684931919010E-003  2.528656621017502E-003
  6.412130735644038E-003  4.501929982066388E-003 -6.074679804733888E-006
  -280.866969943183       3.455576169067399E-002  4.412016195968802E-003
  3.251899016270804E-003  1.034639257580823E-003  6.318465124111849E-004
  5.870195363682947E-003  3.520123927470177E-003 -6.635807696384394E-005
   88.5247364854387       7.843644850818192E-003  5.241012141423385E-003
  1.325599991103280E-003  5.032810583592120E-003  3.457540123316226E-003
  6.000627404268372E-003  4.225259067560816E-003 -1.097399996451052E-004
   6.98233419593867       2.942213116666819E-002  3.189016095622887E-003
  3.017763250237414E-003  1.160682889753239E-003  9.096345837816774E-004
  2.018444400966816E-002  4.266799381801829E-003 -6.383968240713416E-005
  -14.6033120247675       2.747256903217654E-002  4.994718331604715E-003
  3.204320653526019E-003  2.903047873654831E-003  1.035535950341057E-003
  5.091337594866316E-003  4.345098102879349E-003 -1.576922374039053E-004
  -90.4923182521605       1.483058636311683E-002  3.109737049415182E-003
  1.946477476510785E-003  3.070329357285624E-003  2.646773191070156E-003
  1.341628446980679E-002  4.624990949340102E-003  4.991177944852399E-005
  -29.9612068189790       2.086153255348543E-002  4.236773687931876E-003
  1.234755886529238E-003  3.621787574044996E-003  1.218540712140567E-003
  4.881195069991118E-003  3.646492242035494E-003 -1.149729443203101E-004
  -595.401483407056       1.934420916809340E-002  3.266741548191841E-003
  1.199920950280331E-003  3.254159831917933E-003  9.656194584166267E-004
  1.228761754397493E-002  3.782292930381888E-003 -6.792470312808780E-005
  -56.3678676807879       1.584854415307393E-002  6.387714079396574E-003
  1.453613958865522E-003  2.984762357116037E-003  1.202650459804405E-003
  1.581795110567926E-002  4.504679420271668E-003  1.111306064233987E-005
  -1402.26189420172       2.694968933143480E-002  5.286120258489586E-003
  4.345787477790238E-003  1.031811231137452E-003  1.299069575783391E-003
  1.081605511392652E-002  4.558725826591141E-003 -8.184749196802202E-005
   239.858168144374       1.120016529315390E-002  3.678818467042635E-003
  3.616856919365411E-003  1.058129045834356E-003  2.164693277394542E-003
  1.055620837307858E-002  3.915475518661117E-003 -5.562118608264302E-005
   1365.65333288827       2.478656819484525E-002  4.151542846275147E-003
  2.950098950424928E-003  1.881163228666033E-003  9.668065392669578E-004
  1.487815958619382E-002  4.491895355308933E-003 -9.123701324291679E-005
   94.5992747501651       1.710776570590773E-002  7.791001757304584E-003
  2.956125192508654E-003  1.803481002514904E-003  8.052821111779911E-004
  1.642141850094098E-002  4.593706937416915E-003 -5.942680357935614E-005
   307.715639504210       2.374092346229782E-002  5.479433218819742E-003
  1.498166917114082E-003  3.845761646489058E-003  1.049707550568208E-003
  1.183785691552882E-002  4.586902794804757E-003 -1.346115425457841E-004
   852.836342312513       3.441966670852568E-002  3.963076361901225E-003
  3.217968630625197E-003  1.054445628310293E-003  1.282276195912499E-003
  1.451138041299436E-002  4.527473332025919E-003 -3.772579534076190E-005
  -1271.16047217881       3.685554444813687E-002  3.646297530213677E-003
  3.153299401761111E-003  1.061190924501282E-003  8.270979319753898E-004
  1.573930593352338E-002  4.245309560056513E-003 -7.035800086349251E-005
  -736.594695806115       2.368271002278640E-002  4.263492906077371E-003
  1.221001738392882E-003  4.030316337503686E-003  1.128426622844205E-003
  1.559486232789728E-002  4.538906167929508E-003 -1.123413444083772E-004
   114.815868504794       2.229826233839947E-002  3.834942182954106E-003
  3.053943247917073E-003  1.630451438503113E-003  1.654645917754880E-003
  1.257855026221857E-002  4.549067582639453E-003  9.432444188317613E-006
   39.1786195794576       7.849100092453744E-003  4.260196765034078E-003
  3.925255043987707E-003  2.338049816925208E-003  2.326591541150505E-003
  7.286185273891161E-003  4.162605498628388E-003  6.039526569389261E-005
  -59.0493516983213       6.069262363631285E-003  5.019516091853248E-003
  4.198690935147854E-003  3.596886231402461E-003  1.038481318696607E-003
  5.398446263740565E-003  3.703260877022749E-003 -1.472143884034882E-004
   317.612332791456       2.098108766722101E-002  3.310818007503911E-003
  1.228862158861656E-003  2.950122729706221E-003  1.030652383144059E-003
  1.837196373773590E-002  4.102630384890789E-003 -5.485272025751874E-005
   589.508929635077       1.090234830253647E-002  5.000793274428838E-003
  1.341367664213307E-003  4.249113168981948E-003  1.088471002575855E-003
  1.055851418840272E-002  3.909646212407857E-003 -8.760237853699180E-005
  -17.9037178467631       2.976507248629445E-002  3.278548421696723E-003
  3.083861330648905E-003  8.553740801682666E-004  7.366581458131804E-004
  1.287045918345797E-002  3.669300261732880E-003 -5.920732101083446E-005
  -469.035569943608       1.377090393977842E-002  5.449984474069556E-003
  1.701237679762136E-003  4.435717104158240E-003  9.881730160979502E-004
  1.376088551749493E-002  4.443866325779510E-003 -1.375070165241192E-004
  -5103.77180998732       2.110505426041196E-002  3.301181439913752E-003
  3.265206612932481E-003  2.390637355360860E-003  1.414283062309944E-003
  1.227859476073634E-002  4.597561427472638E-003  4.558548298293210E-006
   23.9382840884132       8.632664318246989E-003  5.204997086123998E-003
  4.555158968030736E-003  1.338867649863115E-003  5.047402518451437E-003
  5.923561411603388E-003  4.489964365805012E-003 -8.862804333671027E-005
   20.0092312266080       6.049932217822602E-003  6.020094568038025E-003
  5.982265897292407E-003  7.705107210531013E-004  1.380730898270341E-003
  6.036386493915676E-003  3.344367932546845E-003 -1.533311363604402E-004
  -85.5751848058726       2.489634843287807E-002  4.059185020891309E-003
  3.807284790157086E-003  3.283654736499536E-003  1.311355916011475E-003
  5.602737324012951E-003  4.584352796478744E-003 -5.814880426767456E-005
  -119.369073050134       1.311102529818217E-002  6.946218755798735E-003
  5.558901879646951E-003  1.543354071007808E-003  1.008576780693731E-003
  1.103250169072211E-002  4.534580436761118E-003 -1.591949305156663E-004
   1324.30362394560       1.817654119172296E-002  5.402182902329328E-003
  2.995871996108191E-003  1.097616925865423E-003  9.355581566918047E-004
  1.373582831263061E-002  4.008636749211885E-003 -3.091341472390719E-005
  -428.921697700951       1.066534105005604E-002  7.383420198488026E-003
  3.186514286135001E-003  3.578095558121346E-003  9.562457314812179E-004
  9.776759723283143E-003  4.508105782496529E-003 -1.887374839311494E-004
 -0.465573449536818       5.491568859707754E-003  4.964731152559573E-003
  1.198678482858012E-003  3.080747415074978E-003  4.030274703169414E-003
  5.287286052908857E-003  3.591311459095295E-003  4.409058640690947E-005
  -281.195502111370       3.663607425643986E-002  7.451371742681475E-003
  3.301253983367880E-003  1.294099068908041E-003  8.611074719849998E-004
  8.132321443787364E-003  4.487563287126181E-003  7.009962224683502E-006
  -160.067904067732       1.717759411104425E-002  6.311290513203429E-003
  1.313141120443208E-003  6.056644220707866E-003  1.449263197585904E-003
  7.751506358769323E-003  4.616996627739612E-003 -2.107166903075433E-004
  -403.236635628739       3.141667956435743E-002  4.235152624653981E-003
  1.247183178125835E-003  3.272259672132190E-003  1.139915573857594E-003
  1.428910544904356E-002  4.547585225767464E-003 -9.424162351224206E-005
  -151.943815681539       1.380916883376750E-002  9.772577641676749E-003
  1.544269172123964E-003  3.914196065373021E-003  9.189485262502552E-004
  9.822983903706832E-003  4.410753737528765E-003 -8.353313155848500E-005
  -1568.56819390425       1.484801715835836E-002  3.907518357977059E-003
  2.708079785203423E-003  3.492602266933275E-003  1.246661617619031E-003
  1.422345258690897E-002  4.620499725515352E-003 -5.448103120048277E-005
  -1006.82508703377       1.511437394278381E-002  5.463768945732196E-003
  4.366518567540512E-003  1.104143864495223E-003  9.763075749773373E-004
  1.289152898871553E-002  4.136716499981240E-003 -1.054141868265144E-004
  -14.6845117922710       8.061840455817121E-003  3.181091035231331E-003
  2.938744589430698E-003  1.197782660756510E-003  2.981732578706780E-003
  6.606266547014857E-003  3.480667120029579E-003  2.021236920739557E-005
   108.065656540546       3.679150052381534E-002  3.344411462501565E-003
  3.159048889232801E-003  1.441261099824398E-003  1.191632404683599E-003
  1.420353571031574E-002  4.600632022986293E-003 -2.959142601067888E-005
   52.0115932028723       2.427878369842302E-002  4.178859835113641E-003
  1.199243297833332E-003  2.997283378508332E-003  1.071681454549735E-003
  2.418333401319547E-002  4.598155148364364E-003 -5.440687256227290E-005
  -715.402688727827       2.836501991251326E-002  5.928249300173499E-003
  3.178420626756565E-003  1.402954481579815E-003  8.040931219829035E-004
  1.434541763055517E-002  4.530686451886737E-003 -7.164244523040711E-005
  -232.303717028128       3.624309879105325E-002  3.569824508543928E-003
  2.705091614860468E-003  3.179646515391806E-003  1.658770832550955E-003
  3.589695208506040E-003  4.333906083615618E-003 -8.350081853538944E-006
   149.333973291403       3.631174071762606E-002  4.745090090674075E-003
  1.594768969859075E-003  3.037379297393423E-003  1.130280911123391E-003
  6.352859509329102E-003  4.261939987458357E-003 -1.149614873530326E-004
  -195.519974526469       1.989483148571625E-002  3.983325705874155E-003
  1.416932721781380E-003  3.294167217123275E-003  2.601902620939951E-003
  9.934772395037351E-003  4.607036494261771E-003  1.077631901289411E-005
   194.780798665352       2.420302886122449E-002  3.263393054299450E-003
  3.061583974185469E-003  1.424818235870296E-003  3.217284073991227E-003
  7.224695968315592E-003  4.472931921403927E-003  4.352657846882571E-005
   2873.22686451381       3.612022505700727E-002  4.390330387089297E-003
  3.897355890572441E-003  1.482479544115113E-003  9.737357724843828E-004
  1.056855923586529E-002  4.596323166384106E-003 -8.459012590663073E-005
   31.3798988092711       1.053715666492981E-002  4.934650667559839E-003
  1.665112308859131E-003  2.962992773451218E-003  3.472610666694151E-003
  9.928865429379482E-003  4.547628179641226E-003  1.477978357591891E-004
   3303.23654992607       2.279007915691974E-002  4.404539870589121E-003
  4.178974530765272E-003  9.506313351820396E-004  9.993634513700772E-004
  1.471181676887238E-002  4.246387927421037E-003 -9.434638822097328E-005
   94.4708545987877       1.573773750616910E-002  3.506325405093930E-003
  3.376526898523097E-003  9.383052005675137E-004  1.743081802451965E-003
  4.898398182245646E-003  3.380623332137141E-003 -3.794838591899760E-005
  -274.467967051136       2.192997970390669E-002  3.070685218602132E-003
  2.919870993354354E-003  1.144047034002981E-003  1.280180627314889E-003
  1.929327728783680E-002  4.208490857599620E-003 -3.324329602762086E-005
  -165.207420386067       1.262726120163547E-002  7.703655450026730E-003
  3.039260143933427E-003  1.190493598591663E-003  8.026764215726144E-004
  7.747664737170441E-003  3.603313481291568E-003 -1.379513385950341E-005
   222.644478466033       1.985001101853941E-002  4.259222052518814E-003
  4.009951345945124E-003  2.045465287812338E-003  1.213133638640162E-003
  1.151746028147260E-002  4.617227461617390E-003 -6.513408540581575E-005
  -186.975741515065       2.599247539387577E-002  5.865842833120193E-003
  5.366192808327772E-003  8.487182775650772E-004  7.883011711830816E-004
  6.609746325617226E-003  3.918147754172747E-003 -8.906715007214530E-005
  -109.118047894853       1.168621690663373E-002  7.032556373835308E-003
  1.510403088921643E-003  3.837612246462187E-003  2.457947322068446E-003
  8.301984054522680E-003  4.619722950531871E-003  7.613524895860263E-006
  -346.760376926692       2.189037304610566E-002  8.073086383709224E-003
  2.949489187437281E-003  1.120289740571818E-003  6.192607640587173E-004
  8.502475809707552E-003  3.813275207154414E-003 -2.908819494400727E-006
  -73.7248973648611       7.656954060877408E-003  5.977454276340624E-003
  3.072319663799418E-003  4.936096290795330E-003  1.834512532975406E-003
  6.505369634804714E-003  4.498169655619953E-003 -2.844766024779339E-005
  -2997.62415866038       2.737247819767772E-002  3.746893531258761E-003
  3.098996351222567E-003  2.008457484037895E-003  1.166985112705752E-003
  1.264243376894004E-002  4.595444551703990E-003 -4.959207771503404E-005
   54.1348701164556       6.969494204260809E-003  6.357461792406168E-003
  3.261867487990828E-003  2.733071610991405E-003  3.001145609429383E-003
  6.648768956613839E-003  4.461063881505640E-003  1.808730359445691E-004
 -0.970496297073536       3.347874496392299E-002  5.347115131310343E-003
  5.140170566237371E-003  1.078051182468848E-003  1.838119028609210E-003
  5.388535685848211E-003  4.627982075213054E-003 -9.979739860599544E-005
  -542.479745929067       2.281512043114254E-002  4.490671243841374E-003
  3.133260301273442E-003  8.566467986373868E-004  8.063350783402215E-004
  1.073188710029411E-002  3.653877570487147E-003 -4.947696342046169E-005
  -414.117699149612       2.801970176769424E-002  6.070428098088831E-003
  3.557828838770410E-003  1.210323942131513E-003  1.234713795282008E-003
  1.056834949107767E-002  4.606705985666525E-003 -1.313301593608886E-005
  -170.799545696639       1.299209306628836E-002  3.084197693155287E-003
  2.970527541245361E-003  1.471842867572579E-003  2.631598835393649E-003
  1.209548083464263E-002  4.211077144351639E-003  3.344550176494289E-005
   411.971980232484       2.678756342039203E-002  4.313299057332328E-003
  1.300640715551150E-003  4.068306903880093E-003  1.775407598717815E-003
  8.712213232034272E-003  4.598576345397355E-003 -1.090711235678663E-004
   1217.74023088710       1.922036584041615E-002  4.602004090802867E-003
  1.916946467255521E-003  2.948861353599690E-003  9.201686578967533E-004
  1.241432138301452E-002  4.227924613382159E-003 -1.078951903891763E-004
   33.6550509516669       8.646237004167528E-003  6.158635461632265E-003
  1.725315473075658E-003  3.161772968837136E-003  5.194877518905622E-003
  6.161658543865831E-003  4.585611898912660E-003  2.484220071751760E-004
  -304.730277954001       1.603808459527096E-002  4.525367447539880E-003
  4.407050179668077E-003  1.143986335860077E-003  2.016559792392176E-003
  1.332699527991318E-002  4.628636631766495E-003 -9.616573173805616E-005
  -155.593144538157       1.311459163250603E-002  5.964690763658653E-003
  3.504593528276178E-003  1.568376214650446E-003  3.622096334474467E-003
  6.275913473603164E-003  4.623930081216157E-003  1.097660596205276E-004
  -932.167162836301       3.284434321994165E-002  6.584789324356796E-003
  3.003187964321573E-003  1.268658369648417E-003  6.866986744204979E-004
  1.100564466203330E-002  4.289288199044336E-003 -3.842577832363324E-005
  -319.107205254361       1.291150041269114E-002  5.878452160230658E-003
  1.132797057234611E-003  5.535617555782632E-003  1.150548385305138E-003
  1.019529306324087E-002  4.211890599292020E-003 -1.502572533238230E-004
   51.3496187023991       1.495200821305992E-002  3.643418674781480E-003
  2.919280335019008E-003  3.486831779289571E-003  2.446048342105919E-003
  6.654442245457073E-003  4.562981241467885E-003  7.704321890303525E-005
   5.34824845542667       8.957885630955642E-003  4.545744615217606E-003
  4.090727270366383E-003  1.226513709595665E-003  3.733100424709268E-003
  7.809685444808391E-003  4.257595998508857E-003 -6.111611713401911E-005
  -32.8383024755977       1.169723522133569E-002  3.108984323635054E-003
  2.657753814053649E-003  2.945990618980065E-003  2.921949676612634E-003
  3.458861781590386E-003  3.771455323670841E-003  1.163368498596828E-004
  -3579.48037724288       2.945897549395632E-002  4.755144619403382E-003
  4.196236672414533E-003  1.580625411665433E-003  9.722482503510283E-004
  1.087026842791866E-002  4.627516298832742E-003 -1.045185746330338E-004
   257.887681311960       3.557381500130509E-002  6.219957948194285E-003
  1.651925491351145E-003  2.993322014494878E-003  1.206558862860696E-003
  6.776798049123562E-003  4.556231761700990E-003 -7.534054787925785E-005
  -56.1315944486307       2.153155020202228E-002  3.978012724996061E-003
  1.428665370243019E-003  3.917311022991078E-003  3.826508064064447E-003
  4.367891044967764E-003  4.473242180778818E-003 -2.961770436715333E-005
  -32.0929883462672       6.860323316524111E-003  6.037496376187230E-003
  9.329681817308332E-004  5.445882939221398E-003  9.675376602497269E-004
  6.081899297413361E-003  3.276981207118035E-003 -1.266185798513218E-004
   16.1891703927704       9.867782778752856E-003  3.076563515083610E-003
  1.355470199161691E-003  3.039675821032440E-003  3.003813697180842E-003
  9.059716079081421E-003  3.878511185747582E-003  2.903704170423046E-005
  -9.74950751172418       1.012497815307283E-002  3.563194354355745E-003
  9.698353829109547E-004  3.537830345334490E-003  3.151298052743656E-003
  4.160905366347408E-003  3.428132969611156E-003 -7.810215102080787E-005
   379.279283844658       2.349312383847664E-002  3.407801712259748E-003
  3.334812731303076E-003  1.294432482931186E-003  1.069287552679259E-003
  2.229596475836346E-002  4.494152305937671E-003 -6.544402113370627E-005
  -36.4898086013670       1.621822792210852E-002  3.273104494991855E-003
  3.092170796113212E-003  1.499647593340440E-003  1.028482786762131E-003
  1.562728093049754E-002  3.976943316444720E-003 -4.728159911097860E-005
   2533.78009036111       1.637164239870735E-002  4.312397617462387E-003
  1.093620887139659E-003  4.155939755789352E-003  1.110861046245705E-003
  1.591562916476794E-002  4.223168789249318E-003 -9.496706735622569E-005
   108.723499281137       2.279456822471223E-002  6.157755564163220E-003
  3.230098596712000E-003  1.444525520972066E-003  1.331512066907775E-003
  8.432213307738331E-003  4.409746092762374E-003  2.221464843931364E-005
   49.9035700517762       9.989035138530028E-003  4.052562947350061E-003
  2.930661365103501E-003  1.644451232592979E-003  4.049039656031882E-003
  7.448374448492845E-003  4.248890902318665E-003  1.348951076961493E-004
   11.4964699833840       5.350175359683886E-003  4.808368492263191E-003
  3.669170232718368E-003  4.606811161341475E-003  3.910368081105922E-003
  5.163728438806300E-003  4.542056276661021E-003  3.189996759804757E-004
  -217.061722656591       3.235968062196334E-002  4.429222096231584E-003
  1.477865721859950E-003  3.997664805079127E-003  1.445211563993230E-003
  4.521306714273912E-003  4.205601050130538E-003 -1.626812015355193E-004
   587.506382102091       2.370788867824592E-002  4.220991181094273E-003
  1.462301368080418E-003  4.116683148170768E-003  1.097420157998613E-003
  1.048784472552670E-002  4.366751442383209E-003 -1.236930346506739E-004
   205.980182282848       3.101714342537193E-002  3.502301975838456E-003
  1.521056611056790E-003  3.254915392657577E-003  1.685349812792924E-003
  3.806445522466119E-003  3.887243006348158E-003 -6.158915727850865E-005
  -36.8317231156627       7.968723521736292E-003  6.224242152279278E-003
  1.155760418872979E-003  6.011897942831827E-003  3.594197316853766E-003
  7.769540917355441E-003  4.612028563393860E-003 -2.399972989891633E-004
   474.403416952288       2.249041311681470E-002  4.109020937762977E-003
  3.132509882908010E-003  1.135743060910405E-003  1.343268819122806E-003
  1.819842510436498E-002  4.475595667206296E-003 -3.591884316271187E-005
  -9.89043127278094       4.629629626746485E-003  4.629629626746485E-003
  4.629629626746485E-003  4.629629626746485E-003  4.629629626746485E-003
  4.629629626746485E-003  4.629629626746485E-003  5.456070836825762E-004
   745.644765464076       1.448914648924363E-002  3.866025625140485E-003
  3.839100495254086E-003  1.139723614448022E-003  9.251530745972754E-004
  1.243065274391543E-002  3.758437635570969E-003 -7.476013532319625E-005
   700.259965155285       1.919368861360320E-002  4.620165474839075E-003
  2.985561782472131E-003  1.442538967739104E-003  2.204053995154979E-003
  9.430678324090086E-003  4.466381255112859E-003  6.302628792216483E-005
  -18.2808389495037       1.804037910327954E-002  1.060456755724377E-002
  3.841741496753160E-003  1.390166372663914E-003  7.887317471995215E-004
  1.061221116273227E-002  4.522148199420878E-003 -2.881299637417533E-005
  -2513.04490959221       3.669041553600071E-002  4.394862598488408E-003
  3.977778721013969E-003  1.136386621864472E-003  1.062945935379134E-003
  1.183174721767081E-002  4.574786039357873E-003 -6.494907132058143E-005
  -158.248621501042       1.522528840858328E-002  3.798120584788713E-003
  1.296785788183367E-003  3.653780885879727E-003  1.757010258072077E-003
  1.444167058391559E-002  4.368739256207160E-003 -3.913521055875559E-005
  -83.3756311690071       1.165944350997542E-002  3.159099976266819E-003
  1.403430362754117E-003  3.074781873495117E-003  8.984779743041812E-004
  1.031037048595754E-002  3.372909432462533E-003 -4.857659379866925E-005
  -350.659818790851       3.431715286732514E-002  6.027505518054361E-003
  4.941792075431799E-003  9.105919470282813E-004  9.001775907640055E-004
  8.432680156475447E-003  4.380514889927785E-003 -8.908164194041253E-005
  -491.029515360782       1.614983820729364E-002  5.167585558803515E-003
  4.351406035427611E-003  1.412536785593222E-003  1.268359838455770E-003
  1.488592536370744E-002  4.616901309586565E-003 -8.950771657174588E-005
   163.376808879486       1.023736182248206E-002  6.271710646963339E-003
  2.963521811769320E-003  1.700587333933468E-003  2.699006557883719E-003
  9.868477374659698E-003  4.527994291693291E-003  1.450602138093997E-004
  -771.273090886400       3.542846847790600E-002  3.944412231257089E-003
  3.096784733822296E-003  8.713507574035031E-004  9.325126912967824E-004
  1.165295444807433E-002  4.000260289692741E-003 -4.391168733127086E-005
   810.668101650106       2.103489055038516E-002  6.281652803511143E-003
  6.200345510181732E-003  9.711372770114000E-004  1.357043859724891E-003
  8.254743561365824E-003  4.553388383442879E-003 -1.331342164860909E-004
  -252.377514273139       1.037315990092173E-002  7.751904348458598E-003
  1.873525507958897E-003  2.915713053079166E-003  1.938782536821777E-003
  8.073881321701330E-003  4.360696771592891E-003  1.097593475029067E-004
   456.719446201689       1.729192511991190E-002  2.957315040611750E-003
  2.926991083537772E-003  1.115551441420774E-003  1.513513007724543E-003
  1.452301065053082E-002  3.927496368805418E-003 -2.203507089398776E-005
  -6.04548825151245       8.715184699759097E-003  6.990756644028540E-003
  2.530892692364604E-003  6.317819834729292E-003  1.041088280552920E-003
  8.273399665933932E-003  4.507844070608373E-003 -2.403396770346380E-004
  -82.0556363622427       1.332626232679849E-002  9.381840652224136E-003
  3.030142135461610E-003  2.218669796953822E-003  8.377288563226216E-004
  1.025453576315023E-002  4.396380372138117E-003 -6.118733092127779E-005
   92.5717526070139       1.504864572092234E-002  4.514878721198854E-003
  3.388859570269979E-003  4.406113976448127E-003  1.469603663659613E-003
  4.568377394784625E-003  4.353806944580142E-003 -6.708136864221971E-005
   171.375371936936       2.316016919831392E-002  4.341404421387912E-003
  1.162143538515494E-003  3.491827533784840E-003  1.325308333058319E-003
  1.523190277668909E-002  4.493926200420108E-003 -7.818095255917108E-005
  -57.0169273311021       2.876215493238259E-002  2.990535889070708E-003
  1.750435891776199E-003  2.934210559564595E-003  2.224587198828865E-003
  5.397090432314042E-003  4.176086724510803E-003  2.357990738862448E-005
   163.590777698966       2.881009119601519E-002  6.720331555083248E-003
  3.400852908681814E-003  1.178618120141171E-003  9.451525024789608E-004
  1.311406728491237E-002  4.611645674865683E-003 -1.691245150814197E-005
  -1328.34728335968       1.533710171110209E-002  3.633032144616703E-003
  3.294039708329800E-003  3.533200882550153E-003  1.328435670331062E-003
  9.100651128682987E-003  4.457114410200965E-003 -1.442681593311596E-005
  -858.693883723156       1.543729540148189E-002  3.330717250403581E-003
  2.976856473058952E-003  2.477647016026162E-003  2.393883219216008E-003
  1.050923582576491E-002  4.605358058210428E-003  6.011348811100195E-005
   100.100413238275       7.823037186908939E-003  6.560236123573801E-003
  2.952690190416372E-003  2.310940280950493E-003  7.133012436266775E-004
  7.317837300056230E-003  3.496709338689460E-003 -1.206121825477708E-004
   207.557293122759       1.895192214770506E-002  5.562520900732319E-003
  1.369693363660470E-003  3.275644332455867E-003  8.700713331099523E-004
  1.541153000298693E-002  4.302368493626132E-003 -9.225801918532302E-005
   48.4513487707968       1.195832000509697E-002  4.716605493378271E-003
  2.951550349201424E-003  3.070714056188987E-003  3.895484787232300E-003
  4.767543415296300E-003  4.601586366279040E-003  2.062837290691832E-004
   97.8764911686652       2.278428055231927E-002  4.501590619197482E-003
  2.952531441616461E-003  2.431440646487474E-003  1.090873898759856E-003
  6.149338325477783E-003  4.126771378462464E-003 -7.775429093559189E-005
   1553.72420133555       1.895950937724360E-002  4.489387214479976E-003
  1.637241971808377E-003  3.217574229763411E-003  1.462732598650344E-003
  1.456324444859377E-002  4.606238780239654E-003 -2.614752113827726E-005
  -27.8156673231310       7.945247035025164E-003  7.164296785011252E-003
  9.449987597313676E-004  6.102445860594886E-003  1.380161094371225E-003
  7.384753084023149E-003  3.867351541215200E-003 -1.733405676823180E-004
  -767.516468889135       2.809550563948409E-002  4.179075675800107E-003
  1.170580525091817E-003  4.132220460002646E-003  1.356164275063388E-003
  9.890277949718355E-003  4.435784548997201E-003 -1.325682693406664E-004
   45.9939142833092       1.317557235787935E-002  4.308364386744180E-003
  3.761861798094260E-003  1.633486343964484E-003  1.540351013192430E-003
  1.276825618866254E-002  4.359050745294538E-003 -3.027041645641410E-005
  -667.275560223144       3.301383770718250E-002  4.299776934884146E-003
  2.976120270522018E-003  1.521563082180320E-003  1.996265776371777E-003
  5.959397948139471E-003  4.438646116608639E-003  6.069629586072202E-005
   548.329157545886       3.028689566454789E-002  5.959231763143100E-003
  3.733230676794590E-003  9.804561531051464E-004  7.709522364899255E-004
  9.619108230153980E-003  4.121165485223502E-003 -5.865434602221964E-005
   19.2775366802834       1.294996953404813E-002  1.143803578656712E-002
  1.983243476055480E-003  3.136841190383805E-003  7.580688101172211E-004
  1.178021733570801E-002  4.493227924324060E-003 -3.057742725675437E-005
  -243.159616157289       2.931907136496607E-002  4.645087672513684E-003
  1.399262609444552E-003  2.934787472239164E-003  1.663635071484768E-003
  7.811438691377772E-003  4.401170411467988E-003 -1.968903576644702E-005
   1144.02429856916       2.397750008800049E-002  3.182819301019939E-003
  3.066695383822762E-003  9.048229811688408E-004  1.135893796009272E-003
  1.803441269797119E-002  4.038452504564619E-003 -5.828078380492971E-005
  -19.7984583131727       7.910877752983792E-003  6.708744408012718E-003
  4.592121778531633E-003  8.785153383263178E-004  1.124005773144180E-003
  7.201008994056044E-003  3.465759534296861E-003 -1.102288658733201E-004
   345.081321377471       3.387962665355896E-002  4.522724858767932E-003
  4.449286788628382E-003  1.006797124639483E-003  1.504344660803235E-003
  8.689531799068131E-003  4.558470473210707E-003 -8.180645273785996E-005
   271.195665575091       1.372243245770566E-002  3.975545768679776E-003
  1.455789489454283E-003  3.452554957432886E-003  2.988644449151214E-003
  1.188376588177184E-002  4.621141104031013E-003  2.242658937016635E-005
  -62.8454967570926       1.245453183359035E-002  8.233626924975625E-003
  1.361090580021124E-003  3.303137146548459E-003  1.217749879075119E-003
  1.238441483837758E-002  4.368787980668075E-003  9.198106876647607E-006
  -5.95469910686166       1.315348303337088E-002  8.801043649147036E-003
  3.055303075772876E-003  1.576268746128672E-003  1.288046962435321E-003
  1.231946619721410E-002  4.547756280307310E-003  6.360793155363545E-005
   45.4517053615915       3.159800295754999E-002  3.470540504827360E-003
  3.307694666902671E-003  2.311145575208740E-003  2.259614893603965E-003
  3.518164363401053E-003  4.338037849391230E-003  7.421181005597584E-005
   350.566372835524       7.075244297908029E-003  5.650964400835264E-003
  1.113020949052338E-003  3.273983071230428E-003  1.766441928788811E-003
  6.168551461509572E-003  3.415500784355427E-003 -2.492579023025381E-005
  -588.480867122975       1.828937719172980E-002  4.198271410792478E-003
  1.303973051261047E-003  2.935821316362847E-003  1.737362695830361E-003
  1.571026555687146E-002  4.474284687345211E-003  8.041679668921192E-006
   410.925606397292       1.824397821808369E-002  6.785009162169036E-003
  1.449106152082367E-003  3.051089346024775E-003  9.812188910352526E-004
  1.259744081422255E-002  4.348894672427033E-003 -3.659957681278528E-005
   1864.54776849121       3.420007765421303E-002  3.434245764799461E-003
  3.399192461099748E-003  1.132595187654200E-003  9.092757799499107E-004
  1.697169809533151E-002  4.371411010860170E-003 -6.898673511223231E-005
   600.458977226740       3.289260990076711E-002  4.463939357924752E-003
  3.171506938867381E-003  1.201190849970314E-003  1.521836679152658E-003
  1.120706218389838E-002  4.605311615422289E-003  1.504534909652758E-006
  -496.535542629120       1.669493577018013E-002  6.747540888775903E-003
  3.870955391506811E-003  1.320600909643901E-003  9.474788283871244E-004
  1.545832717135454E-002  4.511718631960568E-003 -9.017501111276127E-005
  -816.393153449235       2.074258056775083E-002  6.894081816353828E-003
  2.924965463432771E-003  1.334850165913495E-003  1.107622269714211E-003
  1.078297628733058E-002  4.338475357930090E-003  3.798654770654674E-005
  -52.4773371469201       2.601974076722398E-002  4.654828799748616E-003
  3.000907391640240E-003  1.180875109666551E-003  9.704668454864012E-004
  2.266115140201182E-002  4.597139182056714E-003 -5.290628436136801E-005
   29.2312507244800       3.324877062565059E-003  3.324877062565059E-003
  3.324877062565059E-003  3.324877062565059E-003  3.324877062565059E-003
  3.324877062565059E-003  3.324877062565061E-003  3.142405592561737E-004
   92.6171953625189       1.212954467490054E-002  3.913586743353809E-003
  2.760947094495979E-003  3.029038174166725E-003  8.565516602525531E-004
  4.066366353421613E-003  3.337775017542127E-003 -1.123232933541604E-004
  -145.571302432208       1.820429345392128E-002  4.610189004209133E-003
  3.138467972972095E-003  1.500807405509266E-003  2.913598628196165E-003
  5.352812690023671E-003  4.282110127600661E-003  8.320122426392529E-005
   112.069981892863       1.839473372681690E-002  6.448182624761390E-003
  1.322010017655183E-003  3.874650950879082E-003  1.065238632120190E-003
  1.520760451940229E-002  4.629324744087896E-003 -9.404603309448776E-005
  -54.2215768296784       1.094894211078661E-002  6.141965290105252E-003
  2.926786307590972E-003  1.046070105258181E-003  8.862838947020126E-004
  1.041654288286890E-002  3.519556686610113E-003 -2.854449409800062E-005
   720.506512587676       1.161816706925047E-002  5.199447500630647E-003
  1.265963574070697E-003  3.088397320330920E-003  1.525099123756597E-003
  1.151586313892948E-002  4.008426823338680E-003 -2.576240327206752E-006
   11251.5484625154       2.512324019320581E-002  3.414644581068980E-003
  3.291985919883082E-003  1.992367320388077E-003  1.210439241784620E-003
  1.242772387626273E-002  4.514370378246165E-003 -2.884016963957193E-005
  -227.664200206797       1.989352116993187E-002  5.866188133091574E-003
  5.621589811006971E-003  1.286384203950343E-003  1.007760857229306E-003
  6.072320298037917E-003  4.157525702165515E-003 -9.196462936904712E-005
   555.537950102329       3.651688522545998E-002  6.880288468013003E-003
  3.615612304576832E-003  1.015854494591565E-003  7.321450640744305E-004
  9.355255900430126E-003  4.299927083368826E-003 -3.464376098779070E-005
   160.539407688033       9.500009960625356E-003  7.390565410495823E-003
  4.766217817845313E-003  1.305786999705413E-003  2.439396954672543E-003
  8.169075731837705E-003  4.535765137115602E-003 -9.211512369938209E-005
  -229.049466710846       2.934846929578124E-002  7.002038113780578E-003
  3.193157689795700E-003  1.068641511545458E-003  6.056528013533972E-004
  7.041387605869520E-003  3.795689853847153E-003 -3.109457597658896E-005
   327.386558125810       1.579728614121656E-002  6.512274912769804E-003
  3.494014521922472E-003  3.451333475962383E-003  1.087531586876516E-003
  6.615978512057553E-003  4.554532453116406E-003 -1.795948118913032E-004
   71.9966820556455       3.350870503423700E-002  8.387742837893638E-003
  2.945113553463492E-003  1.342916580817808E-003  8.555609538701664E-004
  8.694278772423975E-003  4.496829191075676E-003  6.196514339132988E-005
  -35.8567808881025       2.855084608072822E-002  3.367253472842491E-003
  1.030815001070769E-003  2.950912057914582E-003  1.066948226976002E-003
  6.193098665730814E-003  3.529234551854754E-003 -9.290039786271880E-005
  -1.68105124838100       4.842476746402192E-003  4.436791832023139E-003
  8.837997292300523E-004  4.344258161041075E-003  4.085585404558546E-003
  4.465023015801689E-003  3.385171534452749E-003 -1.800148815354650E-004
   287.915409749608       1.092929122937161E-002  4.605446721442794E-003
  4.490616334024675E-003  3.902766348405196E-003  1.299407773319656E-003
  7.756717195208592E-003  4.551567074181724E-003 -8.806955916555193E-005
  -79.9176141989813       1.752462047987455E-002  3.166331901349608E-003
  3.072634603432998E-003  9.547890748470382E-004  1.390063796728787E-003
  1.702448407749011E-002  3.959332894260859E-003 -5.219511487109308E-005
  -1547.95000820254       3.583405127126466E-002  4.543844697302291E-003
  3.375115695956490E-003  2.142946118229461E-003  1.052271574549953E-003
  7.023028522046222E-003  4.535361713356239E-003 -9.780105526788603E-005
  -89.1951366022649       6.660309929103829E-003  4.707853979227757E-003
  4.633118091640290E-003  1.703294895061364E-003  4.479430588154760E-003
  4.996846305696008E-003  4.206296733499107E-003  2.222315040970588E-005
  -1242.28327024245       1.888158272670093E-002  3.239900946029116E-003
  2.961157402715455E-003  1.434514900896952E-003  1.452331808926470E-003
  1.589327519379175E-002  4.262548397120890E-003 -1.131841468998708E-005
  -152.843790014068       1.874375071286967E-002  8.461314594920100E-003
  1.629559038781599E-003  3.314868130339495E-003  9.155876348940883E-004
  1.055812512200357E-002  4.498001233726916E-003 -6.298279878929961E-005
   78.5424692934682       1.792985561836272E-002  9.809851937138200E-003
  1.771163937993436E-003  3.057549894479498E-003  1.019162304446198E-003
  1.011091857328792E-002  4.627192712516983E-003  9.827462909907381E-006
  -1708.03266982691       3.227332430933796E-002  4.109877491899990E-003
  3.261627229559304E-003  1.042033456022566E-003  8.613367748666503E-004
  1.708323881087301E-002  4.334662559438711E-003 -7.313802515195920E-005
  -3193.38335605780       2.364710816940713E-002  4.067239303785828E-003
  3.935598087784511E-003  1.105234622654946E-003  1.607643507390979E-003
  1.109943353401320E-002  4.420848090730354E-003 -5.918360866872430E-005
  -909.746173533821       2.367474609155826E-002  3.464540700588716E-003
  3.361372947790304E-003  9.563536538949016E-004  9.237319202691484E-004
  1.968365368754551E-002  4.106321803438157E-003 -7.682465936651023E-005
  -228.043324722104       1.242940166808462E-002  4.540061920051159E-003
  1.933680480781823E-003  3.537561858341020E-003  1.685348738182464E-003
  8.797205519969712E-003  4.229339471424553E-003 -9.425681275660015E-006
   1106.90835176228       2.673615073163839E-002  3.977308414227912E-003
  1.516602176094961E-003  3.207987427908161E-003  1.014402183391381E-003
  1.718336051615632E-002  4.562313521370029E-003 -9.799095742680405E-005
  -263.856019718090       2.805270687426981E-002  6.744240902377273E-003
  3.020943133077081E-003  2.057783231138581E-003  8.620068469892592E-004
  7.833999716002895E-003  4.466740422758495E-003 -9.687138290659116E-005
  -227.834588267815       6.380982822397128E-003  4.699037172017178E-003
  4.587599721636966E-003  1.309142829372659E-003  1.466650663776001E-003
  5.740592863087579E-003  3.389420140823090E-003 -5.280081320593595E-005
   262.396554210976       3.083428634188165E-002  4.003142846449806E-003
  2.987006979062410E-003  8.012021423764121E-004  1.057846666953729E-003
  4.480121503662841E-003  3.344677950015209E-003 -2.176354359954929E-005
  -95.8296342696542       6.061195526864720E-003  3.762838021848560E-003
  2.915508341948705E-003  2.933653165218237E-003  1.576181854372339E-003
  4.095738539640904E-003  3.286164025291680E-003  4.027925209436236E-005
  -486.941453587396       3.356029062072640E-002  3.676028460440948E-003
  1.474818555878188E-003  3.170735202161594E-003  1.435456866655007E-003
  1.100232262537169E-002  4.570141127263417E-003 -5.868744341979763E-005
  -59.8576608714203       3.243394189370764E-002  3.571671210339443E-003
  3.197578197710867E-003  1.225048232526436E-003  2.780706514574928E-003
  3.731159967872935E-003  4.093933326691982E-003 -5.217898214064222E-006
   585.788314825861       2.272785860738957E-002  7.288177442533085E-003
  3.709281503884766E-003  1.316773628851670E-003  8.548413212716808E-004
  1.135062725213695E-002  4.458074172989377E-003 -5.818382123891842E-005
   4920.42317969363       3.620567272158802E-002  4.574896373293572E-003
  3.359962422803915E-003  9.487748117401924E-004  9.538784852094856E-004
  1.275040174395708E-002  4.311337900256410E-003 -5.007396418833799E-005
   370.335588398623       7.941570581781934E-003  6.066205356052159E-003
  5.372720596733259E-003  3.817535493149636E-003  1.090591988639398E-003
  7.321862481415965E-003  4.461841306904976E-003 -2.402714625987028E-004
   517.600264801457       1.484583059579325E-002  5.851623939870203E-003
  4.003153161095296E-003  1.254227725631442E-003  1.725100295087075E-003
  1.266571062977686E-002  4.604515124673736E-003 -5.532633700164883E-005
  -1675.02881046180       1.015198978625634E-002  4.816238893938101E-003
  2.843333818269234E-003  3.441820906177781E-003  1.012203310984358E-003
  8.809270603777130E-003  4.027298645048791E-003 -1.193397797317591E-004
  -215.570389173367       3.359299101073090E-002  5.383745399061211E-003
  3.053506101885274E-003  1.167889734120557E-003  7.454429879189271E-004
  1.401422596327425E-002  4.345965039195800E-003 -5.677622068197785E-005
  -416.534818934030       2.790352870298613E-002  3.508921120212964E-003
  1.083294742276871E-003  3.485515249402694E-003  1.240583913984005E-003
  1.521619435717170E-002  4.371492705808461E-003 -8.888777952965669E-005
   90.6033474460477       2.783322735669705E-002  4.449904616902412E-003
  4.346640815809080E-003  1.438340012720838E-003  1.946543665931157E-003
  6.062836742466228E-003  4.572407568186413E-003 -1.717326576069698E-005
   387.420571068942       1.331645315588164E-002  3.239993544505595E-003
  2.954856333681168E-003  1.976665844950411E-003  2.064632101608248E-003
  1.245127904297823E-002  4.317607539461536E-003  3.648733027030777E-005
  -247.877932169320       2.467405985164663E-002  4.357657281292669E-003
  3.447162183745404E-003  1.386244394780349E-003  1.082490854960818E-003
  1.665425564651419E-002  4.582728317596307E-003 -6.715600381757637E-005
  -1846.91940823999       3.656446609863179E-002  4.769626588050142E-003
  3.468948339011969E-003  1.211381019334243E-003  8.684134061154088E-004
  1.022720400412274E-002  4.321000088223757E-003 -6.439990240846210E-005
   251.454867945449       3.252489531975217E-002  6.433385506242346E-003
  3.968417607293107E-003  1.658081553599759E-003  8.192377444257528E-004
  6.703829617778001E-003  4.430321841231175E-003 -1.170094999526241E-004
   176.984966532973       2.022694059097746E-002  3.769919653085209E-003
  1.606125758219947E-003  3.028857526902377E-003  3.611214350515085E-003
  6.375417021801793E-003  4.521131009158541E-003  9.758314153001394E-005
  -5.10742883621001       1.989173087282639E-002  3.204475218596718E-003
  2.967893855086372E-003  1.373731534382039E-003  1.411596228803424E-003
  3.585250435719932E-003  3.310053031846905E-003  1.626819287972514E-005
   956.720560924962       3.557742596801855E-002  4.809751558238145E-003
  3.056500265508309E-003  9.189008386586852E-004  9.069090464058275E-004
  9.704730015371969E-003  4.021513900603927E-003 -2.165319091106019E-005
  -2532.86020880968       1.729942971286322E-002  4.170559881335868E-003
  1.975662273788416E-003  3.204830739440068E-003  1.032571118097267E-003
  1.276430254724944E-002  4.265240285597597E-003 -8.895532485818177E-005
  -58.7148976387586       3.363002085839491E-002  3.926598272280761E-003
  2.996025331704175E-003  2.007249280044528E-003  8.939623062069899E-004
  3.977783274732136E-003  3.759601267791182E-003 -9.513946504248964E-005
  -5055.59269103483       2.853040296691795E-002  4.007118317266403E-003
  3.062558287574166E-003  1.266674857354053E-003  1.207682778404961E-003
  1.730246855870417E-002  4.583090373707892E-003 -3.207580267229133E-005
   247.811171913303       5.950840861445854E-003  4.257748167243342E-003
  3.372672391139172E-003  4.026580685312717E-003  1.888139690839099E-003
  4.387456523887922E-003  3.765470963919636E-003  7.321549124932282E-005
   2644.13952758877       2.840245815036415E-002  4.166633761422947E-003
  3.028977560791150E-003  1.300059806962022E-003  7.947446792112338E-004
  1.286566435087064E-002  4.102136256729487E-003 -8.010598839153465E-005
   81.8727521573601       5.233646996469762E-003  4.145469315211074E-003
  3.363851526706226E-003  1.845277148854688E-003  2.343083048342127E-003
  4.357298321703244E-003  3.334624385660428E-003  7.468175845406935E-005
  -2435.52830006548       2.312087726528533E-002  4.892674112258193E-003
  3.781289555235617E-003  1.087732900464680E-003  1.021344278913667E-003
  1.671248932987315E-002  4.466709245147570E-003 -8.512003103032059E-005
  -251.024618725138       8.719717214433327E-003  6.668012952709057E-003
  1.040563033162169E-003  3.429248412080472E-003  1.078684255618579E-003
  7.867006516351244E-003  3.474921547804180E-003 -5.422751760389549E-005
   767.715898246888       2.491569882465265E-002  5.473222516897696E-003
  1.592796060150279E-003  2.933882229652529E-003  8.894328390679105E-004
  1.269299950897779E-002  4.393723689506504E-003 -9.672501354547177E-005
   378.003370281076       3.560388462618892E-002  4.903812990284463E-003
  2.990133622517318E-003  1.602114797952763E-003  8.048943354109153E-004
  5.608021634387699E-003  3.946032677749104E-003 -8.177681513195083E-005
  -192.603283996203       1.218797721492814E-002  7.434386428314641E-003
  7.408467761881892E-003  9.962199064093831E-004  1.607106544204776E-003
  8.144990671959722E-003  4.539756991237769E-003 -1.945767428798900E-004
   76.3435295222134       8.128284691769008E-003  4.985219792620358E-003
  1.392021002311172E-003  3.557790990446473E-003  3.886561169617576E-003
  8.103982064697073E-003  4.299938416784061E-003  3.880514209243503E-005
  -4815.36265497264       3.254299442807506E-002  4.909686848590143E-003
  3.301872081419459E-003  1.233344157378738E-003  1.047147379027108E-003
  1.144825099313350E-002  4.453318911521611E-003 -3.364294863338706E-005
   874.635487252582       1.566180153980709E-002  3.618472012716316E-003
  2.949974611924875E-003  2.277166428311028E-003  1.055355534710514E-003
  1.116075219645819E-002  4.060804114738872E-003 -5.606041849600367E-005
  -90.4252327214525       1.650636590031000E-002  3.868650990519545E-003
  3.831961703716924E-003  1.282715819629097E-003  2.992425980419934E-003
  8.436402498727780E-003  4.465024948163132E-003 -3.249323941298820E-005
  -102.699829537240       3.509397391885404E-002  6.256155654525608E-003
  4.563738510011468E-003  1.343704973155968E-003  1.006316085600976E-003
  6.579215249104489E-003  4.553502160125475E-003 -6.886973425808872E-005
  -4671.87102885094       2.021148160601550E-002  5.604268038096299E-003
  3.129960573351685E-003  1.574685318816119E-003  7.998332481828473E-004
  1.282410177744905E-002  4.229730374163544E-003 -9.350173313319517E-005
   85.4361965879061       3.194904365967425E-002  5.231421685449282E-003
  3.165191084386182E-003  1.325245558930865E-003  8.626802432350418E-004
  1.538273309532599E-002  4.586093166741678E-003 -6.619563310354138E-005
   10.8503951285758       2.867294624738518E-002  4.679376291226776E-003
  3.463734155788526E-003  1.071941283149916E-003  8.354920774617787E-004
  1.429630732824160E-002  4.256869553473193E-003 -7.636073366436538E-005
   303.660475977433       2.560840570915794E-002  4.903475609230534E-003
  1.297485884250463E-003  4.223503685874476E-003  2.077752846887544E-003
  5.447756042482978E-003  4.452243783874071E-003 -1.463321395443302E-004
  -76.8664340305890       1.454330663391353E-002  7.705526969634197E-003
  1.581524899021541E-003  3.026903216611085E-003  7.632219614603127E-004
  1.453451629934154E-002  4.256950361011954E-003 -5.638076238363216E-005
  -146.937441108126       1.953604412021647E-002  5.178450146428636E-003
  3.044445140592337E-003  1.389264123993834E-003  9.207890427180000E-004
  1.840593433160569E-002  4.399546395063562E-003 -6.551256972507462E-005
  -1258.44214685343       1.745640770028094E-002  5.009169272631478E-003
  2.077615127631105E-003  3.388212098329774E-003  9.909800591660460E-004
  1.365817296300700E-002  4.502485255546257E-003 -1.252540797191593E-004
   271.048427878372       3.149541371400431E-002  6.408341782297215E-003
  3.030497502171184E-003  1.338388702204694E-003  9.279735416588184E-004
  1.182948719855368E-002  4.559652877265270E-003  1.878408015251068E-006
   3804.12137682675       3.127389188494459E-002  5.111947179026831E-003
  3.223316240618019E-003  1.636622884680327E-003  1.287426688134671E-003
  8.875553999459662E-003  4.613065634103628E-003 -6.557848500113748E-006
   76.1198926474312       1.846691327571085E-002  6.825822540853517E-003
  3.260788202334958E-003  1.492140812192480E-003  2.152609486645187E-003
  7.162436099375407E-003  4.598518650452754E-003  9.838136441548430E-005
  -699.746239162060       2.096936233847277E-002  7.732328379561447E-003
  5.018552995893847E-003  1.187059666003674E-003  9.309112278854148E-004
  9.676355571037545E-003  4.535179115263095E-003 -1.053047165619769E-004
   79.4861006871280       5.776616732483154E-003  4.477649604607279E-003
  1.780357892853316E-003  4.162909154738751E-003  4.036130715900270E-003
  4.681951301826905E-003  3.918952536788411E-003  7.354538159674383E-005
   987.659106007903       2.912294983916975E-002  5.698849702061976E-003
  2.961918291722516E-003  1.132302059991578E-003  9.731580279521649E-004
  1.136458150557808E-002  4.281038422655074E-003  4.614316833399857E-006
   226.169790900854       1.164899321569578E-002  4.760063304619492E-003
  3.081548132572046E-003  1.257856783381211E-003  7.017027820652753E-004
  8.263784766692059E-003  3.280491459074981E-003 -7.187022258877841E-005
   53.1588245200358       9.998753471933696E-003  8.599850656238523E-003
  1.452482768587643E-003  2.916572250678540E-003  6.413820731699943E-004
  9.088156710108999E-003  3.585107537185358E-003 -4.788554330515168E-005
  -19.3297034694633       2.593685464631701E-002  3.495723863627786E-003
  3.156958773174231E-003  1.724516596698887E-003  2.063143172563062E-003
  8.409975027106281E-003  4.523269508232139E-003  3.217296458890208E-005
  -319.904830616106       7.740634353967719E-003  6.792354020010065E-003
  5.956619880040407E-003  2.136810319971244E-003  9.180465659688775E-004
  7.467403617165820E-003  4.076300357218562E-003 -2.060786258615530E-004
  -861.529425603355       1.799506519057086E-002  3.725250355373603E-003
  9.707652843322133E-004  3.146155241645770E-003  1.075855301981097E-003
  1.679533962708797E-002  3.932701539808104E-003 -6.388318817622606E-005
  -86.2097184966176       9.054271970639663E-003  4.852589706276588E-003
  2.957352923771247E-003  1.247187534790961E-003  2.479414957387811E-003
  8.113927564717812E-003  3.850706293044597E-003  4.188703558893141E-005
  -1104.76937158898       2.537430352936801E-002  5.890797162074217E-003
  4.194566164730656E-003  1.068322078734581E-003  1.418789540389112E-003
  7.892513347244371E-003  4.424339645908692E-003 -5.755892543331216E-005
   670.728354551266       3.293624971068155E-002  5.365346275660077E-003
  2.925111530882695E-003  7.986432708838259E-004  5.496629232726592E-004
  6.962383880415078E-003  3.412743092492405E-003 -2.876366854188497E-005
  -93.8722699108219       1.803214165412280E-002  4.099443978917564E-003
  1.498461513156334E-003  3.128917213999224E-003  9.019074327929605E-004
  1.749804119839981E-002  4.197530773301292E-003 -9.167629009197160E-005
   658.541671123326       2.545553444109785E-002  3.274654954007347E-003
  1.210976709923170E-003  2.949390190480177E-003  9.910954405253976E-004
  1.211315942584060E-002  3.910192302654142E-003 -7.113937895965968E-005
   406.608118319729       1.595105353921997E-002  3.585018193388549E-003
  1.889077136719534E-003  3.027624216796389E-003  2.193730058473791E-003
  1.274680019051662E-002  4.573016768212318E-003  3.746426060148605E-005
  -1206.39498713399       1.399903132051767E-002  4.933115924824561E-003
  1.192411792803980E-003  3.191430277585643E-003  9.797241853102940E-004
  1.399200389821656E-002  3.915336677578328E-003 -5.654748310801351E-005
  -674.436938079403       3.377077462869051E-002  5.360277022919735E-003
  1.903956208801296E-003  2.974328136043733E-003  1.006429362644519E-003
  8.707802223205982E-003  4.559434606726437E-003 -1.267361098059464E-004
   482.228017829567       3.389378441545748E-002  4.056299702304654E-003
  2.947182805319149E-003  1.557347942381325E-003  2.211896254911532E-003
  5.655775655962416E-003  4.462209526001284E-003  6.830973443418667E-005
   28.3463967629174       1.989191215425984E-002  5.178426368043772E-003
  3.390040012609816E-003  1.136041418643958E-003  1.929907959137068E-003
  5.183213112628525E-003  3.978947098592917E-003  7.571563987440119E-007
  -127.948717650442       2.840348120539239E-002  4.869086726458366E-003
  1.429425377537859E-003  4.732503788222151E-003  1.397814585471780E-003
  5.829486654571511E-003  4.436344226459457E-003 -1.925964959592274E-004
  -94.1545243734293       8.337297634454616E-003  7.708508148023444E-003
  3.013172914862632E-003  2.456681932546415E-003  1.307993882733484E-003
  7.909509618629042E-003  4.124335470841110E-003 -8.888833267150819E-006
   9.24048894684493       6.762559923881012E-003  3.168283901061663E-003
  3.051595301728843E-003  3.068165386214735E-003  3.117521278620824E-003
  5.858731560930674E-003  3.926379960290431E-003  1.262466944282361E-004
   1.89582012406907       7.124564022132975E-003  6.175418359032405E-003
  5.419232655703793E-003  1.134198717726809E-003  3.288725162547670E-003
  6.580934149199535E-003  4.245163864302735E-003 -1.882141746810371E-004
   554.864644118741       2.395962106956590E-002  7.156892030830100E-003
  3.618572226622382E-003  1.434935382996378E-003  8.122769813192081E-004
  1.272731948652310E-002  4.577930363678481E-003 -7.766287395367395E-005
  -1948.34691855304       3.063349407441029E-002  3.786075506650628E-003
  3.562802500574390E-003  1.926916946834709E-003  1.180134313062249E-003
  8.420623002755635E-003  4.463950486990610E-003 -4.023168339305345E-005
  -172.084841267117       1.000666815208025E-002  5.217864075586662E-003
  1.740681794834278E-003  3.452824568500396E-003  2.350369663513263E-003
  1.000290915800680E-002  4.412212725986027E-003  4.749441603543003E-005
  -93.8251874386130       3.694848935836802E-002  3.083897204988831E-003
  1.105308828805341E-003  3.038737880028682E-003  1.492694199185261E-003
  7.147239777000732E-003  3.997886337685297E-003 -7.759312488631102E-005
  -9711.74419963486       2.812534436508176E-002  3.453172771359999E-003
  3.018577212496237E-003  1.678098707343236E-003  9.978498346235329E-004
  1.261533425786640E-002  4.285320581585540E-003 -5.659222390867174E-005
   598.069925106986       1.376917432681663E-002  3.732724208291298E-003
  8.576936693137398E-004  3.114324640253233E-003  1.003913010105970E-003
  1.329727885735341E-002  3.498228104180479E-003 -6.230785047554329E-005
  -117.276035731660       2.289204260070654E-002  5.134845202539587E-003
  1.858203363919516E-003  3.352929818052186E-003  2.403538796081031E-003
  5.139610395916651E-003  4.564765692269999E-003  2.683696935985911E-005
  -633.207566996218       3.286362940483243E-002  4.616407755245185E-003
  4.079645903093295E-003  8.965501777815404E-004  9.420488958582544E-004
  1.156564913949265E-002  4.268186317062253E-003 -7.936479626287579E-005
   1498.63309135326       3.378416897987528E-002  3.541000795269345E-003
  3.311915983142326E-003  1.393587546373757E-003  1.696165350703642E-003
  8.688393723657456E-003  4.484803494789889E-003  3.603432619054240E-007
  -95.9328545288372       1.870450169982310E-002  3.659612264658128E-003
  3.014867392667256E-003  1.667322658719238E-003  9.619492540697105E-004
  1.661862593830149E-002  4.201484120648476E-003 -7.403783987551124E-005
  -517.905582752497       2.208797315863301E-002  3.661170812161077E-003
  1.091838472236714E-003  3.656883036610833E-003  1.071035450995266E-003
  2.162152899522108E-002  4.422039267767804E-003 -8.432055472303453E-005
   3395.83119735231       3.070207951410581E-002  3.453018202693435E-003
  3.435377628280784E-003  1.310682323632243E-003  9.348479215719685E-004
  1.333542387540047E-002  4.256941964989711E-003 -6.119027772822048E-005
   10.1774922156391       1.694483841762741E-002  9.199998514837509E-003
  1.777746962884771E-003  3.003696578283804E-003  7.917762135144361E-004
  1.403396752563883E-002  4.581654666981976E-003 -3.363034670274070E-005
   5086.57261313548       2.884770242679246E-002  4.584536386995561E-003
  3.577843097697706E-003  1.589351429859507E-003  9.289333126573422E-004
  1.242271038897542E-002  4.533233922462722E-003 -1.001156185442329E-004
   72.8043167411710       7.043349303759720E-003  3.463839896715600E-003
  2.849455850578063E-003  3.210545851090298E-003  2.271055133695086E-003
  6.823331613261096E-003  3.888812467228768E-003  8.586482128716109E-005
  -8626.68280538198       2.490840609537544E-002  4.777101121896634E-003
  4.262341786133914E-003  9.459968781995797E-004  9.010242902025787E-004
  1.236697795279749E-002  4.181589585505953E-003 -9.159995336406472E-005
  -10.0264624736481       1.479815347908168E-002  5.038708603306543E-003
  1.084667046201022E-003  4.573561889690598E-003  1.043697259291203E-003
  1.329776396045415E-002  4.153413369989473E-003 -1.180499538657767E-004
   371.582881462346       1.485908597565568E-002  3.995744168566013E-003
  3.011426800697199E-003  1.433722995321680E-003  1.833023904285069E-003
  1.413399682105475E-002  4.335542105353240E-003  1.322680957018487E-005
   28.4070077855934       8.258118454800739E-003  5.020156456129406E-003
  4.866117955219614E-003  8.114089343868236E-004  9.682596093292770E-004
  8.089104472054012E-003  3.295987123509169E-003 -1.048307277860758E-004
  -3.40829154243442       1.114965673328010E-002  8.998770032143484E-003
  6.345054215550375E-003  1.176650241216871E-003  1.332242814249965E-003
  9.092027984091791E-003  4.566974509991857E-003 -1.716207542586623E-004
  -4388.88929333107       2.328135484487769E-002  3.935788026761216E-003
  3.347284429723644E-003  2.090890480888318E-003  1.124385203549756E-003
  1.193304811663963E-002  4.526769639598104E-003 -6.524940621393295E-005
   5.44601290663354       1.504384724873394E-002  4.849757947688286E-003
  1.221049104172942E-003  4.309982838916356E-003  1.767192008301555E-003
  1.409498607793695E-002  4.607224126800920E-003 -8.719773944068548E-005
   1043.79044687404       1.377373037775165E-002  6.290554326792942E-003
  2.410932837886326E-003  2.990115163824709E-003  8.715780964317275E-004
  1.265921461885263E-002  4.362355944800704E-003 -1.341210702381038E-004
   1697.04546537199       1.997248322862268E-002  3.184610839726308E-003
  2.288619101380155E-003  3.025053245533323E-003  1.964003815791366E-003
  1.061311526214185E-002  4.575761332544125E-003  3.264710188852434E-005
   17.4740692519426       4.195898088179818E-003  4.195898088179818E-003
  4.195898088179818E-003  4.195898088179818E-003  4.195898088179818E-003
  4.195898088179818E-003  4.195898088179816E-003  4.631032243156233E-004
  -1218.86877114800       1.987253988351060E-002  4.776196523260581E-003
  1.619839094243311E-003  4.737262920194193E-003  1.450237116974528E-003
  7.581287009342652E-003  4.472868677002057E-003 -1.208353136772598E-004
  -992.190770975146       3.294433451798176E-002  4.092739056161404E-003
  3.471294013699553E-003  1.533745768605729E-003  1.560518059124326E-003
  6.978844251490108E-003  4.455009620010865E-003  3.517265246019434E-006
  -538.517556736404       2.301968718795551E-002  5.569516763600501E-003
  1.461956626263691E-003  3.546004749271880E-003  1.013568930979882E-003
  1.443623105796539E-002  4.620081549364503E-003 -1.081986420044203E-004
   67.8937884612499       5.228782326691796E-003  4.865457811307566E-003
  3.950351112355549E-003  4.285947480379059E-003  8.554027793755844E-004
  4.872643151197397E-003  3.486237847838372E-003 -2.058419460208924E-004
   119.715339511040       8.184383842219634E-003  4.853468316005152E-003
  2.205590037983134E-003  4.742180586731488E-003  9.620748870802912E-004
  7.953936399849220E-003  3.834617148181750E-003 -1.325962744343171E-004
  -44.6777928920659       1.790180952878519E-002  4.650595904456553E-003
  4.503123561432554E-003  2.091401231520846E-003  1.621342612621809E-003
  5.338831357210569E-003  4.351239216030962E-003 -1.181295889156613E-006
  -162.201310197168       8.383074864379026E-003  6.145352290683200E-003
  5.383672457469034E-003  1.281895181646072E-003  2.255287260024505E-003
  8.202276760672828E-003  4.328488419278083E-003 -1.200286701692201E-004
   56.3666569566204       5.768056262577722E-003  5.236081238462585E-003
  5.151539796701054E-003  9.103941475045864E-004  3.065046368532339E-003
  5.472799079754584E-003  3.652931168457718E-003 -1.941297569178844E-004
   99.9686211168587       1.031790960684850E-002  4.738658044644226E-003
  4.625910565946652E-003  2.528776637997994E-003  1.160294181041680E-003
  9.373387064930322E-003  4.288478556281423E-003 -1.031398479433028E-004
  -261.457374965730       1.728589470568206E-002  5.826764640119909E-003
  1.640591133240868E-003  2.994845827823014E-003  7.952904698163532E-004
  5.865408129311011E-003  3.635406929895815E-003 -1.149934357391580E-004
   1852.57998347401       1.559486625448467E-002  3.838569568946554E-003
  2.814706735144445E-003  3.778900220738509E-003  1.286637307409161E-003
  1.201704860124826E-002  4.629498356152697E-003 -4.419435405725394E-005
  -101.476962182350       1.025355588817876E-002  5.837862652914839E-003
  2.007918084955164E-003  3.571325612058215E-003  3.397937262173013E-003
  6.648413913235621E-003  4.617846971086303E-003  1.284774063146785E-004
   42.9323124536483       6.961037990961147E-003  4.513188499938753E-003
  4.236130646696742E-003  3.515019980951110E-003  2.959386461447746E-003
  6.782120364891129E-003  4.593076012119939E-003  1.589608629467603E-004
   6.12011085554985       2.743676452040581E-002  3.531271324195838E-003
  1.912607110649553E-003  3.389703590478117E-003  3.115177988486396E-003
  3.678213162470737E-003  4.394018409343146E-003  5.818475529399105E-005
   200.503829196063       1.211834590985197E-002  5.693221954449502E-003
  1.309941829566106E-003  5.668735959258931E-003  1.161404809958363E-003
  6.173571005763216E-003  3.928046568816494E-003 -1.661818334063765E-004
   57.3267206783580       1.116146077313577E-002  5.613176908677772E-003
  1.448017709991203E-003  3.807809344393503E-003  3.296486031440770E-003
  8.367936679300185E-003  4.604418005062063E-003  1.376132108450032E-005
  -169.507347411088       1.643008795581698E-002  6.040420623619018E-003
  5.267439408610935E-003  1.069741376805685E-003  2.147746922425872E-003
  6.195959087089537E-003  4.418547315655112E-003 -1.304035701850529E-004
  -1037.51342440173       2.021591711832848E-002  3.298050055475921E-003
  1.795892364332377E-003  3.045010897873150E-003  2.178718714446403E-003
  1.132421452678795E-002  4.560420084966253E-003  2.598793522142689E-005
  -98.5499489045340       7.201454718332573E-003  3.611965877762502E-003
  3.005322687468012E-003  3.180849553989837E-003  3.023521541882610E-003
  6.560797849220421E-003  4.125829776556151E-003  1.252306087954346E-004
   829.368542795373       1.575843587804346E-002  3.187083641025806E-003
  3.174751052437236E-003  2.133679640947570E-003  2.296742044156530E-003
  1.086183760312378E-002  4.516411426782661E-003  4.668999061526062E-005
   79.5212583228619       1.787548127327337E-002  6.906891926057965E-003
  3.491770233216876E-003  1.334077370015810E-003  1.009912525999233E-003
  1.580929447144933E-002  4.576082946192085E-003 -4.631782432456740E-005
  -15.2008958583998       5.311371476973543E-003  5.153347249568748E-003
  1.674823905714385E-003  5.077307499367050E-003  1.662531329764048E-003
  5.160262460018454E-003  3.548597334226408E-003 -4.757965380151184E-005
  -73.4188596654948       2.951664129474311E-002  7.713559539134099E-003
  4.115778564965009E-003  1.096257568194902E-003  7.457442979646276E-004
  8.865911257119895E-003  4.351776842056734E-003 -5.998406945503181E-005
  -429.306804326370       1.101861485505905E-002  5.141759340855936E-003
  3.286015957207063E-003  1.512837201062877E-003  3.176896451777003E-003
  9.565801240014028E-003  4.522766542215909E-003  8.314415579203730E-005
  -1382.67152995758       2.627719022577014E-002  3.992562012696418E-003
  3.168838933742535E-003  1.114545054636991E-003  1.177446315606781E-003
  1.654239678539318E-002  4.396036838195279E-003 -4.321485086478117E-005
  -113.304383691054       5.380971758183787E-003  4.552301170916836E-003
  2.028434378037821E-003  3.350245652113375E-003  4.057325357156803E-003
  4.716390076839490E-003  3.835863499921578E-003  1.784587680752715E-004
   1038.70344921835       2.339743285740125E-002  4.212277317116444E-003
  2.784858070716110E-003  3.458184434651128E-003  1.198846851065861E-003
  8.396525665641195E-003  4.606452723564743E-003 -9.828145293001900E-005
  -3417.22178676105       3.383143851790246E-002  3.903775850590281E-003
  3.744477662950474E-003  1.054449008510499E-003  1.296685016997737E-003
  1.268092692364188E-002  4.524125142617152E-003 -5.743906826319036E-005
  -81.6595308970779       2.767214141878789E-002  3.135111534200169E-003
  2.958049667496000E-003  7.905689368614232E-004  1.049579484313289E-003
  7.365766453391868E-003  3.408623561313343E-003 -3.531879195942815E-005
   36.8875470387525       1.425558703819738E-002  1.033259583763126E-002
  3.730423891591521E-003  1.511392217239054E-003  8.793436509991616E-004
  1.275662755436797E-002  4.587091504558730E-003 -3.553887330996901E-005
   507.336313501870       1.148192704517142E-002  4.972076463033603E-003
  4.602186942890789E-003  1.461133412922006E-003  1.759891654828253E-003
  1.112260445119196E-002  4.425712407903589E-003 -6.048505360378010E-005
   416.618301934848       2.277763821474916E-002  3.693555204884848E-003
  2.756060799652548E-003  3.084380346699269E-003  1.237480369900566E-003
  1.055419948156055E-002  4.589114960364295E-003 -5.076206320538401E-005
   18.7846785806865       3.038225908421887E-002  7.574552001055878E-003
  3.235280630193163E-003  1.139730271418740E-003  9.115612805306805E-004
  8.803324096113656E-003  4.353654248559842E-003  2.543138410339833E-005
   98.9453764121699       2.726641914506253E-002  7.332327124226917E-003
  5.512392750170320E-003  9.574247300627604E-004  9.820613634179858E-004
  7.482382856531604E-003  4.448861448873254E-003 -1.008624576206346E-004
  -46.8035663087775       3.485838900564118E-002  3.142239329964498E-003
  3.038412485672330E-003  7.705753570598999E-004  7.213162507956325E-004
  1.250949816538471E-002  3.636880272646299E-003 -5.499414652601971E-005
  -41.9912228606000       1.829006875584885E-002  4.398400017889024E-003
  1.615785760990217E-003  3.180335336698115E-003  4.218555062791725E-003
  5.222036086767606E-003  4.569777525142323E-003  1.270168195681631E-004
  -21.1179016758813       7.946639007224554E-003  5.592445189964847E-003
  2.150577664509453E-003  2.935068229446425E-003  4.777826189189949E-003
  5.951927698269028E-003  4.470002415895572E-003  2.885363993699241E-004
  -270.352287695217       1.306161030026151E-002  4.237660244612943E-003
  1.690211873525396E-003  3.490068129725507E-003  2.283598876307713E-003
  1.257047410297580E-002  4.591749964416944E-003  2.162273058026083E-005
  -124.131292284667       1.314419015484148E-002  8.405776237091427E-003
  4.418512363979500E-003  1.312746816725432E-003  1.178231290694544E-003
  1.143634517188588E-002  4.529473803928812E-003 -8.142001016259771E-005
   1115.56551440204       2.493966767682392E-002  5.961560048874161E-003
  3.043691379347939E-003  8.277925324895528E-004  6.526594047895416E-004
  6.565019949173690E-003  3.421757483180846E-003 -2.023229649244302E-005
   336.685763896162       3.043533099797372E-002  4.754166372873932E-003
  2.972310375986785E-003  1.718194858754431E-003  1.892100465529907E-003
  6.326560548404538E-003  4.547665083371484E-003  6.830905045062383E-005
   777.985757555672       1.506860316222680E-002  7.163744692593912E-003
  2.983334280436481E-003  1.884782572171122E-003  1.595798134647408E-003
  8.427223052826754E-003  4.487176152366582E-003  7.289289556443803E-005
   1525.25542053653       2.699921218870266E-002  4.336175696683604E-003
  3.289191687436792E-003  1.071974453287087E-003  1.076095432258726E-003
  1.887537594352070E-002  4.507264004678211E-003 -6.022152319734620E-005
   396.808165849693       3.250863276315617E-002  4.032165691008486E-003
  2.458185788332588E-003  3.442561733660132E-003  1.197007354198143E-003
  6.310707447149846E-003  4.506797694963752E-003 -1.131873924072924E-004
   173.910345749827       7.780275692866198E-003  2.970096307361614E-003
  2.938006173446961E-003  2.594872836453388E-003  1.263735369520606E-003
  7.738437831616744E-003  3.462373832057651E-003  1.688537790168666E-005
   841.450330792777       1.378600541127792E-002  7.549865752830723E-003
  3.182157329624170E-003  2.980100811406291E-003  9.211713867133187E-004
  1.021286942656621E-002  4.584617235296773E-003 -1.625167808418679E-004
   1072.01858377190       1.765327224679891E-002  4.022095104566254E-003
  2.986173622789085E-003  9.433797761850607E-004  9.359429327966684E-004
  1.569307226671445E-002  3.784478879498753E-003 -5.555751335296848E-005
   482.485961791999       2.707613100032408E-002  3.677916131937982E-003
  2.944563709559080E-003  9.213606158629847E-004  8.022284565652207E-004
  1.669009870477193E-002  3.918014142934070E-003 -6.249266699118415E-005
  -57.0742182813737       1.066886330197334E-002  4.501975677719336E-003
  3.267742653551600E-003  1.605752055920756E-003  3.857825401194968E-003
  8.442640289301754E-003  4.491362209359261E-003  1.047135053933665E-004
   1430.29276927337       2.105077388907153E-002  3.576252853711882E-003
  1.047581654914075E-003  2.992811098715071E-003  1.316756193139562E-003
  1.503552627968863E-002  4.088819253494353E-003 -5.039718550908512E-005
  -125.418553723497       1.446340189548304E-002  7.200677133992865E-003
  3.361641267777370E-003  2.001168899455471E-003  1.541719495444462E-003
  7.633929611743601E-003  4.494748573031951E-003  3.087887768911514E-005
  -99.7922719051563       9.277393550441448E-003  7.362349166524069E-003
  3.116088021715097E-003  1.664111867107040E-003  3.065915777255559E-003
  8.079193721660487E-003  4.541442408770835E-003  1.742147096734772E-004
   72.4963045216052       8.799884033603643E-003  7.766458422530684E-003
  1.627497310043975E-003  3.217146909125329E-003  2.944860710151729E-003
  8.165372870603160E-003  4.526772342074704E-003  1.495055204503117E-004
  -70.4276780741048       1.652847459192285E-002  6.028282979667700E-003
  5.869138889362386E-003  1.109202094019348E-003  9.981426787519082E-004
  1.045644347636849E-002  4.349420016388608E-003 -1.317828366742456E-004
   14.1866162919992       1.295314433056529E-002  4.681687632187489E-003
  4.441093307524790E-003  1.520734899247330E-003  3.901917283825709E-003
  5.205977582120938E-003  4.501427227629244E-003 -2.060060747945853E-005
   228.996290617925       1.591280440329888E-002  5.964462853242767E-003
  1.492892134301022E-003  3.196879588076290E-003  2.375200203167914E-003
  5.972248182842347E-003  4.311732473024161E-003  3.683321072081728E-005
   109.049360389642       1.050186086680502E-002  4.809722332662508E-003
  3.823786464180428E-003  1.510164747642555E-003  4.010240183424657E-003
  7.965850177641041E-003  4.587236422349171E-003  3.681567592217002E-005
   781.943039513533       3.137355892126870E-002  4.571767456566803E-003
  4.554693964817979E-003  1.035612056286108E-003  7.955800187794338E-004
  7.041434116390944E-003  3.948585388962714E-003 -7.640023880401150E-005
  -1355.49275881925       1.930299301712485E-002  4.377602390861841E-003
  2.937947623266863E-003  3.385019162368636E-003  1.161218425330950E-003
  9.085729757862204E-003  4.549426434472764E-003 -1.035383331857572E-004
  -1876.46198796647       1.240430312044317E-002  6.065789579990015E-003
  5.474801074357064E-003  1.338348149264720E-003  1.377880632058412E-003
  1.105590571598056E-002  4.508518401747702E-003 -1.189512223078487E-004
  -10.9202177970788       2.209478024444054E-002  4.025441669731292E-003
  3.679452235319023E-003  1.455653589759229E-003  7.264825072037357E-004
  4.069094710134257E-003  3.347941788813655E-003 -8.257880302226673E-005
  -1538.12647911502       3.068423235005936E-002  3.597769486800728E-003
  3.108812023197896E-003  1.354557223246295E-003  2.043739643732529E-003
  9.413100089770910E-003  4.555993652652567E-003  1.594878812722286E-005
   263.806282289410       2.480768307346639E-002  7.849444338757720E-003
  3.753977511928131E-003  1.265993104526198E-003  7.983542492004267E-004
  1.147077816733152E-002  4.515329432681211E-003 -5.287140647211657E-005
   85.6606464398923       1.655804136286946E-002  3.279462522245131E-003
  3.156463052326533E-003  1.379462387726688E-003  1.500544117447022E-003
  1.363160805809674E-002  4.112314723733214E-003 -1.383550592673846E-005
   2153.06185725673       3.340922686563437E-002  5.003882091778472E-003
  4.267005716198443E-003  1.432839166482852E-003  9.330088438045106E-004
  1.012611646231800E-002  4.614632709423697E-003 -1.017303445516781E-004
   86.5563926638900       1.946911768298487E-002  3.108312380749355E-003
  3.061875748668965E-003  2.399935588513885E-003  2.127932637757434E-003
  6.663826851881803E-003  4.298232888321906E-003  5.644781655956433E-005
  -34.6937147119047       3.585297727749272E-002  3.173916010270728E-003
  1.510780540239176E-003  2.950741923825466E-003  1.663120795024563E-003
  3.858257011130604E-003  3.849710180331780E-003 -4.193236738718294E-005
  -1163.14710957318       1.445812685464127E-002  6.958078558090689E-003
  3.431429797313069E-003  2.496075210191333E-003  9.108197266085603E-004
  1.105714458424769E-002  4.533165693427435E-003 -1.503374642269788E-004
   459.319950687986       3.661830434983709E-002  4.018011277750390E-003
  3.129317277912807E-003  3.188784480367103E-003  1.360458104508221E-003
  4.379706605940920E-003  4.539266939327464E-003 -7.421055999119035E-005
   16.1742316598728       2.778486071725565E-002  3.293127874258159E-003
  3.225267422366437E-003  1.635312958149007E-003  8.001936234140300E-004
  3.419387866491503E-003  3.312235035050768E-003 -6.112578239922342E-005
   183.898913567856       5.261206394535201E-003  4.198866601846181E-003
  4.046647282424299E-003  3.540632027486414E-003  1.054515913185747E-003
  4.233856291843177E-003  3.349889401147047E-003 -9.341194273749696E-005
   3776.23914135898       2.933724294378028E-002  3.901267617561754E-003
  3.555268859668121E-003  1.120778565025748E-003  1.645822025108341E-003
  1.139014537937117E-002  4.521906454689298E-003 -4.180035115745865E-005
   1589.92273092449       2.361021744569796E-002  4.382879396375532E-003
  1.274578174164231E-003  4.108843680817507E-003  1.199442182674069E-003
  1.287570999460025E-002  4.505911781678849E-003 -1.153260531335813E-004
   60.1753390339587       6.653000234538806E-003  5.748787604471330E-003
  3.319263528135055E-003  1.716918565154264E-003  3.679893826482658E-003
  6.116097835602561E-003  4.122074381422284E-003  1.394808906669082E-004
  -175.888775810658       8.205212803524020E-003  4.793862407573480E-003
  3.562807695498167E-003  3.230686452939851E-003  9.743871947350936E-004
  7.327470135721297E-003  3.845251101048139E-003 -1.335198930829160E-004
  -192.059984220093       1.074073095267928E-002  3.593150514090969E-003
  8.774280156172597E-004  2.975267849586048E-003  1.254878552090685E-003
  1.008875894811090E-002  3.293171710644685E-003 -4.570214269226946E-005
   8.29928096239515       7.805608172835694E-003  6.143317651860965E-003
  5.652661869126455E-003  3.770662390250609E-003  1.276498236738510E-003
  6.144126914645648E-003  4.473630686839962E-003 -1.895800921013552E-004
  -61.3823828399878       2.322114277672227E-002  6.674306965862334E-003
  1.807359408911279E-003  2.996734797425479E-003  1.258435896537019E-003
  9.209430008879112E-003  4.620345031581497E-003 -2.299707032252085E-005
   2022.35743128248       3.056374152013926E-002  5.663789744367475E-003
  3.421709363446812E-003  1.026631366748375E-003  1.070267173229636E-003
  9.328811498439588E-003  4.271184205347068E-003 -2.167375315187199E-005
   23.0614418189380       5.809299188535000E-003  5.415394514252618E-003
  3.626107877554470E-003  1.338783111555099E-003  5.133116330828619E-003
  5.759422702185859E-003  4.065470447512704E-003  3.162214260117963E-005
  -703.489109586741       1.125657374348756E-002  5.053420131579995E-003
  4.472048922714131E-003  4.578873054320105E-003  1.253533896402445E-003
  6.529393934090671E-003  4.604801936953755E-003 -1.511510179619780E-004
   792.278780379738       2.226947974174494E-002  3.254283091452110E-003
  3.086983992132962E-003  1.215856140063499E-003  8.139792790005379E-004
  1.086684874793413E-002  3.660579335496169E-003 -5.620434038085706E-005
   71.6646874030844       9.818807162899030E-003  9.243102262531756E-003
  1.258343519558562E-003  3.286710802014739E-003  7.400238480393468E-004
  9.302170177849100E-003  3.704343051202082E-003 -4.001697621119110E-005
  -77.9472413832447       9.910766215756008E-003  5.927523518539535E-003
  3.625775386181568E-003  3.548211377696290E-003  1.169048223406955E-003
  9.744692145332776E-003  4.527223215227169E-003 -1.467606569141322E-004
   2409.05776130711       3.108710187831467E-002  3.851151014828337E-003
  3.152842865423690E-003  1.462004233060631E-003  1.313676050095471E-003
  7.810337168399004E-003  4.221790073838127E-003 -7.198975554603254E-006
   27.1646257776611       6.855762566358834E-003  5.387034715386364E-003
  1.200396898484303E-003  5.080740461083943E-003  4.568877028583451E-003
  5.746743640751478E-003  4.252537171447436E-003 -1.781980690926700E-004
  -416.911934393978       9.484551375848898E-003  6.665116223167681E-003
  1.579591481530964E-003  5.163907538173531E-003  1.539870719723569E-003
  9.428859853359742E-003  4.422982289627893E-003 -9.769548955463062E-005
   1648.00116747762       2.069306202230226E-002  5.285835476502350E-003
  3.237267855151758E-003  1.820448932374507E-003  1.380716040009573E-003
  1.079589741456090E-002  4.610801678591404E-003 -9.552439784763583E-006
  -88.3703870077912       3.580517685105133E-002  4.031189432412954E-003
  3.728127299945225E-003  1.233676951433082E-003  8.599968070310449E-004
  4.301196207374298E-003  3.673044735933162E-003 -4.727508795356808E-005
   67.7233995036775       1.024033760431022E-002  4.486491133346229E-003
  8.807608209105556E-004  4.438484645679325E-003  1.520361878732067E-003
  6.082984458444383E-003  3.441355823652594E-003 -1.196563403907046E-004
  -20.6994711198266       5.970662712586933E-003  4.355583709219072E-003
  3.334679321689658E-003  1.074190687421359E-003  4.297383616779358E-003
  4.890381923838122E-003  3.536919786796830E-003 -2.846329920502901E-005
   651.443119988934       1.952359380489622E-002  4.124638118122362E-003
  1.935263202369514E-003  3.765527481437262E-003  1.093713697371095E-003
  1.182607343682432E-002  4.433117913099418E-003 -1.006922214759520E-004
   508.334262434152       8.847843350024684E-003  4.915805339144809E-003
  2.797660224076607E-003  3.838633253106881E-003  9.507994336235539E-004
  7.582544401668751E-003  3.871547523506342E-003 -1.406269314849854E-004
   497.625121007260       3.687507630760093E-002  3.607740483353781E-003
  3.153168966384107E-003  1.522997973818990E-003  9.622536796908124E-004
  1.030895536695995E-002  4.301829278504452E-003 -5.881492103104147E-005
  -1574.28394521988       2.032522465636298E-002  3.896826918294518E-003
  1.057073551232468E-003  3.778152383584611E-003  9.924820149746431E-004
  1.677182214523336E-002  4.170988639686450E-003 -9.660621540159140E-005
   194.443348985430       2.294534034723408E-002  6.434253772217148E-003
  3.132919664276306E-003  1.067488233071882E-003  9.211688035587920E-004
  1.029074794590633E-002  4.089923654927494E-003 -6.490472840953379E-006
  -1470.20336306280       3.606457735909610E-002  4.724935634998343E-003
  3.449290669490819E-003  9.130327139942348E-004  7.806894836494418E-004
  1.116286480022144E-002  4.089383229963324E-003 -5.978946498228254E-005
  -1205.07015728645       2.653743329954682E-002  3.299440470935157E-003
  1.913171951965637E-003  3.132735571953846E-003  1.482370684958856E-003
  1.153348850437235E-002  4.558434759935277E-003 -1.911253114072682E-005
   59.3803538806447       1.019562449040635E-002  8.463217081401228E-003
  2.145678605391879E-003  3.285654268902691E-003  1.447251770495343E-003
  8.843202547996407E-003  4.451929224167587E-003  1.855329020614301E-005
   863.789865240094       1.257382165419509E-002  6.221164429188821E-003
  5.320664146993604E-003  1.307902301328765E-003  1.168937394483167E-003
  1.170940600859370E-002  4.419444732519935E-003 -1.297761764108452E-004
   4104.15734000912       2.624608611573788E-002  4.475383511054471E-003
  4.424043953106611E-003  1.026096833028801E-003  1.110414841128085E-003
  1.091419658974958E-002  4.315819465713346E-003 -7.669820260304659E-005
   3385.03978890427       1.673897986691282E-002  4.698014280766583E-003
  2.255526975291256E-003  3.029281754190391E-003  9.796943411485024E-004
  1.250167824145912E-002  4.328940884025927E-003 -1.116453335340327E-004
   56.8825615471654       2.535500576692468E-002  3.212628312285970E-003
  3.076970393435843E-003  1.122673903862953E-003  2.484148368191246E-003
  4.818599165679604E-003  3.871684075663537E-003 -1.337041306692051E-005
   1792.45233570559       1.479177397215602E-002  5.776177714083227E-003
  5.162457111567743E-003  1.334764895895965E-003  1.396157006263957E-003
  1.150772412362726E-002  4.598762245114154E-003 -1.034862725626513E-004
  -24.3687165560909       1.737018970292521E-002  3.735592063354134E-003
  3.380162858450892E-003  9.821640955882658E-004  2.426086974885473E-003
  3.895190172721572E-003  3.560028319984483E-003 -5.031406699148100E-005
  -3.01225463361174       1.389353448376074E-002  5.463030335458604E-003
  1.521705597933406E-003  3.820919920349717E-003  3.670815242180436E-003
  5.955578136686119E-003  4.613939516524878E-003  2.112738632408564E-005
  -1043.72053808659       1.618842424937489E-002  6.851879630475398E-003
  3.157257629267770E-003  2.302244414701917E-003  1.437980996885963E-003
  8.420787288959463E-003  4.623067834914668E-003  5.381134574893811E-006
  -63.5716573829411       3.209897852167831E-002  3.600751876208478E-003
  3.387569290572706E-003  1.975303930096518E-003  2.700357425828446E-003
  3.926733452591318E-003  4.490656810326811E-003  7.124659077913675E-005
  -3.26368105196988       1.664750045904880E-002  3.073891316861115E-003
  1.508870290316976E-003  2.948380018527851E-003  2.431421183277293E-003
  3.180035723138878E-003  3.474781635097502E-003  2.694777090980711E-005
   12.4660191246723       1.355504170215733E-002  5.077598391951524E-003
  1.822537542721342E-003  2.954336111204655E-003  4.755755508987422E-003
  5.382814970062980E-003  4.601019711476785E-003  2.397087712500544E-004
  -266.234507405572       2.686881663553624E-002  3.583747080371894E-003
  3.197225045732021E-003  1.304415762163937E-003  1.080527901391563E-003
  2.153356875068765E-002  4.589385320464979E-003 -6.208942914947745E-005
   399.052131259907       1.560029536324203E-002  3.700138467595850E-003
  3.645815898942771E-003  2.675315677783402E-003  1.223121250816733E-003
  1.123018010328486E-002  4.446955668129984E-003 -3.879195759301672E-005
  -83.7969044195311       8.909814557653566E-003  3.071216567102066E-003
  3.037605330645085E-003  1.231120578070458E-003  1.768844858165695E-003
  8.694821790607640E-003  3.410569563734242E-003 -2.462706446316265E-006
  -2304.36407291724       1.460804416595977E-002  4.337579711079319E-003
  4.322222221344261E-003  1.257046389535426E-003  1.255366941046544E-003
  1.267060970106304E-002  4.198340804741204E-003 -7.285568754392032E-005
  -193.043248601811       2.008216436249910E-002  6.638497067930423E-003
  3.579376999864747E-003  1.220402638422364E-003  1.188582851956377E-003
  1.224698496263108E-002  4.515525007692568E-003 -2.496367553032522E-005
   67.2241719168737       6.222628558845685E-003  3.596797211187159E-003
  1.603441567639007E-003  3.173302385815945E-003  3.189493805127239E-003
  3.634386290564757E-003  3.312083007814706E-003  7.823259554022702E-005
   395.612658762647       1.383645888706884E-002  5.352331916251628E-003
  3.692353498018555E-003  1.450225716666969E-003  3.323036356416925E-003
  7.201002210019923E-003  4.601214549772781E-003  4.045665654621194E-005
  -15.0219553936142       1.192560630794196E-002  5.524309111291675E-003
  1.575766200552278E-003  3.383840231056781E-003  4.121087316470339E-003
  5.996688475181818E-003  4.533468081723262E-003  1.135834309150732E-004
  -156.471608289399       1.906506569694153E-002  4.280660197225734E-003
  4.175235205013721E-003  7.811757427406153E-004  7.717855559598824E-004
  8.286984379797134E-003  3.455508670439973E-003 -7.247469919487119E-005
  -36.3911082782685       7.559329698030416E-003  4.682887746970985E-003
  2.592870960832168E-003  3.740941248806307E-003  4.224650602708398E-003
  4.799258325092959E-003  4.369723510509961E-003  2.115750078710687E-004
  -242.455184107861       3.320056029959502E-002  2.974546448003059E-003
  2.966375388017044E-003  9.581505777310523E-004  1.440315517217308E-003
  8.425500337641357E-003  3.878941505301900E-003 -2.800433121351154E-005
   148.283422264514       1.208215655093452E-002  8.330599113333401E-003
  2.779394214867222E-003  2.983814875963252E-003  8.202439666790550E-004
  1.024140267379362E-002  4.374961150705944E-003 -1.386505306811878E-004
   255.097113297974       1.562965231457001E-002  6.459117123034755E-003
  4.206594945703792E-003  1.051214077745428E-003  1.433150318970788E-003
  8.105172622764816E-003  4.160380566142944E-003 -6.934062626082137E-005
  -15.5199924485330       1.851278061259338E-002  5.369734220374540E-003
  1.337345879943597E-003  5.242625279423919E-003  1.258304667152038E-003
  8.652484774472006E-003  4.432927306743922E-003 -1.650037077746123E-004
  -26.1824699025622       1.224201062952163E-002  6.922095740824842E-003
  3.723513680229368E-003  2.220182751197133E-003  1.612667912819454E-003
  8.346361996117860E-003  4.596342316251768E-003 -2.072337927540624E-007
  -3996.42989723405       1.397506491138249E-002  5.165291354977724E-003
  3.694974249553135E-003  1.727264526777467E-003  1.512160295093858E-003
  1.102135967162623E-002  4.441626022492064E-003 -2.425962428706359E-005
  -246.654796460609       3.385364542725842E-002  4.350445731108644E-003
  3.714465145865127E-003  1.291828119583019E-003  1.568402197843839E-003
  6.967156504651634E-003  4.445891616250407E-003 -1.403654059223074E-005
   125.169521613187       6.019508376288093E-003  4.464983570135471E-003
  2.939066675813955E-003  2.681985608843350E-003  4.268520110326929E-003
  5.484100945352732E-003  4.129570869886641E-003  2.343124990783645E-004
   74.4139452236392       3.349966668355359E-002  3.815822832237646E-003
  1.557284412073743E-003  3.015784198077773E-003  2.698364695341698E-003
  4.283928728268753E-003  4.367403268760754E-003  2.974833326982236E-005
   349.207657730453       3.021344682702331E-002  4.846913475022857E-003
  4.118995631225954E-003  1.486827741857925E-003  9.034110360412699E-004
  9.234727550574260E-003  4.422533870671571E-003 -1.014575732742610E-004
  -2473.48844902382       2.029419001551705E-002  4.683070223487472E-003
  3.087365965129744E-003  1.136824271174273E-003  1.332209576791819E-003
  1.360363162706304E-002  4.268106124354893E-003 -1.649450531391207E-005
   82.3680474893591       1.030445825448945E-002  8.202399696808615E-003
  1.195954975398194E-003  6.419228751874432E-003  1.198018021214762E-003
  9.728613576706300E-003  4.430434767457071E-003 -1.841515689669055E-004
  -59.8786053659300       1.993857661521953E-002  3.110144041494438E-003
  2.121729532248289E-003  3.109743109139264E-003  2.680430643502055E-003
  4.225218882475405E-003  4.083104509221933E-003  6.593997599625057E-005
   1433.11152068458       2.374074231582061E-002  5.005512882996693E-003
  1.302844590304020E-003  4.396445991138084E-003  1.221129767746984E-003
  8.676423146414041E-003  4.395483250141790E-003 -1.528670596278154E-004
  -1337.20816984132       1.495880652025050E-002  3.110103650476396E-003
  3.063006358353549E-003  1.762393084448211E-003  1.519392975139762E-003
  1.213540209010751E-002  4.082640396979315E-003  6.796004863997589E-006
   1660.29581986589       3.144228947799386E-002  3.398959207402311E-003
  1.491883167618193E-003  3.265070088842512E-003  1.378312795932442E-003
  1.140989214203170E-002  4.489377517144691E-003 -5.665725272407945E-005
   1134.38136352944       1.783150698358749E-002  3.664360538104726E-003
  3.513917281761612E-003  1.357462524336040E-003  1.665587965877584E-003
  1.120544662062016E-002  4.240825431447689E-003 -1.772175126526859E-005
   115.685258379827       9.293117504837932E-003  7.624921405687956E-003
  7.598800224666354E-003  1.094226625089308E-003  1.202127399295266E-003
  8.363112898985302E-003  4.253645178910105E-003 -1.862799197121039E-004
   1032.33583008531       9.464921717639643E-003  6.418323535803761E-003
  4.545377699145907E-003  2.261476175186120E-003  1.125793630384962E-003
  9.165657220585276E-003  4.313738726300086E-003 -1.304388613357929E-004
  -42.0345827812541       8.332745108789801E-003  6.173287096680946E-003
  4.357155123188630E-003  1.077170246781636E-003  2.578233748999369E-003
  6.375064886523442E-003  3.978931601332755E-003 -1.054447548341988E-004
   287.809846617917       1.224688172228170E-002  6.559132033440476E-003
  1.312201989207257E-003  6.442127382626447E-003  1.531467128777251E-003
  9.273609173870498E-003  4.613633170790321E-003 -1.759889714934703E-004
  -458.805937038104       2.037928334202978E-002  4.765169088411641E-003
  1.364030910061310E-003  3.545289051617042E-003  1.101876333809620E-003
  1.807772860185513E-002  4.590253112007748E-003 -8.346822906992741E-005
   806.604533751359       3.092220869484568E-002  3.721001595569891E-003
  3.567543671880802E-003  9.879997969088404E-004  8.270243453459798E-004
  1.233262595758139E-002  4.006560715541227E-003 -6.826618846059427E-005
   8.75962856307779       1.340720565464274E-002  9.075681541555988E-003
  1.401106301965591E-003  3.066106771453313E-003  8.303140857120683E-004
  1.223831726337048E-002  4.177085186212324E-003 -7.305578411571079E-006
   657.019520155683       2.394060214541962E-002  3.201558725380598E-003
  3.020298269010110E-003  1.983927461019497E-003  1.442783631383629E-003
  1.075999311146519E-002  4.387133943477667E-003  5.448037749765469E-006
   2649.51408948008       1.525362438865629E-002  4.469202624368978E-003
  3.728685783122382E-003  3.659668371047133E-003  1.228244859631297E-003
  7.808213737484491E-003  4.554138247461492E-003 -9.702905987748624E-005
  -190.151862709974       1.020388571899025E-002  7.510254719654348E-003
  4.137082527006604E-003  3.874713106794883E-003  1.024817763818776E-003
  7.571162275027091E-003  4.604620733918970E-003 -2.439947562158148E-004
  -116.509506079183       2.529083135172394E-002  3.785951209414485E-003
  3.457498226611962E-003  7.863610988558416E-004  1.437971874767960E-003
  3.920154758241368E-003  3.371030005723970E-003 -5.771631186551332E-005
  -116.952875214003       1.167095115329812E-002  6.706217735952644E-003
  2.611791351231985E-003  3.838019206702589E-003  1.566661053023736E-003
  6.858570855217765E-003  4.511348389683196E-003 -4.956208132711603E-005
   41.3519390346704       1.895855484000759E-002  3.844016853461761E-003
  2.696279173867178E-003  3.323741020461825E-003  3.689590479162049E-003
  3.982087156864219E-003  4.609762798802393E-003  1.501957742669367E-004
   71.8283820224675       7.966290486327382E-003  6.486728031280996E-003
  5.092202197952611E-003  1.723933014973327E-003  3.097723211623576E-003
  6.595505930893303E-003  4.583174892226673E-003 -2.235060310456238E-005
  -1721.92506646037       3.032035263196007E-002  5.383954118954916E-003
  2.944858034253846E-003  7.808783801011223E-004  6.883095309710436E-004
  6.692156036016461E-003  3.464486449144684E-003 -1.589940347909754E-005
   459.580433569188       2.265823808346332E-002  8.012315517322522E-003
  3.185154911419212E-003  1.082965343291651E-003  8.057622366409037E-004
  8.888976963786302E-003  4.060984493747919E-003  1.017704521975663E-005
  -7.22986309364624       1.230637125089542E-002  4.259128278749046E-003
  9.122944190955355E-004  4.222438163863117E-003  1.389502618893410E-003
  4.519271098630374E-003  3.289875543834347E-003 -1.245086313484278E-004
   156.914463368084       1.625135944366242E-002  7.932451541027161E-003
  1.477515002693619E-003  2.920140934803985E-003  8.719245636572107E-004
  8.222691859208863E-003  3.982180676541817E-003 -3.821943974046190E-005
  -1819.05329975638       1.834956186016945E-002  4.333920834956663E-003
  3.817199548564117E-003  1.871913333101486E-003  1.100333916787559E-003
  1.318425311020199E-002  4.494550016335518E-003 -8.367721595717752E-005
   95.7855852074520       3.521798499910785E-002  3.716361448985780E-003
  3.365261574401834E-003  1.281218199978493E-003  1.876210435553170E-003
  4.804472558185970E-003  4.147075481830469E-003  3.493683410102157E-006
  -5.83287986158841       7.282785784744631E-003  5.661842504226990E-003
  1.517795490225017E-003  4.883523456761078E-003  4.518498244281567E-003
  6.060351375515619E-003  4.505907754531864E-003 -6.273453289997450E-005
   326.518820877436       1.192774101935035E-002  5.590816967391542E-003
  5.441028518588096E-003  1.072483067205813E-003  1.565781290903903E-003
  1.107766340817425E-002  4.347244143306716E-003 -1.347976928374896E-004
   146.119660474041       1.387704081176147E-002  4.367337702375670E-003
  3.508128426117589E-003  1.419413049470714E-003  4.021368324709588E-003
  4.432061599475024E-003  4.185810789009954E-003  3.898073166079126E-005
   204.251212895854       2.461876881036355E-002  4.209646979838363E-003
  3.369506984915427E-003  2.193057400328289E-003  1.142123436818751E-003
  1.017337643144362E-002  4.552162472793057E-003 -7.076860570005699E-005
   9951.39718368792       2.265485319255816E-002  5.023095615271456E-003
  4.060199511766368E-003  1.002153177001978E-003  9.230954891228883E-004
  1.208304825156435E-002  4.157569836696403E-003 -8.490775133810529E-005
  -27.8422657791015       3.814697264598062E-003  3.814697264598062E-003
  3.814697264598062E-003  3.814697264598062E-003  3.814697264598062E-003
  3.814697264598062E-003  3.814697264598062E-003  3.951267046123476E-004
  -2557.95184442761       2.506047498070365E-002  3.588847491299325E-003
  3.570530129797259E-003  8.681893643144745E-004  1.040634407936105E-003
  1.524002694236943E-002  4.051313925893365E-003 -7.403440864085099E-005
  -955.445420858538       2.899595731099943E-002  4.717440144217717E-003
  3.130356172911926E-003  1.584598196833141E-003  1.338926424411306E-003
  8.090440850803992E-003  4.409414680053675E-003  1.511503981092158E-006
   1410.97204757702       1.715237726272848E-002  5.580944051785186E-003
  4.155139266416821E-003  1.512356961098119E-003  9.501326247123787E-004
  1.513473015377943E-002  4.530767737423174E-003 -1.265142126433307E-004
   454.945631250491       2.266285915608929E-002  5.784268718378035E-003
  2.997163964832716E-003  1.505115896122533E-003  8.530592288084018E-004
  1.508174990553144E-002  4.434851556045090E-003 -6.352388289854675E-005
  -218.166596654963       1.766154715877463E-002  3.415819316182645E-003
  3.027925641064943E-003  8.986478500363618E-004  7.069803038737560E-004
  1.096993903405561E-002  3.292140172040841E-003 -5.891400444497461E-005
  -68.2099040526420       1.563045939552647E-002  4.990389163340291E-003
  1.806741214614498E-003  3.133301003043143E-003  1.592989846796912E-003
  1.086935165741886E-002  4.438506010195096E-003 -1.005810783824808E-006
  -20.5520705926990       7.832499701325898E-003  4.894428032341304E-003
  4.772644004035826E-003  1.137262069993174E-003  4.786644351354211E-003
  5.363476389658603E-003  4.181029616823912E-003 -1.693238724155893E-004
  -184.217900688827       1.401511087141523E-002  5.523042653006517E-003
  3.066674083337630E-003  1.127792442250532E-003  9.291865802687302E-004
  5.556320391933288E-003  3.337543933174214E-003 -1.906026129906247E-005
  -345.506457851355       1.533078530180329E-002  6.243370151497381E-003
  2.556076629889623E-003  2.977642045198785E-003  1.621402915072851E-003
  7.715397404890491E-003  4.570319015376997E-003  8.719612634403425E-006
  -276.752113393180       5.623861064792324E-003  4.293054744950963E-003
  3.561409555171465E-003  3.974871020210470E-003  9.982131573791698E-004
  4.301269716252424E-003  3.371017362853437E-003 -1.161064946933555E-004
  -178.067304227795       5.401353826229353E-003  4.594305384528039E-003
  3.634885016654228E-003  3.773879148417216E-003  2.295182733665244E-003
  4.720179077980342E-003  3.930635897012659E-003  1.306801686497636E-004
   2584.31482952361       1.924710173404809E-002  3.488012689322148E-003
  3.354521412314203E-003  1.818972027473808E-003  1.347712392803022E-003
  1.519162769927132E-002  4.507477694176168E-003 -2.226743715382545E-005
  -104.849807690237       1.090028633603886E-002  9.295975815894390E-003
  2.288710614282997E-003  3.075542565156423E-003  8.123116399660977E-004
  1.085414298428552E-002  4.296293628210593E-003 -8.303186773819579E-005
   60.7100954667867       1.227510849085331E-002  4.361024374248706E-003
  3.269496156783150E-003  1.445880008291692E-003  3.398311682533071E-003
  8.729029571486146E-003  4.424960026246729E-003  6.348654461799249E-005
  -1118.75781332198       1.358784644398180E-002  4.209263281064105E-003
  1.027561084738155E-003  3.703154288641636E-003  1.555100523349503E-003
  1.316577137221282E-002  4.056549927090820E-003 -7.277380946078436E-005
   190.733544188015       1.114997304004789E-002  7.733755095535995E-003
  1.859229984017533E-003  3.477682497106986E-003  1.646237287262811E-003
  1.004673464193289E-002  4.579317690345950E-003  2.698537727978171E-005
   482.057624508478       1.274736224379729E-002  4.951664845483338E-003
  1.088639060686792E-003  4.599781253057703E-003  1.905856701011839E-003
  1.064304710992909E-002  4.310141037351768E-003 -1.177643802114756E-004
   637.909984697305       2.391647360918523E-002  4.325086365725198E-003
  1.561883475664864E-003  3.274649264611578E-003  1.318487881210723E-003
  1.155810532035937E-002  4.477937455692310E-003 -6.035291774478167E-005
  -1581.89877748390       2.393889854838795E-002  4.785620202428587E-003
  4.747373162774205E-003  8.775325367535759E-004  9.963638479432359E-004
  9.566091758397751E-003  4.070538960405460E-003 -8.895761671062928E-005
  -58.0426706584327       6.730004774844022E-003  5.179039078139894E-003
  1.663486406957505E-003  3.336226966287521E-003  5.027962239162639E-003
  6.650998296968273E-003  4.316546014467168E-003  1.631130780999507E-004
   1717.26656346544       2.576649803633625E-002  3.900016862463506E-003
  3.722573975628789E-003  9.649449946934603E-004  1.364831570003178E-003
  1.218522914435925E-002  4.263144853741439E-003 -6.803300576036662E-005
   266.242091042495       9.195649195715423E-003  5.583429325380905E-003
  4.903065006661679E-003  1.389951115798715E-003  1.131656550477900E-003
  5.650083149641424E-003  3.616485094611764E-003 -7.614777720826655E-005
  -79.9261092623135       8.617808961429966E-003  6.220785832554940E-003
  4.187794397288509E-003  1.352966191587726E-003  4.007834610560693E-003
  6.749461854239615E-003  4.492094574714757E-003 -3.320800448408184E-005
  -139.703273796376       3.136903222950366E-002  4.488778024093813E-003
  3.025238762991229E-003  8.501124353888475E-004  8.479562712119051E-004
  9.407634528577334E-003  3.773866458481240E-003 -3.224005304263500E-005
   3630.22522768637       1.398018044667021E-002  4.597171407556552E-003
  3.518899276166502E-003  1.913888110989090E-003  1.406586423244711E-003
  1.231089540737411E-002  4.423816996518049E-003 -3.276210046866320E-005
  -714.235780954555       1.978329211959521E-002  5.101285959143313E-003
  4.539106052220078E-003  1.582840522825793E-003  1.786234874042700E-003
  6.898899690768656E-003  4.555303872457870E-003 -2.040267588553441E-005
   432.465169459194       1.656350219466386E-002  3.132020713979918E-003
  2.383435551247434E-003  2.946541277058366E-003  1.149802597840331E-003
  1.242284523747593E-002  4.162838057639705E-003 -2.225710460617795E-005
   255.040251214265       1.580976228971489E-002  7.077116102690561E-003
  2.996797459806863E-003  1.236480355598036E-003  8.831648025337645E-004
  1.288310534611129E-002  4.095259539577237E-003 -1.063480430271185E-005
   773.874450639308       1.123812562391266E-002  6.490140514693672E-003
  2.442801502500546E-003  4.079055344398653E-003  1.638654599822878E-003
  7.442527471912269E-003  4.549188553251146E-003 -4.562825292640577E-005
  -296.003528038741       1.637382145602396E-002  3.899637110308677E-003
  3.133526654744638E-003  1.725947989949251E-003  3.847920148573127E-003
  5.861013321193639E-003  4.452176268512675E-003  1.113361505670276E-004
  -278.457958515822       8.191841931695105E-003  5.384671008419793E-003
  1.046064575711428E-003  3.781547699879794E-003  2.451581698155750E-003
  5.402293206031468E-003  3.636069895396603E-003 -8.390958585800657E-005
  -659.033376439842       2.240375241563753E-002  3.375949223360408E-003
  3.344984059107921E-003  1.304369669738438E-003  1.927579669003847E-003
  9.091170660428315E-003  4.236663068712547E-003 -6.881788765738379E-006
  -1150.61941976272       2.522105104689642E-002  3.821633184669551E-003
  3.572857306562321E-003  1.080912767923949E-003  9.878361615100033E-004
  1.322784948946814E-002  4.116221884633673E-003 -6.171774634065209E-005
  -242.346328097966       1.156700983605776E-002  5.347813924081402E-003
  4.626554382905793E-003  2.193476892306745E-003  1.359692378151122E-003
  1.117251320361924E-002  4.605003287197830E-003 -8.604927566678850E-005
   1140.83612940746       1.697236715949654E-002  5.954121568861763E-003
  3.032261430389912E-003  1.900308528515268E-003  1.272235972616363E-003
  1.017266160498432E-002  4.427842767391347E-003 -6.546387197501094E-006
  -1015.90549467809       1.446167805063849E-002  4.752662194334929E-003
  4.240843745122272E-003  3.310471268020465E-003  1.187132170731378E-003
  7.774852145290168E-003  4.552830589114372E-003 -1.176466181749111E-004
  -98.8843709184713       9.661578194457373E-003  4.555052191313412E-003
  1.235515666459730E-003  4.390881793038965E-003  3.867832086186723E-003
  7.725529970950175E-003  4.387558173696048E-003 -8.983085826117236E-005
  -386.979057108670       3.450340807384710E-002  4.899736027656755E-003
  1.632989904553250E-003  3.680827915879949E-003  1.597588425833554E-003
  5.646956984316989E-003  4.574818262295700E-003 -1.179659386328682E-004
   31.7675897563214       2.489424272668208E-002  3.486316085981601E-003
  3.360337745547060E-003  3.097899514845450E-003  1.607080848742088E-003
  4.805701229989947E-003  4.371378429297843E-003  2.847689602738570E-005
  -988.280018193565       1.701091949360433E-002  5.251689313068196E-003
  1.631965173382076E-003  3.446352918763145E-003  1.487519599250690E-003
  1.269658172094566E-002  4.601235831698060E-003 -3.115318335944730E-005
  -3364.87944190312       2.284839793483316E-002  4.605588158799979E-003
  1.355401524218436E-003  4.021815737528842E-003  1.136138919885118E-003
  1.139722337847931E-002  4.417164587180561E-003 -1.206671585055645E-004
  -1643.83238835766       2.314606459154324E-002  5.622857250343128E-003
  3.055420554711257E-003  1.105195082333558E-003  1.121891119203984E-003
  1.039272259602558E-002  4.152127687976345E-003  8.419613869678410E-007
  -77.9913648516751       2.912201778065631E-002  3.909931619068472E-003
  1.451974794554191E-003  3.206781573665809E-003  2.787640912298247E-003
  5.878482360298990E-003  4.534055742352581E-003  1.242504629817028E-005
   44.7682016337347       3.496565209943740E-002  4.392574320252018E-003
  1.371382207919464E-003  4.062255004398115E-003  1.995000637984474E-003
  5.414425932610181E-003  4.581035422249003E-003 -1.422216786256902E-004
  -92.0428326803792       4.103405925952831E-003  3.687101694605907E-003
  2.286371539712706E-003  3.427417453399148E-003  2.663312620217982E-003
  3.908009635315637E-003  3.275067057112193E-003  1.403270663606705E-004
   310.455225879572       1.469235299987590E-002  8.819760226943339E-003
  4.706785628895613E-003  1.702912568636177E-003  8.453846595666706E-004
  8.894961509148050E-003  4.454277019199485E-003 -1.316307486089150E-004
  -2211.37409813221       2.755550145924396E-002  4.947977209102450E-003
  4.496063946409641E-003  1.322756778235715E-003  1.308247797869225E-003
  7.639186337397664E-003  4.481749720586181E-003 -4.871421604100764E-005
  -692.776237971690       1.649659950192105E-002  4.056566867073413E-003
  2.921986787946550E-003  9.286746896379826E-004  7.607460416362362E-004
  1.431277782476309E-002  3.542771098214669E-003 -6.248890012690246E-005
   1314.08495101223       1.882219380930481E-002  4.633888399980485E-003
  4.272868432613491E-003  1.326562572972037E-003  1.452202746605575E-003
  8.773449034719242E-003  4.297442889574048E-003 -4.496958193927572E-005
   95.5694717879075       1.682128205719260E-002  2.994537011724543E-003
  8.567201406370035E-004  2.971940990559716E-003  1.407710557944203E-003
  7.022140983940060E-003  3.289842763952928E-003 -6.319145889121257E-005
   1699.01793738655       2.553259151472497E-002  5.155855271388603E-003
  4.729560242977393E-003  1.302305820243774E-003  1.501354656500466E-003
  6.536409939176830E-003  4.468125083679957E-003 -4.628092976931855E-005
  -36.0902227297312       3.117317157184644E-002  3.182422747799634E-003
  1.034758784218298E-003  2.988057285333784E-003  1.057917522128566E-003
  8.561729869416475E-003  3.749413788061510E-003 -8.821794192234280E-005
