# Supplementary material for: Four-Body Nonadditive Potential Energy Surface and the Fourth Virial Coefficient of Helium
Source: J Chem Eng Data. 2023 Nov 29;68(12):3257–64. doi: 10.1021/acs.jced.3c00578 (PMC10726306; doi:10.1021/acs.jced.3c00578)
Supplement: Supplementary file 4 — je3c00578_si_004.zip [file je3c00578_si_004.zip › data/e_08_1_qz.txt]

           7         304
  2.052379203805248E-002  6.884559062974507E-003  1.244706674226950E-003
  4.211111761195635E-003  1.366083612426704E-003  2.338810721370025E-003
  1.819599488055168E-003  4.318893194229465E-006
   132284.834491021       8.220238314412785E-003  5.895019944945065E-003
  9.330964489845813E-004  3.878173321280108E-003  2.102257228332987E-003
  3.281349649164577E-003  3.264201553114753E-003
  -11697.0761657557       5.559266834316462E-003  3.912964196436871E-003
  2.570394256993019E-003  3.391614921959040E-003  2.486006066640992E-003
  2.570522029598534E-003  3.265193059088631E-003
   59201.4503371238       2.697640696752748E-002  3.900608153634521E-003
  1.144650439291164E-003  3.373539562876081E-003  1.360895903013694E-003
  2.160909818495505E-003  3.257537652473907E-003
   3468.87278649853       6.416586901856218E-003  6.291592223976603E-003
  4.211456173140300E-003  5.457720180525033E-003  7.556056709383363E-004
  1.638789680562152E-003  3.236342212894275E-003
  -13409.9013006073       7.888744094544467E-003  5.751708492689785E-003
  2.028034180897587E-003  3.733835056683492E-003  1.899296928677531E-003
  1.874442501998428E-003  3.270268069053807E-003
  -2586.00874211812       6.118675775976662E-003  5.860474814390038E-003
  2.680129154610191E-003  5.438546545287561E-003  2.645224259738430E-003
  7.480834204125317E-004  3.180095952280848E-003
   10181.2224109918       5.562193981088915E-003  4.314026803692375E-003
  3.080586732680541E-003  3.887969761321769E-003  2.179561758173991E-003
  1.705624131897019E-003  3.197345981731979E-003
   33271.1864623769       1.191818594282291E-002  4.604716937855679E-003
  2.712735498094113E-003  3.804013702990487E-003  8.278337796333263E-004
  2.152768371307361E-003  3.167139390207886E-003
   10998.8020067843       5.206639094009645E-003  4.508457606664787E-003
  7.142017760984657E-004  4.060813707304891E-003  3.494655172698629E-003
  2.197221080100030E-003  2.838243099278819E-003
  -13707.1091121363       8.956139150972750E-003  5.376863346595492E-003
  1.889510681603910E-003  5.195734551036217E-003  8.457683310008737E-004
  2.918495615250523E-003  3.244711592429769E-003
   3844.51160780578       9.908689608964695E-003  9.170716411753382E-003
  2.441626298077466E-003  2.999601299164743E-003  2.862900313397320E-003
  6.420466532651909E-004  3.270311874511393E-003
  -2421.12175700981       7.782047757143307E-003  6.513029950331536E-003
  9.168298601153839E-004  4.247998346701939E-003  2.545283206534483E-003
  2.191632059611670E-003  3.213480252053622E-003
  -14731.4184902420       2.066349992766800E-002  3.299183661434347E-003
  2.647217218529212E-003  2.944195015851356E-003  2.695908456469643E-003
  7.126512736719363E-004  3.173156235218878E-003
   13454.1860132318       1.043281682292523E-002  3.558173627806311E-003
  2.377091565984134E-003  2.982225336078659E-003  2.644349429173354E-003
  1.393255556530027E-003  3.146014973821848E-003
   78130.8026106282       8.797003782320239E-003  3.708631097362392E-003
  2.556133232328323E-003  3.202177063660562E-003  2.099879359479597E-003
  4.642622351905544E-004  2.526906413483096E-003
  -2361.78122350571       2.274508738164308E-002  4.784603698274503E-003
  2.339581584795842E-003  3.327030341623847E-003  2.369929622840303E-003
  5.136440433821320E-004  3.178491398028746E-003
  -25337.1600108854       7.914213030447368E-003  6.797290686070253E-003
  2.334154499098494E-003  3.095755182430678E-003  2.909086771885758E-003
  1.001546888368770E-003  3.228578061426963E-003
  -4121.83065656675       7.551456794798769E-003  6.676817695695700E-003
  1.241703585425648E-003  3.589695406887065E-003  1.176439864130004E-003
  3.266162829687847E-003  3.085890843977552E-003
   25451.5777203992       5.657324534173583E-003  4.697033546691853E-003
  1.864215958691908E-003  4.315337163763734E-003  1.361042344943625E-003
  2.885034249682688E-003  3.071341113822806E-003
   4416.32588271656       5.929177663316863E-003  4.918850267274667E-003
  2.985570230152520E-003  3.921796004531216E-003  3.730998878517508E-003
  6.962513424519560E-004  3.099751796014614E-003
  -51212.2873995996       5.373445777611461E-003  4.803374955877456E-003
  2.592220771550123E-003  4.091068909048421E-003  7.620388779437579E-004
  3.510356548791080E-003  3.002198590551755E-003
   38637.3343645742       5.786738569372343E-003  5.606716425751519E-003
  1.762586951259012E-003  4.263593404894028E-003  2.311677413494370E-003
  1.737142987493034E-003  3.151170706019962E-003
  -1381.57664720702       2.456307591182925E-002  3.729863877506231E-003
  1.954583051791321E-003  3.029081752078836E-003  1.342918319192271E-003
  1.576596303612382E-003  3.236074364433205E-003
   26569.1478746323       6.696571291144887E-003  6.406573812948427E-003
  2.683572026248458E-003  3.054150341559381E-003  1.857275481668414E-003
  1.518994093006707E-003  3.158050483269100E-003
   40095.9688985444       1.329347866797700E-002  5.811903938132322E-003
  1.108888534644183E-003  3.538797314308801E-003  1.281855833481284E-003
  2.686874413399508E-003  3.185159615742308E-003
  -61660.0457925660       1.448379100657304E-002  6.682369516877278E-003
  1.766202454496081E-003  3.302182149163920E-003  8.610917800744641E-004
  2.274656046815586E-003  3.215658377101301E-003
   7730.32704445693       1.636186772006304E-002  6.135393069299553E-003
  1.815748694525442E-003  3.233120172979685E-003  3.195414202661758E-003
  5.609208328572037E-004  3.191270355687707E-003
   43232.1672922720       1.903264599201570E-002  3.593854304470875E-003
  1.888491487924839E-003  2.930013158618160E-003  8.277613725171760E-004
  2.626750103361361E-003  3.061221058233260E-003
   19798.5326954352       6.119941604544589E-003  3.558125847902206E-003
  7.553080573423112E-004  3.306322729735905E-003  2.387711404963382E-003
  2.698862611377533E-003  2.655217442295321E-003
   46059.8956976641       1.773056238947302E-002  3.434085816074093E-003
  1.447040865661895E-003  2.951211193823874E-003  1.890267082397075E-003
  2.386344028298468E-003  3.247470098958226E-003
   25905.4284078142       7.035767456603293E-003  6.141198766170905E-003
  9.576270144174803E-004  3.272948848681196E-003  2.832339247245544E-003
  2.506103605194696E-003  3.141526698103381E-003
   46790.9555015668       2.610380923812746E-002  3.548717580120763E-003
  1.636304284599915E-003  3.151093181823679E-003  9.601103075462312E-004
  2.544401768787887E-003  3.244650400214943E-003
  -25483.8576950820       8.265401525485655E-003  4.609370021795506E-003
  2.093528583142792E-003  3.815672008050624E-003  3.758622582424583E-003
  1.070856467974926E-003  3.271040392961166E-003
   5786.93822514773       1.027210612678424E-002  5.755664128218384E-003
  2.254504261426607E-003  4.612886131826709E-003  2.945863947282713E-003
  6.460973429835709E-004  3.246247009893931E-003
   12846.9771684885       4.997294245609767E-003  4.579148684344083E-003
  8.663401671066005E-004  4.543620236815242E-003  8.874849902337971E-004
  2.423748581255285E-003  2.405524518840808E-003
   31175.7575893114       1.734575045482836E-002  7.568405946492805E-003
  1.528423794669964E-003  3.078921792095737E-003  1.926183901786007E-003
  9.851604609856614E-004  3.247188102205515E-003
   14862.4923829928       2.918195131006976E-002  3.570008879243642E-003
  2.889762986018817E-003  2.995211503693913E-003  1.600838435320932E-003
  4.164529617593587E-004  2.905122613858488E-003
  -530.929489486524       2.091675519564797E-002  3.606677995247788E-003
  1.487306987019403E-003  3.578703824732457E-003  2.609877025855826E-003
  8.858426288793272E-004  3.123326935681236E-003
  -9883.98699859689       7.951617027072890E-003  5.098640097827376E-003
  1.088167747250695E-003  4.877130750676557E-003  8.062688746656643E-004
  3.115811477401537E-003  2.854106587473952E-003
   33030.5025940322       1.312850418879153E-002  7.327900521356016E-003
  3.088282736649839E-003  3.254171365026116E-003  1.502729786164648E-003
  8.447517789319106E-004  3.272103626157400E-003
   20223.8944870855       9.578004504878513E-003  9.072571334234268E-003
  1.187799526932385E-003  3.255817196692183E-003  1.285254419769423E-003
  2.622335524311164E-003  3.228600618230406E-003
   4926.59608651854       9.365613238971881E-003  4.900692395231694E-003
  1.133124080150950E-003  4.739545624269499E-003  4.731215834968102E-003
  6.242705133815902E-004  2.999339109580076E-003
  -1060.33343629537       5.761823422299994E-003  4.610913203313625E-003
  2.542624275193818E-003  4.427871092300250E-003  6.993884214256198E-004
  2.246483236452348E-003  2.788309285389064E-003
  -8946.70189637183       5.821044864854028E-003  4.632114795800806E-003
  1.666528800644689E-003  3.252071989434118E-003  5.690038538817628E-004
  3.211656517897436E-003  2.537657009794561E-003
   34545.7318272175       1.070995936301137E-002  5.964868466990098E-003
  9.929713158104124E-004  4.148655348372336E-003  3.026307844099160E-003
  1.297814816925776E-003  3.179750891078832E-003
   5382.92304036805       8.815542842271507E-003  8.716293448583991E-003
  1.599664582934898E-003  3.011628649489939E-003  1.702062830909020E-003
  1.530364915525216E-003  3.143139382503242E-003
  -1351.83195447382       5.215824132558716E-003  4.933922395770772E-003
  3.309476156784401E-003  3.317987699501824E-003  1.094268271048045E-003
  3.014025976371449E-003  3.125383727294778E-003
   27592.5870325453       7.294756345709250E-003  6.209139288143604E-003
  3.871508987619475E-003  4.443026568481914E-003  1.812363257591088E-003
  6.684635005871867E-004  3.131992551010094E-003
   25159.7556409813       3.269008894126138E-002  3.731729948144605E-003
  1.836674634394634E-003  2.967703821828562E-003  1.928327447589750E-003
  9.128315120312963E-004  3.246323160624026E-003
  -2429.48440089873       1.979108758479368E-002  3.933365727419947E-003
  3.418258884768182E-003  3.429512438238390E-003  1.560362423707490E-003
  8.525331844031777E-004  3.266139148950312E-003
  -19045.7877417811       9.637344876710150E-003  3.880508394084624E-003
  2.386984569289694E-003  3.768470063808243E-003  2.310896993033049E-003
  8.473938021332445E-004  2.949767343496838E-003
   903.730402188963       3.180337879232244E-003  3.180337879232244E-003
  3.180337879232244E-003  3.180337879232244E-003  3.180337879232244E-003
  3.180337879232244E-003  3.180337879232245E-003
   12265.7061083975       2.256605732362920E-002  3.594636348329643E-003
  3.229604463477677E-003  3.571638345530141E-003  2.327586473499659E-003
  4.984151265452363E-004  3.205807324754039E-003
  -10174.4532609057       8.073832162588484E-003  5.755768045402244E-003
  9.266925686587492E-004  5.300234882941939E-003  9.246617746921816E-004
  5.187215504752004E-003  3.210370569946404E-003
  -1358.30833321897       1.105521051808296E-002  5.762004244519702E-003
  2.670209561508801E-003  5.323465691545993E-003  1.025388499300448E-003
  1.150480257775611E-003  3.197235808078603E-003
   213.583796838010       3.698871684760285E-002  3.955357586775250E-003
  1.440112512552497E-003  3.239788270823128E-003  3.184456215423967E-003
  5.484208458837045E-004  3.256263574778662E-003
   5693.76512396630       8.621846149533409E-003  8.229586952746051E-003
  1.549491645808513E-003  3.237442135977605E-003  1.230842238742887E-003
  8.163170118456412E-004  2.664230525683272E-003
   2213.97036401161       5.823889972687122E-003  4.673488518343059E-003
  2.369379709674260E-003  4.333090064040103E-003  4.168209208805394E-003
  6.561500453454892E-004  3.023708349021042E-003
   1806.12494889730       4.308934005903303E-003  3.207071911281193E-003
  1.664505665697000E-003  2.933506207758416E-003  2.327500311592342E-003
  2.062901209198709E-003  2.620715243025387E-003
   8416.78278268442       7.045376377418994E-003  6.986137392684471E-003
  1.105448601117279E-003  6.560051747012114E-003  3.323480646610158E-003
  1.017823092201399E-003  3.263188029403501E-003
   8282.56271707295       1.171443501990277E-002  7.514096681074342E-003
  1.184000397697167E-003  3.421194658008483E-003  1.814167240417385E-003
  1.739105279502840E-003  3.224941385758641E-003
  -2547.12871281510       4.863140295065244E-003  4.198996788026127E-003
  3.097545340260124E-003  4.056835411816567E-003  3.160697432684258E-003
  6.951842180655058E-004  2.874253297311391E-003
  -24489.8408684819       2.237545085846578E-002  3.923271872439596E-003
  1.966003144007294E-003  2.954772801871696E-003  8.666533313824218E-004
  1.373792539259726E-003  2.909929791374316E-003
   53596.7864803972       8.496516120246548E-003  4.775760373976022E-003
  3.944640166202868E-003  4.583131758928926E-003  8.505511288590977E-004
  1.946796190557226E-003  3.266472530465647E-003
  -18151.0850701353       7.877990608162522E-003  4.877280857800520E-003
  4.035100705271885E-003  4.828853083521220E-003  1.367195039288299E-003
  1.160879441115209E-003  3.254504412400000E-003
   26230.4312386518       1.451399960477001E-002  4.352855678883765E-003
  9.798310184963824E-004  3.810453221899444E-003  2.189552256538644E-003
  1.264636871731322E-003  2.945563511518517E-003
  -21081.5439086419       1.176172267133038E-002  1.129905577740916E-002
  1.704848363686476E-003  2.979516960304862E-003  1.380847912168539E-003
  1.082805646504418E-003  3.167185576792121E-003
   25006.0635650740       4.667316185036613E-003  4.529007781499181E-003
  4.411357541240789E-003  4.510775394049604E-003  1.066885090212257E-003
  1.763494783153253E-003  3.041335020110185E-003
  -13022.5438872879       4.982698686456511E-003  4.792052696522238E-003
  4.395640621404471E-003  4.551856973682175E-003  1.212053024176705E-003
  6.163814132947673E-004  2.663348667129717E-003
  -21116.0086490861       4.929572479861421E-003  4.401685058587162E-003
  3.589626092276780E-003  4.032006644868603E-003  3.082451120502391E-003
  1.091009478411935E-003  3.191199089873291E-003
  -16649.1149630256       7.363061704571605E-003  5.494530833505052E-003
  1.165004123048286E-003  5.241189159224547E-003  1.189587303560431E-003
  3.901506814595003E-003  3.235160565951539E-003
  -7787.83145674856       7.085806282600548E-003  6.292342557943023E-003
  3.582404981300144E-003  3.889104596445425E-003  1.061448350574702E-003
  1.787541479509707E-003  3.250100734942751E-003
   20692.4628796034       1.128853223220909E-002  4.753332787943884E-003
  8.902598497732883E-004  4.642827981266575E-003  4.148079165499557E-003
  1.204666577205800E-003  3.216929150033904E-003
   726.831662367457       2.186035000449709E-002  4.272143249648571E-003
  1.697557923929364E-003  3.976397475742524E-003  1.072209407053272E-003
  1.813230156372014E-003  3.271334667008631E-003
   8117.74470892820       1.015728278440738E-002  9.166255382186215E-003
  2.620993497639235E-003  3.094174188770715E-003  6.752312485379726E-004
  1.936708266528051E-003  3.155606362085683E-003
   11394.7708072468       4.747122485538525E-003  4.117599699980086E-003
  8.510919421118387E-004  3.994509922519592E-003  3.806862146395716E-003
  9.922238689171140E-004  2.511588933524868E-003
   9344.13856176102       7.609376891457194E-003  6.391779953775275E-003
  1.650351535177706E-003  5.829803395885817E-003  1.446336469541858E-003
  1.777153656665939E-003  3.261113639971744E-003
   50463.0289834059       7.156195566745902E-003  6.296365210248116E-003
  8.407998262111181E-004  5.447385084421295E-003  1.282208601543716E-003
  4.363814448331968E-003  3.239015010134798E-003
   6273.47833007990       6.110736821017333E-003  5.225637366338265E-003
  1.670754200372291E-003  4.650463007828264E-003  1.471407296373981E-003
  6.411605985377777E-004  2.482505518030342E-003
  -747.592777436991       4.232101838368143E-003  3.881868980400020E-003
  3.106309521088337E-003  3.616887719617013E-003  5.813807198611854E-004
  1.582525049601294E-003  2.353231533594222E-003
   101416.684289516       8.922229141097337E-003  5.929268006463385E-003
  1.551439313721967E-003  4.467956726480061E-003  7.862074074086983E-004
  3.947500252616819E-003  3.231193131672067E-003
   2927.11300642250       5.086331225527011E-003  4.667668839806754E-003
  1.244435025773690E-003  3.537292317112214E-003  3.299210959049059E-003
  5.235333030084265E-004  2.377298457202764E-003
   16196.4451523425       5.561409518070396E-003  5.290397924583932E-003
  6.934429821234027E-004  4.681131547151337E-003  1.286240718205148E-003
  4.611491915791049E-003  2.876513526514389E-003
   7433.93507098846       5.465546523392933E-003  5.198551827826072E-003
  4.236143983409642E-003  5.097814408043103E-003  2.033504654552851E-003
  7.276473571011720E-004  3.111760323377073E-003
  -11554.2408013368       5.759747267234854E-003  4.589181502896915E-003
  1.508256145850839E-003  3.435106926317452E-003  2.727837779825547E-003
  3.270955720846024E-003  3.269699732506732E-003
  -36766.2462667388       7.525682753312199E-003  7.399759463798892E-003
  1.063548618305798E-003  2.943818857817390E-003  2.079550985275296E-003
  2.756751881671909E-003  3.162033975759460E-003
  -45265.2402016509       1.310864362632522E-002  3.780391416735474E-003
  1.619409951468449E-003  3.437925302344279E-003  1.703503157783054E-003
  2.472344537085923E-003  3.242400194392515E-003
   5329.94143367823       8.826816248812652E-003  8.066312435696246E-003
  1.687270733339963E-003  3.294015591807383E-003  2.110972927526357E-003
  6.564720416011754E-004  2.860979469597970E-003
   741.263504634683       7.952051247853413E-003  7.246752705273534E-003
  2.619175404764845E-003  3.086246644461499E-003  7.865098219402642E-004
  7.072955461564793E-004  2.524956012675413E-003
   7553.84773038293       8.900927344049479E-003  8.634384926711642E-003
  1.485428149275036E-003  4.227555730267241E-003  1.051909743061753E-003
  2.012981339049607E-003  3.173737328576350E-003
   10268.4026560025       2.788526720552017E-002  3.295746887061814E-003
  1.581393350443833E-003  3.209403497309308E-003  2.216521195367382E-003
  4.398729880126403E-004  2.773098816302428E-003
  -16248.6300672324       3.582284596338900E-003  3.381868140329022E-003
  1.815691807634445E-003  3.332311402768348E-003  1.394366444248836E-003
  2.830484324664490E-003  2.571720051452569E-003
  -19652.2609864457       6.000154121874733E-003  3.739360812774672E-003
  7.126364192051869E-004  3.649908274057542E-003  8.978469328990293E-004
  3.371701259813395E-003  2.368791606867686E-003
   28742.3945236864       3.069139286015940E-002  3.112403696980084E-003
  1.135537202728157E-003  2.955970301827537E-003  1.316433828797820E-003
  1.024080268289984E-003  2.749737044199257E-003
  -24053.2074767714       7.129100151498258E-003  7.125286960543444E-003
  1.290181537219748E-003  7.001479950138462E-003  1.314064900245802E-003
  1.892868070459830E-003  3.232727899723503E-003
   33369.7070585372       2.857076618137918E-002  3.779161931237594E-003
  2.440105865168048E-003  3.281679204946520E-003  1.019967202510379E-003
  1.379600786303135E-003  3.267334789829390E-003
  -15350.5643823415       3.213782909218919E-002  3.502151696501839E-003
  3.141532123464315E-003  3.186432572555303E-003  1.060541944061726E-003
  7.130168486241145E-004  3.078961286842267E-003
  -5000.90947992640       5.992410471789300E-003  4.758277856690197E-003
  8.657458423352079E-004  3.857907519199292E-003  2.482151513927259E-003
  3.670371709336527E-003  3.088317811304239E-003
   15022.4537889592       4.203535389720402E-003  3.338363016261321E-003
  2.282996313079366E-003  2.949562913399856E-003  6.139966889453166E-004
  2.805427249494096E-003  2.336662724094708E-003
   3563.65529683637       5.076452315312288E-003  4.038713926411040E-003
  3.934711844979245E-003  4.004130833532962E-003  3.249186849477810E-003
  6.921806483019075E-004  2.998263440664010E-003
  -6165.08570784684       5.606083249763921E-003  4.566436012861315E-003
  6.970117904732475E-004  4.319661749098590E-003  4.283913732516370E-003
  6.328473593579275E-004  2.436002589199792E-003
   6963.43223059269       3.690751434958667E-002  3.134332092522021E-003
  2.586318924506288E-003  3.131513384917534E-003  1.622122293013991E-003
  4.217312632574832E-004  2.936314644179216E-003
   32172.4549823465       1.726070886470735E-002  3.282468937505420E-003
  2.478986949132958E-003  3.196859131697039E-003  1.647577489492463E-003
  1.320448591272596E-003  3.149952875416876E-003
  -1244.05511881758       1.450986407634451E-002  5.182613387742587E-003
  4.380870413357756E-003  4.398952557890093E-003  1.273417615680419E-003
  6.385059178404064E-004  3.249946938153716E-003
  -2858.98184690168       8.582211880842079E-003  8.473706410954344E-003
  1.716481695139040E-003  3.001566513786176E-003  6.483078052442273E-004
  2.853408583439672E-003  2.974866637193530E-003
   19230.8556248649       1.991097395798463E-002  3.666544621652073E-003
  2.346122717602578E-003  3.445738587399826E-003  3.162833538218523E-003
  4.583365535637793E-004  3.081110164646765E-003
   10904.6697670590       1.056345487840683E-002  3.047889244013319E-003
  7.453916823881504E-004  2.973115371514563E-003  1.473625408673781E-003
  1.672193995719972E-003  2.366896158095876E-003
  -25238.2608249517       1.125207014188940E-002  6.526944699297740E-003
  3.501795288938392E-003  3.909648209242500E-003  8.251759755010543E-004
  1.446878533599446E-003  3.260054856703282E-003
   8365.94053445947       8.063969336367011E-003  5.612082457971282E-003
  1.789223359653319E-003  2.962704518855342E-003  6.399205233402983E-004
  1.980947575176190E-003  2.593208712077030E-003
  -7197.80682573048       6.230723719152737E-003  6.213981776419817E-003
  9.718871661769694E-004  2.935349914272210E-003  2.906829202283503E-003
  6.300224895017385E-004  2.422850556145933E-003
  -132.508413758306       4.733427341651070E-003  3.212626076081254E-003
  2.791750696962288E-003  3.046183244058170E-003  2.612531622023143E-003
  4.939198261703143E-004  2.346376829899111E-003
   12807.1905660187       6.432264372771098E-003  6.076268172706272E-003
  1.870842961165614E-003  5.146200887245697E-003  3.714076916016021E-003
  7.156801281946360E-004  3.162392636634890E-003
  -12962.5800901035       8.721262797925913E-003  5.494401972337030E-003
  1.361858383258383E-003  5.027916276136379E-003  4.190677742540058E-003
  8.705187886794874E-004  3.258469802003102E-003
  -15715.4280422017       2.379415907288125E-002  3.596193348209807E-003
  1.157106436851420E-003  3.152092129382122E-003  3.143138586416379E-003
  9.585566667422244E-004  3.130001084869328E-003
  -5459.84753120956       6.842888473050656E-003  6.654632911288141E-003
  9.003859087119106E-004  3.750504204430104E-003  3.724813652901312E-003
  8.882532586903410E-004  2.825447304108138E-003
  -6220.20569040573       1.918775534590757E-002  3.157601661899494E-003
  8.618820604566465E-004  3.044245095068220E-003  2.985853086931468E-003
  6.440847973796838E-004  2.595494277596290E-003
  -3656.32939852326       6.224646544368195E-003  5.081760621496748E-003
  7.040151443051173E-004  4.930655900479657E-003  4.793903259307238E-003
  9.910581449142813E-004  2.837270000609295E-003
   19488.7785559052       8.433005122282252E-003  4.233838627990865E-003
  1.662781394451519E-003  4.058950160008483E-003  8.969912323302887E-004
  4.002282250411960E-003  3.086812440116443E-003
   22778.1807327776       7.766375603823815E-003  5.012357344999874E-003
  3.400030673093573E-003  3.763301968168686E-003  3.025240686053948E-003
  7.000264497468237E-004  3.190541883298657E-003
   8517.44833319865       5.658737828802407E-003  5.436912388113291E-003
  2.684710561707698E-003  3.432091087324136E-003  6.214774128656968E-004
  3.090054607261957E-003  2.857502471717075E-003
  -19990.5407744641       2.500273678104662E-002  3.649891223157069E-003
  1.030573453306938E-003  3.107430010710430E-003  1.967189952342231E-003
  1.435519336346066E-003  3.062672226892786E-003
   37499.3640041376       2.258180709367566E-002  3.061470910476783E-003
  9.004867409691203E-004  2.996694932857008E-003  1.476642011204737E-003
  2.891872308498002E-003  3.044695297892387E-003
  -8930.68965597989       7.563589853790359E-003  3.068794801189662E-003
  8.813573476086445E-004  2.965733897158320E-003  2.661898721682912E-003
  9.712461797980527E-004  2.322291933650875E-003
   12359.6599603455       7.002385948018925E-003  6.578783369376229E-003
  8.996411536394707E-004  6.427850302924498E-003  2.221835937708490E-003
  1.505496016082536E-003  3.102080396552006E-003
   4122.28719913963       4.893989866303912E-003  3.997185900253790E-003
  3.441241908536209E-003  3.991074853991758E-003  1.637207626384540E-003
  1.767401126557917E-003  3.032333025558522E-003
  -39151.2674208630       1.115679528418114E-002  4.473358041210817E-003
  3.261537702893593E-003  3.289523341621281E-003  2.051834468222015E-003
  5.051122359240195E-004  2.866661750084396E-003
  -38759.6372583556       5.846593381706768E-003  5.654368747081542E-003
  1.881396509623499E-003  5.058676002618629E-003  8.894850152237195E-004
  4.092635310422272E-003  3.234627813751759E-003
  -16659.6678864123       6.878820045018678E-003  6.240670794079186E-003
  3.950068191147013E-003  4.110965675987422E-003  2.176831025876810E-003
  7.904520343485095E-004  3.259610070830171E-003
   14973.0490823736       8.212352188330996E-003  7.944815878104772E-003
  1.031022389746186E-003  3.104429968728168E-003  3.098313411251626E-003
  1.270970429304532E-003  3.060861602236993E-003
   694.242504533605       5.327674105885358E-003  4.249386856143921E-003
  1.267890386227674E-003  4.236190748486112E-003  3.608328788800778E-003
  2.730317034935968E-003  3.258917651913172E-003
   26435.0271071150       5.027076520940199E-003  3.243886617936795E-003
  2.515932089526878E-003  3.000051195735432E-003  1.728818647272357E-003
  1.144643643667567E-003  2.499029677185554E-003
   18576.8426660880       8.804349879018306E-003  4.891187636954153E-003
  8.640939107900564E-004  4.470586978988047E-003  2.797435551195399E-003
  2.378628958506048E-003  3.216280988502785E-003
   3333.66753292063       6.350466043369200E-003  5.645733625801179E-003
  5.031126870381364E-003  5.245852257545734E-003  8.273924361294711E-004
  1.003065515544553E-003  3.037442220768713E-003
  -15082.7854036298       6.876669278761860E-003  5.612807116724231E-003
  9.160914775927350E-004  2.991257306322224E-003  6.290638836577767E-004
  2.631418383386781E-003  2.365225692733536E-003
   8773.20351659067       2.898417382377752E-002  4.352808620886799E-003
  1.868409481352005E-003  3.789333136427825E-003  1.639770717786658E-003
  8.135837681029880E-004  3.256055446760341E-003
  -2953.12295280255       5.927829385354712E-003  5.793824626073422E-003
  3.576106031719191E-003  5.578091923959199E-003  1.845430841585501E-003
  8.916265057957975E-004  3.226063958585772E-003
  -55946.8618257141       1.621747528452419E-002  4.311183712556421E-003
  2.902178066077229E-003  3.029168756899144E-003  1.007638425342024E-003
  1.809232225491398E-003  3.222832409505323E-003
   19548.0850177608       1.065104795542215E-002  6.831211185333690E-003
  1.700546395216126E-003  5.635799322597881E-003  1.633473046400105E-003
  1.059261341341685E-003  3.262808052309239E-003
  -90385.9027234012       3.238948168169289E-002  3.149299607238425E-003
  1.332214399724444E-003  3.010857516674473E-003  1.362299880634139E-003
  1.994667714355474E-003  3.218629076006775E-003
  -85241.4675981502       1.982609181857119E-002  3.878525337497874E-003
  1.176045935398184E-003  3.478909252612268E-003  1.008421238844196E-003
  2.741980891644211E-003  3.089675885479214E-003
   1167.71891376293       2.884930565190036E-002  3.820470455814718E-003
  2.067355407238806E-003  3.730524019333649E-003  2.873275315361061E-003
  5.030713183967116E-004  3.272708560556019E-003
  -1234.43612080280       1.162163519208126E-002  3.603352072769456E-003
  1.594427039486274E-003  2.944762050539073E-003  2.229612222709907E-003
  4.068234825187398E-004  2.372524417433372E-003
   51042.3453950725       3.425591312642802E-002  3.299975897370996E-003
  1.322639793859182E-003  2.951871127481509E-003  1.107828935615764E-003
  1.492637639996264E-003  3.000558267404829E-003
   988.423949635677       1.400238131579621E-002  4.827744699833314E-003
  1.560696354369974E-003  3.166762155904247E-003  1.124248618694055E-003
  7.338542565947094E-004  2.551087607534549E-003
   19740.9809400860       1.425629115615654E-002  3.335772375355295E-003
  1.576167225759873E-003  3.129757845498082E-003  1.804828906525794E-003
  1.237508571256726E-003  2.839335470448245E-003
  -16074.0976800963       1.075916473465706E-002  3.238683761305947E-003
  2.871170977005905E-003  3.092132002565606E-003  7.477467246009469E-004
  1.710552161757790E-003  2.709520891033248E-003
  -11153.4674723926       5.560400886195028E-003  5.393070161567056E-003
  7.398841139843114E-004  4.446903593633632E-003  2.061153527778648E-003
  2.963062495600981E-003  2.906268874866653E-003
  -31446.4191687592       8.164115039506745E-003  6.987686613364588E-003
  1.187931007622840E-003  5.306037716100807E-003  9.381214239455344E-004
  2.989876476975601E-003  3.166790969159492E-003
  -24500.1188825495       9.942338029233944E-003  9.272011525579150E-003
  2.638285469975529E-003  3.160365843166954E-003  1.784484409208652E-003
  8.886659088510489E-004  3.268351960121131E-003
  -6046.64850804394       7.781142864269855E-003  4.779634365515029E-003
  1.568319423347268E-003  4.723796414612041E-003  7.815968765054878E-004
  1.658930888050626E-003  2.663764403390011E-003
   5108.01593276675       1.256811756276905E-002  3.513227623953295E-003
  3.244772620606848E-003  3.434046219937516E-003  1.013605783855253E-003
  4.723732070134208E-004  2.485155361191614E-003
   34884.7445233329       6.158571055482509E-003  5.099613410974056E-003
  2.865066499828519E-003  4.201358905190999E-003  7.788404992909867E-004
  3.598503945334013E-003  3.192900379059233E-003
  -33514.1313515956       1.107351274269496E-002  4.179180757936761E-003
  1.007663573410522E-003  4.080689549596533E-003  4.010081475576186E-003
  6.734126568317304E-004  2.830153722593094E-003
  -11547.3652426864       6.858993853036462E-003  6.305157024220027E-003
  1.558066951480246E-003  5.988626125999466E-003  9.901277474210443E-004
  1.360166977886936E-003  2.856661943635878E-003
  -41325.2745799429       1.338189420640814E-002  3.422773133202845E-003
  1.934026904016318E-003  3.375411329668144E-003  8.387188551868947E-004
  3.153629131401835E-003  3.041015668339911E-003
   20819.6476437277       1.495650778028416E-002  3.128174214277012E-003
  8.118494408522704E-004  3.054815830683288E-003  2.914654091149000E-003
  1.256997463933786E-003  2.742103526070230E-003
   1708.70935135225       9.742445105748752E-003  9.729526023259659E-003
  3.604560141782007E-003  3.845021995288630E-003  9.866183006503237E-004
  8.879036700273908E-004  3.237210663669876E-003
   2189.77164110569       6.407269735293005E-003  5.075620659361410E-003
  1.089081482079893E-003  4.980999191492533E-003  2.242199187185533E-003
  7.224418199605289E-004  2.566468941419503E-003
  -17085.4028077370       3.566642853199818E-002  4.537406390794794E-003
  1.747610146139408E-003  2.927535481974713E-003  1.544488987426094E-003
  7.329447436823891E-004  3.128323661608131E-003
  -14135.8784847278       8.998082396802770E-003  8.484663593552953E-003
  1.580791051405593E-003  3.762347607639422E-003  3.220105067016099E-003
  7.805668578787698E-004  3.232707084885550E-003
  -41878.0472316112       6.742837000841067E-003  5.975989329060214E-003
  3.204864840804027E-003  5.284097783446805E-003  8.984244727090658E-004
  1.815115103858357E-003  3.219114793228929E-003
  -2009.01160476549       3.730351381106211E-003  3.718561007285167E-003
  1.981080205215728E-003  3.124839242065445E-003  2.985106237008228E-003
  1.362638946539157E-003  2.653785581688493E-003
  -13243.7663786118       7.647241438613074E-003  5.818248867405272E-003
  1.121278392923514E-003  5.515306448596154E-003  2.907784682135427E-003
  1.417726534131363E-003  3.229404788369491E-003
   18202.2525679243       5.884036120578492E-003  5.705940703856329E-003
  1.190489091156533E-003  5.542542242181020E-003  7.175465836501344E-004
  3.933849944130085E-003  2.924270105306767E-003
   5086.26062438637       6.882384385771582E-003  6.870998296265600E-003
  2.391020885191699E-003  5.546544732065720E-003  7.929945007863832E-004
  1.542995926901023E-003  3.025751577372056E-003
  -19963.2752376368       7.938445651375839E-003  5.073260236175328E-003
  3.939801622438717E-003  4.487467966873509E-003  7.655579781619397E-004
  1.244188886010067E-003  2.964106402473415E-003
  -26014.3389616917       4.715616724808538E-003  4.712861974839461E-003
  3.218939910047007E-003  3.759401247441974E-003  1.950914668225503E-003
  6.014737758219099E-004  2.609265609846789E-003
   13863.2471234156       5.818225108013501E-003  5.458250246298005E-003
  7.644448826196867E-004  5.298718534244178E-003  2.593626604881855E-003
  3.123424852726218E-003  3.184074721784380E-003
   7111.33075322104       2.677700554706138E-002  4.059309893470039E-003
  2.816688470241351E-003  3.919642418938643E-003  1.500773483922548E-003
  6.454662819915949E-004  3.242634742376893E-003
  -22335.4423073749       7.530381173813211E-003  7.337666454256726E-003
  2.234226485976458E-003  3.668390833499408E-003  8.405689658774595E-004
  2.886878254389354E-003  3.212402267285445E-003
   26858.7550159495       9.768291226269059E-003  3.489927989205417E-003
  2.163567545120683E-003  2.998968879173269E-003  8.961859702267889E-004
  8.064150572754947E-004  2.329641219192322E-003
   54479.2837970003       9.639996295088151E-003  4.094783296111422E-003
  8.043053572443459E-004  3.869191540456028E-003  1.357142272576479E-003
  3.417380528030776E-003  2.879240548974801E-003
  -16448.6005059198       4.932636730095248E-003  3.899796538946715E-003
  3.584047707122440E-003  3.834948862564240E-003  1.012964365134542E-003
  2.841702881746898E-003  3.021606314576999E-003
   12111.2177448825       7.631341408807842E-003  6.000846304219101E-003
  2.021308422249212E-003  3.901693271257419E-003  3.835240800783085E-003
  6.203001069837226E-004  3.083298689720897E-003
  -27061.5404126902       2.523733736690256E-002  3.048901580170843E-003
  9.894518460904797E-004  3.032678719372824E-003  1.253813360023012E-003
  1.443343065143223E-003  2.734230214269802E-003
   746.318166415029       2.915451895584148E-003  2.915451895584148E-003
  2.915451895584148E-003  2.915451895584148E-003  2.915451895584148E-003
  2.915451895584148E-003  2.915451895584148E-003
  -58411.3216098859       9.282544832996951E-003  6.054985649977992E-003
  1.043308186509763E-003  4.247520494751857E-003  9.590002177434727E-004
  4.086445062345986E-003  3.149551932277153E-003
   1998.24942200327       4.693097060892946E-003  4.023480248723221E-003
  1.703121634268720E-003  3.667811204194766E-003  3.580027766656480E-003
  2.847632333038875E-003  3.260974427994457E-003
  -234.595776853309       7.540885424203734E-003  3.341925865526640E-003
  8.355420952449258E-004  2.952360971239225E-003  2.842490005365109E-003
  2.783898608841318E-003  2.809645651472046E-003
  -6092.62754278092       5.343993486992675E-003  5.233683603639174E-003
  6.796633084702327E-004  4.922539500941159E-003  1.639497758461150E-003
  1.368264916404103E-003  2.437845843684098E-003
  -12321.8934336325       8.853100208803231E-003  8.029651211490286E-003
  2.657360546776262E-003  5.068564248596783E-003  1.046523968390025E-003
  1.205997128240976E-003  3.263651859608088E-003
   19762.9637700960       6.380414514773609E-003  5.690144034636717E-003
  9.664255356916598E-004  4.781934439792235E-003  7.694006334657361E-004
  4.651145340284945E-003  2.904531582333434E-003
   22706.5610413047       8.706342089406805E-003  3.698875098204814E-003
  9.639596276127801E-004  3.253010117071231E-003  6.563447858673374E-004
  2.489779142858159E-003  2.342019029599623E-003
  -26807.5612340727       1.470784644691779E-002  2.993238990558780E-003
  2.190522412457356E-003  2.957795077402129E-003  1.758838386500829E-003
  3.738896428647806E-004  2.392558721800691E-003
  -96526.5581649518       1.204636860712588E-002  5.586064858206833E-003
  1.103143558745712E-003  2.999705590665357E-003  2.854131382324585E-003
  1.587719760508160E-003  3.167039157950986E-003
  -86973.9234776282       6.213889001093473E-003  6.100397607269064E-003
  8.698679343936241E-004  4.345565979549494E-003  2.036690448090688E-003
  3.677325799706649E-003  3.199728084020680E-003
   13155.7726392676       2.031098788266703E-002  2.979344394343848E-003
  1.773378911185686E-003  2.954760701294493E-003  1.240220926552209E-003
  4.632319275847022E-004  2.380923956162524E-003
  -8873.50206640690       8.425956292735537E-003  8.057039294773435E-003
  2.940208738335697E-003  3.297456063052490E-003  7.780182050077598E-004
  1.058508135103144E-003  2.855437359917190E-003
  -3054.66239015727       2.498163979638858E-002  3.409306183241434E-003
  3.192877090989776E-003  3.258410415850299E-003  1.024547476268872E-003
  1.056960542508280E-003  3.140587994601078E-003
   20172.4707047633       2.905792037613195E-002  4.990125183223107E-003
  2.815719024451056E-003  2.987001258280839E-003  1.233162412159363E-003
  6.445770283030313E-004  3.145931767016347E-003
  -10818.3950808996       7.119396179721381E-003  5.951451912775704E-003
  8.536707782985079E-004  5.479821693493910E-003  3.861920025322645E-003
  1.015294172636372E-003  3.032166303113796E-003
  -30034.8510129713       3.098247713118573E-002  3.051341038010494E-003
  1.042855036662235E-003  3.037138213224064E-003  1.256948398499121E-003
  2.390377383236400E-003  3.107037902053179E-003
   102636.169283757       1.636370692882155E-002  4.941119092882673E-003
  3.027318892126843E-003  3.173613723689556E-003  8.259052439303560E-004
  1.198328700858527E-003  3.026710657293199E-003
  -60423.5128137862       5.662298371847706E-003  5.252228022020770E-003
  2.276899759343795E-003  2.975742032393817E-003  1.807731166425307E-003
  8.709012283578246E-004  2.611538165345387E-003
   12307.6749344422       2.239920681126361E-002  3.870117424652001E-003
  3.537742088392251E-003  3.828810231545430E-003  1.097521700035724E-003
  6.657002520286600E-004  3.082523798389170E-003
  -17367.5763335083       6.872707889801994E-003  6.682944473574701E-003
  1.014275207651037E-003  5.844780441668168E-003  8.793784646955530E-004
  4.523496800782479E-003  3.204633073555994E-003
   18263.7210213631       5.904658042489378E-003  4.640720042120143E-003
  2.660148419226277E-003  3.051746276008853E-003  1.374014630303174E-003
  5.077557741683026E-004  2.318177965003230E-003
  -1903.88404535240       1.393352237362643E-002  4.872023099014803E-003
  1.606403017880931E-003  4.824545349294523E-003  1.923106900942242E-003
  8.002698991875733E-004  3.052953421884512E-003
   5371.36004351492       5.828628885485092E-003  5.558603459418379E-003
  4.118638655166771E-003  4.262333083432956E-003  6.727028056710992E-004
  7.810389364163883E-004  2.585660591299053E-003
  -62493.9762036908       1.938045780535727E-002  6.603463462114904E-003
  2.878593947331343E-003  3.004948371284251E-003  1.051664725394396E-003
  7.556960102165746E-004  3.095491470483290E-003
   57171.2329193805       9.139042091534180E-003  3.733327184702791E-003
  1.583630501399906E-003  3.463397619248786E-003  3.359746272439787E-003
  1.683468722923494E-003  3.192351806484089E-003
   5967.95102164335       3.089810008496563E-002  3.269779755426440E-003
  1.319306542707214E-003  2.954613630947838E-003  2.719031116701937E-003
  4.540351538191336E-004  2.804142358598046E-003
  -32382.3577484103       1.676221739751085E-002  3.879522081241035E-003
  3.280089253844406E-003  3.814146700900265E-003  9.291740904909463E-004
  1.268893990087981E-003  3.140406472923017E-003
   26373.6507790784       5.191101967065227E-003  3.847564527751058E-003
  2.003044118013796E-003  3.768067115065594E-003  1.431762361955064E-003
  3.637014470924515E-003  3.037235246672670E-003
  -1737.52701958722       8.539378458988946E-003  6.022833118754740E-003
  4.258763216196611E-003  4.982850115137237E-003  1.503210557430946E-003
  7.190085522033878E-004  3.250551469957106E-003
   13603.6982568557       4.412283710368815E-003  3.581965152838428E-003
  3.272296336687770E-003  3.554205952810085E-003  2.746760725037504E-003
  1.324517598423119E-003  2.957170923956948E-003
  -11306.9739071142       1.317881769927089E-002  4.167238026624684E-003
  8.887041198972599E-004  4.037726882963024E-003  1.410478463359786E-003
  3.807215173842794E-003  3.192263964545124E-003
  -2776.97953250162       6.781422376675931E-003  6.265075081742496E-003
  9.303202222404741E-004  5.310481524368376E-003  3.188446562261160E-003
  8.884278808402732E-004  2.899807219292350E-003
  -15138.6808156437       8.368018643083281E-003  4.836271215054247E-003
  2.812087109682945E-003  2.930777248181891E-003  6.076425871335511E-004
  7.860901186377777E-004  2.328328396458067E-003
  -5135.12739336204       3.567951271197727E-002  3.889910578193180E-003
  2.428232002662695E-003  3.005791073775388E-003  1.064129020640550E-003
  1.045630975979331E-003  3.225992634503994E-003
   54037.9325865530       8.560792473447003E-003  5.478927847971752E-003
  1.366273853645079E-003  2.927652855065003E-003  2.641230029290031E-003
  1.468903628050048E-003  2.999238963784349E-003
  -94789.6016609865       8.967850899018750E-003  3.634204772222159E-003
  8.452802068413165E-004  3.175651745996909E-003  1.831441736813265E-003
  2.891621618221770E-003  2.781704451467735E-003
  -1601.10610011100       7.357170478620759E-003  7.255406690487538E-003
  3.232380782833754E-003  3.458964391130412E-003  1.536065484093101E-003
  6.136343274022005E-004  2.873161869544412E-003
  -44200.6400638951       1.987790943677059E-002  3.212002695369461E-003
  1.848719852357761E-003  3.195070710114538E-003  1.235316464295469E-003
  2.637792702754498E-003  3.272800352703754E-003
  -65720.7871788983       1.484335399277447E-002  9.253039859483734E-003
  1.792052270117974E-003  3.035492571491905E-003  1.740941512840441E-003
  8.659859521213016E-004  3.225635020505250E-003
  -136.642777083315       2.263771969411419E-002  3.994560175122964E-003
  1.213373842236668E-003  2.925448449721566E-003  1.932168293744909E-003
  6.243817693871912E-004  2.699794126566663E-003
   15119.7106886600       6.587325968807310E-003  5.944727960326752E-003
  7.906379643124518E-004  2.967196372017876E-003  1.792786622988436E-003
  1.186081137315888E-003  2.408803365623135E-003
  -18946.8497873664       1.902088116810678E-002  3.556352472433405E-003
  9.607349243031844E-004  3.106243635736446E-003  1.813165767381557E-003
  3.016855695427935E-003  3.214976198995871E-003
  -2081.41809201950       6.884047535703464E-003  6.681254906153234E-003
  1.087725585908558E-003  3.248847179897178E-003  8.669392622756478E-004
  1.131731986857848E-003  2.328701370278120E-003
  -5675.47434803785       1.236129054557662E-002  3.346628859250582E-003
  1.064746757735669E-003  3.131066841050332E-003  7.736052839800617E-004
  1.454093362344773E-003  2.318036615756896E-003
  -5816.29624263091       3.391155782004580E-002  3.349063140067641E-003
  2.469843504589603E-003  3.027075276479565E-003  2.402803402148981E-003
  4.394885327726758E-004  3.105309699902073E-003
  -58351.6041787999       1.060113557353000E-002  5.122646378686715E-003
  1.372666013460656E-003  3.955557914882852E-003  9.884584956102859E-004
  3.858013578969879E-003  3.224707027730690E-003
   11045.5709000482       5.441291328526957E-003  4.696666640046286E-003
  2.348205932224751E-003  4.195550828571872E-003  3.297147368951500E-003
  1.430370440329481E-003  3.254122976255780E-003
   49678.4678089099       7.608288830538783E-003  4.681951882717404E-003
  1.587217009984378E-003  2.924063188690860E-003  1.238317104774695E-003
  2.735963962609633E-003  2.871088242751420E-003
  -19345.2873989708       1.131143322303463E-002  3.893095308782289E-003
  2.246036005010334E-003  3.816407383946231E-003  1.026147407636289E-003
  6.148448500561223E-004  2.489678301274686E-003
   7872.51851594890       5.985722031656649E-003  5.762185941199396E-003
  3.130024480782676E-003  5.306618476495733E-003  1.220017360849119E-003
  7.290507154327309E-004  2.826173765350955E-003
  -14293.1726770222       2.068256717022446E-002  4.318939279311311E-003
  1.170553862083000E-003  4.250528423669839E-003  2.281010869083080E-003
  9.567955184121524E-004  3.146253603434187E-003
  -10407.5282707989       5.685272053046769E-003  4.529365267021549E-003
  2.445945385864090E-003  3.745785030370895E-003  3.587752823804757E-003
  6.414688638664683E-004  2.856248897127341E-003
   29477.8082339816       5.805244553344922E-003  5.080007084098388E-003
  7.026060928121884E-004  3.673044193459004E-003  1.112586418466224E-003
  3.622881256889688E-003  2.596979129651315E-003
  -53043.6953263529       5.508870505452079E-003  4.737035675182963E-003
  1.018095200547780E-003  3.975311337030236E-003  3.182950378546499E-003
  2.214499965057493E-003  3.010502903549218E-003
   1706.23355572464       8.079785800147621E-003  6.550653881347444E-003
  4.544494413038089E-003  4.784822435994658E-003  7.842672935018144E-004
  1.317134305841411E-003  3.254780291760091E-003
  -18821.2697490611       2.940190405323090E-002  3.112010916280200E-003
  2.232588843068888E-003  3.066376769859511E-003  1.444125291664744E-003
  4.245620291385576E-004  2.696080217139437E-003
  -6783.07949192459       4.363770504688920E-003  3.589665817096581E-003
  6.460608772516871E-004  3.208661870206291E-003  3.175110453526839E-003
  1.640112522124242E-003  2.351568496519934E-003
   15765.7040346993       8.450501474712633E-003  7.863153465013572E-003
  1.274942594982998E-003  3.071827160684859E-003  7.172153210443597E-004
  2.517139482985319E-003  2.788178539609843E-003
   2378.73740851357       9.265711866564007E-003  3.870945191453287E-003
  2.950981489140613E-003  3.345899809653079E-003  8.110953075235279E-004
  2.830095077253783E-003  3.054977557939637E-003
  -33541.4699184264       1.438888272627189E-002  3.817710164876521E-003
  1.870048673905120E-003  2.962761905803700E-003  2.791683676299029E-003
  4.654710964469227E-004  2.709295875913743E-003
  -2827.90812076074       2.055158319703782E-002  3.366153409367442E-003
  9.865421118485207E-004  3.360158430176883E-003  2.566136627353192E-003
  1.921995448342829E-003  3.227858217759935E-003
  -8900.44507532658       5.843591820602282E-003  5.772192001018030E-003
  1.080516400138374E-003  5.604089710015856E-003  1.050337697121487E-003
  2.211505766689988E-003  2.792730439502438E-003
  -70059.3846720477       6.519954093053505E-003  3.665675411031555E-003
  2.154645982685791E-003  3.341452919975096E-003  2.079493251650502E-003
  1.928250977930786E-003  2.972613745822120E-003
  -10568.8406040926       1.623336969115612E-002  4.397343333031507E-003
  1.454290527163941E-003  4.220229882761157E-003  3.402529082193800E-003
  5.899464370704134E-004  3.095281327425308E-003
  -53305.0944199038       1.673295651128913E-002  5.897962477268310E-003
  1.767435819281756E-003  3.946251898572597E-003  1.295459692018314E-003
  1.347951154500862E-003  3.260745226751111E-003
  -14384.2042897539       8.496578863432620E-003  4.338513037188576E-003
  9.555688665153668E-004  3.970236997533752E-003  1.410885514369082E-003
  7.854498013088857E-004  2.317638012736722E-003
  -24328.3031107629       5.206766129203931E-003  4.690805200914860E-003
  4.491286164977257E-003  4.545994466209337E-003  9.739640106220335E-004
  2.125853735002342E-003  3.179180833219301E-003
   15473.8635387487       2.333862336467928E-002  3.788563977225605E-003
  1.624186701570815E-003  3.677575611320736E-003  1.338083818211058E-003
  8.058748025281582E-004  2.879053396210015E-003
  -199.750560295145       1.623423669236032E-002  4.446303074772892E-003
  3.677561794623418E-003  4.070137179223616E-003  1.865851859008228E-003
  5.444000986951358E-004  3.211682111431248E-003
   87837.7336515464       1.825579033186107E-002  7.593617585614817E-003
  1.884913275886502E-003  3.063002339427582E-003  1.086254152267005E-003
  1.309567091057740E-003  3.231403648250339E-003
  -1088.52079986293       2.160989994658786E-002  3.305261968361976E-003
  2.838155080723665E-003  3.073103732435858E-003  9.916443852115903E-004
  5.559217111587634E-004  2.646307227498660E-003
  -12377.0048872933       9.833382083615429E-003  9.672826784796563E-003
  1.656031242301030E-003  3.171788677159970E-003  1.728520371022483E-003
  8.061589201791168E-004  2.977058555897709E-003
  -91329.5786337590       2.632717980993523E-002  5.164260069145572E-003
  1.772344038731065E-003  2.987580579450514E-003  1.097431260920751E-003
  1.401521219676381E-003  3.216445405655232E-003
   45963.8181171833       1.215762568344736E-002  1.072230449330951E-002
  1.867605446578014E-003  3.113934751637929E-003  1.848483918637526E-003
  8.400919385577738E-004  3.249468562659508E-003
   80045.4263964859       3.281607194206583E-002  3.440191727659346E-003
  1.112248755936893E-003  3.061430707564768E-003  1.479692396996697E-003
  1.663296660295231E-003  3.133209686191457E-003
  -82285.3028820824       3.294168185390994E-002  3.350366100277513E-003
  1.245993827544570E-003  3.132375683579912E-003  1.391936760211168E-003
  1.034324614767090E-003  2.920231999577037E-003
   21562.9493196589       7.533195232261434E-003  6.980855375979901E-003
  3.314893615277819E-003  5.587448001863654E-003  8.303047959320164E-004
  1.335867103865676E-003  3.203282879037864E-003
  -52960.5555479673       5.617281551684228E-003  4.712947452762986E-003
  6.810180715013061E-004  4.587267519158310E-003  1.016881317247476E-003
  4.258908602274410E-003  2.664914912686963E-003
   41989.8816743149       9.232963017308212E-003  4.184525544215108E-003
  8.097430695518077E-004  4.023568929861940E-003  9.547601885937178E-004
  3.984345299373328E-003  2.797045594980047E-003
   4885.96996529527       3.320896699913185E-002  4.615144393358567E-003
  2.738967311478781E-003  3.128949740624164E-003  1.665102933275778E-003
  5.419013140583640E-004  3.253103625858320E-003
  -44400.4577039124       9.804699980695528E-003  5.080472461849109E-003
  9.002986790313080E-004  5.036325816989356E-003  1.999658927552343E-003
  2.643999400103411E-003  3.257186954893121E-003
   29406.6733747178       2.999710070128951E-002  3.909016242797647E-003
  1.782691679376539E-003  3.085169971913765E-003  1.394436000928392E-003
  6.362847230013388E-004  2.881323548564702E-003
  -21230.4141448308       6.626683489788995E-003  5.322343823071970E-003
  4.234531239352982E-003  5.136001108737086E-003  9.620128519268100E-004
  1.014334270532666E-003  3.013227549996702E-003
  -3767.28258157851       1.673322224246631E-002  5.222315879371177E-003
  1.513543566571309E-003  3.031462253261986E-003  2.602925032416742E-003
  1.088846265338267E-003  3.230375483606830E-003
  -26967.0545721687       5.620472588209541E-003  3.707094386857063E-003
  1.352429847622131E-003  3.222457851697283E-003  7.747300591824500E-004
  2.431688117132097E-003  2.356104009219152E-003
   26554.2507132062       2.749984463099669E-002  5.694002367146836E-003
  1.713902352904777E-003  2.971841372143604E-003  1.240464915035872E-003
  1.215713845654783E-003  3.261088401782227E-003
   24890.9250249464       1.040200591171976E-002  8.235149446430759E-003
  2.297125974676586E-003  2.983782790364699E-003  1.485533152536008E-003
  6.467853384956501E-004  2.874510188093784E-003
   88757.3760806381       1.665918385420590E-002  3.613623073921025E-003
  1.605060883108544E-003  3.598309066040059E-003  9.551102284312855E-004
  2.226516574482973E-003  3.007075477407094E-003
   10866.6616405558       6.023228254590902E-003  5.358984134294077E-003
  1.372587202579316E-003  4.554863301445745E-003  8.005917112912903E-004
  1.032208476965880E-003  2.346123840881104E-003
  -10248.2752944899       2.890147848389331E-002  4.033633999512160E-003
  1.436359326574989E-003  3.020648354335307E-003  2.799502994188473E-003
  6.587497337012722E-004  3.125816897227704E-003
  -40274.1374800817       9.374205811910844E-003  6.501916798216632E-003
  9.925628242011806E-004  2.942456211838080E-003  1.550497632175565E-003
  2.246208681756427E-003  2.920076207632558E-003
   13606.0015417299       5.963618428783172E-003  5.112062726787609E-003
  8.401111155295390E-004  4.802342034384269E-003  4.055278804380094E-003
  6.675508732741250E-004  2.632692611410602E-003
   13182.5200599601       8.471712927669323E-003  7.455027276166531E-003
  2.723516700108328E-003  4.904703361728462E-003  8.155958005578607E-004
  1.776184185586734E-003  3.269798869942503E-003
   3605.53847620328       2.732159806639505E-002  3.385042427343699E-003
  1.047912089620991E-003  3.359540042248055E-003  2.809302681458274E-003
  7.261503674194608E-004  2.953815263756093E-003
   21093.5025275339       6.356792034712643E-003  5.473030584034646E-003
  2.451880491906463E-003  2.997490299848711E-003  2.497873436915732E-003
  5.485117076688688E-004  2.655093884640783E-003
   30943.2418087766       1.618702522704933E-002  4.342058957768439E-003
  1.682452437641805E-003  3.637397936847985E-003  1.001482689410106E-003
  2.825355711054221E-003  3.267524294147442E-003
   16231.6581593585       4.645316976182347E-003  4.632771669694067E-003
  1.136758274497697E-003  3.666808803821892E-003  5.341517115570162E-004
  3.453084012631804E-003  2.343045567021479E-003
   35496.3210090216       4.711918974891282E-003  3.528483654266596E-003
  1.112991643443537E-003  3.505173098497297E-003  1.946770229494591E-003
  3.004760232137910E-003  2.690617542243224E-003
  -188.638113448930       1.020524958497813E-002  4.162352187997423E-003
  2.693738416897263E-003  4.084946360973979E-003  3.956792882930694E-003
  5.758713131882732E-004  3.195671768243474E-003
  -45.1337854663132       6.946050147351376E-003  6.747562319070779E-003
  8.685321574083937E-004  6.254209431092359E-003  1.751878919332503E-003
  2.473991263199643E-003  3.214579950497243E-003
   17540.0266378095       4.526907057469661E-003  3.707270984434958E-003
  2.892917174985650E-003  3.637956364204092E-003  1.088258974658120E-003
  2.217248853122539E-003  2.743253963290528E-003
  -1525.31345875593       8.100101929400935E-003  6.678466827700342E-003
  2.174192399847075E-003  6.401002776174426E-003  1.515892024742199E-003
  9.157807506793213E-004  3.185631258180410E-003
   3380.87367601804       2.138784775230143E-002  4.034415076159511E-003
  1.117754561282635E-003  2.991166678640434E-003  2.772815743260837E-003
  1.383174374561136E-003  3.216044964235032E-003
  -33406.6065720196       5.314574591582960E-003  4.418843896643107E-003
  1.301255792161780E-003  3.791131629384552E-003  7.960130776861272E-004
  3.568718316871299E-003  2.627585539159453E-003
   42334.3324728448       8.098390291781769E-003  6.671824853922838E-003
  1.141494508359553E-003  6.450675265555435E-003  1.214836748525781E-003
  2.130034688672454E-003  3.177638513068496E-003
   30892.0210991548       1.251090826837203E-002  3.328655689577467E-003
  2.517869472731357E-003  3.228678641976253E-003  1.571744245061843E-003
  1.965870018155356E-003  3.186095121777948E-003
  -38590.5381092865       7.997323924936788E-003  7.579396792671826E-003
  1.351946152407418E-003  4.889013358421956E-003  2.325353111033948E-003
  1.242657361720891E-003  3.240410589806434E-003
   19281.0353602271       6.665401264773429E-003  5.822756566368787E-003
  2.127797574911554E-003  5.504754399546305E-003  7.809133923660308E-004
  3.077949839374470E-003  3.209331655517641E-003
   3827.31409053681       6.035951335057368E-003  4.430817506302642E-003
  2.552446686511865E-003  4.040027064953400E-003  6.136565066165876E-004
  1.157997309987218E-003  2.410093585202801E-003
  -39147.0000752389       1.148824825731897E-002  3.781356436971113E-003
  1.310788616495212E-003  3.577621806256192E-003  3.491442463369719E-003
  1.589811778337753E-003  3.227724953230946E-003
  -16134.5171031622       2.236873655048853E-002  5.099071720765395E-003
  1.253756606093486E-003  3.366416391533713E-003  1.724450400701913E-003
  1.428314161987848E-003  3.253354201641489E-003
   38032.8815590147       1.748552909197845E-002  5.002462385294208E-003
  1.130619074249960E-003  3.334161082402490E-003  3.321781922235554E-003
  9.664127957612367E-004  3.192394452401642E-003
  -13537.0005832936       4.921842769037957E-003  4.276751271457164E-003
  1.900596861037862E-003  4.266760912353651E-003  3.373713478280552E-003
  7.104020636505300E-004  2.724627124523120E-003
   11784.3638203385       6.999208859740796E-003  5.951467246155621E-003
  1.701623566893899E-003  3.198970668873322E-003  2.928875596063299E-003
  1.691578951931870E-003  3.224210031234869E-003
  -37226.8662997171       2.907288311306488E-002  3.716724082307196E-003
  2.682035583993839E-003  3.521436184787609E-003  1.738519552281636E-003
  6.796473014473608E-004  3.262491030626579E-003
   7809.64875681784       6.857266264718716E-003  4.352069467680506E-003
  1.078867130219155E-003  4.345080974798575E-003  4.318897461119385E-003
  5.682260562306031E-004  2.646170261172274E-003
   3789.32832317908       1.235066743730039E-002  1.018166435510163E-002
  2.705122411160939E-003  3.211344999578214E-003  9.636385888829195E-004
  1.133239081175621E-003  3.256640375632816E-003
  -52638.5425111220       1.518486700504483E-002  3.231299011579895E-003
  2.153851383847023E-003  3.227025750487523E-003  8.755413959547808E-004
  1.892224727969838E-003  2.875252240234211E-003
  -7539.86127369766       7.500876034825958E-003  6.671697765958742E-003
  1.725078155546444E-003  2.999450552029106E-003  7.503361231530492E-004
  8.054439758831910E-004  2.321391222029742E-003
  -6934.67830750518       1.230998112810056E-002  9.391251454540972E-003
  1.787955863783211E-003  3.062680989313049E-003  1.127954545786063E-003
  1.613474010822183E-003  3.237791145295581E-003
   26687.3009959462       6.261851477632479E-003  4.875503574841679E-003
  4.034539792638232E-003  4.403621631918086E-003  1.272478707171385E-003
  6.052100389823430E-004  2.734096347890323E-003
  -31993.8523139492       6.206191454076565E-003  3.134501430032950E-003
  2.660709911322604E-003  3.055186752657035E-003  1.660626738481217E-003
  5.873574869282029E-004  2.315797483812021E-003
   10653.2786973450       4.532500086978886E-003  4.432493150061122E-003
  7.324316768779126E-004  3.112635552342950E-003  1.695897425692322E-003
  2.590123290243916E-003  2.420658645531479E-003
  -13152.0264545967       1.299184782194714E-002  3.622851990162874E-003
  2.904454271538373E-003  3.609841155503374E-003  3.108752903188703E-003
  6.269904317125200E-004  3.141860354268446E-003
  -1606.60254828184       2.469201373199183E-002  5.212601780061592E-003
  2.825391783389105E-003  3.042430102169308E-003  1.004819903912738E-003
  1.025441155311112E-003  3.232100722406678E-003
   23440.5073082501       1.258122510845395E-002  3.485835645707196E-003
  1.426962752786958E-003  3.476283472629143E-003  3.468072805405360E-003
  5.300891690327910E-004  2.714349704876068E-003
  -5609.75518412502       6.466683472459139E-003  6.095910617646578E-003
  7.857423563889526E-004  5.782330974697165E-003  3.137317183421438E-003
  1.624137983603361E-003  3.114445791962411E-003
   8115.54009150739       1.023208697429894E-002  1.016297158264265E-002
  1.527258890211879E-003  3.768957894749608E-003  1.914740213042656E-003
  1.035913111189278E-003  3.254058415942372E-003
