# Supplementary material for: Four-Body Nonadditive Potential Energy Surface and the Fourth Virial Coefficient of Helium
Source: J Chem Eng Data. 2023 Nov 29;68(12):3257–64. doi: 10.1021/acs.jced.3c00578 (PMC10726306; doi:10.1021/acs.jced.3c00578)
Supplement: Supplementary file 4 — je3c00578_si_004.zip [file je3c00578_si_004.zip › data/e_08_2_qz.txt]

           8         410
  1.917983809329655E-002  9.580462111942890E-002  3.794052966553847E-003
  3.606908140778093E-003  3.196273788833979E-003  3.463861498852803E-003
  2.536094624362369E-003  2.159043783005796E-003  2.879156450967679E-004
   35170.1813626012       3.685654368886707E-002  4.596031264582997E-003
  2.979999672463326E-003  7.393750833512495E-004  4.539198896688423E-004
  3.301036415800691E-003  2.870348896391809E-003  8.238521861630236E-003
  -52384.6188036281       2.224370807967421E-002  6.408858727312092E-003
  2.986718085429515E-003  9.629626811495244E-004  5.173388923388107E-004
  5.537306813055282E-003  3.248210867661116E-003  9.241918995736400E-003
  -52640.8563311844       2.238199214336757E-002  4.838378252694981E-003
  3.531323107799043E-003  5.211038873497014E-004  4.816307350921134E-004
  3.555181763908397E-003  2.643459867721919E-003  7.274784318985538E-003
   5977.46328904919       2.396351520414947E-002  3.258596613118044E-003
  3.074499511981920E-003  9.062263065408512E-004  1.528158836175400E-003
  3.189132363450258E-003  3.193293794275890E-003  6.291456871991918E-003
   18496.2699131593       2.781249320407211E-002  5.634186981301276E-003
  3.412114517299002E-003  1.011006751915112E-003  5.270713301051894E-004
  3.535133735911326E-003  3.166071212900425E-003  8.212820708884697E-003
  -11989.1810637983       2.190891249148025E-002  1.207854197342439E-002
  2.978827779052841E-003  7.584180510646245E-004  5.118657677222894E-004
  3.111471819879057E-003  3.136547661840524E-003  9.372750761821086E-003
  -24799.0938998050       1.619671993640921E-002  1.467168853975348E-002
  3.011041736807939E-003  1.231667193634084E-003  4.422918060241090E-004
  3.118219250641804E-003  3.266796967835915E-003  9.049083729374114E-003
   84149.2280833748       1.391207111274794E-002  1.266101637234074E-002
  3.179396775049033E-003  8.652550186902431E-004  7.822763054624481E-004
  3.179541554554222E-003  3.262213015801097E-003  8.242803652681431E-003
   36182.7580139328       8.260179113217228E-003  1.149613852443393E-002
  1.374918291611236E-003  2.927292167492736E-003  8.780542941949196E-004
  3.083561232868506E-003  3.180360812689550E-003  6.640457629579317E-003
   3791.14729120365       5.677969811896890E-003  6.252485557103836E-003
  4.571582110665735E-003  1.120337666862050E-003  6.359986289447143E-004
  5.668655388397978E-003  2.947358148077399E-003  5.860148355848090E-003
   4630.25217454886       5.876404797091932E-003  6.571409657594565E-003
  3.135196336459736E-003  8.085120710707217E-004  5.639897427550190E-004
  5.544827277255241E-003  2.596052400066189E-003  5.982546591335828E-003
  -20638.9928224210       3.215326978331117E-002  4.484468210727175E-003
  3.005463787309610E-003  9.416394761754402E-004  8.564281218619459E-004
  3.400996532250238E-003  3.254654505270294E-003  7.885830314521421E-003
  -6852.93123113882       3.611528583118926E-002  6.053102351035454E-003
  3.370287940993605E-003  7.451325927072151E-004  4.758241107230425E-004
  4.021532093114718E-003  3.188364297190972E-003  9.579735926528945E-003
   31925.8780464070       2.539056866590195E-002  1.035215314716042E-002
  3.052506926950954E-003  9.790811138592297E-004  4.507728892489260E-004
  3.467782342369396E-003  3.272387143836278E-003  9.695829777142536E-003
  -45110.8720596118       3.634996010175232E-002  4.632007153478532E-003
  3.012535383354845E-003  9.106970830095042E-004  5.295421944005000E-004
  4.098665191458359E-003  3.163639913086025E-003  8.837007043186736E-003
   44871.4771481021       2.614622860474342E-002  5.055983158238228E-003
  3.052108917440783E-003  9.780422733937537E-004  9.563813299245317E-004
  3.153825628064268E-003  3.255418663892834E-003  7.470519152913019E-003
   49130.4685262863       1.210420864427678E-002  1.107025925417494E-002
  3.105664033124163E-003  7.459074216792684E-004  4.715395254798774E-004
  3.432071823210748E-003  2.819473458191066E-003  7.718807086472919E-003
  -44876.8686319011       1.389159209513303E-002  7.408521873297486E-003
  3.017079554134453E-003  8.418770625441503E-004  4.859946440052455E-004
  3.577636918794067E-003  2.772837779151213E-003  7.167372088954516E-003
  -129853.333996432       3.130235219669954E-002  7.425351933217941E-003
  3.097074051015214E-003  7.223649275811063E-004  5.922936276031429E-004
  3.875547254981279E-003  3.256957256377834E-003  9.657743887166144E-003
  -3100.86142686706       2.403647879112438E-002  1.435561259682527E-002
  2.919208282083671E-003  7.845965519701441E-004  4.174013361925362E-004
  3.194631487577536E-003  3.190042307024737E-003  1.033009815241652E-002
  -2771.00490809205       2.999106521385166E-002  5.086670476610943E-003
  3.919891068572922E-003  7.062773422642043E-004  5.576950856236717E-004
  4.973269622772255E-003  3.246775536639864E-003  9.120580903597823E-003
   121060.601801929       2.338761590252849E-002  7.617957977379489E-003
  2.979250992660894E-003  7.587235054839821E-004  5.485352633570423E-004
  4.805654489622963E-003  3.193954379987965E-003  9.495671667207495E-003
  -7493.55147246061       1.405973908638186E-002  9.752590445500042E-003
  2.994028721151298E-003  9.572172186610012E-004  1.025661373509364E-003
  3.050375403967391E-003  3.273056486994864E-003  7.478540434999462E-003
   4962.67723264880       3.322818952150262E-002  6.042348422054655E-003
  2.957048204761256E-003  8.076832908720394E-004  6.604801186873848E-004
  3.348031500289647E-003  3.193328069515894E-003  8.759930481013659E-003
   23832.8238612102       5.827840733144922E-003  1.514184122810623E-002
  3.328199813047598E-003  1.167348454829744E-003  5.886795891247722E-004
  5.453567606533889E-003  3.213236249905867E-003  7.836503910576447E-003
   11344.0381182372       3.210645803978306E-002  4.413087890632154E-003
  3.859092781172723E-003  6.153356650775008E-004  8.261644181827558E-004
  4.039056144643997E-003  3.223886743230712E-003  8.302424878318886E-003
   34775.0714204110       6.725888420382199E-003  5.305869705251830E-003
  3.122126582231731E-003  3.074781431147992E-003  7.252685989120092E-004
  4.786297763114847E-003  3.254954564136556E-003  5.548411341782853E-003
  -35895.8847311029       1.331178221162731E-002  6.661564045171049E-003
  2.919951401109768E-003  1.194535879528309E-003  4.641423931271346E-004
  3.101351813775696E-003  2.763322570155657E-003  6.503110727477504E-003
   3044.27751748644       6.094109493421110E-003  5.185664509530096E-003
  7.852858798527872E-004  4.876154309753281E-003  1.944714242179404E-003
  5.176608625904948E-003  3.268036041542789E-003  5.469152085183914E-003
   76.1957676306386       7.639878991287118E-003  5.045262220863862E-003
  4.153660765794030E-003  2.205617216100352E-003  7.315373304105174E-004
  4.663673480965518E-003  3.261990335215317E-003  5.643728585273500E-003
   56120.5880829634       2.354100026910192E-002  5.516098275363305E-003
  2.981101249768615E-003  9.846874537062741E-004  4.775208590557707E-004
  3.106760812881175E-003  2.875667708618512E-003  7.389043817297583E-003
   968.947697613839       2.850581111867478E-002  5.363120293170771E-003
  3.016925886229372E-003  7.498040530629867E-004  8.679108663260914E-004
  4.001881703450953E-003  3.260371762580421E-003  8.489297030895723E-003
  -27180.4985253270       1.081383784217362E-002  1.506526824394501E-002
  3.141820595223977E-003  9.420970784405660E-004  6.089020713028238E-004
  4.009806023437536E-003  3.249506644844520E-003  8.676808819954248E-003
   652.822140923012       4.963921298220425E-003  4.191458766458194E-003
  3.915758342014217E-003  8.626965235735963E-004  3.851970381781243E-003
  4.088488569826170E-003  3.216263511587924E-003  4.397956786734017E-003
  -24392.5047914220       9.814904115553830E-003  9.052168785914094E-003
  1.243773804169783E-003  3.106192126559090E-003  1.063679630627296E-003
  3.366088769972797E-003  3.272835209412687E-003  6.687360820430973E-003
   19255.2584496725       6.376622787494438E-003  6.054975549232617E-003
  3.094797129618941E-003  3.642509134195241E-003  7.218616377739612E-004
  3.868384948512027E-003  3.266780343981367E-003  5.305719283346414E-003
   14393.2928552377       6.029417578006570E-003  1.310191900297352E-002
  2.919511744577749E-003  8.186525338657400E-004  6.342143899344700E-004
  3.487413118900717E-003  2.733966989151747E-003  6.506856413978823E-003
  -90659.7544829799       2.749235481804019E-002  5.949345782044447E-003
  3.726689668341656E-003  7.282807625122956E-004  4.991906428508757E-004
  4.217835094925885E-003  3.126870356062279E-003  8.836024591734895E-003
  -4195.87243011814       4.238612153754488E-003  1.584055015319959E-002
  1.479009704469383E-003  3.214984632983299E-003  1.152332454090636E-003
  3.260015006942481E-003  3.259544213193842E-003  6.026583521234421E-003
   3126.17107722847       2.264715720116509E-002  4.838067571017100E-003
  4.242355821807087E-003  6.525934876342723E-004  5.563721686359847E-004
  4.426014839203549E-003  3.012212587647041E-003  7.856567208452320E-003
  -13473.6722868684       2.460199596475039E-002  3.219835201817186E-003
  2.930125493545524E-003  9.977496888711958E-004  8.980626775370744E-004
  3.055513097568053E-003  2.932133688736116E-003  6.232027755946386E-003
  -1753.98125769865       6.364099778493938E-003  5.308798248149053E-003
  4.486399973535934E-003  7.898369403150909E-004  1.871339060903357E-003
  5.274493195562731E-003  3.251499128087340E-003  5.627359307952011E-003
   37333.3242222522       3.804698537434169E-003  1.548132782823525E-002
  1.317717187699318E-003  2.934604741931625E-003  9.493753113325009E-004
  3.752894935158522E-003  3.054105984757158E-003  6.046419682465778E-003
  -67820.0459215179       1.004127779199145E-002  1.045648621190333E-002
  3.032396656659494E-003  9.087477518629523E-004  1.046139646818285E-003
  3.460773016282348E-003  3.186846517687925E-003  7.135908768427202E-003
  -1815.35910903936       4.201390310591540E-003  1.047607223748359E-002
  2.847074621873361E-003  3.253910206159730E-003  7.766847490219668E-004
  3.676853304735861E-003  3.243541817590391E-003  5.449490992168196E-003
   48015.3524510141       3.412093788031082E-002  4.524691223347130E-003
  3.717222779905300E-003  5.730729365552116E-004  5.860503228213987E-004
  3.752671736730405E-003  2.996072468048495E-003  8.336495009796160E-003
  -2859.44290690727       8.815796697594700E-003  4.908197962861364E-003
  3.062562548873016E-003  2.950826501569622E-003  7.370758721941118E-004
  3.725419754398990E-003  3.199999776459147E-003  5.442347686768940E-003
   24232.7754094862       3.223283812306566E-002  4.656780925215934E-003
  2.984206917553651E-003  7.044011407441165E-004  4.235183702510411E-004
  3.025810756760415E-003  2.719304818082965E-003  7.686737299891023E-003
  -116416.181769123       1.240029864416969E-002  8.006444809530172E-003
  3.310973441248711E-003  1.026693766402979E-003  5.359747497633852E-004
  5.632468967153641E-003  3.172137006637319E-003  8.238665851559756E-003
   10026.4453640354       4.474497917431172E-003  6.137806959992677E-003
  3.215460013882698E-003  2.854189978864543E-003  1.041208229684219E-003
  4.387066135077864E-003  3.237421276278566E-003  4.939055492550319E-003
   3601.10063299234       8.060927111905411E-003  7.566946995804039E-003
  2.469266831188984E-003  3.227849723804295E-003  6.863374441519202E-004
  3.604896935370635E-003  3.261141128652572E-003  6.035772281078038E-003
   3250.43587547044       7.658127521445970E-003  6.042733868129505E-003
  9.081004368485986E-004  4.162053491781013E-003  1.624082974511779E-003
  4.331427314011490E-003  3.273453238336633E-003  5.852333014867818E-003
   30384.1775167343       1.374046154914168E-002  8.668891655487935E-003
  2.924093270657226E-003  9.131645303923916E-004  7.170888989531827E-004
  4.739900721013807E-003  3.203621744198096E-003  8.265035320522278E-003
  -19647.6532511381       1.218199606163243E-002  1.536270122629416E-002
  3.024716110643263E-003  7.799411774947687E-004  4.342410165438340E-004
  3.107147006395512E-003  2.900709197971489E-003  8.346721959742830E-003
  -1928.32276260305       1.152052105381962E-002  3.853729480544000E-003
  3.188665126310480E-003  1.527628673724126E-003  1.704745881662906E-003
  3.274398136762074E-003  3.263086094593968E-003  5.258093169980286E-003
   1270.81025698341       5.199974920322442E-003  1.658401252733647E-002
  3.450257432238907E-003  1.013267900773127E-003  6.423329839114893E-004
  4.385881579348573E-003  3.077376474037724E-003  7.231847439555789E-003
  -26221.0039598016       6.572788711555813E-003  6.401626799138421E-003
  3.021992472258945E-003  3.338340539911074E-003  6.773891910511567E-004
  3.981785475191681E-003  3.234422080561442E-003  5.512804955399154E-003
  -73807.4715789647       1.316677198447390E-002  1.020774414413422E-002
  2.955274369628251E-003  8.748287371515216E-004  5.567027092509063E-004
  5.000801598748227E-003  3.144841894542986E-003  8.759572372218274E-003
  -61352.2125186206       1.589760150205439E-002  5.909729843593997E-003
  4.063594852491234E-003  8.217326810590278E-004  6.090248079865766E-004
  5.666686421038135E-003  3.204429540169667E-003  8.104809381919036E-003
  -32755.4324166401       4.612907956169371E-003  5.841486170472703E-003
  1.347591357835897E-003  4.007318470038173E-003  1.739642751125390E-003
  4.018213281928603E-003  3.171274817825950E-003  4.766252457762034E-003
   1929.38638161150       1.066043301618674E-002  4.712869999635702E-003
  9.671891533557939E-004  3.361437063506034E-003  2.087138402714611E-003
  3.580677111995200E-003  3.269155054823749E-003  5.645145699187289E-003
  -1957.26380431577       5.074597991124199E-003  4.359081293465047E-003
  1.840173521938880E-003  3.322677227322421E-003  2.187916678229502E-003
  3.954535630861630E-003  3.246222642313680E-003  4.439124936608487E-003
  -223.699697989533       3.180337879232244E-003  3.180337879232244E-003
  3.180337879232244E-003  3.180337879232244E-003  3.180337879232244E-003
  3.180337879232244E-003  3.180337879232245E-003  3.180337879232244E-003
   5910.98233323848       1.689699526034983E-002  1.414297810419959E-002
  3.022726146555849E-003  8.776354331084553E-004  5.435101962124631E-004
  3.194863422391051E-003  3.213319300859292E-003  9.139747885604716E-003
  -17887.0210556280       7.936157900006846E-003  3.384414597965355E-003
  2.928963188578437E-003  2.574877048605776E-003  2.013644619050756E-003
  3.007732848303094E-003  3.271882701966596E-003  4.322925053065846E-003
  -437.676360133654       4.641888854026640E-003  5.581293718889073E-003
  3.505714238649920E-003  4.147865625883886E-003  7.761347890541456E-004
  4.150316751447728E-003  3.265939986476781E-003  4.755216407802147E-003
  -9039.70484499213       9.252366445762794E-003  3.849137492119277E-003
  2.410947684099226E-003  3.201979775148460E-003  9.976000419399816E-004
  3.261527496628852E-003  3.104083204201192E-003  4.879167915864993E-003
  -5112.97639700784       5.413516456236292E-003  4.704765760856497E-003
  8.980405341545513E-004  3.779420048526576E-003  2.665498632371610E-003
  4.567092992179432E-003  3.189281213184104E-003  4.881490411068331E-003
   30872.9129520296       6.074139746626886E-003  1.676751121541508E-002
  1.585798413546038E-003  3.186357976892119E-003  5.606344341132506E-004
  4.228190079379157E-003  3.268800132318342E-003  7.551547571529697E-003
  -3604.67493147569       1.957063198817903E-002  3.651925229011516E-003
  1.359095070728697E-003  2.973483364687828E-003  9.633792549247993E-004
  3.229888370551375E-003  3.106498489715249E-003  6.134390426210860E-003
   7389.01606276851       4.102530471888834E-003  3.450859782696476E-002
  3.086922782692330E-003  1.605619246512839E-003  4.159070846160109E-004
  3.427142525659868E-003  3.162369825112947E-003  7.857850554370254E-003
  -2814.07194552587       3.620427654626282E-003  3.671641281935899E-003
  3.195304305533678E-003  2.315653845285662E-003  2.781983308175016E-003
  3.460893355127012E-003  3.133705066875420E-003  3.583186761906873E-003
   19843.2750870420       5.125023079734500E-003  2.775243719774039E-002
  2.999586812716785E-003  1.043967095809346E-003  8.205371868190722E-004
  3.317543151319919E-003  3.265452279478829E-003  7.785225171718976E-003
   74641.8339350328       1.171173820628869E-002  6.720507019608760E-003
  3.947204718925906E-003  7.762225911239434E-004  7.164629259850937E-004
  5.647576369416831E-003  3.149385762998051E-003  7.631826742654584E-003
  -97181.9687685594       2.135925726219811E-002  5.761183639885548E-003
  3.071418780018344E-003  1.344850931383176E-003  6.654857111030503E-004
  3.602505025161929E-003  3.268203292625664E-003  7.624900021835582E-003
   35354.0168007897       4.919427073577158E-003  4.981287501585530E-003
  1.501378763640337E-003  4.173727448214905E-003  1.408632892392300E-003
  4.339943058789321E-003  3.129142858817421E-003  4.737836349246662E-003
  -84079.1850931860       1.947276888360521E-002  1.017236815263152E-002
  3.222139803343856E-003  9.361454378810447E-004  4.706318203055747E-004
  4.294502566919860E-003  3.263287015952356E-003  9.475181734727715E-003
  -25975.3349878963       8.506410398297224E-003  6.324220585674147E-003
  9.160064094551293E-004  3.951873766815683E-003  1.118116287587977E-003
  4.207797469232093E-003  3.116492742666319E-003  6.094471583895738E-003
   811.402880806043       3.806554862411932E-003  8.231652174060527E-003
  9.702759521031852E-004  3.293892555513241E-003  3.357434768747971E-003
  3.542163320543047E-003  3.255742092045098E-003  4.805765353203339E-003
  -22143.8525753416       2.887678223139042E-002  3.548668009123486E-003
  2.989858007485828E-003  4.868461277657478E-004  3.917816792841532E-004
  3.100625336000504E-003  2.378802089345948E-003  6.823719301643813E-003
   22642.8495307283       6.342470804808200E-003  5.728612300188665E-003
  1.600962378382129E-003  4.766555329203843E-003  7.473730191581245E-004
  5.244483441674672E-003  3.206433971549720E-003  5.754446307245586E-003
   4796.94462527875       3.610178504724300E-003  1.443049702542181E-002
  3.312012890219071E-003  2.204507893113052E-003  9.120236254285338E-004
  3.323349693618595E-003  3.238167393656391E-003  5.573508516515483E-003
   36079.5898466383       9.341411482344393E-003  1.346798561091814E-002
  3.117777935057365E-003  1.354794297786592E-003  5.642837487955067E-004
  3.256305289078459E-003  3.149749801396273E-003  7.426999939897953E-003
   37616.9938175398       1.443750507174827E-002  5.353139702461871E-003
  3.101887601995844E-003  1.942771378341821E-003  6.650159540671105E-004
  3.751438898990610E-003  3.242373717827931E-003  6.618601014272880E-003
  -69475.7289327229       1.756741014058544E-002  5.588348526573378E-003
  4.226600982958313E-003  7.982461946920540E-004  8.058021788639434E-004
  4.315188060570125E-003  3.237610371805303E-003  7.510410077738697E-003
   39303.2577802242       1.884398525476164E-002  3.904085936335910E-003
  3.254007802168592E-003  6.193548056226109E-004  1.022220619534775E-003
  3.366469851489242E-003  2.826799020068578E-003  6.279941787000947E-003
   15427.0817549040       1.457881087689933E-002  5.028950743320782E-003
  1.073545995865139E-003  3.577851412713889E-003  9.882904063637863E-004
  4.250942632329973E-003  3.252136088653659E-003  6.779977345087546E-003
  -21892.8633774010       1.934849772184230E-002  6.879528906395016E-003
  3.257474372962020E-003  7.607549967605461E-004  7.751228881174878E-004
  3.369304049047452E-003  3.084658491555674E-003  7.654474574019621E-003
  -2863.84280457521       9.183131990627638E-003  6.423170800457485E-003
  3.366118099443155E-003  1.027770321023656E-003  6.763485397323719E-004
  6.117405867381393E-003  3.074330793263151E-003  7.119276560112106E-003
  -17505.3803714706       1.615354398515481E-002  5.347350413214489E-003
  3.300187017923695E-003  6.634239368824281E-004  6.412480224679440E-004
  5.194419574631029E-003  2.927857054324814E-003  7.655634010933257E-003
   28593.3984476115       2.376515099515866E-002  3.797119506079188E-003
  3.622860503113800E-003  8.916119356792402E-004  1.115709143395339E-003
  3.650480221159226E-003  3.254022515027467E-003  6.906345188397335E-003
  -7277.29737940743       4.196392351970789E-003  4.743064926442440E-003
  1.375842564996651E-003  3.097206655833759E-003  3.279324812448432E-003
  3.344548886406948E-003  3.124395551794542E-003  4.052822357576829E-003
   1206.53244456178       5.655158215856809E-003  4.681627339564367E-003
  3.643677412059480E-003  9.293269137788039E-004  2.929846118908317E-003
  4.249748552662636E-003  3.220769761790401E-003  4.827640755838323E-003
  -85384.4780450388       1.521855289216563E-002  1.027390485615329E-002
  3.623625254118999E-003  8.202691601015830E-004  5.921757137005643E-004
  3.703077272605272E-003  3.172271291445502E-003  8.334711226668753E-003
   66289.7158230239       7.743958522397270E-003  8.450770413978476E-003
  1.013712725452471E-003  3.523967037484432E-003  1.080216828363912E-003
  4.477249213025229E-003  3.227661962103356E-003  6.641867334810880E-003
  -43633.5794448666       2.300203235807628E-002  5.049295495653517E-003
  2.929399345052385E-003  7.800140561238407E-004  5.019960743033110E-004
  4.238309740588894E-003  2.874938132316718E-003  7.895807709596700E-003
   33767.3246698545       5.037926354063946E-003  6.266665566773764E-003
  1.517723882992591E-003  3.864124233713935E-003  1.181590880718791E-003
  4.709213359462719E-003  3.178029664041359E-003  5.297596787991870E-003
   6459.06991000849       7.025623591259886E-003  5.805294655453779E-003
  1.758663813581576E-003  3.472494230023969E-003  6.532695548340157E-004
  5.748765188627867E-003  3.127279868675411E-003  6.166346220423802E-003
  -11211.8562062074       6.061899423732626E-003  6.977695332304957E-003
  3.562389801274017E-003  2.084168790400597E-003  8.424338427802776E-004
  4.146881233411172E-003  3.211506040175230E-003  5.597757866135557E-003
  -32933.0151105914       4.377779019561857E-003  1.299074162202255E-002
  9.915641547853958E-004  3.437988750369414E-003  1.163179475761885E-003
  4.292718265541111E-003  3.145203096305718E-003  6.249904610748640E-003
  -5255.23088610248       1.116746230218488E-002  5.912485055244728E-003
  1.136050753117127E-003  3.590699826845662E-003  8.322089314510889E-004
  3.932065961038099E-003  3.096414497250966E-003  6.379428612039153E-003
  -17546.2320319188       3.903883069466815E-003  9.035382041785356E-003
  2.269409433213244E-003  3.815667873072648E-003  6.968306153423754E-004
  3.880806222229329E-003  3.063110429147229E-003  5.153731155516575E-003
  -37289.4578599534       4.720704181385414E-003  1.481930683427451E-002
  1.033707061180382E-003  3.350065961682102E-003  1.317876820003720E-003
  3.771466041631946E-003  3.261708082659191E-003  6.413793298101822E-003
   310.895064698205       3.735921824890157E-003  5.235415752077156E-003
  1.893637195419781E-003  3.092145606231004E-003  8.632113627357885E-004
  3.438851770434022E-003  2.641837163886590E-003  4.066812382104397E-003
   1067.37315816356       7.054786769511352E-003  8.423244604050598E-003
  1.510361577464546E-003  3.242235802013087E-003  7.280158951569499E-004
  5.214575021947559E-003  3.215200805450113E-003  6.766967251534800E-003
  -35203.5554676350       9.406979803653532E-003  5.296432422091464E-003
  4.144654874634497E-003  6.836234284994082E-004  1.082927800261292E-003
  4.428144988302836E-003  2.963193748835464E-003  6.042525517693104E-003
   40577.4065842623       4.167363075127059E-003  9.865410354023326E-003
  2.020589533021187E-003  3.357609377742483E-003  1.128542039792164E-003
  3.855834932996260E-003  3.266029899419794E-003  5.412089573578612E-003
  -16512.4150970965       3.448878883176344E-003  1.119382329842198E-002
  1.408324587329729E-003  2.923581713432654E-003  1.661199463468083E-003
  3.219806202102556E-003  3.077898664616786E-003  4.990706624991324E-003
  -29011.6031423343       1.019630817443632E-002  5.316147411167842E-003
  1.012393075038674E-003  4.279811174984981E-003  8.757352486575628E-004
  5.199943932393154E-003  3.197895041742835E-003  6.556612887731992E-003
  -28622.0012353243       1.425835601375082E-002  5.627298758156097E-003
  3.108118073802863E-003  1.258098432535537E-003  6.477327049286374E-004
  4.887115761033089E-003  3.158675424985275E-003  7.319375328449089E-003
   2282.17661739557       7.027061707440658E-003  7.075498664058310E-003
  8.817658466277221E-004  4.271327326740116E-003  1.044217857473326E-003
  5.313749113540989E-003  3.182534973694590E-003  6.416683553038855E-003
   201.390628118805       4.970060357956968E-003  6.114510018439708E-003
  1.271981539892413E-003  3.471698597458105E-003  1.777044400545109E-003
  4.756783655540289E-003  3.229433188630814E-003  5.248222528527613E-003
  -14745.2847968168       6.543864125910828E-003  5.282991949614884E-003
  9.418857899926963E-004  4.055806557822225E-003  6.500983961449196E-004
  4.792231604809414E-003  2.727204881725447E-003  5.492254757389825E-003
   89394.1565978825       1.496130795195369E-002  1.276346474699816E-002
  3.435454305295524E-003  9.174821498732633E-004  4.715797585519840E-004
  4.028057319429667E-003  3.233665728340497E-003  9.162442505448228E-003
  -23096.7651252903       4.519301617081512E-003  4.487648874421528E-003
  3.565382764103878E-003  1.168219732071653E-003  2.877073775474674E-003
  3.761502493279501E-003  3.115340644233926E-003  4.241152122331796E-003
  -8343.73598615074       5.893289897321807E-003  7.338028610483971E-003
  3.908831999262175E-003  1.259431459161107E-003  7.926217392636715E-004
  5.286324248511742E-003  3.102628334012150E-003  6.114538275627171E-003
   3740.33759042048       6.915202686779929E-003  7.485088589041082E-003
  1.011208870810909E-003  3.076914375259276E-003  1.672027354386276E-003
  3.326182597607346E-003  3.104735453143568E-003  5.563088666126469E-003
   5260.00385620229       2.446518078499842E-002  3.003592877169167E-003
  2.969553677537856E-003  8.572921879463459E-004  6.203061960496411E-004
  2.988301925303159E-003  2.650574542876268E-003  6.033064798389332E-003
   5016.58537328915       6.960017258073718E-003  5.240250301981609E-003
  9.719352979772732E-004  3.262202302096256E-003  1.826874614542146E-003
  5.153137924782383E-003  3.207365967753366E-003  5.728110292994627E-003
   7474.14545624856       7.304589732900262E-003  4.102586563266947E-003
  3.425475928767319E-003  9.569059301730256E-004  3.263117219494677E-003
  3.510931164476924E-003  3.225149044707051E-003  4.720905410414204E-003
   3286.19673606088       4.083228378575757E-003  1.634267578867061E-002
  2.912762687589294E-003  3.329502272703162E-003  5.037846368844891E-004
  3.642695987237906E-003  3.254217055260062E-003  6.240938762038704E-003
   100596.995542078       3.298562360944840E-002  5.970360296735719E-003
  3.105847499854004E-003  8.435498932174549E-004  4.655009891036316E-004
  3.577298238760146E-003  3.083296688432754E-003  8.898021745480690E-003
   27270.7791651674       5.792917164309649E-003  1.622751924473638E-002
  3.195974267033534E-003  1.230643885595388E-003  8.811808106517785E-004
  3.212936400624844E-003  3.186461781205586E-003  6.709402714002896E-003
  -39142.1324976063       5.447740968885512E-003  6.639957371579765E-003
  1.405058500130982E-003  4.699789093360988E-003  9.917171494440828E-004
  4.805201410512746E-003  3.231287911897170E-003  5.580816961333168E-003
  -395.804190979840       4.474794690599897E-003  1.494687132659852E-002
  4.076132779114507E-003  9.510245139964668E-004  9.309946867567707E-004
  4.340083308519180E-003  3.186897670606068E-003  6.621257714667960E-003
  -25013.0140181063       1.505067514690500E-002  3.903625217539962E-003
  3.341621409282991E-003  7.054906484435106E-004  1.406701564845343E-003
  3.508125469650714E-003  2.967961628869822E-003  5.906992302001372E-003
  -22092.2924421056       5.858663408247391E-003  4.658686818946035E-003
  3.365710153645706E-003  8.278120436113956E-004  1.147941788954492E-003
  3.655889658433852E-003  2.614150441097958E-003  4.638223952537876E-003
  -2202.23405228495       4.909520750465189E-003  9.964864612286323E-003
  3.221012966390188E-003  2.906298802664738E-003  6.151859249600338E-004
  4.283118638134660E-003  3.262883909098856E-003  5.939595490591146E-003
  -17200.7699609111       6.214338487325381E-003  1.857266682313750E-002
  3.003751021498781E-003  1.840613497520417E-003  4.446804248478990E-004
  3.515743310931622E-003  3.161016865450694E-003  7.403358452730945E-003
   10124.9345105629       5.039328244758653E-003  4.623458375726881E-003
  7.236093120700258E-004  3.029137920368040E-003  1.508991526673109E-003
  4.622833086275952E-003  2.662520547995663E-003  4.757906876236988E-003
  -48785.4549262596       1.028133352399911E-002  4.729490607702654E-003
  1.514592801370927E-003  3.099909093507294E-003  1.408052394594001E-003
  3.674221454087947E-003  3.251238289717500E-003  5.632178122413654E-003
   18487.5118612444       1.609228280254950E-002  7.159297506073061E-003
  3.284485212383417E-003  8.500557868817687E-004  6.029119187094920E-004
  6.023459172900569E-003  3.245267054842402E-003  8.853425675366457E-003
   9376.75173409450       5.911836038419468E-003  7.182531307313065E-003
  8.193428763196232E-004  5.065474525096117E-003  1.184446352510804E-003
  5.115175605757749E-003  3.197007178627415E-003  6.011093528750260E-003
   15623.2104636193       3.201147872494710E-002  3.083378500520393E-003
  2.950160256184217E-003  5.803088736089679E-004  8.941677363636728E-004
  3.027335866487324E-003  2.775787183703209E-003  6.685456398982476E-003
  -69513.2336733710       3.563581308001033E-002  4.867146178630617E-003
  2.942618386122333E-003  5.838299518425206E-004  5.401003353869234E-004
  3.264492479316963E-003  2.840611992523245E-003  8.272921654716813E-003
  -15703.2696172640       7.737533713513450E-003  5.630003470753765E-003
  1.022316783775056E-003  2.944477027909914E-003  2.575151250885120E-003
  3.185893445734158E-003  3.201030492254201E-003  5.177429029601200E-003
   3610.69740685424       3.392350364837466E-003  7.558529678464427E-003
  3.167351677866273E-003  3.066271008679410E-003  1.343739953403380E-003
  3.186122038023554E-003  3.196223060120853E-003  4.339104836115554E-003
   16153.8294984884       3.159846215820144E-003  2.286305516610746E-002
  1.009305257750453E-003  2.945352462075328E-003  1.792658172624794E-003
  3.021469643930069E-003  3.242992592930783E-003  6.021058065632579E-003
   2340.66283316082       8.611801687002426E-003  3.710655207295251E-003
  1.378679410070333E-003  2.968203968855292E-003  2.399866121089540E-003
  3.399841244182428E-003  3.196621511439125E-003  4.771640910046814E-003
  -8488.93057999633       3.255320359356459E-003  1.318330965404679E-002
  9.919298016886646E-004  2.978081100694475E-003  2.714456536020658E-003
  3.050573141031030E-003  3.187987893265757E-003  5.077694210543796E-003
   12244.5987818355       4.340514346049314E-003  3.586693691689042E-003
  3.097158658866603E-003  3.016362795778901E-003  2.316468397249301E-003
  3.454944235789942E-003  3.243333859192326E-003  3.774784609349009E-003
  -43741.0152062620       9.104660135126627E-003  4.391410570656888E-003
  1.621179291886267E-003  3.932166061925978E-003  8.965716382397443E-004
  4.349585633765699E-003  3.159079778972295E-003  5.581769382194903E-003
  -82720.3520977964       5.390606698334988E-003  6.789880741255437E-003
  2.286983175368474E-003  3.476396820328236E-003  8.167096192276996E-004
  4.825824517110232E-003  3.235354576374079E-003  5.610786880258907E-003
   12992.2818895887       6.674911120179981E-003  6.951740754693093E-003
  1.020135050425320E-003  4.200490326464592E-003  7.456784665980881E-004
  6.522722768659507E-003  3.144702307321518E-003  6.714123496288141E-003
  -6095.90783627872       2.646918879275851E-002  6.436609790879899E-003
  2.916280776512130E-003  1.235096785998921E-003  5.489103517039964E-004
  3.085261850826440E-003  3.182635712200762E-003  8.070428869000494E-003
  -21818.2751915628       4.844950875701306E-003  4.441738577493848E-003
  1.169420803463430E-003  3.794348514118251E-003  8.335832361237446E-004
  4.397538752394365E-003  2.654716661952357E-003  4.557052330670314E-003
  -8184.87918545832       2.336151791614798E-002  3.597803808892993E-003
  1.103096455123359E-003  3.183903036584745E-003  1.004195379490703E-003
  3.424838484764442E-003  3.170261075532963E-003  6.602770617055758E-003
  -1306.86093534642       4.528414947067323E-003  7.209647550194398E-003
  8.402930350909105E-004  4.126719414399346E-003  2.140146728550090E-003
  4.312482348602537E-003  3.185501440287760E-003  5.202305594884857E-003
  -5443.54982597742       3.293293667007147E-003  3.590206352755791E-002
  1.509486066014100E-003  3.126178553717838E-003  4.381030923000315E-004
  3.162786682677444E-003  3.029515389530728E-003  7.204545533852491E-003
  -8166.42456602862       6.670863035611410E-003  6.629640769627337E-003
  3.322703528896387E-003  8.861422607916832E-004  6.046318708609398E-004
  6.407658294027744E-003  2.821475219173188E-003  6.568362627900759E-003
  -1117.97144103427       6.715172832854176E-003  6.173306764334321E-003
  4.239587952997842E-003  1.617114369981352E-003  7.078789224015656E-004
  6.022883823456979E-003  3.265130053715467E-003  6.296895893011728E-003
   9259.77884726209       4.290954448698281E-003  4.460223631947834E-003
  3.836299790732549E-003  1.027776724084157E-003  5.130664156465149E-004
  4.166890485722889E-003  2.333196169713303E-003  4.304349641130920E-003
   11612.8440818295       4.028852029183390E-003  5.388060632421383E-003
  1.373849732593031E-003  2.927387139585281E-003  2.613003865092157E-003
  3.161224982978288E-003  2.994595083049579E-003  4.094080699567550E-003
   17597.1495194887       3.432273890050623E-002  4.695473770037813E-003
  3.189451290935211E-003  5.852006679827263E-004  5.213585784289115E-004
  4.667363193074065E-003  3.002030110400131E-003  9.094475363515930E-003
  -8309.70654392853       6.506476092347479E-003  6.109091984562189E-003
  9.848990679722318E-004  5.289105565813228E-003  7.546550722474924E-004
  5.984593753777343E-003  3.127134823105342E-003  6.196109143960023E-003
  -10766.4431108363       6.110939858823668E-003  5.234569672357210E-003
  8.819751431689369E-004  4.467247271122987E-003  1.747262185584554E-003
  4.841945868006263E-003  3.196273175050979E-003  5.370354747700786E-003
   13751.8164306264       2.722414448359580E-002  9.368458107395001E-003
  2.958746706901346E-003  8.054991470862957E-004  4.612936161464986E-004
  3.471844963245848E-003  3.148150601873234E-003  9.602719161781157E-003
  -11648.9755619274       7.697759549966409E-003  6.296469947794568E-003
  1.153956135850527E-003  3.695357457684287E-003  9.298665748577460E-004
  6.006271417532525E-003  3.238834850036385E-003  6.627587597691802E-003
  -8090.07725944132       4.521907900511045E-003  4.287679584199354E-003
  6.872492456221558E-004  3.324614658351219E-003  1.247078003934713E-003
  4.058386747895690E-003  2.464758911917416E-003  4.285147962995299E-003
  -81312.2615532585       3.296623721479015E-002  3.918694468263349E-003
  3.414708206931487E-003  8.491044428841133E-004  6.194349872440405E-004
  3.467101178316798E-003  3.049635658256707E-003  7.651133261992443E-003
   16830.3702604740       4.326068591327348E-003  6.954297856933723E-003
  9.311993283656694E-004  3.084589895977653E-003  3.094607920560883E-003
  3.272905123841022E-003  3.092817570161197E-003  4.617710495748917E-003
  -17883.9864049692       3.863814500811887E-003  2.349839058224899E-002
  1.703268245827229E-003  3.068887797585831E-003  6.197918397810457E-004
  3.513570774240616E-003  3.179695271876279E-003  6.832836530792276E-003
  -23934.7680147208       7.477135971720132E-003  1.031143527429161E-002
  2.927174248869353E-003  1.026881992714140E-003  6.663824889083605E-004
  6.475420455938222E-003  3.162295938461204E-003  7.933060939378440E-003
   6734.65823345798       8.371540741612006E-003  8.099227852009954E-003
  1.051804277199669E-003  3.106823321766706E-003  8.219697510534832E-004
  6.701687035825955E-003  3.269063926245961E-003  7.687958876788327E-003
   29673.0813421571       1.739076732181735E-002  4.780733993724846E-003
  2.966329171275452E-003  5.170000409649762E-004  5.411441726030406E-004
  2.974524805722498E-003  2.428709869057085E-003  6.276877308150317E-003
  -13099.8245544246       4.015082892481302E-003  5.281564234697759E-003
  2.592047634909478E-003  3.276346645154344E-003  1.691507398062765E-003
  3.919821161125189E-003  3.257154379461467E-003  4.364231487225960E-003
   5018.12004581093       1.277183094125134E-002  3.270904590275774E-003
  8.005196467078680E-004  2.924291606604779E-003  1.578984022647850E-003
  3.060307143144579E-003  2.790890154627261E-003  5.037658046561986E-003
  -15836.9778450949       6.856798681114195E-003  8.382396608121257E-003
  3.449135390172138E-003  9.787497188350433E-004  9.568392768925557E-004
  6.004199291855379E-003  3.220037515969918E-003  7.014255278078921E-003
   18218.9557433099       2.919622177742111E-002  5.035062434082031E-003
  3.152029675054517E-003  6.742831657177646E-004  7.055103806546994E-004
  3.686973183171339E-003  3.054847859478365E-003  8.153307669220098E-003
   18034.0199508261       2.752209290553054E-002  3.435710356909925E-003
  3.372900650970734E-003  1.282406577379019E-003  7.097957966371053E-004
  3.418991754331526E-003  3.158346641339443E-003  6.863284755556621E-003
  -5321.72162386035       4.837763790825553E-003  2.584311709402617E-002
  1.290779666235389E-003  2.944713082989433E-003  6.845592205138478E-004
  3.322147074894293E-003  3.203458404974160E-003  7.461099013659820E-003
  -11078.2938990707       6.151508987918860E-003  7.741010880032055E-003
  1.127921664982512E-003  4.682188218312340E-003  7.821681897245171E-004
  5.932045255071880E-003  3.244655745304038E-003  6.561371060131197E-003
  -20939.6663795095       4.209676552489256E-003  2.453148393817034E-002
  1.930950750963644E-003  3.146168040393178E-003  4.633377109958610E-004
  3.514776752885224E-003  3.173609658013151E-003  7.133293572480974E-003
   3110.48332442785       3.899191231282133E-003  4.609497900907793E-003
  7.940942574974143E-004  2.984530302808840E-003  2.187036476424580E-003
  3.558751796060288E-003  2.630802959758797E-003  3.999219905207838E-003
  -5242.30074241887       6.387733203168703E-003  6.106488944664507E-003
  8.387664798174400E-004  3.115020423468618E-003  1.030519456829565E-003
  5.996288529341912E-003  2.927722010422304E-003  6.161317966450858E-003
  -9931.57644000836       2.333592494947608E-002  4.119599041721411E-003
  3.596642323871380E-003  6.293733473222736E-004  6.203635524396555E-004
  3.666538524148540E-003  2.812535516767951E-003  7.063914057042328E-003
   290.299607081219       3.513869198484763E-003  3.607890234923424E-003
  3.197094629007853E-003  6.638404047876498E-004  3.147533255452768E-003
  3.216303548584193E-003  2.546034238444240E-003  3.441903149952530E-003
   9004.99655347520       7.568692338112751E-003  1.368079368221659E-002
  4.190312480144446E-003  9.945716196326755E-004  6.077048302718162E-004
  4.298312657913629E-003  3.226023684407032E-003  7.635017719918361E-003
   12787.4063089514       5.847615778686767E-003  6.084107504284246E-003
  5.020117661903318E-003  8.980131722543729E-004  9.787515839994802E-004
  5.388203109593993E-003  3.075257299381614E-003  5.765981202983736E-003
  -823.804626886605       2.915451895584148E-003  2.915451895584148E-003
  2.915451895584148E-003  2.915451895584148E-003  2.915451895584148E-003
  2.915451895584148E-003  2.915451895584148E-003  2.915451895584148E-003
   51976.4051703054       1.538384690167133E-002  3.887712569118997E-003
  2.943792693866118E-003  9.216452866013051E-004  2.109042637814406E-003
  2.993209929278679E-003  3.174988164773772E-003  5.635927854035514E-003
  -350.802653224593       5.601085868773108E-003  5.651142365489747E-003
  4.273041690087739E-003  1.564495764225289E-003  6.450427002492718E-004
  4.308313903854109E-003  2.894471653159085E-003  5.147210614995459E-003
   88063.4304465362       2.245069467191238E-002  5.384425095982305E-003
  3.436374466736852E-003  8.820353000290926E-004  5.542163584823411E-004
  4.804807102298042E-003  3.149332234860983E-003  8.343501724389050E-003
  -3364.60221569987       4.416265806656768E-003  4.465528071573800E-003
  3.993139462214732E-003  3.062062514702104E-003  1.140490112882799E-003
  4.242686471500327E-003  3.244627444461243E-003  4.373773839343194E-003
   25044.7118849943       7.466155296145048E-003  5.577129477147278E-003
  1.122521879734893E-003  4.552273435545979E-003  8.177231759328548E-004
  4.622082122708726E-003  3.049503556967626E-003  5.773623605001331E-003
   79.7632639423362       4.993092963196091E-003  6.431033743150003E-003
  2.918794984011223E-003  7.320416441594166E-004  8.012908098764782E-004
  2.928368347671047E-003  2.332388801139955E-003  4.547353481756201E-003
   30435.8278864138       4.208763055634406E-003  1.999580085273203E-002
  1.046317127785702E-003  3.348023098545589E-003  8.806171180635895E-004
  3.648708348004394E-003  3.133852526802549E-003  6.746483717783826E-003
   357.702199615312       3.095579502321715E-003  3.395180118009815E-003
  3.009506794881529E-003  1.534410665353408E-003  1.106860553921215E-003
  3.081499678728045E-003  2.343236512155735E-003  3.187539946060744E-003
  -14873.9997984124       1.430073227779208E-002  3.469408496275466E-003
  3.028933640055277E-003  5.175479092220691E-004  6.361470421677985E-004
  3.359009219236676E-003  2.344789117778434E-003  5.503111386401520E-003
   4552.00539816199       3.149758110589995E-002  6.315909602040540E-003
  3.170091855450244E-003  8.781562930026980E-004  4.969234918319697E-004
  4.465276600607207E-003  3.272772203078354E-003  9.612886727916294E-003
   972.767818696342       3.575832333027978E-002  3.629185449307974E-003
  2.982026783294441E-003  9.341520904330623E-004  5.426783502004098E-004
  3.064322234456643E-003  2.905128817367318E-003  7.353717016294573E-003
   3516.27934096904       4.175849029867069E-003  4.448729063872021E-003
  3.064833082454204E-003  1.307291248532580E-003  1.493514359365939E-003
  4.174196670973739E-003  2.782426533515504E-003  4.264334047590664E-003
  -25175.9860985131       3.839528571129560E-003  1.111223054927383E-002
  2.961923372932218E-003  1.842852556581970E-003  4.430440135287868E-004
  3.561147177932354E-003  2.676270817346595E-003  5.336088493397807E-003
  -2052.47703303864       3.367650457465177E-003  4.615516402445674E-003
  2.826275204654140E-003  2.970947191394013E-003  5.183194530786246E-004
  2.973941512511303E-003  2.420645003274676E-003  3.588888037956524E-003
  -1130.72265118113       7.321756789691824E-003  7.280014334501773E-003
  4.945120039244125E-003  8.956978278375631E-004  7.210071013370562E-004
  5.734130734736161E-003  3.149552394590735E-003  6.736045951581187E-003
  -69879.1422689833       3.412051543376873E-002  4.950002489382826E-003
  3.843504239075070E-003  6.337574586585525E-004  5.664850563683058E-004
  4.236488104254733E-003  3.155568772194302E-003  8.944217067525110E-003
   11646.1627731893       3.804945829091594E-003  6.423434861351214E-003
  3.500383225594247E-003  7.800353211091477E-004  2.580943086655759E-003
  3.587835748724871E-003  2.918498275028698E-003  4.442725205308312E-003
   2073.61234996894       5.445231078495870E-003  5.765831748448825E-003
  7.945451133705428E-004  5.046899588179375E-003  8.835989153734516E-004
  5.207206417352546E-003  2.887222446588286E-003  5.467989742188380E-003
  -2316.39253978550       7.230355854484448E-003  8.114188134865948E-003
  1.034347584832883E-003  3.086825529338356E-003  7.117057138171258E-004
  7.098295352020829E-003  3.133331239371141E-003  7.467689815588993E-003
  -15608.9053110714       3.447049625528897E-003  9.289598671976963E-003
  3.010231884834950E-003  1.529518302575716E-003  2.528191529179576E-003
  3.223615460252439E-003  3.260558925244803E-003  4.690969104281067E-003
   3167.19582064086       3.761837718859406E-003  3.575338108657004E-003
  3.560627937050954E-003  2.315398553888751E-003  6.473887161293487E-004
  3.562728422021953E-003  2.519433473857122E-003  3.632173880498929E-003
   2443.56181350323       3.709850634328163E-003  4.000565093333719E-003
  6.881661568873690E-004  3.432127179925090E-003  3.001331418658056E-003
  3.487840303823720E-003  2.675679959862008E-003  3.726874649492192E-003
  -22439.1748664372       1.579076232825421E-002  3.983062489661014E-003
  9.706076952840373E-004  3.599725577726205E-003  1.034041593139333E-003
  3.747637839180330E-003  3.078729223600109E-003  6.177213483414394E-003
  -10580.6525901346       5.635592022439552E-003  5.766426939704888E-003
  3.497757569214971E-003  1.045851646907897E-003  1.799310664503620E-003
  4.977091877630128E-003  3.195444828367875E-003  5.448462914544695E-003
  -3754.13946906234       8.506373901738112E-003  3.828794913695682E-003
  8.390489029694206E-004  2.922334926189894E-003  6.343466408972598E-004
  3.222815710330420E-003  2.337837525015716E-003  4.717160808042679E-003
  -10296.5326353606       1.759515077938955E-002  3.957611253110864E-003
  3.376065371484948E-003  1.969468669662433E-003  7.736853159523593E-004
  3.418172533651539E-003  3.270825667782847E-003  6.197359671845300E-003
  -1471.37850685413       3.919746896126265E-003  5.585480809957350E-003
  3.311895616964177E-003  9.983360163985447E-004  3.432713890375768E-003
  3.481201734439494E-003  3.086785568807724E-003  4.239837971734096E-003
  -7324.59549650531       3.808645133528826E-003  2.396976812843475E-002
  3.185571737268056E-003  1.087778077849229E-003  4.756336837067009E-004
  3.276021373956868E-003  2.810586099469747E-003  6.687447049922031E-003
  -3052.70815579252       4.292244152748696E-003  3.769586743381210E-003
  2.982470175579352E-003  6.544044246696352E-004  1.737355155697915E-003
  3.082994208248058E-003  2.351673193203095E-003  3.681150916862701E-003
  -43082.3715947314       1.595745651846243E-002  3.784223223493621E-003
  3.243209463038103E-003  8.675239116492258E-004  2.063305861896274E-003
  3.395915681313730E-003  3.255513969376410E-003  5.897017794089541E-003
   57226.8691981258       2.014857582494957E-002  6.112320046990331E-003
  3.918334301994311E-003  1.024831473082341E-003  5.566104608413227E-004
  4.185824051401644E-003  3.237845479650560E-003  8.018204646779286E-003
  -19228.7723841179       6.096114268802099E-003  1.471596573276185E-002
  1.158568393569976E-003  2.987692070707889E-003  6.480071266171202E-004
  5.919899234042235E-003  3.255858926910272E-003  8.098142111443019E-003
  -2465.76813302168       1.087991875053005E-002  3.058323199281869E-003
  2.994356351699908E-003  8.979841667655795E-004  2.259232051024209E-003
  2.998330457557807E-003  2.909066093859030E-003  4.637986810177044E-003
  -5920.15578538113       8.485492658811827E-003  3.270134505941578E-003
  2.954028255376156E-003  1.119226835435393E-003  6.088157875162818E-004
  3.239825249548720E-003  2.378284588379735E-003  4.479760073225703E-003
  -5904.96118735912       2.382213424958533E-002  4.217962306535625E-003
  2.961203286821569E-003  7.595288845851218E-004  1.032310303153654E-003
  4.176757067170302E-003  3.148648829597138E-003  7.486994706912739E-003
  -11435.3287341832       3.109314220406516E-002  5.103366873897658E-003
  2.916904428538691E-003  5.795036195316751E-004  4.511366492193884E-004
  4.135129434126519E-003  2.817622644416761E-003  8.689674398947446E-003
   59889.4841958590       7.754681544949419E-003  6.656897854096312E-003
  3.064541788838960E-003  1.723781161059167E-003  7.772008977268329E-004
  4.953275236134131E-003  3.187999286455926E-003  6.347111201134785E-003
   20209.0064189207       7.585522035202281E-003  1.129402962766353E-002
  1.334735142240473E-003  2.915958626388459E-003  5.816281211657012E-004
  6.342970376096884E-003  3.273342793091078E-003  8.160354519044696E-003
   4500.66400101096       6.421478447293932E-003  6.245266654848490E-003
  2.982629372573744E-003  9.704564750093848E-004  1.401024322290552E-003
  6.227634377523256E-003  3.168996004971834E-003  6.297522206710660E-003
   319.401680039550       3.983144270938464E-003  4.121590281443059E-003
  8.722067349678316E-004  3.264668584096714E-003  1.185898349473469E-003
  3.270031815122102E-003  2.378983731433740E-003  3.772369956653329E-003
   3406.47793168407       1.005074644154475E-002  5.448123014719910E-003
  2.920428798968475E-003  1.025627546363066E-003  1.394944453493755E-003
  5.273541998475983E-003  3.262797649306546E-003  6.609712105730771E-003
  -24472.1972456842       1.586886258236024E-002  7.475862013760539E-003
  4.454637351798223E-003  7.991778160838565E-004  5.989337983158497E-004
  4.853265773386886E-003  3.272246092322925E-003  8.319177365786152E-003
  -1028.21753455791       3.529368170149375E-002  3.538282629363114E-003
  3.114710504989304E-003  6.117633517264872E-004  4.457309852659837E-004
  3.404245780368768E-003  2.668480665107010E-003  7.519173931746470E-003
   936.654879935907       5.518793518814670E-003  1.849644293596229E-002
  2.920541789009197E-003  1.288372445790564E-003  5.015374250752213E-004
  5.133688533440868E-003  3.156421645115801E-003  8.062207276502767E-003
   5463.11206695009       2.917359369945768E-002  4.356746746918595E-003
  2.923579828760680E-003  1.047675854336049E-003  5.522724166480551E-004
  3.885088415832821E-003  3.068843438716019E-003  7.904074970134281E-003
   6723.76495682841       5.096322269544465E-003  4.753337827870947E-003
  2.125386849361028E-003  4.210394862271372E-003  6.739742560138120E-004
  4.260452927369280E-003  2.922038339929252E-003  4.690694102700468E-003
  -7865.53166302248       5.343998680749053E-003  6.508310483015448E-003
  2.981256796521956E-003  1.855852386432414E-003  5.950317133566991E-004
  5.135890193846590E-003  2.894491047837342E-003  5.631837454146318E-003
   1934.41525697976       1.506521444357562E-002  3.679547208739465E-003
  3.633958624308819E-003  8.495787857691233E-004  5.624417969563997E-004
  3.666660993748128E-003  2.658379301134347E-003  5.879586967598603E-003
  -3797.49154225742       4.994324245616957E-003  1.665845428780443E-002
  1.106126791559731E-003  3.732840148622386E-003  7.111817870447758E-004
  4.853345652635194E-003  3.253341087937784E-003  7.391244228255564E-003
  -7763.59793933749       7.218730799793684E-003  7.029226328882375E-003
  4.386917686949477E-003  9.446471014073377E-004  8.864906401382615E-004
  6.527397125584182E-003  3.267397263550741E-003  6.918885386991861E-003
   28895.9878434483       3.229629718015170E-002  8.387531018350365E-003
  3.442604165434100E-003  6.896783606557786E-004  5.254232891715877E-004
  3.610852190719097E-003  3.268937359634104E-003  9.926562034726876E-003
   862.728456346885       4.828987301031821E-003  9.031534889117464E-003
  4.110873015461590E-003  8.598715745285021E-004  1.472199722366160E-003
  4.140759943817323E-003  3.129718985293466E-003  5.652395737921608E-003
   1827.07921023683       4.338038244961857E-003  4.628740468717293E-003
  2.938479977783065E-003  9.234498734614676E-004  3.536350466959068E-003
  4.228700638909636E-003  3.056157637962837E-003  4.395291834205506E-003
  -1547.68175638468       9.624969218660776E-003  7.685949989374058E-003
  1.134496174083209E-003  2.920575072927577E-003  8.255727443007687E-004
  5.106283904059101E-003  3.179592297480982E-003  7.228817939396497E-003
   8376.62493142186       1.210835376882145E-002  3.679915838733256E-003
  8.101500667920973E-004  3.343362661600751E-003  9.228402158236740E-004
  3.564245360592258E-003  2.710988500867554E-003  5.415395671464780E-003
  -8140.51297389897       6.016790157046434E-003  5.745813744766353E-003
  1.143773006852069E-003  4.558738502341694E-003  8.775463059927678E-004
  5.661010495338179E-003  3.104636954424944E-003  5.805907642956107E-003
   81971.8696843812       3.515684010000573E-002  5.713373001766415E-003
  3.238098069983635E-003  6.791617433479132E-004  6.088551770861064E-004
  4.118051919143272E-003  3.216586544270202E-003  9.387099254566348E-003
   37554.6857267185       8.286501363712361E-003  5.964071343990655E-003
  1.635482155185858E-003  3.803111284594092E-003  7.172528484876363E-004
  5.294827046576143E-003  3.244918723282472E-003  6.396198574345600E-003
  -61776.8510214558       2.484982820763136E-002  6.426630958409222E-003
  3.535974860236705E-003  7.387649476568839E-004  5.324462626656172E-004
  5.014496382048653E-003  3.219617045072821E-003  9.286342377523805E-003
   33853.2087279357       2.193860574658054E-002  4.014823875337485E-003
  3.065329736746346E-003  5.044585484093663E-004  4.332501100730582E-004
  3.772441429464847E-003  2.461821530248516E-003  6.926268808060967E-003
   26072.3639154809       8.192898625790174E-003  3.903493942015623E-003
  2.930197105324591E-003  2.529806751385113E-003  1.303622383022451E-003
  3.179202814920388E-003  3.153001804820648E-003  4.667343612406821E-003
  -767.808247064652       6.330321117799007E-003  5.909155370448886E-003
  9.252163276107377E-004  2.986579648035006E-003  5.477085203182835E-004
  4.725938055116822E-003  2.538444525729393E-003  5.612371255370049E-003
   22888.6147532988       5.744405381646536E-003  5.811244574420685E-003
  2.206255326073420E-003  2.964323029270731E-003  5.946712359009082E-004
  4.399879033479697E-003  2.880506549360708E-003  5.276164452024282E-003
   51787.6908957382       2.218304016870597E-002  5.338506050544882E-003
  3.005711829329722E-003  7.324850249632452E-004  6.460961025432423E-004
  5.108580981248302E-003  3.084116086185973E-003  8.457597810781411E-003
  -29648.8990837416       5.367820048847598E-003  7.142873560541571E-003
  1.462830822508965E-003  4.840824212013827E-003  6.927003878602534E-004
  4.850285245387685E-003  3.114221552970874E-003  5.707939969031768E-003
   20295.5361816136       4.015013880728880E-003  6.954676191242765E-003
  3.097591076623561E-003  6.188288946586374E-004  8.507087097068060E-004
  3.461164874811876E-003  2.324129376257334E-003  4.589112992361893E-003
   84993.8712105952       1.630762693527005E-002  4.925160880305487E-003
  3.688765280148745E-003  7.529694007431246E-004  1.231727443582654E-003
  4.038350563807786E-003  3.217594879568826E-003  6.870764587156184E-003
   143653.475136815       1.468587319310495E-002  6.944626609893921E-003
  2.930164505464868E-003  1.172112500800794E-003  8.214838213120656E-004
  3.794128345127605E-003  3.208880183435564E-003  7.287080445667541E-003
   54073.5469327260       4.846912463188783E-003  8.122729879822713E-003
  1.649714452615493E-003  4.290375418978208E-003  8.268809838737537E-004
  4.633205440544647E-003  3.196926395359837E-003  5.671303837075182E-003
   7364.58990440414       6.326939699339339E-003  8.289329847014578E-003
  3.294137181799189E-003  1.617083532160843E-003  6.116611655025994E-004
  6.239941270841484E-003  3.196291969899738E-003  6.891247896881182E-003
   2913.10387183554       3.682611422656776E-002  4.468698188299543E-003
  3.034462815955049E-003  5.008025777450380E-004  4.218238424266018E-004
  3.048596171149052E-003  2.617496159312672E-003  7.945945949182137E-003
   12406.7318437463       9.496187632169957E-003  6.196142534306791E-003
  2.915503175528428E-003  8.097269610307308E-004  6.539679075915831E-004
  5.694485809722339E-003  2.833276500279987E-003  6.945578123327645E-003
   8617.61833645618       4.671174940057640E-003  4.866392402586264E-003
  7.705276531272014E-004  4.119056999508762E-003  7.647112332545399E-004
  4.255878738625929E-003  2.483805974309673E-003  4.590649842465085E-003
  -65570.4319811211       1.423921285203190E-002  4.610878653729790E-003
  3.159785158981476E-003  1.348672116648743E-003  8.502719702869601E-004
  4.445912708778996E-003  3.191969506247711E-003  6.633512249804746E-003
  -2434.04047044887       2.846576115044655E-002  4.315396856815729E-003
  2.928341747480689E-003  6.967168866110937E-004  5.110212823034119E-004
  4.175678924298263E-003  2.849036110372285E-003  8.004917858474994E-003
  -6920.06360171958       7.447683348871800E-003  5.805030028366810E-003
  8.647928868346534E-004  3.987276784757418E-003  1.304503350047028E-003
  5.252451413726115E-003  3.173488300740474E-003  6.100928088330810E-003
  -16546.2489386034       5.256677553454510E-003  2.127235047081169E-002
  3.104314376738734E-003  9.816429498349431E-004  1.054048477552496E-003
  3.190734404729140E-003  3.234939908291031E-003  7.092605823149994E-003
  -10192.3633585869       1.899349690320885E-002  3.554778958609432E-003
  9.652556703340873E-004  2.995340284467180E-003  9.599097877214430E-004
  3.095852402173513E-003  2.887926402146169E-003  5.934706685170627E-003
  -20452.5536246233       9.375828533133205E-003  3.449395043476791E-003
  3.088085190767866E-003  3.164158656618373E-003  8.386857319251942E-004
  3.260371161760985E-003  3.086226070373934E-003  4.724326216002355E-003
  -18426.1020394445       4.358180058589772E-003  1.534351967879997E-002
  3.160123519848409E-003  2.762337021996485E-003  4.920508790436162E-004
  3.232579783696731E-003  3.123405411839437E-003  6.001499931454828E-003
   23004.5739831950       5.458416894892188E-003  6.429037388179022E-003
  3.239431033013419E-003  1.408928527056450E-003  1.025042239588328E-003
  4.910938785941553E-003  3.050793222591410E-003  5.564921701987035E-003
   6266.65418933454       4.193623667330863E-003  6.524815853629604E-003
  3.360038929700443E-003  3.335664270518683E-003  5.912571384006889E-004
  3.377432848830886E-003  2.914123228807066E-003  4.521141980008906E-003
   5166.10332167637       1.752023095517297E-002  3.803486265485304E-003
  9.654629570202180E-004  3.116561045638949E-003  1.220599935224914E-003
  3.568382959824395E-003  3.091692473203795E-003  6.195329061795510E-003
   3243.13674338968       5.530606782235964E-003  3.119034151277494E-003
  1.968785609425128E-003  2.939925021254287E-003  6.904368485516068E-004
  3.011577705564640E-003  2.433366946891272E-003  3.731318560717135E-003
  -10608.8833575865       2.862120119718982E-002  3.546478448462955E-003
  3.109009494537390E-003  7.461427519255468E-004  1.186813595366624E-003
  3.417551977323280E-003  3.138131459112064E-003  7.026409172731353E-003
   2708.66442495945       1.001698004416810E-002  2.337432081248271E-002
  2.956995359411503E-003  9.588173012322664E-004  4.051172774088369E-004
  3.200919208760465E-003  3.084274088685974E-003  9.083436278373410E-003
  -10968.3322350578       4.772588989629103E-003  7.330399533561851E-003
  1.190968196263572E-003  3.034761347183052E-003  1.882109736642119E-003
  4.572669855841421E-003  3.207156820729666E-003  5.428550003227155E-003
  -20798.7759226483       8.250914431587205E-003  5.512977266881825E-003
  4.627046782119131E-003  1.191262523449066E-003  6.508102380465159E-004
  5.331182457177468E-003  3.089675930073423E-003  6.235968944404297E-003
   106232.075425400       2.852742842005104E-002  6.264718095422514E-003
  3.595407657441978E-003  6.764293551560942E-004  6.146621684552270E-004
  4.331113734905990E-003  3.240125279405927E-003  9.181660886925713E-003
  -16892.8306291633       1.768405003109949E-002  4.470141702415910E-003
  2.957941420593053E-003  1.404777084666593E-003  1.177118976641651E-003
  3.178166166191564E-003  3.272775094724760E-003  6.309959064034283E-003
  -36964.7686802761       3.641988236492733E-002  5.818968314628158E-003
  3.391574210209701E-003  6.795448014301409E-004  5.003582083698669E-004
  3.629602929994170E-003  3.099731065976910E-003  9.162511849616006E-003
  -62744.0975383501       7.522834368302676E-003  1.171492333231448E-002
  3.359060882133103E-003  1.595401118880990E-003  5.826681112266761E-004
  4.254657380086515E-003  3.246502639171164E-003  7.210994780254412E-003
   12365.9626964428       2.119608057294920E-002  4.175545444412137E-003
  1.129376575384048E-003  3.087988503595273E-003  1.048066645835004E-003
  3.245930617236496E-003  3.188124160816563E-003  6.598359945417346E-003
   20114.1278085657       5.285545112559427E-003  4.221058022125600E-003
  3.625711901907614E-003  1.260271010446188E-003  2.312493488566394E-003
  3.886203720930076E-003  3.116466080361337E-003  4.426008290101210E-003
  -3710.87008433090       7.104304840897933E-003  3.495504432384079E-003
  7.391195250453535E-004  3.152771609711864E-003  2.136537257177782E-003
  3.292780428400782E-003  2.722400268976738E-003  4.340416500089250E-003
   41291.3498109466       1.403981294585568E-002  5.250084212653162E-003
  4.645603758716615E-003  7.498724036441928E-004  7.063815844580723E-004
  4.782861580096183E-003  3.088261386093980E-003  7.064343382187717E-003
   15308.4282595332       6.649105562108611E-003  7.255195334222339E-003
  8.858022394471074E-004  4.279778755622585E-003  8.726185618481785E-004
  5.869380522216604E-003  3.127984006968437E-003  6.566513901381420E-003
  -2465.84182741072       3.713966442912234E-003  9.777852489384693E-003
  1.153381805631636E-003  3.100714878845901E-003  4.252372976620776E-004
  3.232105634862430E-003  2.372860537033269E-003  4.896160745198175E-003
   23904.9474123494       3.634008710324686E-002  4.718038908334555E-003
  3.610974447788066E-003  8.567924100743868E-004  5.374053264379393E-004
  3.781661866389602E-003  3.202128048788508E-003  8.655192379485907E-003
  -354.165767478121       1.312021909001095E-002  3.102337905476751E-003
  2.944684432065314E-003  1.421593857242615E-003  7.513643632290107E-004
  3.015611577851733E-003  2.698433666780370E-003  4.969757481451289E-003
  -3401.45290772016       7.166082762715065E-003  8.446886956630437E-003
  9.852946424407543E-004  3.402740394784924E-003  7.728064166761324E-004
  7.107276282311122E-003  3.220014985868760E-003  7.549077778901116E-003
  -5688.97704325806       6.574118563881992E-003  2.827063920742302E-002
  3.025775852555538E-003  1.496756636818874E-003  4.114650957926817E-004
  3.399958552210481E-003  3.249585399558025E-003  8.581217854768345E-003
   2321.24240586319       4.037730076610742E-003  1.071638917876579E-002
  8.495657320161588E-004  3.486832094946760E-003  6.676900196104610E-004
  3.641861509816632E-003  2.603866307412296E-003  5.401359232992029E-003
  -2262.17844323499       6.913024103905378E-003  5.529841976793359E-003
  3.605909975240834E-003  1.666533627741665E-003  6.217039860025253E-004
  5.297699654554158E-003  3.018654831255096E-003  5.872495712007398E-003
  -27899.2033685861       4.808580537752525E-003  8.497788402909613E-003
  2.974346187182732E-003  8.826002111397517E-004  1.437138555354713E-003
  4.362007902331089E-003  2.959901369726058E-003  5.627771015350223E-003
  -7082.28287391622       4.675442740468396E-003  7.063597356204682E-003
  3.176847823054490E-003  9.727188976405140E-004  3.322480524071861E-003
  3.521108115948362E-003  3.257084615461760E-003  4.881006051457146E-003
  -13833.8647806390       3.648324100574636E-003  3.454269963006103E-002
  3.390210360173616E-003  1.178335324179487E-003  5.728858185623757E-004
  3.500113071935190E-003  3.167251591673779E-003  7.612206964860506E-003
  -13579.2491067592       9.090469701219515E-003  3.487053841639714E-003
  2.925051140194696E-003  9.573741222207580E-004  2.938256938760393E-003
  3.239440210765346E-003  3.074703984295724E-003  4.682793230172333E-003
   29964.9032663418       4.298374903792135E-003  1.655257412105027E-002
  3.834867500289021E-003  1.808987824353681E-003  4.973128809541699E-004
  3.935474541328639E-003  3.144105492368006E-003  6.542177355827783E-003
   10719.3063957236       1.470640275227115E-002  4.369166450974242E-003
  1.177257275868897E-003  3.956238692615111E-003  9.878944542974595E-004
  4.112728868748325E-003  3.267005936857464E-003  6.417192123528744E-003
  -8197.17038349173       8.752518865573797E-003  6.014059109700880E-003
  1.262075723789944E-003  3.055958006603561E-003  6.819483670299513E-004
  3.079782161105592E-003  2.743473940545384E-003  5.452641135763069E-003
  -19885.8102222608       1.022196589119748E-002  4.898719035608486E-003
  4.614381204665205E-003  6.237914914524286E-004  7.245985198639628E-004
  4.711972028554968E-003  2.809818948494601E-003  6.179308638569032E-003
   23127.4090366921       1.750390070689105E-002  1.514980061445325E-002
  2.957539941757934E-003  1.056967456018707E-003  4.119637057704819E-004
  3.187359766010091E-003  3.207283419460583E-003  9.454914694043505E-003
  -29814.3024770599       2.743485234872683E-002  6.745518177016541E-003
  3.133276459011142E-003  6.222923574279907E-004  4.009120172992851E-004
  3.194059415560029E-003  2.780463502302497E-003  8.392415520022839E-003
   20005.3044415481       1.489802726334696E-002  4.822169917177445E-003
  2.921326651762581E-003  6.370740277350348E-004  7.248921490831778E-004
  4.524527681411521E-003  2.756330707472993E-003  6.875667099962616E-003
  -13553.3628972818       1.034072503511306E-002  4.709351867796081E-003
  2.936334020565694E-003  5.816218784383768E-004  5.500575733515594E-004
  4.314286403947707E-003  2.412936579375980E-003  5.944842700745190E-003
   45935.5262392549       2.733793435336184E-002  5.170953189391528E-003
  4.181354953962427E-003  7.462137021524816E-004  5.709995861003932E-004
  4.743295331915582E-003  3.257407457221108E-003  8.752635097624284E-003
   330.908051390502       6.627029765087676E-003  9.752426560321563E-003
  2.946101903989118E-003  1.433196998627633E-003  5.043928080755606E-004
  4.676282743717590E-003  2.938388069743073E-003  6.710848851792881E-003
   46273.6010896139       1.230998704541535E-002  4.423505131363770E-003
  1.153233192516397E-003  3.528291790666648E-003  7.813833800335657E-004
  4.326802047276646E-003  3.013626961022564E-003  6.176328488694378E-003
  -3204.32305688626       5.104762032915659E-003  4.571239653135750E-003
  4.484347900843267E-003  7.696323839137001E-004  1.235685744799111E-003
  4.527290353689657E-003  2.768788301970894E-003  4.727330290508657E-003
  -7464.34305818558       3.330720889582122E-003  5.498843549322156E-003
  3.009832342018374E-003  2.078567145689234E-003  4.666007337003837E-004
  3.236930063883506E-003  2.360654612992025E-003  3.899249036790277E-003
   36235.0715656259       3.303483798407704E-003  2.864363074592956E-002
  2.105806743851001E-003  2.937304007860033E-003  4.028393479283877E-004
  3.250232759422708E-003  3.025071663983601E-003  6.750017575727759E-003
   49637.1377204199       7.714742705015350E-003  5.451780187006746E-003
  1.177764925352583E-003  3.465906048741172E-003  1.727652503747211E-003
  3.742748673519878E-003  3.217834528488772E-003  5.399457778439358E-003
  -37359.4865101391       5.957523068158933E-003  4.957443760366094E-003
  4.145513376599667E-003  8.227920513130619E-004  5.419622650559373E-004
  4.455013464901039E-003  2.498436607011160E-003  5.086169742047942E-003
  -5627.29927843437       4.125535531237288E-003  4.268009295063878E-003
  3.132476511242671E-003  5.924359285629183E-004  1.161428271719782E-003
  4.106540122033132E-003  2.319800088566092E-003  4.166076619565568E-003
  -16715.7858655601       7.097111893057420E-003  1.066588937027887E-002
  1.305373694562491E-003  2.927339478966286E-003  5.987354092392513E-004
  3.889703286875464E-003  2.960781431548516E-003  6.652707057518227E-003
  -2442.32990864381       4.845906910249728E-003  1.636917391174427E-002
  1.117445285522012E-003  2.944601803615469E-003  5.531274940135648E-004
  4.780529115648642E-003  2.972756341216001E-003  7.238122559124332E-003
   6495.55767221483       4.407922567150416E-003  1.057325774899160E-002
  3.008165224972108E-003  9.228263286076528E-004  1.787077956514847E-003
  3.549573912921650E-003  3.059830435515647E-003  5.489586929533764E-003
   5124.21670175060       4.771406208155638E-003  4.814438178976698E-003
  1.046285782074307E-003  3.345199175142831E-003  5.227612294285101E-004
  4.764169313293209E-003  2.418758330313189E-003  4.783286538899305E-003
  -19414.5990523604       1.841045576442467E-002  1.446543835752342E-002
  3.229297448123638E-003  8.253334798086532E-004  4.495465665707112E-004
  3.445898521071376E-003  3.212687399587317E-003  9.717760860315658E-003
   71753.9602643311       8.838583808985691E-003  1.102734222572434E-002
  3.569676872244276E-003  8.685143412418383E-004  9.543457714416886E-004
  3.957464060217799E-003  3.232687284443873E-003  7.279309285571314E-003
  -1041.22067674197       3.402135130000098E-003  3.418531278413204E-003
  3.278611391726455E-003  1.618110838743189E-003  2.455152894186153E-003
  3.316499988781499E-003  2.819516530512703E-003  3.378757627863781E-003
   28082.7443350487       7.628571103215703E-003  9.667456720978244E-003
  3.060851932286038E-003  7.474985165558496E-004  4.049327674623983E-004
  3.232638186069866E-003  2.458619670720580E-003  6.200654187356893E-003
  -51764.4293620886       2.169378381984737E-002  3.725448830942202E-003
  2.935718221187573E-003  7.424166948938771E-004  1.368232438786806E-003
  3.020224093907104E-003  2.999248911122886E-003  6.249582798018127E-003
  -9853.95437842536       7.299800858620719E-003  4.445675741203485E-003
  3.013243116796283E-003  1.168345485397620E-003  5.198430097359907E-004
  4.409540399818199E-003  2.529414271600968E-003  5.230550190750410E-003
  -8635.52024347043       6.485660333332624E-003  9.847640764186837E-003
  1.821883730533458E-003  3.023341793152691E-003  5.669114141772710E-004
  5.391569252858946E-003  3.200767401590841E-003  7.009179710733473E-003
   5483.73039549264       8.021900781302773E-003  6.795664525867567E-003
  2.936763624984077E-003  1.103352618906708E-003  9.404588364473117E-004
  6.681566887560624E-003  3.217746119948575E-003  7.141605331133930E-003
  -3.11321539918479       1.270728027626581E-002  1.971370575748253E-002
  3.154806425693516E-003  9.313112801144258E-004  4.531485083943132E-004
  3.535058679207303E-003  3.250281232204675E-003  9.602975821679408E-003
   7759.49257291318       7.457651719665726E-003  4.570238282829701E-003
  3.014165767253656E-003  1.160895089399155E-003  2.492913275841905E-003
  4.078387145431303E-003  3.265498170013343E-003  5.180159477283328E-003
   5663.52088440810       1.797565381480940E-002  3.277107660175950E-003
  1.271359778192139E-003  2.990097019988480E-003  8.037005078838574E-004
  3.243037999460349E-003  2.890874503339586E-003  5.759381062641906E-003
  -7841.78105888707       4.980827284374627E-003  1.771992804320030E-002
  1.258852041605185E-003  2.927247179447610E-003  5.644271999990817E-004
  3.180732638223318E-003  2.891048895328063E-003  6.547822036748690E-003
   1174.30097347879       4.488330832626129E-003  4.991065636601430E-003
  1.492708965201714E-003  3.406751706905518E-003  2.305074163678662E-003
  4.407503312628651E-003  3.240250249066136E-003  4.621932477931311E-003
   30979.5838973524       3.383253780717118E-003  1.597993879371383E-002
  3.009202720265973E-003  8.656178672524598E-004  1.392387559952200E-003
  3.021272086035829E-003  2.898052306072955E-003  5.466380290732768E-003
   7887.20316343948       3.118403894701963E-003  1.077929924203368E-002
  2.953683213048581E-003  2.824722129823765E-003  4.376639534173490E-004
  2.959027355370906E-003  2.671111701060225E-003  4.633302167284124E-003
   11214.6540085923       2.646427171534386E-002  3.484353413813189E-003
  3.169166290565099E-003  6.269787732448253E-004  9.384429982340306E-004
  3.473649956562345E-003  2.901988320596168E-003  6.842099714310015E-003
   47885.0022365905       3.315209028640231E-002  4.216653446221821E-003
  3.447815122576475E-003  9.494814059646113E-004  5.760652698703411E-004
  3.832870577879646E-003  3.167749648085208E-003  8.122087431270651E-003
  -17327.2011302622       1.753366114328166E-002  6.452882741426458E-003
  3.817732122352579E-003  7.426550787155660E-004  7.341510842447607E-004
  5.170349437916069E-003  3.267789365215712E-003  8.363385062233965E-003
   7040.62088368312       3.478697238410233E-002  4.525238301679830E-003
  3.036419002964059E-003  7.058514284107408E-004  7.972928689542973E-004
  3.824263691096078E-003  3.177238373977268E-003  8.443748819400203E-003
   19121.6663491300       4.517594961797058E-003  5.762992853205570E-003
  2.918713765581382E-003  1.544259929449301E-003  2.997079622957062E-003
  3.049039363314824E-003  3.199298522152708E-003  4.297733360313027E-003
  -2111.89668142459       8.451021190540874E-003  6.037112096205628E-003
  1.158560598762777E-003  3.275771086073663E-003  6.754045717435840E-004
  5.390503924516495E-003  2.983279992333507E-003  6.503132444127222E-003
  -21139.7341419742       5.485134318946774E-003  5.860295437782649E-003
  2.930257699171923E-003  8.438613622770981E-004  2.590408065791785E-003
  2.967798764878772E-003  2.913048541611551E-003  4.569272676666949E-003
  -21172.4406210367       7.869206399723128E-003  5.488675891396472E-003
  3.183623183356567E-003  2.196237329303657E-003  7.345783592052616E-004
  5.176426790120757E-003  3.236020588450941E-003  6.069359555205770E-003
  -5724.46898286082       3.886522366011391E-003  4.268735529611207E-003
  2.997963072837099E-003  6.976918009161120E-004  2.198311922279556E-003
  3.649546650403483E-003  2.555326657170455E-003  3.926748741141916E-003
  -443.800389764840       1.125111727552583E-002  7.074905956803910E-003
  4.540599480872072E-003  9.855627759853846E-004  7.363753231405968E-004
  4.598566131410580E-003  3.262665711554251E-003  7.153406743488210E-003
   6818.87493363939       4.450546164074560E-003  1.087653639702439E-002
  8.787573197090337E-004  2.956843256684635E-003  7.762296979298950E-004
  3.000105717416674E-003  2.577041030372650E-003  5.256300214946320E-003
   25036.8051032974       7.120190073835042E-003  9.523920313157509E-003
  3.190227652999416E-003  1.030634931956549E-003  6.535595394374633E-004
  6.618704415136259E-003  3.143272283132429E-003  7.656438096841217E-003
   52942.4789002381       1.897137749750055E-002  5.926392869705220E-003
  3.704850810220314E-003  8.703067058646950E-004  4.995286687154783E-004
  3.720011390558889E-003  2.960780244391364E-003  7.478443057991340E-003
  -23902.2228448193       1.468790552032062E-002  4.094922923968421E-003
  3.552301945266259E-003  5.687433844248687E-004  4.837644966114507E-004
  3.765594671052518E-003  2.459517400659940E-003  6.095552239529681E-003
  -92171.3736696391       2.765618040413373E-002  5.333722007482024E-003
  3.262132161064299E-003  7.092308963954398E-004  7.575883268919753E-004
  4.547017274557035E-003  3.248717457468002E-003  8.753526686070158E-003
  -2969.51205490558       5.875406901209156E-003  7.255053567269427E-003
  4.748049219996375E-003  1.551921928807282E-003  7.271942994717629E-004
  4.905744889324623E-003  3.222823438081988E-003  5.935552866621583E-003
  -126696.030013586       2.074890305990645E-002  6.925794238675960E-003
  3.061317498190795E-003  8.433656960107689E-004  5.080882711955147E-004
  4.674809627147236E-003  3.096340323693555E-003  8.758092990038623E-003
  -19138.3875542190       7.260376247578288E-003  8.525638680924786E-003
  1.294067442105120E-003  3.203596131992435E-003  6.207416731877804E-004
  6.651154443881665E-003  3.192871518420645E-003  7.439225002734738E-003
  -1392.80472758365       4.849888926832989E-003  4.949846009213573E-003
  9.477169260020274E-004  3.133493835384147E-003  3.157345232115580E-003
  4.540424244923242E-003  3.173766058259914E-003  4.776832044162039E-003
  -12527.3959865036       1.439436329695236E-002  4.778786919000709E-003
  1.681586447213512E-003  2.924969367748432E-003  7.752421172526478E-004
  4.415500175255333E-003  3.240619084543715E-003  6.721971663707928E-003
  -19312.8330193337       1.039186329838080E-002  6.898046165763592E-003
  2.974184278203054E-003  9.060286564794935E-004  9.822147769138246E-004
  5.704821667850885E-003  3.204273988538483E-003  7.422562529470003E-003
  -37051.9537163359       8.772194620075550E-003  8.456349222693029E-003
  3.435921761344853E-003  8.397306111753202E-004  5.762538184070840E-004
  5.064263283798766E-003  2.923708600111596E-003  7.215545141320422E-003
   146963.854523663       2.103249406842913E-002  6.406865613639279E-003
  3.770331945818980E-003  6.565143112458552E-004  6.505238712450688E-004
  4.115043603803274E-003  3.103127659673857E-003  8.215555686445657E-003
  -25506.5900786601       8.150847200463605E-003  8.804712460838051E-003
  4.214226020436405E-003  9.531744639902409E-004  5.502475674241826E-004
  4.341080956810994E-003  2.971625169473541E-003  6.779098404758133E-003
  -183343.792725781       2.245456226371356E-002  4.915990683202570E-003
  3.717018096944159E-003  7.963383603030924E-004  7.562658720756468E-004
  4.269594617876946E-003  3.190642777400318E-003  7.782170870472192E-003
  -29621.9207082388       9.629123568052692E-003  6.512077514700307E-003
  1.122808572482646E-003  3.872877361127802E-003  8.000224297926232E-004
  4.654236250572106E-003  3.170292954879172E-003  6.633126023650112E-003
   3626.92696388168       3.777079792498475E-003  8.675962895231211E-003
  1.106965652060729E-003  3.184441211252713E-003  2.691395969923148E-003
  3.767736600413460E-003  3.246757803844032E-003  4.979489181874027E-003
   3429.05406613339       4.290469730672295E-003  4.078615452985920E-003
  1.570272603713184E-003  3.225321650820398E-003  5.339296428270536E-004
  3.815542501709306E-003  2.377393126686959E-003  4.056871944948959E-003
  -61310.7336070829       2.371102433961398E-002  8.320389235181505E-003
  3.379739612856613E-003  8.019482871232849E-004  4.946931182628890E-004
  3.723378260113373E-003  3.154274116709418E-003  9.022849348412664E-003
   2097.42729534459       4.080083801924940E-003  4.127825564155065E-003
  9.705392953528363E-004  3.477411797445295E-003  3.356558796586522E-003
  4.008722453795521E-003  3.024080300264643E-003  4.071915929230568E-003
   9406.52950158348       5.344100733220441E-003  3.411840821778915E-003
  2.992113802956217E-003  8.184788930981753E-004  2.914116307657479E-003
  3.327724039885256E-003  2.750535127060942E-003  3.929496446096413E-003
   3619.99537712589       7.338525156489755E-003  1.937244743999900E-002
  3.110205019947438E-003  1.127236068824178E-003  5.196782656012910E-004
  4.608173691054035E-003  3.256942523972568E-003  8.685084327652951E-003
   4149.54027607001       5.538682171644389E-003  5.324925230730030E-003
  3.064957755567322E-003  6.723312860580030E-004  5.470883341144670E-004
  4.970327261659608E-003  2.342583258865738E-003  5.272723300151264E-003
   7957.85030845350       5.721422407395791E-003  5.856604264513127E-003
  4.350294608315600E-003  7.027688888961804E-004  9.678047547836945E-004
  5.359197157278253E-003  2.845955438458391E-003  5.641785133628971E-003
   15277.7648722319       6.351633567781976E-003  9.695568082833672E-003
  1.015845880833103E-003  3.134079653810944E-003  7.104650958658813E-004
  6.336857297567294E-003  3.097197289626756E-003  7.307646673139091E-003
   829.767219275006       2.107160700269886E-002  8.969486248122266E-003
  2.942921503090975E-003  8.141129014982425E-004  4.762400954981246E-004
  2.952958837979760E-003  2.933157038065757E-003  8.233305047222712E-003
  -19710.4603741870       1.468394656539829E-002  8.760864127678014E-003
  2.961268481499257E-003  7.050925677527445E-004  4.393357087401947E-004
  3.058217025657447E-003  2.668269822587633E-003  7.327446913525741E-003
   137609.111484180       1.270088984266797E-002  8.920501713627241E-003
  2.963767059032976E-003  1.036006620841005E-003  4.936274176570910E-004
  5.148980618987010E-003  3.098073805869322E-003  8.355675443202797E-003
  -27453.1944905711       3.228152627570460E-003  2.423703015109160E-002
  1.405370707884371E-003  2.932057902781773E-003  8.468153048007235E-004
  3.055945601386769E-003  3.068234414172253E-003  6.206684847821127E-003
   3437.94441810880       4.018808179012233E-003  3.094670322573340E-002
  1.284910797713179E-003  3.007299793208612E-003  5.214888736629109E-004
  3.596358990479899E-003  3.107980192906686E-003  7.647595367174713E-003
  -786.097459301689       7.888694708631565E-003  3.620707828266085E-003
  9.526335942271264E-004  3.298610671256540E-003  3.176041946515105E-003
  3.573782184615412E-003  3.172086210081457E-003  4.673499887723896E-003
   102429.213080269       2.423252599824664E-002  4.805510766360000E-003
  3.128884166975465E-003  9.923877046912569E-004  7.775834213360316E-004
  4.342290009071925E-003  3.269232593299030E-003  7.966832550218076E-003
   49791.9965711533       9.545661327875805E-003  4.082118092989686E-003
  3.838780991226902E-003  5.641321722144641E-004  9.183751515381947E-004
  3.927911632326089E-003  2.593629499989663E-003  5.349145753182761E-003
   8103.48508261007       3.624504822463357E-003  6.088354873873237E-003
  2.953220062379163E-003  1.001175102227280E-003  2.072735118818739E-003
  3.436269201848403E-003  2.783113466891579E-003  4.232645926816281E-003
   31667.0837792367       3.372425054496914E-002  5.131887428928525E-003
  3.048059451200916E-003  6.703637152976256E-004  7.001830445384839E-004
  3.279188643342114E-003  3.054371734296308E-003  8.279331589388674E-003
  -23625.1341224880       2.405932047871918E-002  5.831517539767757E-003
  2.952115216899638E-003  5.744951874857648E-004  5.707103333139707E-004
  3.066425845809182E-003  2.732680183300328E-003  7.549168806499155E-003
   398.491390060243       3.339715252117863E-003  7.947365387137742E-003
  6.637811045526210E-004  2.980288411926293E-003  1.119892748884718E-003
  3.202225096015825E-003  2.394091151982517E-003  4.396713420897987E-003
   46255.8541732878       1.203281907382032E-002  5.775448325404229E-003
  4.057607033089233E-003  1.240847070862399E-003  6.299137791750102E-004
  5.300418256481851E-003  3.245304339894912E-003  7.168380945724090E-003
  -53259.3437859270       1.866665394032229E-002  5.716086888656029E-003
  2.964237433485904E-003  8.393837970753862E-004  1.033471943419999E-003
  4.216237426597954E-003  3.239990743871951E-003  7.662375875345666E-003
   69609.6544840234       7.341881600251986E-003  5.768289639952395E-003
  3.977505050258153E-003  9.210739337436844E-004  5.268157612675422E-004
  4.413981185487695E-003  2.668137156127780E-003  5.717791365303565E-003
   9690.20692979279       6.131473107349216E-003  5.362433270450094E-003
  9.595808376469132E-004  3.555293108425693E-003  2.178428430782958E-003
  4.510297352084070E-003  3.213946893116265E-003  5.293106526411528E-003
   6208.67633292752       2.054534619801221E-002  3.316007880208299E-003
  1.197042054070813E-003  2.997149665721311E-003  1.180054061934874E-003
  3.193983114474982E-003  3.119346093597249E-003  6.014791045460687E-003
   32409.9578968043       1.556631275257605E-002  4.017412730508577E-003
  2.920113086952577E-003  1.043597101089097E-003  1.362275040009403E-003
  3.838503392130282E-003  3.160447480264057E-003  6.214860393056722E-003
  -47676.4724538860       7.495893223198655E-003  5.612282566688230E-003
  3.146744395135972E-003  5.804012841232400E-004  8.409419485236407E-004
  3.151258870408192E-003  2.425495510139144E-003  5.098968556143555E-003
  -10854.2541999298       3.610958228040250E-003  1.396185705530858E-002
  3.478865943367994E-003  9.678587351621923E-004  7.288971111411639E-004
  3.610954044822236E-003  2.764928584136555E-003  5.667556666213853E-003
  -346.271422198063       1.203628489830347E-002  6.252450489694268E-003
  2.979487927923921E-003  5.959257367835503E-004  3.974351571203923E-004
  3.092028794225073E-003  2.340081863746583E-003  6.150759555452679E-003
  -30008.8716740247       3.474545278118264E-003  1.674273727839043E-002
  3.138664653735323E-003  1.052163682447558E-003  1.725244981850066E-003
  3.200670718789550E-003  3.193552586849018E-003  5.710250294996914E-003
  -13299.4347880703       4.922713159932090E-003  1.692862138955236E-002
  3.794120988870349E-003  1.304205204382260E-003  5.696232466895777E-004
  4.889186885521622E-003  3.236070156997481E-003  7.413459516790425E-003
  -3483.47722819637       5.890999072840632E-003  6.458131199787537E-003
  2.993409868594544E-003  1.538325524748486E-003  6.155481317430465E-004
  5.769346057353757E-003  2.921795457655209E-003  6.032177826324357E-003
   27822.6721587024       2.843283485460517E-002  4.336217617690282E-003
  3.443505220022119E-003  4.965551417936422E-004  4.491098767667382E-004
  3.501057594793134E-003  2.630723597525140E-003  7.557476912936257E-003
   11634.5699362871       7.198497079526909E-003  5.623949062321454E-003
  9.980816141331118E-004  5.363514406751695E-003  7.979715739540465E-004
  5.383653769093582E-003  3.124835862299464E-003  6.018017473939224E-003
   62060.7901465822       2.399586898797957E-002  8.133154187989091E-003
  2.962116539254371E-003  6.232764169960200E-004  4.541564618256370E-004
  3.192145408897631E-003  2.837882530590227E-003  8.540685267606658E-003
  -8445.74803273043       2.249829780688023E-002  3.809574977789725E-003
  3.059923902758696E-003  1.176632111607394E-003  6.046734693042253E-004
  3.526829043941168E-003  2.949265057053019E-003  6.711251773995395E-003
   62700.4310370417       2.277048279236868E-002  8.002966198191814E-003
  3.211184177618103E-003  1.016432597461267E-003  4.949890876394191E-004
  4.155106173776854E-003  3.270324103458886E-003  9.114547565209527E-003
  -8820.84719734260       4.145354578808253E-003  4.953493072474593E-003
  2.933419163684512E-003  3.533787751277429E-003  1.153369930078405E-003
  3.684800184367894E-003  3.109890274660883E-003  4.229565246774997E-003
  -2862.37723616744       1.151858684908027E-002  5.529860992871760E-003
  4.355445162291403E-003  7.305676595454522E-004  1.086201483804879E-003
  5.088083817025503E-003  3.222640367793617E-003  6.868932112581764E-003
   7583.00130205349       1.154064397649798E-002  4.726578152452512E-003
  2.960514523714924E-003  7.005100134665964E-004  1.242804898132873E-003
  3.016993614240147E-003  2.741085798624893E-003  5.480040387347456E-003
  -980.282851705951       4.429415063511300E-003  4.996784452991818E-003
  2.995356446072159E-003  2.171055718374200E-003  5.635346168087053E-004
  4.333189528390605E-003  2.656526339630645E-003  4.577358132405694E-003
   14138.1631140692       5.271132420162524E-003  8.498185820661657E-003
  3.003561495901620E-003  9.901748339164503E-004  2.587297516626194E-003
  3.067003729309500E-003  3.191708397926089E-003  5.159981579532734E-003
   24507.8080161554       1.154095863167829E-002  3.297929260260717E-003
  2.670012832126849E-003  3.100516145819397E-003  1.135584569467929E-003
  3.292326080861188E-003  3.249816319094488E-003  5.004131198583452E-003
  -9969.99515886085       7.859839673494358E-003  4.829611765530771E-003
  8.653629628026374E-004  2.917628942937268E-003  1.409876730574798E-003
  4.225945502865060E-003  2.880336431378908E-003  5.433544982241576E-003
  -17343.7163521706       5.012938476628451E-003  1.324179206688204E-002
  2.950039021759268E-003  8.514179851551053E-004  4.201267960651832E-004
  3.006696083916722E-003  2.439195474067569E-003  5.843991247593841E-003
  -53887.7517132469       1.042509295159288E-002  7.616332669527061E-003
  3.518392186693637E-003  9.859569734465660E-004  1.091163248928744E-003
  3.800981401553594E-003  3.233222465312830E-003  6.707703570682536E-003
  -22729.3198306769       1.064163318048976E-002  8.639563830653183E-003
  1.391924480851258E-003  2.999002181227397E-003  7.005888465668262E-004
  4.407428050588309E-003  3.253045725846469E-003  7.399944193684039E-003
   1460.04221826876       4.001422101971974E-003  4.140129839032528E-003
  2.952788010140741E-003  1.007683186973653E-003  9.338385301521688E-004
  3.660945768872270E-003  2.350218725837324E-003  3.928926229733537E-003
  -43884.8279651796       3.279615814247142E-002  4.883700050395717E-003
  3.693902329748031E-003  9.427837280747807E-004  5.628317507182305E-004
  3.705589234992558E-003  3.243029388497251E-003  8.403813582539872E-003
   23422.7630902135       4.257865437736760E-003  1.208090309104150E-002
  3.261724257602744E-003  9.842251221253747E-004  1.821125570020047E-003
  4.033311884086625E-003  3.265671179216281E-003  5.919945559716474E-003
  -8874.86620827333       3.531738356498821E-003  5.338400220606793E-003
  8.032856666302668E-004  2.963143233568481E-003  3.140758697617005E-003
  3.362081747001113E-003  2.792185017761380E-003  3.987211808904420E-003
   15523.9162204644       9.200610616539037E-003  5.587469625417051E-003
  1.805049503226693E-003  3.564208792503968E-003  7.118404975030327E-004
  3.583739399254226E-003  3.073976423597584E-003  5.690137344537161E-003
   39030.7619406230       7.777515904552341E-003  5.716978051323210E-003
  2.961762431486823E-003  1.189123571403303E-003  4.612019153616956E-004
  3.178074742680249E-003  2.474419379099977E-003  5.208634060010284E-003
   82355.8941857411       1.697573818854739E-002  6.956051966142658E-003
  3.567329817720228E-003  8.651789777124143E-004  5.751314505679615E-004
  5.608282183475696E-003  3.248675106021295E-003  8.716466149102318E-003
  -67152.0332800578       1.227920339070853E-002  1.293448463967336E-002
  3.130321062770950E-003  8.805352287510652E-004  7.939865259901138E-004
  3.329670244634064E-003  3.240247741488158E-003  8.086740664297039E-003
  -8124.64309855000       5.651999104782621E-003  4.684340504593406E-003
  2.941722930756482E-003  1.959914832739612E-003  1.394338965711509E-003
  4.292353178765498E-003  3.115005993197516E-003  4.843753086276353E-003
   16018.6342065656       8.386707475591853E-003  3.276386308091638E-003
  2.924216115867863E-003  5.623619954988301E-004  1.205819600074814E-003
  3.216636300488606E-003  2.365643990099348E-003  4.454471508549217E-003
  -58199.1098512633       2.909250192420680E-002  6.693242325554264E-003
  3.020474406566898E-003  9.138540399520034E-004  4.849440574473303E-004
  3.070564377599897E-003  3.047052316738717E-003  8.424522138464998E-003
  -5661.56869961514       6.326522046477497E-003  5.046569210970421E-003
  2.922391250687068E-003  1.523671191480555E-003  1.264150918221329E-003
  3.007020441483592E-003  2.854002592479566E-003  4.578949775664614E-003
