# Supplementary material for: Four-Body Nonadditive Potential Energy Surface and the Fourth Virial Coefficient of Helium
Source: J Chem Eng Data. 2023 Nov 29;68(12):3257–64. doi: 10.1021/acs.jced.3c00578 (PMC10726306; doi:10.1021/acs.jced.3c00578)
Supplement: Supplementary file 4 — je3c00578_si_004.zip [file je3c00578_si_004.zip › data/e_08_3_tz.txt]

           7         409
  1.149260019496126E-002  1.555662416733432E-002  4.589583134541751E-003
  1.103328585727802E-003  5.073754994426699E-003  4.136731767649077E-003
  2.043731080801323E-003  1.867604766990742E-004
   46763.9844381345       3.596771676332019E-002  5.852667232998375E-003
  5.075843284512964E-003  5.763811728598366E-004  5.410498097072513E-004
  3.421391305425522E-003  3.232119788313133E-003
  -14287.0570508295       2.535800158470224E-002  1.219138662198261E-002
  3.126760392102980E-003  7.769174535931174E-004  5.377602021526102E-004
  2.974361934430203E-003  3.260393462099361E-003
   78366.2793240370       2.541274381383265E-002  6.242935889292389E-003
  5.184512726577090E-003  5.771705365279781E-004  6.491993138981960E-004
  3.463061365238342E-003  3.196797511460610E-003
  -49879.9878715626       3.442431154761784E-002  4.222024311295091E-003
  3.218123492213083E-003  7.414177527088959E-004  1.133810681736894E-003
  3.035292616297675E-003  3.256857809602427E-003
  -19503.6342275653       1.200025211368658E-002  5.133296249335314E-003
  4.992854803631764E-003  1.083165941702089E-003  9.060068439396520E-004
  3.422838382765075E-003  3.179494542472595E-003
  -3768.82329495518       3.347113324584300E-002  6.761934509572483E-003
  3.124730044173608E-003  9.430116309149986E-004  4.924416838222257E-004
  3.073640511574808E-003  3.167231451620845E-003
  -50736.3773756043       3.031309693193139E-002  6.569356401753923E-003
  5.238258100964519E-003  5.514280092179260E-004  5.280850225858302E-004
  3.024569317826284E-003  3.117927697403511E-003
   3427.52680396119       3.190715828870830E-003  1.032653890670033E-002
  4.021047105123774E-003  8.301675142124798E-004  2.828251367727198E-003
  3.125744537019267E-003  3.147530030788597E-003
  -5786.35318972518       3.678903388657168E-003  5.425166086322656E-003
  4.537793249316517E-003  1.152624919992788E-003  5.628046250366507E-004
  2.982620949806107E-003  2.365574565814698E-003
   19286.9569501425       2.163871759769995E-002  1.484645269906763E-002
  3.044561613088520E-003  9.415987767321457E-004  4.032184312625035E-004
  2.946219765491665E-003  3.210024873012016E-003
  -56993.4847905450       2.824568745289513E-002  6.958626707052909E-003
  4.268830121062285E-003  7.679248344282648E-004  4.726814118243738E-004
  2.969897868311366E-003  3.109822146736902E-003
  -10784.9948354120       3.344575012080975E-002  1.029382767180870E-002
  3.806361501035178E-003  6.900477952925830E-004  4.314150919914832E-004
  3.041131003340567E-003  3.253665609233331E-003
  -15195.2655893120       1.814542436361578E-002  1.243942110652662E-002
  3.658575777558286E-003  1.051582710371214E-003  4.481788792161325E-004
  3.030220950359228E-003  3.250434450526745E-003
  -32994.2888263947       8.588949138183857E-003  1.280439067231609E-002
  3.652000907459331E-003  1.579203547612469E-003  5.718701451591963E-004
  3.225240352315975E-003  3.246045283216914E-003
  -159930.613959015       3.576706835638219E-002  6.541593569021203E-003
  3.077961805889380E-003  6.010116113760825E-004  5.074243315974744E-004
  3.057072736297054E-003  2.959136566214229E-003
  -1149.95041498706       3.591814960756450E-002  4.858855757092920E-003
  3.597044155061405E-003  5.214669566639482E-004  4.397193492669741E-004
  3.365253386286636E-003  2.802435625199525E-003
   36811.9943341397       2.190442620122640E-002  4.820155846448188E-003
  2.933891758811413E-003  7.300291597772032E-004  4.468414628325285E-004
  2.927344720341181E-003  2.581273947051778E-003
  -15811.3401862116       5.185262239852766E-003  1.056857832379854E-002
  3.393538726728618E-003  6.623076445241515E-004  7.096185099577445E-004
  2.917362777187348E-003  2.518174804561914E-003
  -1836.86670580485       6.048039513071988E-003  1.489246341356626E-002
  3.416866849735450E-003  7.808037879755473E-004  5.642746778451923E-004
  3.002367391454955E-003  2.722393635460755E-003
   53518.5466443749       2.518669773679572E-002  3.385588052876095E-003
  3.086522558320776E-003  9.989032437923329E-004  1.046126875744743E-003
  2.982045291582321E-003  3.059493040090830E-003
  -2916.68012237151       2.909259501179788E-002  3.298475355249439E-003
  3.129938748441832E-003  4.807149052885344E-004  6.065665404064207E-004
  2.998146230247595E-003  2.530511986575686E-003
  -30924.5091505169       3.072566664660542E-002  4.813425518385629E-003
  4.738476995890787E-003  6.423485071793207E-004  5.808658164863929E-004
  4.549989052521465E-003  3.255181481726236E-003
  -40770.6196045238       2.511895055831883E-002  8.111353586448813E-003
  3.397308381365475E-003  7.545313581750687E-004  4.263818726653606E-004
  3.005128085259498E-003  2.957523027670822E-003
  -7137.27768016024       2.733902036796655E-002  4.071585783181495E-003
  3.817664197023884E-003  6.540673151134086E-004  4.916810099450039E-004
  3.488982189632625E-003  2.795062238688906E-003
  -80568.7858122221       2.610482390580372E-002  6.259530461993968E-003
  3.175021569194642E-003  7.405370115408513E-004  8.756834990070753E-004
  3.110351965524652E-003  3.186291068065875E-003
  -235.921001343712       3.132006971558705E-002  3.940683991811647E-003
  3.864411114602502E-003  6.028259668016052E-004  9.845658732730660E-004
  3.090358507172159E-003  3.092577137880491E-003
   143821.355500852       2.785637978356026E-002  5.194334308175008E-003
  3.406947317436824E-003  7.864822089980404E-004  6.852780887283457E-004
  3.214908833948022E-003  3.080283812117229E-003
   24662.1296265467       2.949922500778494E-002  7.509602707313543E-003
  4.769706556093101E-003  6.666961499204863E-004  4.800878013423534E-004
  3.075537052071098E-003  3.183084260292627E-003
  -102485.845667353       3.685463395710997E-002  4.910158346111354E-003
  4.419719500637884E-003  6.190420558910273E-004  6.016074120356402E-004
  3.013542932399928E-003  3.105862109938857E-003
  -651.762934521573       2.773441613405911E-002  4.827790213614382E-003
  4.260557415407265E-003  6.143915840980383E-004  8.745193843460211E-004
  3.672147311443992E-003  3.225235555487721E-003
   7838.35774363413       6.069567919620818E-003  4.385134717595740E-003
  4.124140624944293E-003  8.481457794013185E-004  3.571670210515222E-003
  3.591646034851004E-003  3.257253763529052E-003
   14373.4871333500       1.306439910779462E-002  4.068588896972764E-003
  3.665696944479417E-003  8.975030290509668E-004  4.995006381874726E-004
  2.948829319163856E-003  2.522426781344668E-003
  -40591.9659412847       9.861370138385200E-003  1.715076129325394E-002
  3.016211682312426E-003  8.715716516396830E-004  6.770531271340205E-004
  2.935805702471755E-003  3.097818286187663E-003
   4693.10418331830       1.058995385015744E-002  4.452763843060499E-003
  4.223400551413951E-003  6.605619547320943E-004  5.225467969796140E-004
  3.924162793980903E-003  2.541920483509449E-003
   17671.8304005077       1.530542822724067E-002  4.449457426739105E-003
  3.801162331298751E-003  1.272466530746767E-003  1.244722956251199E-003
  2.965357003490689E-003  3.266962643664116E-003
  -36801.4390423508       3.330781930233535E-002  4.100486046844052E-003
  3.575567770243167E-003  1.137894289503667E-003  6.684283294891612E-004
  3.017288820508707E-003  3.222923770936630E-003
   32069.5083348407       6.112172559373383E-003  5.299026239138229E-003
  4.735232894390812E-003  7.833053412148822E-004  2.127077563306078E-003
  4.677612220002874E-003  3.257706405419220E-003
   31819.1395153069       1.878606496587434E-002  4.683652958241010E-003
  3.183437119749410E-003  7.304751543358481E-004  8.779745135408356E-004
  3.037380392987249E-003  2.858581362229992E-003
  -5153.02236162722       1.092348748414377E-002  2.586557124184236E-002
  3.020993884268440E-003  9.344545559624738E-004  4.591254909790307E-004
  2.967257880737525E-003  3.206365447909624E-003
  -888.724688164087       2.844828927274125E-002  4.699377355125329E-003
  4.606122687844091E-003  5.426831045598195E-004  5.676086105816302E-004
  3.953275030492141E-003  3.014144348532401E-003
   3502.93863194032       8.331483404728683E-003  2.875423735031360E-002
  3.013302445571435E-003  1.235179566756787E-003  3.876060392002627E-004
  2.997167407362221E-003  3.180898106794979E-003
   9983.00433722835       4.133212420471625E-003  1.261677158543367E-002
  3.317640171663623E-003  7.294635079787365E-004  5.622211471810372E-004
  3.092151005684733E-003  2.455874190363506E-003
   121216.810412993       1.752347571673696E-002  4.241809171496827E-003
  3.642560225643647E-003  1.019605031749804E-003  6.352956465638520E-004
  3.049445017136809E-003  2.849056942023650E-003
   1486.25967042805       4.298896405138279E-003  5.352061059056786E-003
  4.463325061545642E-003  3.596507678420837E-003  7.248157670050690E-004
  3.721402820570794E-003  3.160278164533079E-003
   12940.1029628815       2.363547032998809E-002  6.944682360207222E-003
  3.084355055461650E-003  1.265539244517858E-003  5.668613918369577E-004
  3.076612009674688E-003  3.221323726753788E-003
   2239.32480113375       4.609485709025508E-003  5.721619735770012E-003
  5.398784446615552E-003  2.969818144720989E-003  7.029530652424754E-004
  3.528721195454950E-003  3.187548713169571E-003
  -4412.08507129572       3.324644853814017E-003  9.090883966856577E-003
  4.539068376725155E-003  3.016259644662105E-003  9.362509462882647E-004
  3.172756032212227E-003  3.272924309821119E-003
  -9381.83431147426       3.077606651743393E-003  2.275871289784695E-002
  3.322476798390773E-003  9.079255257992099E-004  6.163701802447223E-004
  2.929597096754938E-003  2.693107884628046E-003
  -10620.8730436618       6.504437540435989E-003  3.772162792713971E-003
  3.484430728562449E-003  2.082490650200780E-003  2.147577146799816E-003
  3.128412530315260E-003  3.258101752153954E-003
   4076.72154647803       4.149783048158918E-003  4.047009423617251E-003
  3.653112414322891E-003  2.818998976609194E-003  2.105389293357953E-003
  3.047500105416578E-003  3.217601707255561E-003
  -891.669862518900       3.180337879232244E-003  3.180337879232244E-003
  3.180337879232244E-003  3.180337879232244E-003  3.180337879232244E-003
  3.180337879232244E-003  3.180337879232245E-003
   71638.4765313688       2.289847522437544E-002  1.196378716732925E-002
  3.227696862275384E-003  8.325564182940648E-004  4.102040845545682E-004
  3.026032704387507E-003  3.115127850864732E-003
  -6947.23095318984       3.135483639154670E-003  1.338301000238466E-002
  3.304825699579344E-003  2.193623287633018E-003  1.173077058628219E-003
  2.917792397674433E-003  3.183647529544025E-003
  -1247.85608011258       6.111970961760580E-003  4.930099577234575E-003
  4.395112562770090E-003  7.862794667031647E-004  3.088131532181000E-003
  3.294937747684373E-003  3.192918395099066E-003
   15832.8750251081       1.725139883964964E-002  1.234204006420767E-002
  4.294631253406906E-003  6.998727242406753E-004  5.726357132888909E-004
  2.961989942001542E-003  3.205799604273870E-003
   11417.7275978672       2.937538536740998E-002  3.163457736630779E-003
  3.133690265734431E-003  1.495353982651700E-003  8.091068279895247E-004
  2.949496758142517E-003  3.182608706378887E-003
  -7203.29801516206       3.619308513335362E-002  5.064789680554590E-003
  3.594007621553841E-003  7.317028575629549E-004  6.275180965070157E-004
  3.442661583883074E-003  3.183734855711620E-003
   18916.0991250605       9.696996399421136E-003  6.018251728206039E-003
  4.091987194973224E-003  1.959448299842731E-003  6.627117001418593E-004
  3.787806841452625E-003  3.248239327156694E-003
  -8304.17584528251       4.665866158525251E-003  3.232546411726566E-002
  2.977405797023920E-003  1.320456649164706E-003  6.366128557337890E-004
  2.921213502424037E-003  3.214250014386713E-003
   24118.8049027186       3.595697435762446E-002  1.112342328214639E-002
  3.118933663959342E-003  7.104890460853291E-004  3.862115491661433E-004
  3.060516774549727E-003  3.186893313054847E-003
   18825.6932992658       1.359794130070290E-002  1.116863169562792E-002
  3.045492322385066E-003  1.119841922784650E-003  5.812823790040299E-004
  2.990341937958283E-003  3.107414791553041E-003
   5822.52841540056       6.444229942152510E-003  4.650438651572115E-003
  4.254962594061521E-003  5.822396445452960E-004  7.690198690435106E-004
  3.137310667354048E-003  2.374248974474667E-003
  -12749.1679456977       3.863109813907569E-003  1.654560733876156E-002
  3.118966131655072E-003  1.535486288133236E-003  1.225414208851022E-003
  2.954692728133784E-003  3.216957084381088E-003
   2258.74773779266       3.235876852550951E-003  3.289810024082657E-002
  3.341698850799291E-003  1.154520376644363E-003  6.170150999669681E-004
  3.094278747152018E-003  3.036671572832494E-003
   2555.07458255042       9.995853170237313E-003  7.165062783106612E-003
  3.202193519758108E-003  2.646158613808765E-003  6.595315886206237E-004
  3.061691260804406E-003  3.271272468031136E-003
  -195491.069742694       1.380112346668988E-002  5.779122403568196E-003
  3.181836293848119E-003  8.494075305923342E-004  1.616336711971139E-003
  2.952840330909022E-003  3.177291144202961E-003
  -28443.4919971627       2.238457365492496E-002  4.664338345811026E-003
  4.444094043238315E-003  1.312049354829402E-003  6.678982876785774E-004
  3.026359161275652E-003  3.273536446785409E-003
   558.014900441696       3.688160883051227E-003  1.196166766284039E-002
  3.281790390875618E-003  2.561268274172351E-003  7.107218766140318E-004
  3.191504339036775E-003  3.072395381144289E-003
   3248.68411288894       1.001551931621347E-002  2.030342709619240E-002
  2.977822974287928E-003  1.520518919780131E-003  4.434220755966563E-004
  2.973904311710839E-003  3.266226550904033E-003
   4514.32919951648       4.475908259183762E-003  4.991992863391361E-003
  3.640996036427717E-003  2.449861320530322E-003  5.887807925774541E-004
  3.455852935447909E-003  2.720639219162134E-003
  -8692.67171837095       9.167017728441879E-003  8.788614244956958E-003
  5.308513332191595E-003  1.056710593927527E-003  5.781539923515272E-004
  3.289074490646521E-003  3.083418314722581E-003
   12816.0523722914       3.039914030483344E-002  6.149961970278803E-003
  5.844093764066879E-003  5.429748627614222E-004  6.549308228265287E-004
  3.105302513380610E-003  3.262784040824656E-003
  -571.530294404066       3.379343530436601E-003  3.687993196922296E-002
  3.445807086132909E-003  1.960960604310529E-003  4.078324974583919E-004
  3.084439256950012E-003  3.192812307487299E-003
   53779.1506592899       1.845835315618881E-002  4.399302038596897E-003
  3.989041674942554E-003  5.729601211728148E-004  4.883857780650548E-004
  3.801050861739771E-003  2.647724119016163E-003
   1625.91064262558       3.305790634252785E-003  3.404747837014648E-003
  3.161696768373644E-003  2.677967086379166E-003  7.174674814586298E-004
  3.039052806993310E-003  2.433722381350414E-003
   73995.6200028962       9.794729536330269E-003  1.351961214296172E-002
  3.210786747685156E-003  8.907851018023191E-004  6.967026336844538E-004
  2.924753320968308E-003  3.028630538127747E-003
  -143119.498709386       2.953013232076056E-002  3.722228826604006E-003
  3.490697942967819E-003  8.300261018532938E-004  7.271907113446254E-004
  3.315544672561093E-003  3.026072168774549E-003
  -5935.62911149989       5.004383090790761E-003  5.456036020790248E-003
  4.014928754151283E-003  2.249422595662277E-003  1.451911354812313E-003
  3.111472177407425E-003  3.219687954476042E-003
  -21099.7487967075       1.258701742340565E-002  1.131991204571018E-002
  6.268365562544093E-003  6.804034468283113E-004  6.713092542642982E-004
  2.919819746665951E-003  3.255823826467832E-003
   2470.30344179239       3.753989482991927E-003  4.964145612997164E-003
  3.425431932898470E-003  1.879963680607931E-003  2.552646538775239E-003
  3.386059075915055E-003  3.181617229061600E-003
   54792.8912591676       1.433118410635413E-002  7.619831581555209E-003
  3.454400117370042E-003  1.596400805834910E-003  5.614268039592443E-004
  3.096637184789592E-003  3.186551307500933E-003
   24869.3369619932       1.938110698517548E-002  5.585294955788665E-003
  3.166020739576142E-003  1.000824983737332E-003  8.720380586023308E-004
  3.161591973902344E-003  3.132970513984863E-003
  -22720.7695157709       8.915091510040019E-003  1.340070339237068E-002
  3.205628502146476E-003  9.128632820824500E-004  3.944153910565815E-004
  3.022676041350881E-003  2.733083904622693E-003
   60501.0902394741       1.154804088707798E-002  9.861689838550356E-003
  3.098869291677631E-003  1.162633005471465E-003  9.225014393397056E-004
  3.061369059942406E-003  3.240893177588322E-003
   18815.6644934867       3.457215859770087E-002  3.242280897025323E-003
  3.052019025534606E-003  3.924289499501505E-004  3.877739300377724E-004
  2.965975646949145E-003  2.316213559255702E-003
   28573.3104822911       1.179833614232127E-002  5.278248637437438E-003
  4.755170015828056E-003  1.025011562051653E-003  6.031263189584983E-004
  4.359198069612521E-003  3.045580274680678E-003
  -10455.6456268177       8.870862658394462E-003  6.609264857671274E-003
  6.291647161375490E-003  6.406546728385045E-004  7.045226034784613E-004
  3.738251930817401E-003  2.921988334294908E-003
   59517.3242548204       3.606470646215262E-002  3.637880553272933E-003
  3.010940262830435E-003  5.869846485647178E-004  8.450362417985182E-004
  2.973356114978303E-003  2.889994371907535E-003
   8692.09464051794       4.882165627148180E-003  2.466663693215994E-002
  3.349406475600494E-003  1.402221453400910E-003  7.035025740775125E-004
  2.962253820369889E-003  3.250118123181595E-003
   61401.4340191366       1.519838567622257E-002  8.294973937647589E-003
  3.579428120547539E-003  7.824682961173479E-004  1.076448557041601E-003
  2.932910733660414E-003  3.220061511245622E-003
  -2624.37832054825       3.007288094014715E-003  6.592501795567068E-003
  3.588680353571964E-003  1.203746008726005E-003  1.240475392438311E-003
  2.935089941843304E-003  2.604058578109301E-003
   7904.99846845796       5.029046814310314E-003  1.979117071195551E-002
  3.011822763695665E-003  2.463687726988145E-003  4.644492104858968E-004
  2.959442800568746E-003  3.170200540590321E-003
  -41707.8933851167       1.658574474431270E-002  1.657490575752633E-002
  3.409593503277747E-003  8.618749731741964E-004  4.456569826958425E-004
  3.140846432869267E-003  3.227726464140126E-003
   28650.3517860625       8.362629492787592E-003  3.901036610255307E-003
  3.843450312352060E-003  1.495885691079587E-003  1.750536339302815E-003
  3.061591345803343E-003  3.165022624541015E-003
  -124309.869543121       2.844363457630648E-002  7.294319830911958E-003
  3.608855568538297E-003  9.026712632628461E-004  4.884331244883324E-004
  3.600626581661839E-003  3.254683037363348E-003
   6072.55571480099       7.052805341525684E-003  6.020645027681661E-003
  4.209496947997690E-003  7.076538149921773E-004  1.538200161064968E-003
  3.332862410432652E-003  2.942034095167303E-003
   4047.15270482706       4.609831454567313E-003  7.445715388462556E-003
  5.314107019290821E-003  2.245991941862018E-003  6.693712682623307E-004
  4.477633857018724E-003  3.272333829958052E-003
  -6648.62455732043       5.751049428889484E-003  7.477221229455260E-003
  4.383536343394963E-003  2.064366752640646E-003  8.524351442189094E-004
  3.603667584546930E-003  3.257747933691360E-003
   40640.0679525272       3.807323476195590E-003  5.406452559675924E-003
  4.320547680684384E-003  1.084121901355007E-003  2.867338272880640E-003
  2.917194624441668E-003  3.050929964406462E-003
  -17939.7268038383       6.766517078065797E-003  4.433039389802801E-003
  4.028531644553527E-003  8.473181572622836E-004  2.817455006811441E-003
  4.013087779855103E-003  3.240404940191989E-003
  -5435.54867109278       4.681039246385446E-003  1.353314506866230E-002
  3.869991419830537E-003  1.238334095455515E-003  4.657536386264690E-004
  3.568056684582413E-003  2.821496238872985E-003
  -26363.5182914843       3.730833127614769E-003  5.387752807296392E-003
  3.219455913099679E-003  2.562759767441048E-003  1.812996186578119E-003
  3.107284487503702E-003  3.126657393268411E-003
   21175.2335309086       9.255585705898087E-003  6.515217163425989E-003
  6.488696751200724E-003  8.784811241978634E-004  1.150615426652529E-003
  3.029689611996223E-003  3.259056134445245E-003
  -16839.1186884481       5.111409362303891E-003  5.928293100287719E-003
  5.546041662271890E-003  7.470195319055799E-004  1.661919880076615E-003
  4.977242277976125E-003  3.182223755698833E-003
  -546.767716684863       4.358860800413096E-003  6.267471996220534E-003
  5.418830104579099E-003  1.126606434490091E-003  2.241981530055471E-003
  2.968188424304599E-003  3.217691799353830E-003
  -95128.2797723587       3.335789208625031E-002  5.547435593055179E-003
  3.536166908289792E-003  6.927338892900184E-004  4.881440039200912E-004
  2.923364739945906E-003  2.940831694254347E-003
  -174.732462603654       3.167006524443056E-003  7.133064973082195E-003
  5.904719697741023E-003  2.373689557853055E-003  1.291784583347843E-003
  2.986040750922893E-003  3.269432397395692E-003
  -9292.68494208993       9.066359906617388E-003  6.001696661124118E-003
  5.919285406023889E-003  6.731156147288234E-004  1.264735652904445E-003
  4.001207619347753E-003  3.211511379386626E-003
   3084.59539568976       3.332721539386346E-003  7.843274067144267E-003
  5.920429973704653E-003  6.551383416626640E-004  2.229774757226944E-003
  3.204538433807435E-003  2.996871999496054E-003
  -1924.70768975797       4.507834786554215E-003  4.532420348913779E-003
  3.638968169161974E-003  3.117042725639308E-003  1.459134943046232E-003
  3.225341361493340E-003  3.208349864668190E-003
   62722.7105039166       3.155138464598242E-002  4.634941590909845E-003
  4.374528824944195E-003  5.571166053717313E-004  7.589574375352910E-004
  3.118720843841538E-003  3.073894796584297E-003
   94755.1782586640       2.470615711797757E-002  4.517972769103437E-003
  4.282533184629635E-003  7.984139654052549E-004  5.572605993472282E-004
  3.963736431949002E-003  3.073548915481429E-003
   17698.0637605001       4.181901654663069E-003  1.334686463691534E-002
  4.337847771943530E-003  8.885551102315646E-004  1.005432232284115E-003
  4.013808181667278E-003  3.088660643119874E-003
  -19930.7853345120       1.784336840973693E-002  6.914590369949957E-003
  4.567777284403239E-003  6.672121333337112E-004  8.865710669260609E-004
  2.969582071020896E-003  3.156967955348446E-003
   1326.99633694652       3.227436855291115E-003  9.310976000875869E-003
  6.990186532822849E-003  6.621638508366071E-004  1.081045133330414E-003
  3.095729949329476E-003  2.783891776763603E-003
  -23967.2161324408       2.897136057360430E-002  3.610797856862319E-003
  3.265720431996158E-003  6.661445109221022E-004  1.142883532816127E-003
  3.101033158049452E-003  3.050970334855488E-003
   5644.47051247973       1.526448816418008E-002  7.179380661945810E-003
  3.862516529214296E-003  1.114012853757316E-003  6.702454850273983E-004
  3.711674672989313E-003  3.247548134365324E-003
   14087.3433213994       4.558529095838221E-003  6.854910498478240E-003
  6.058886184759651E-003  1.584737634196175E-003  1.167051043423458E-003
  3.391995826740951E-003  3.254270438138849E-003
   3637.86913775222       2.333221157104567E-002  3.527638914543157E-003
  3.292227363627005E-003  4.741364346936889E-004  4.484569736647212E-004
  2.997375602305624E-003  2.359839801424052E-003
  -3310.07346219185       4.038030737233431E-003  1.325265905870364E-002
  4.723070840144523E-003  8.908939737423276E-004  7.240944493818711E-004
  2.925155064244925E-003  2.795189178982392E-003
  -12504.9923725993       1.980590025340664E-002  6.433774194167667E-003
  6.290660038565886E-003  5.858690382295481E-004  5.672935885196390E-004
  3.170993337419685E-003  3.074633784185277E-003
  -6536.37609656923       3.170243831900705E-003  2.385774898364375E-002
  3.228930686855583E-003  1.502386130495883E-003  4.157118110807973E-004
  3.137490967034003E-003  2.796766514378074E-003
  -60256.8329810772       6.454147224387284E-003  4.526665116800162E-003
  4.349304779649140E-003  1.016632200240299E-003  2.036725989596900E-003
  4.177981318391103E-003  3.212550816392145E-003
   36512.2037123304       1.099626255765434E-002  4.886393402930399E-003
  3.869220940290981E-003  8.138830360497662E-004  1.905611658849159E-003
  3.675123640372496E-003  3.253026256057719E-003
   4178.24280866373       6.421667186583854E-003  6.570735123588873E-003
  4.778768697311682E-003  1.576503544645257E-003  6.520836764306863E-004
  4.710099624472536E-003  3.149689115527149E-003
   638.293742014037       3.023130511667385E-003  9.016497385298751E-003
  8.468015770235695E-003  2.198869411138111E-003  6.079852428880251E-004
  2.950949146058330E-003  3.113305719486528E-003
   4075.23516966972       6.605530113086751E-003  1.089257065060317E-002
  5.554273114378971E-003  6.956956348480272E-004  8.212687487397968E-004
  3.215971778227317E-003  3.003634031592205E-003
   8735.44998533052       3.746285471000023E-003  1.192635199804135E-002
  3.549978768624424E-003  1.379547742710031E-003  9.366693899059975E-004
  2.991695985514522E-003  2.914712978014775E-003
  -40476.0357038200       2.286928846712367E-002  1.446945817809133E-002
  3.021781094992958E-003  7.633022398673996E-004  4.492231804968731E-004
  2.939377234366611E-003  3.166384545089556E-003
  -752.353817999654       3.932028069917975E-003  1.955465074759263E-002
  3.907802989272235E-003  1.602805065191987E-003  4.902150465030653E-004
  3.861164402223839E-003  3.113848617744806E-003
  -16660.9901053960       5.288277173997456E-003  1.020118291913024E-002
  7.275908296153172E-003  1.352132540433772E-003  7.666354954705415E-004
  3.023828727495884E-003  3.273428729292681E-003
  -3542.93802084451       3.662510156197591E-003  7.923804597123073E-003
  7.756334835370107E-003  1.622419713405744E-003  6.398141675702270E-004
  3.522201955480882E-003  3.061259017876312E-003
   580.667089165421       4.795200913833507E-003  8.012798091501568E-003
  7.909005606507057E-003  1.229748294548090E-003  6.503351825331075E-004
  3.572043471702214E-003  3.088615530526503E-003
   17964.7747952824       7.572716746545245E-003  5.564997116306437E-003
  5.235399578381225E-003  6.594755145594340E-004  8.476594466523456E-004
  4.977561880192612E-003  2.915304166013992E-003
  -2250.80753980114       1.520875277116844E-002  6.998939328176718E-003
  4.580154692034552E-003  7.614705273321349E-004  7.407552539637515E-004
  4.428139315025281E-003  3.267827940242850E-003
   719.523027885347       3.345892846657811E-003  2.885252765836184E-002
  3.034211254166694E-003  2.056956147847152E-003  5.383439438546887E-004
  3.012124883420846E-003  3.150043791505351E-003
   125695.805871060       1.141840586479823E-002  5.060450784704774E-003
  3.017994566850231E-003  9.721294584663137E-004  2.175147032664445E-003
  2.938812163203149E-003  3.204913268232394E-003
   2419.19086825692       3.875915983695479E-003  1.026028263806945E-002
  4.546463163824378E-003  8.307830519243338E-004  2.221786062933722E-003
  3.622459656225330E-003  3.263874590102489E-003
   4856.37899861417       3.833836829980269E-003  6.075704906609417E-003
  5.329049079119278E-003  7.741203039693549E-004  2.175718329920885E-003
  3.750292972171851E-003  3.036635911716527E-003
  -12113.7790053060       6.307360376569482E-003  3.091578332552412E-002
  3.216870172446987E-003  1.004687552056231E-003  5.841859289771379E-004
  3.064392049074858E-003  3.226497347679674E-003
   754.612105099079       2.915451895584148E-003  2.915451895584148E-003
  2.915451895584148E-003  2.915451895584148E-003  2.915451895584148E-003
  2.915451895584148E-003  2.915451895584148E-003
  -87363.3994663396       3.335551572819676E-002  3.503102953995459E-003
  3.293311891299358E-003  5.959041564976801E-004  4.449663232133881E-004
  2.994582429803516E-003  2.595267982162974E-003
   88305.7149729637       3.043835282984736E-002  7.587686480992410E-003
  3.403760118601999E-003  6.880409698538276E-004  5.136264177590859E-004
  3.043879776742098E-003  3.075127329251321E-003
   45006.8825861827       3.474938417033158E-002  4.023112187972804E-003
  3.811132255681494E-003  7.676957278185931E-004  8.755389254771097E-004
  3.037550211086675E-003  3.206947774171893E-003
   64503.5078113816       1.609330867754849E-002  6.136163811990676E-003
  5.701059293784244E-003  6.442141275786535E-004  6.868074415919295E-004
  4.209281820503347E-003  3.187340888861237E-003
   5127.20517347679       3.166800000694707E-003  1.300945422851139E-002
  6.520253379302687E-003  9.474134912733599E-004  6.668956312633527E-004
  2.921089820559051E-003  2.813289482172107E-003
  -26587.4652436084       1.466542041623479E-002  7.202185530757093E-003
  2.924043888366907E-003  9.340438094634250E-004  6.653348709072522E-004
  2.916477317721894E-003  2.870790326120688E-003
   37424.2283144607       1.651920129317952E-002  3.589993414030354E-003
  3.122899032690098E-003  6.112221273481088E-004  9.951368612644454E-004
  2.954793636181771E-003  2.632539802131760E-003
   4441.38956184353       4.241220077497853E-003  6.018764946545648E-003
  3.787817628801066E-003  1.745676974680716E-003  5.982330703104295E-004
  3.698695583550844E-003  2.683562351185392E-003
   89420.5462099415       2.373315567445151E-002  9.247519844045184E-003
  3.731761901605245E-003  7.064329813718393E-004  5.242966346300794E-004
  3.580424670412632E-003  3.206118307942600E-003
   11182.9354109216       3.635433291266146E-003  8.311011578559790E-003
  5.354472453447627E-003  7.281907044285656E-004  2.950565266081900E-003
  3.171065018055796E-003  3.214008664027945E-003
  -36015.7724736749       3.105137056356216E-003  7.743193735488002E-003
  5.047379211529723E-003  8.785727388656233E-004  2.963343036191468E-003
  3.053514179204115E-003  3.143434421433665E-003
  -4550.04471700062       1.120395276490890E-002  6.408765163190160E-003
  3.258124563373127E-003  1.201066557382708E-003  5.096862383698704E-004
  3.174720523648627E-003  2.772988906703438E-003
   12306.7209810783       4.717252675329525E-003  9.570007238315800E-003
  6.017177168367375E-003  8.774331376533974E-004  1.590148093171387E-003
  2.925496166990121E-003  3.217171582134877E-003
   144.260006183033       3.690130185610663E-003  1.148894830940957E-002
  6.616644258926747E-003  7.346575731397147E-004  1.683120063096229E-003
  3.334777846757136E-003  3.239946102266558E-003
   12529.6165687909       4.598724447295296E-003  2.719440259014477E-002
  3.613079261954037E-003  9.749459070368457E-004  6.465182258898791E-004
  3.131861202811937E-003  3.102604131782312E-003
  -3404.20935187616       3.881740797399386E-003  8.221809233976567E-003
  7.279079337740784E-003  8.653454154673652E-004  1.869762534038071E-003
  2.989913649442415E-003  3.224414232983210E-003
   75418.4336813094       2.326428192974919E-002  9.284645145434865E-003
  3.148718088216581E-003  9.775784273535156E-004  4.981058679132752E-004
  3.087185845147877E-003  3.173979595141092E-003
  -10125.6607803102       7.756284662870539E-003  2.048574664254140E-002
  3.617400110004258E-003  1.246229373646772E-003  4.439593062811190E-004
  2.948617663042110E-003  3.128553714132444E-003
   62782.3976716158       1.474080992341631E-002  5.629620868109054E-003
  3.159787365145988E-003  7.800308267910341E-004  1.279867107387305E-003
  3.054670165974513E-003  3.046607825559941E-003
  -2740.39083400616       3.434997166786461E-003  2.722962123465613E-002
  4.438682439655278E-003  1.045898528502337E-003  7.546631019413959E-004
  2.953362737909027E-003  3.145069543801153E-003
  -13662.4185245392       3.651261272987966E-002  3.438992005343214E-003
  3.197105502288765E-003  4.649360379807182E-004  5.871654373717341E-004
  3.179405413342233E-003  2.652701856784108E-003
   4243.66874325787       4.887151441240981E-003  3.229671129256145E-002
  3.521840744652496E-003  1.480974855335304E-003  4.391744998778320E-004
  3.372626331101486E-003  3.268557577802088E-003
  -3528.18259304728       5.906381319271147E-003  5.406098325196640E-003
  3.829194072566065E-003  3.148623494575396E-003  7.099994963578709E-004
  3.335640977969086E-003  3.113951270872902E-003
   24603.2534684894       1.376522676478249E-002  2.108238134881106E-002
  3.258093218407207E-003  8.653271955450339E-004  4.276871329159410E-004
  3.019233657911485E-003  3.191378393799411E-003
  -6424.94731164272       5.176149390865366E-003  1.062782308608075E-002
  3.415556485604462E-003  2.831547347009682E-003  6.501511466311793E-004
  3.126749969232623E-003  3.203863348736471E-003
   927.901507950471       3.648601652417965E-003  2.390643350102029E-002
  3.553492283132461E-003  2.770099350130628E-003  4.448301328673813E-004
  2.984892195334310E-003  3.232107537429467E-003
   313088.437641431       3.294974960548534E-002  4.892065841002703E-003
  3.386338809585959E-003  6.168665283271276E-004  4.265918477760446E-004
  3.241590933899044E-003  2.784022864805282E-003
  -28415.4031697367       1.716771741309839E-002  8.777433054936208E-003
  3.367642420119163E-003  6.986071118493363E-004  7.140145551110187E-004
  2.968640573574752E-003  3.015208091578092E-003
  -17823.1785321578       1.909409008504661E-002  4.901653714610319E-003
  4.540675362555639E-003  5.463100064777482E-004  4.911260085144383E-004
  2.998092409396683E-003  2.644274428017237E-003
   11120.8949679257       3.958791081790707E-003  1.947467301390268E-002
  3.944605234464370E-003  8.808100237052994E-004  1.036372448735714E-003
  3.185382549959290E-003  3.098127842577764E-003
  -22288.1502373806       4.501736773979520E-003  1.811568170713889E-002
  3.472602627145437E-003  9.653008445077312E-004  1.444975270012631E-003
  2.943494591429000E-003  3.242744279226926E-003
   24257.9379866630       2.103547439336966E-002  5.161491393171637E-003
  4.979078358066471E-003  8.113387909638824E-004  8.327125768463602E-004
  3.290308804176368E-003  3.260631730773999E-003
  -9234.53560537799       1.638306489587583E-002  6.778452994523374E-003
  6.759484401034611E-003  5.753228154566374E-004  8.559319551167819E-004
  3.078759362661914E-003  3.231178737057714E-003
   41575.3021949967       1.628133475694911E-002  1.252361325405591E-002
  3.114729637734939E-003  7.563415688431695E-004  5.751188214625190E-004
  2.937961755198499E-003  3.054172878618259E-003
  -8770.58012125033       3.651431492308641E-002  6.570612906501656E-003
  4.041925074282228E-003  6.415659019864317E-004  4.605913822952881E-004
  3.365891136222808E-003  3.143299336674199E-003
  -66501.1364343958       1.594702291459208E-002  5.329221398621010E-003
  3.688127704919490E-003  1.526267124423297E-003  7.847296468506340E-004
  3.250983239301171E-003  3.269031550121424E-003
  -9649.10321201251       3.224151575415457E-003  6.554263686354213E-003
  3.639937483610009E-003  1.898452074585954E-003  1.023450566814991E-003
  3.027477716111985E-003  2.770746488755723E-003
   12950.0569586687       5.626697868055115E-003  4.601401886122194E-003
  4.228271488761625E-003  8.271374381972436E-004  1.407228981324268E-003
  3.980084387094632E-003  2.823949282901404E-003
  -238.847145289379       4.247329254566667E-003  1.047645390825818E-002
  3.296573989524006E-003  1.048631207184466E-003  3.910348664079826E-004
  2.943943654908441E-003  2.369700551564970E-003
   6195.98186821710       3.655176189370699E-003  3.649483544996603E-003
  3.482880924318480E-003  6.383707224612588E-004  3.073362445214947E-003
  3.087932265521650E-003  2.559993188721985E-003
  -3552.10261954768       3.723788234049198E-003  5.237897913225167E-003
  5.031424028225036E-003  7.879993817489122E-004  3.371846903337714E-003
  3.584184294846143E-003  3.126819633310369E-003
   133.238364699316       3.395155384232494E-003  1.238230032420818E-002
  5.339078265207966E-003  2.912122804189423E-003  5.401662667726385E-004
  3.087861842232659E-003  3.208142964250224E-003
   6678.69187777695       1.326026670996396E-002  8.459725976310915E-003
  3.121081309378719E-003  6.054115665118173E-004  4.599838879483127E-004
  3.002787247898082E-003  2.576846738746711E-003
   5683.77799013851       4.373382800648789E-003  1.817702616070668E-002
  3.057930441057693E-003  1.732183004662138E-003  6.216108909530457E-004
  2.997338942992143E-003  3.036938719178512E-003
   19663.9518671664       6.906595188739680E-003  1.537177664898833E-002
  3.461344096832172E-003  1.959302974384543E-003  4.905234306216881E-004
  3.432394461523180E-003  3.265366239671700E-003
  -3979.36770940498       3.126297272219934E-003  1.824639968384828E-002
  3.137640212910507E-003  1.275874926500095E-003  7.770818792381522E-004
  2.960684616433231E-003  2.840618677362120E-003
  -1167.86232119876       4.015124719939849E-003  2.910080291955873E-002
  3.378852522569789E-003  1.387809425255781E-003  4.835399984584565E-004
  3.341918222864479E-003  3.098764348253835E-003
  -92876.7471637102       3.410076755097272E-002  4.942349631888510E-003
  4.091218678334267E-003  6.914289077170812E-004  5.207368517269929E-004
  3.427206259417110E-003  3.078289069232708E-003
  -2115.61670762103       4.646911170685836E-003  1.082371967597271E-002
  9.997340938310936E-003  7.119281107136593E-004  1.103450776120126E-003
  3.006205779880233E-003  3.254159758304303E-003
  -12618.4870347975       4.060077595452293E-003  1.787761751625920E-002
  3.102373516144780E-003  9.551184450244645E-004  6.623533384117977E-004
  2.956318849517749E-003  2.737827295379565E-003
  -628.833966824984       3.228972755243903E-003  1.960104549784800E-002
  5.312311288829205E-003  1.742596854226679E-003  4.961747432596264E-004
  3.011571788578736E-003  3.092967254415126E-003
  -3818.35232512112       3.788499288991966E-003  3.534602551004338E-002
  4.071628414723565E-003  1.335025656314047E-003  4.949298163583265E-004
  3.103709433033442E-003  3.221674823567418E-003
   24696.2756198296       5.331465023347783E-003  2.464327970392082E-002
  3.070527224237643E-003  9.788682557437267E-004  7.567240906215678E-004
  2.956936858169123E-003  3.097730604529817E-003
   614.970741811976       5.415125077775107E-003  6.166830600843665E-003
  5.678246894436695E-003  2.106971563158724E-003  7.502346604403622E-004
  2.959066398044273E-003  3.099673011908060E-003
  -21934.6457726472       1.798085915293356E-002  6.351406527552872E-003
  6.214597031338078E-003  8.869220504011379E-004  5.861700269525662E-004
  3.251930604340127E-003  3.259797398054671E-003
   17988.2541982715       1.394178801383359E-002  7.729538483327655E-003
  4.474302048013349E-003  8.086794659303223E-004  5.102253348271914E-004
  3.567349537930064E-003  2.986621860141462E-003
   2458.11428056583       3.262853792527294E-003  1.024695097655029E-002
  1.009343455438562E-002  1.177991358329822E-003  7.335128944294699E-004
  3.056866943266622E-003  3.102246281777375E-003
  -3224.01842643003       6.111572329795333E-003  6.870476754138785E-003
  6.292993957124347E-003  9.447612078135649E-004  8.015150067737858E-004
  5.612345643117598E-003  3.224006269081354E-003
   3047.86839844130       3.132310587030343E-003  1.712878711053304E-002
  7.458344718449206E-003  8.542229266300478E-004  1.205749072813768E-003
  2.945951973629394E-003  3.266238929753339E-003
  -1418.55352586618       2.058462456484051E-002  3.470900882395460E-003
  3.308389713953329E-003  2.019373160866954E-003  8.195954550384276E-004
  2.955240331034697E-003  3.239677590132775E-003
  -1795.06557047817       5.367591496958820E-003  2.984226394736494E-003
  2.975985741346245E-003  2.003914604025163E-003  6.022529966601902E-004
  2.936343171476843E-003  2.351172589435941E-003
  -1754.04436571011       6.296566147736757E-003  1.361129704084988E-002
  5.116709942094820E-003  1.027333440122868E-003  6.320520698504665E-004
  4.108310442898415E-003  3.246038023102877E-003
  -4513.24642030665       3.969387761151481E-003  1.426399539385040E-002
  6.637718399179487E-003  1.023925380474276E-003  7.712073602824533E-004
  3.821364704903147E-003  3.229289027947952E-003
   3550.77766056416       4.997480543071053E-003  9.024227632883668E-003
  8.329906263208493E-003  7.183895363398699E-004  1.195237306413584E-003
  3.764474766258432E-003  3.266279155857533E-003
  -13857.3467469410       6.238976483885228E-003  2.479509254793283E-002
  3.483906715285093E-003  1.006353160629923E-003  6.529542771127572E-004
  3.458967948834267E-003  3.271052797015902E-003
  -42719.7814913074       1.526153959492139E-002  3.185578496805327E-003
  3.109708641659865E-003  9.679211329317328E-004  2.485476927148025E-003
  3.100068597538437E-003  3.226174804904973E-003
   154252.822167398       3.026684465839106E-002  4.764565067466060E-003
  3.771656140458599E-003  1.038330094471657E-003  5.919569401261589E-004
  3.640155259965324E-003  3.267467886313875E-003
  -8479.25514191296       3.408036323072013E-003  1.463511187264611E-002
  4.598613559821595E-003  7.945288752451079E-004  1.461044091903070E-003
  3.211502088282822E-003  3.080832347594818E-003
   6404.66086177551       4.297898518091274E-003  2.511062498563571E-002
  4.164692943281444E-003  1.324225878257473E-003  5.279313119108929E-004
  3.693448014483795E-003  3.241738842178519E-003
   16721.2904528637       3.771447995246830E-003  1.334911536639192E-002
  3.376342421688174E-003  1.096222267531796E-003  1.969477050214436E-003
  2.916730318954361E-003  3.198346306356242E-003
   2635.20434805721       1.286030943879545E-002  3.293572942026191E-003
  3.110449189852369E-003  1.388647451557410E-003  6.795693344527839E-004
  3.015319237263829E-003  2.685242309903260E-003
   20482.1500022057       1.255766944713059E-002  3.677935261843694E-003
  3.550541754709603E-003  8.154907447589412E-004  2.292923395608489E-003
  3.126344637257377E-003  3.140090735749204E-003
   14611.8000596707       5.280492580643841E-003  1.152309750886403E-002
  5.251537997142642E-003  1.122016397964127E-003  6.863359779331674E-004
  4.935934091889835E-003  3.266424200396369E-003
   19498.6202706503       4.881523029098609E-003  2.162917540488055E-002
  3.075678657144966E-003  9.260544713442830E-004  4.166532415513662E-004
  2.918812902263542E-003  2.674190263453280E-003
  -1800.58660594954       4.730003836013372E-003  4.650423638660858E-003
  4.198542849334961E-003  3.325280547938812E-003  9.239537598208699E-004
  4.166629744075201E-003  3.251766404412984E-003
   10148.5244355024       4.554231778487636E-003  6.662866370817925E-003
  5.314430583970237E-003  2.370840679951885E-003  5.869587579672826E-004
  2.927267019322975E-003  2.948385124827238E-003
   24337.8614977653       1.671289068868231E-002  4.590409747124558E-003
  4.386562043139701E-003  9.673111073188848E-004  8.142141525221176E-004
  4.353162759177021E-003  3.238591498387512E-003
   131.364798625346       3.271995614476878E-003  9.836622828885821E-003
  3.174820736130914E-003  1.609025721966503E-003  4.113739458102640E-004
  2.932445887316298E-003  2.414911869276191E-003
  -8141.48125129048       7.004259256346319E-003  8.859964926339172E-003
  8.843757431623760E-003  9.317840649348497E-004  6.935298061997798E-004
  3.415109829245282E-003  3.264896014347089E-003
   9704.47502356071       3.604050676012179E-003  1.106021011453897E-002
  6.739835984419795E-003  1.701665488982818E-003  5.624526058381412E-004
  2.926751345107630E-003  3.015955464817422E-003
  -23198.5841602024       9.751073533639401E-003  6.412112073870753E-003
  5.469384032038370E-003  8.101683718532227E-004  7.513399388617320E-004
  5.327475355278900E-003  3.217270133036372E-003
   7491.63545644276       4.409341942510127E-003  3.742147314751191E-003
  3.735027366738721E-003  2.851694222845679E-003  1.964677508874715E-003
  3.553737467742505E-003  3.271985243688501E-003
  -9514.03300780470       6.436021778249268E-003  2.308490176101822E-002
  3.446578873859383E-003  1.806598077698030E-003  4.404647934348305E-004
  3.012695529029293E-003  3.272228509519962E-003
   2267.54213016097       3.757163910421193E-003  2.838432792475490E-002
  4.125894929033314E-003  2.044438374716722E-003  4.481717348430936E-004
  2.930789331843492E-003  3.251446919694594E-003
  -200.277626346618       2.983380002004259E-003  1.548913017494141E-002
  7.716590874475565E-003  1.537756596618222E-003  6.472347485539554E-004
  2.979697757457248E-003  3.191884145490922E-003
   6876.14366698498       4.593401160153527E-003  3.356147740823666E-002
  3.579515125979710E-003  9.907105754067434E-004  6.971890236126090E-004
  2.940755136140519E-003  3.222992602843268E-003
   1977.69613637160       3.339921537096131E-003  7.508050680012478E-003
  4.987188479482921E-003  7.101795508118895E-004  5.633602192186673E-004
  3.145750459758596E-003  2.323626433268681E-003
  -3887.97965112419       2.630653441753089E-002  3.405795214165166E-003
  3.309655549316852E-003  7.321128851170638E-004  1.441597774744628E-003
  3.110659712577983E-003  3.148158605267147E-003
   7613.49635173640       3.057835664854744E-003  4.185046889202862E-003
  3.016551461816730E-003  2.205361833257498E-003  2.650212146493679E-003
  2.916383799107670E-003  2.949205691349687E-003
   7846.70754685045       3.411541990077838E-003  6.473150257682887E-003
  2.970994584958509E-003  6.817255787920213E-004  1.864488120571760E-003
  2.942590127356371E-003  2.502137713303406E-003
   3330.74154944772       1.046434667652376E-002  3.866862882465832E-003
  3.369775600194189E-003  2.786225092690218E-003  9.372537274693603E-004
  3.112995983118533E-003  3.217021534875519E-003
  -1923.97598979661       3.618011297442657E-003  4.380646049419410E-003
  4.012328788746301E-003  2.982274499225912E-003  7.279953025552723E-004
  3.539929663426919E-003  2.806591702606995E-003
   12603.2080032007       8.120416492167597E-003  1.172668147684067E-002
  7.768170540283166E-003  9.718865331166676E-004  5.768452123495287E-004
  2.934331378971258E-003  3.267453130292544E-003
   425.654775023738       3.050527129151921E-003  9.621763744997956E-003
  9.417487653687462E-003  7.534338141854987E-004  1.826345960993953E-003
  3.009981288348625E-003  3.234392827991777E-003
   22855.1598482385       8.449341102148705E-003  7.560724088075761E-003
  4.165142853492378E-003  8.644013370225934E-004  1.146314176407948E-003
  4.040170747230312E-003  3.195747745248626E-003
  -51222.5130775948       3.395332516371773E-002  6.484147665406932E-003
  4.756560590541702E-003  6.185860300030280E-004  5.862624937140298E-004
  3.083990768614805E-003  3.246675784227380E-003
   4667.05207022843       2.459431726367902E-002  6.547183860734669E-003
  5.787224765322474E-003  7.290768672414874E-004  5.694160551538493E-004
  2.993823486566059E-003  3.240645156759281E-003
  -25367.8005569931       1.947433120047248E-002  5.570632143307158E-003
  5.344740761445929E-003  6.649722947748316E-004  6.420609254127686E-004
  4.491162243475203E-003  3.218637268346574E-003
  -5716.28689920744       4.431705327768565E-003  4.435470975111390E-003
  4.288743789725500E-003  1.083136785060036E-003  5.526349458960864E-004
  4.189544546612098E-003  2.440740065329031E-003
  -4724.08062108242       3.938791791824578E-003  1.726628189050619E-002
  3.773774836048213E-003  2.469374149651512E-003  4.958618680448408E-004
  3.749090797563216E-003  3.249889294561975E-003
  -7301.61235754433       2.960796760833395E-003  2.647271374209870E-002
  3.484556675056300E-003  9.755551697080523E-004  1.414187806446121E-003
  2.932851930350417E-003  3.215392113748423E-003
  -10859.0102234280       6.003358728605977E-003  3.416678677711996E-003
  3.062924381333476E-003  6.600109593749989E-004  2.015568276731588E-003
  3.028571941492287E-003  2.515090077733013E-003
   3578.44597996713       6.076435599688968E-003  9.420998688650772E-003
  9.212974194331829E-003  6.331336232405807E-004  1.019487725722915E-003
  2.921735004702595E-003  3.159443912863546E-003
  -3718.83311793895       3.796051374297033E-003  1.313123180411313E-002
  6.431388408188716E-003  1.816591134129067E-003  6.043148414900451E-004
  3.479575122725400E-003  3.270881616609432E-003
  -2136.79234889995       7.399727206548248E-003  8.025708906488387E-003
  6.484188954298501E-003  6.268761020006870E-004  6.414078663264290E-004
  2.918412585630965E-003  2.770147601244216E-003
   392.461898344055       5.485184854963603E-003  1.136917292617950E-002
  3.261692189354787E-003  2.398339599113304E-003  5.202144265445036E-004
  2.958663822480629E-003  3.014800886024242E-003
  -7622.50116237018       4.281093573952388E-003  8.944931001546219E-003
  4.279414062057885E-003  1.232980893363349E-003  1.309059251629696E-003
  4.173854586046191E-003  3.214855804917523E-003
  -7580.04954282640       1.082594842605421E-002  7.190129252114058E-003
  5.888890872070566E-003  1.450160447080799E-003  6.250691004584755E-004
  2.944278303492053E-003  3.270342089266422E-003
   1676.33156034120       4.344405420922365E-003  1.000059283517574E-002
  8.886462646776980E-003  1.324332686553826E-003  6.706480279681273E-004
  3.448577613755678E-003  3.251892106678911E-003
   21647.1249021822       1.728944423503629E-002  9.243028564946562E-003
  5.618082966894779E-003  8.056805485416348E-004  5.485330472101303E-004
  2.960991111249859E-003  3.248361661356825E-003
  -210.135933715092       3.001036752724224E-003  1.120616582462498E-002
  3.111186971046558E-003  2.688668879434365E-003  4.780842752493941E-004
  3.000760437980876E-003  2.718449455957656E-003
  -2761.73892761742       6.661899237343893E-003  1.033858970904634E-002
  4.529546672401586E-003  2.260955619292977E-003  5.838221618457691E-004
  2.977487151853736E-003  3.271569129940319E-003
   6098.22382700217       7.037472905090309E-003  5.274157784149706E-003
  3.038703489384130E-003  2.631494214745574E-003  6.885344164600287E-004
  2.952727692476044E-003  2.906932460025603E-003
   595.250128368456       3.112979957773345E-003  4.896387426006480E-003
  3.023774953066656E-003  2.493024408416525E-003  4.813941878308269E-004
  2.945488234502973E-003  2.337030452869559E-003
  -6624.38835180218       6.066669638147942E-003  2.079076359772190E-002
  5.474560691024271E-003  9.868833114304474E-004  5.874713062137987E-004
  3.067987533238007E-003  3.272497719844695E-003
  -28967.9875636916       2.316342536438968E-002  3.846541273386686E-003
  3.738871909879042E-003  7.149486011297967E-004  9.425542672271203E-004
  3.524768689593020E-003  3.041264987314334E-003
  -1633.14612736457       1.150077295845639E-002  4.212137728489315E-003
  3.883458952030883E-003  5.164324572753025E-004  5.640387942686477E-004
  2.922892483737833E-003  2.330400740527711E-003
  -13416.0991429842       7.099154697642323E-003  2.539709362893234E-002
  3.004918702415334E-003  1.000220869288964E-003  3.909680294113997E-004
  2.966467511192891E-003  2.926734699999574E-003
   1419.15468362283       3.198563451720033E-003  2.328677819946122E-002
  5.884141124411419E-003  1.091126443497446E-003  6.791042543938888E-004
  2.959428544478647E-003  3.141433046414246E-003
   2523.81064783090       3.497683881430911E-003  2.380614341990633E-002
  3.754114280498794E-003  2.501508013100987E-003  4.546887756120652E-004
  3.229662292056135E-003  3.235999077824235E-003
   2652.67698611124       4.297647149158915E-003  8.483238170508826E-003
  4.570500611950050E-003  2.826224098313306E-003  6.272785332152791E-004
  3.936866648617300E-003  3.242865865587718E-003
  -533.400689016997       3.001208587604592E-003  4.525505658068162E-003
  4.273769322565815E-003  2.879596862771096E-003  1.543601310926914E-003
  2.927521431276426E-003  3.017798330378065E-003
   7490.65765688777       6.516007477139331E-003  3.280975351205470E-002
  3.100752637903708E-003  1.153113136471160E-003  4.219444308161856E-004
  2.967429361263036E-003  3.139254595190928E-003
  -1163.37985675484       3.064207099956795E-003  3.691078301761885E-002
  3.374326915997434E-003  1.074977550176591E-003  5.638295457084983E-004
  2.942999607853608E-003  2.965964802978532E-003
  -19640.1807427531       1.483080981764123E-002  3.373086593853907E-003
  3.362470877031828E-003  2.175044056132767E-003  8.592444207963944E-004
  3.095936042088787E-003  3.148023322125200E-003
  -15648.2464939953       3.105058598452989E-002  4.137309782322796E-003
  4.077958105554611E-003  8.742305512935300E-004  5.970503526160981E-004
  4.023961419808884E-003  3.213070276289082E-003
  -79392.7319136316       2.617500060663482E-002  4.151900081586618E-003
  3.889341427272942E-003  1.058730048476779E-003  7.002427759615765E-004
  3.851934071991377E-003  3.263024972246089E-003
  -12363.4212108909       4.652107715624175E-003  7.137670999605569E-003
  3.332628001967191E-003  1.180057952578249E-003  2.715355746782165E-003
  3.077154785350339E-003  3.208574223393707E-003
  -7921.74850519092       3.852946500047065E-003  1.293310592649970E-002
  8.677575034975963E-003  9.684816155662448E-004  7.752509350558728E-004
  2.919322363758601E-003  3.134139484827951E-003
  -37.3453713746526       3.488893658808328E-003  3.750200024589622E-003
  3.222600812178817E-003  5.786271082560213E-004  2.055583471553323E-003
  3.102329349361263E-003  2.319147718213642E-003
   3651.51674079232       4.414002670770020E-003  5.329492765234478E-003
  5.329018818127128E-003  6.144113155818727E-004  8.463315726149832E-004
  3.839911348813437E-003  2.510428045865151E-003
   99545.6326982767       3.658508545666565E-002  5.997280065666450E-003
  3.476887560860099E-003  6.846696891447997E-004  6.280111703907753E-004
  2.965627238247432E-003  3.147765325820008E-003
  -10066.3480663001       4.827535687440689E-003  1.733493296027245E-002
  4.470920049789161E-003  1.129742916722112E-003  6.536807566021852E-004
  4.397399723829518E-003  3.266612647428489E-003
   7605.83956752910       1.540543663628450E-002  7.131843180463026E-003
  7.112228673543322E-003  6.097122873463030E-004  6.186171312994789E-004
  2.961491661637680E-003  3.091409132034663E-003
   81882.1630584541       3.368784008119824E-002  5.049266290323870E-003
  4.754568968562254E-003  7.158986809650137E-004  5.234601905943545E-004
  2.954590281974817E-003  3.104613297604109E-003
   18034.3027460230       5.668648589944127E-003  6.826456784151237E-003
  5.633236333438154E-003  8.417872077723929E-004  1.094494039190000E-003
  5.520489835210292E-003  3.217147933915456E-003
   3440.06472223559       3.692259074862895E-003  1.244120561158479E-002
  8.925544981238917E-003  9.757528249550563E-004  8.473381725487763E-004
  3.396827795932123E-003  3.237501036635231E-003
  -105451.076323522       1.831009054675996E-002  3.412502169283595E-003
  3.191696253896878E-003  8.075771656184034E-004  6.747538577236555E-004
  2.922977467750860E-003  2.612101063912307E-003
  -2092.48999530113       6.651611618136293E-003  3.628076713906820E-003
  3.465989449884649E-003  2.369644369221508E-003  1.581124446457877E-003
  3.181647053685626E-003  3.160738996786029E-003
  -4634.51907763431       3.245130518393052E-002  6.956527140611565E-003
  3.925183851050019E-003  6.634209560344050E-004  4.951626069650400E-004
  3.837353275272770E-003  3.221134882587981E-003
  -11098.9406562691       1.948432022549229E-002  5.416638230722452E-003
  3.128963215541716E-003  4.985232488803506E-004  4.579221757435494E-004
  2.953424765552473E-003  2.461896316597611E-003
  -6700.02169698279       1.529429371730227E-002  3.653305018530372E-003
  3.301298711384925E-003  4.718845654474958E-004  5.966985859069533E-004
  3.276091225850040E-003  2.354007406675530E-003
  -6970.98288737734       1.321125346465104E-002  5.473067161760187E-003
  5.458973856790538E-003  5.112745347935340E-004  7.127843248401457E-004
  2.919392922063178E-003  2.736518856184918E-003
   4299.48536162765       3.094409363590694E-003  2.992901506339301E-002
  3.187520948415530E-003  1.347733269579997E-003  9.542392092825732E-004
  3.033692850395132E-003  3.237621004939404E-003
  -83663.9903534465       1.238256261337972E-002  1.197803803229668E-002
  3.305278212885128E-003  8.274912096255638E-004  7.630685777989983E-004
  3.222207284710539E-003  3.160924426937604E-003
  -1269.89695222394       3.389873692722661E-003  8.990345662261692E-003
  8.394769020136980E-003  7.697740461666688E-004  7.384113536800245E-004
  2.970750732301073E-003  2.749472730949980E-003
  -82001.3191658573       2.040921281491424E-002  8.888892165718721E-003
  2.967534552758917E-003  1.214492199273707E-003  4.778130100721981E-004
  2.926551373357078E-003  3.115394781914120E-003
  -4514.36913600788       2.004631408078372E-002  4.365044265482244E-003
  4.292755751104414E-003  6.114714897545143E-004  8.931837114662148E-004
  4.084616306245801E-003  3.070468214154456E-003
  -6008.75711647600       1.088726482677609E-002  5.870577838967128E-003
  3.345552162998491E-003  2.291812859202585E-003  8.391104728776788E-004
  2.915920940555601E-003  3.259419406136398E-003
  -14213.1913852292       1.110295374803258E-002  3.937463944541892E-003
  3.853287067823093E-003  1.764228907304892E-003  6.916501285582151E-004
  3.402830144697152E-003  2.979394594336172E-003
  -14600.8814212983       4.521742057292243E-003  5.781148034157036E-003
  3.269933630601859E-003  7.990599394536088E-004  2.896206905340027E-003
  3.009149389887676E-003  2.900360069400918E-003
   41008.3238648169       9.725573118682548E-003  3.192797130660389E-003
  3.174593644341861E-003  1.056244457351284E-003  1.125125580649128E-003
  3.105769001346810E-003  2.671887760318808E-003
  -1322.32037908441       4.894779628949368E-003  3.560548687841390E-002
  3.555908098432380E-003  1.071372962628966E-003  5.472797184184991E-004
  2.965731256698405E-003  3.201944047718808E-003
  -11160.7228134306       5.064177338188156E-003  3.279289501983654E-003
  3.277585729965918E-003  1.528222829536431E-003  2.577338524093548E-003
  3.172700825790872E-003  2.965548281333522E-003
  -3195.98022942050       3.487953997406253E-003  2.386362577478863E-002
  5.161575875953195E-003  1.814592352452456E-003  5.266780909214324E-004
  2.960541226895449E-003  3.266862251873728E-003
   36592.9170118425       3.019795091995327E-002  4.089267789256911E-003
  3.286214557560156E-003  7.978011094271129E-004  1.204741941471506E-003
  3.123812399505524E-003  3.268125748815898E-003
   21734.8557941492       3.019120766117857E-003  2.067553652164950E-002
  3.365748552404237E-003  9.511269459695676E-004  1.821816552699456E-003
  3.012500941175935E-003  3.211304912215398E-003
  -9182.27965528299       3.064509520545995E-003  2.271375171649866E-002
  3.070513086005919E-003  9.442136037158328E-004  1.429538665574899E-003
  3.015085999500163E-003  3.089615564292584E-003
   66581.9526155623       1.905569910891500E-002  3.840338221480550E-003
  3.419855999394362E-003  9.313871285429976E-004  1.619527069801256E-003
  3.105692767956027E-003  3.247231010881417E-003
  -963.600691776546       2.997085695326673E-003  1.021175813550425E-002
  9.656546378178315E-003  1.746605397447499E-003  6.638363047600544E-004
  2.983308179222407E-003  3.173919479121415E-003
   111978.407206351       3.622292316810298E-002  5.729262019580857E-003
  3.793371953600054E-003  5.658726401503089E-004  4.296272182113870E-004
  3.099540205712107E-003  2.898695264507320E-003
   4776.04120103848       4.331290576086107E-003  4.960432179618689E-003
  4.780024441745074E-003  2.181349195612495E-003  6.647847370801848E-004
  4.051601349050058E-003  2.906921579056857E-003
  -9026.09536578653       3.536034252237701E-003  1.455962213232883E-002
  3.328735896462883E-003  9.313118280945114E-004  2.087974133236908E-003
  3.275161244811601E-003  3.208729725647664E-003
  -23585.3604357806       8.076400880556360E-003  1.059359974000990E-002
  3.226200053600350E-003  2.112231942005562E-003  6.210288433787084E-004
  3.224999763679720E-003  3.245059251241961E-003
   3258.95435396509       6.803101974234132E-003  3.594018222066721E-003
  3.095417851976949E-003  1.933131188510086E-003  1.397226921051583E-003
  2.957696783217069E-003  2.907913006585587E-003
  -488.307211808224       4.101834094082423E-003  7.283458256595795E-003
  6.937876649053326E-003  8.033633386109525E-004  2.464055502818318E-003
  2.965187284687680E-003  3.267328648215942E-003
   15136.2424210407       1.212450166029007E-002  1.643729637793792E-002
  4.373868870818162E-003  8.512847616348190E-004  5.095641790874932E-004
  3.239448714848829E-003  3.271027159798458E-003
   1366.44980590266       3.173995101811062E-003  1.423751804634829E-002
  4.930528476037125E-003  2.637586305078181E-003  5.102589722197743E-004
  3.106135379680242E-003  3.125061871278185E-003
  -537.075058470197       3.106022904983324E-003  1.215908240242981E-002
  6.278525677933707E-003  2.763289098129488E-003  6.039920103133721E-004
  2.946548807586475E-003  3.244310269014560E-003
  -1159.61052804742       3.490720569455335E-003  6.789226231205870E-003
  6.740133587976040E-003  7.031825170500274E-004  1.280834151812319E-003
  2.997730193726336E-003  2.748692954603603E-003
  -1206.35072586617       2.307815072837259E-002  5.093805343653546E-003
  4.961051022696711E-003  7.533587427267289E-004  6.110479231529721E-004
  2.950274978261395E-003  3.041768145243828E-003
  -35486.4088401915       1.412391174447147E-002  3.755914608860243E-003
  3.608695951135013E-003  1.099734586200257E-003  5.931617917149175E-004
  3.570212342104214E-003  2.763944698886013E-003
   21346.3079768869       3.696609391304961E-002  4.120700853645254E-003
  4.009441168746158E-003  5.417424377430629E-004  4.823952842470834E-004
  3.313799491088875E-003  2.843785086131164E-003
  -6418.84891448198       6.129885186522977E-003  4.084040569167916E-003
  3.521221110662410E-003  8.985873486394818E-004  3.024109069569498E-003
  3.322209356697698E-003  3.044178203287493E-003
  -1521.32417090559       5.315380254436589E-003  5.447415142553856E-003
  3.878225079294405E-003  6.296044301166618E-004  6.616766283197228E-004
  3.849797339304109E-003  2.376392703066580E-003
  -1483.67493468230       3.602801915645787E-003  2.439937909690525E-002
  3.715123347675870E-003  1.889400175234793E-003  5.006285895576655E-004
  2.924924897611688E-003  3.109265341630890E-003
   16173.5783603135       5.947423782587996E-003  1.549224298800825E-002
  5.307596675186353E-003  1.494858915243446E-003  5.600568593472895E-004
  2.953753407497339E-003  3.264058572780102E-003
  -31371.5226890109       2.268008407108843E-002  4.476566411225966E-003
  3.285767172769475E-003  1.084196299117279E-003  1.077779433177949E-003
  2.920133224342005E-003  3.231304058105921E-003
  -13700.8489916399       3.409520774036555E-003  2.533945045004621E-002
  4.179266256995214E-003  1.049588613650972E-003  5.880225902739168E-004
  3.122857098180639E-003  2.976866104073322E-003
  -3572.54082192171       4.606238739373361E-003  1.301635473252245E-002
  3.904875204885520E-003  1.951725634656637E-003  5.869170322953381E-004
  3.783752364812285E-003  3.170006799912423E-003
   97341.7936963106       2.702964754801986E-002  9.133219431863085E-003
  4.221218355060318E-003  6.420792478569677E-004  5.710639011209580E-004
  2.982906223007581E-003  3.231983778675006E-003
   3007.70140281340       5.001063979059932E-003  8.013802279571226E-003
  6.578711379055639E-003  1.045356062507204E-003  7.083539711388173E-004
  4.454531332778185E-003  3.089534695698446E-003
   7707.53973001277       6.676116764076883E-003  1.857675385205873E-002
  4.088652618646647E-003  8.437968530588803E-004  9.432971959226100E-004
  2.937344598716918E-003  3.253263330409400E-003
  0.719313908606072       8.765364449117768E-003  6.577893238939344E-003
  4.662696505308539E-003  1.345884969854179E-003  5.782179826289043E-004
  2.923566645236073E-003  2.913518278544362E-003
   33546.1780605069       2.000225801122671E-002  3.914200472240962E-003
  3.352430034882630E-003  1.535473883565900E-003  6.998625431994843E-004
  3.238386880706427E-003  3.114901286909136E-003
   13427.7392009679       3.625015810987577E-002  8.459398951185595E-003
  3.107616253691969E-003  6.907171205238272E-004  4.056605548287978E-004
  3.046946617860395E-003  3.055395541217837E-003
   88705.4642501919       2.654411281766817E-002  4.120517338662967E-003
  3.954374413664181E-003  7.410384402167489E-004  4.982738695548166E-004
  2.922049994219643E-003  2.785046003361967E-003
  -172073.316927829       2.749586762225949E-002  5.433413224166093E-003
  4.835527150478115E-003  7.323936065918095E-004  6.596378207134072E-004
  3.323123916224063E-003  3.241381156691263E-003
  -14961.0364245653       3.404597112824159E-003  6.116379077655127E-003
  5.521583186813733E-003  2.030997895768899E-003  6.123098719857108E-004
  2.925635842447445E-003  2.734769895328517E-003
  -154379.581256936       2.663927261585182E-002  6.204810578352051E-003
  3.481427898002174E-003  6.695519770823707E-004  4.376096988441478E-004
  3.464581391399797E-003  2.891268224076569E-003
  -110783.707890147       3.415569443317384E-002  4.151214016749610E-003
  3.632693326735911E-003  5.022210644160922E-004  4.380340169587301E-004
  3.290761314150764E-003  2.682837414004062E-003
  -52935.5799745617       3.201870906992720E-002  3.700697166568974E-003
  3.373416535764165E-003  1.376353837024897E-003  7.069566931031778E-004
  3.142260633979261E-003  3.269794116339420E-003
   31860.9832469173       1.639688711882461E-002  6.866155438653677E-003
  5.534914335481689E-003  5.514225656455370E-004  5.819241948176086E-004
  2.962702920474709E-003  2.898038601988277E-003
  -64936.0438304500       2.318672634868307E-002  1.059908292580481E-002
  4.161402875167623E-003  7.236140580809540E-004  4.807814315303769E-004
  3.060195587320064E-003  3.207440135211720E-003
   7821.45201704583       1.321960270894957E-002  5.117184872640670E-003
  4.094930052694128E-003  6.610126324237183E-004  1.329196741328349E-003
  2.917948951182471E-003  2.986955729868603E-003
   234066.935985139       2.359250391059215E-002  5.934136856102914E-003
  4.582536037940368E-003  9.911247787382275E-004  5.644118471152847E-004
  3.237191416202170E-003  3.242313861428619E-003
   18591.0949272181       1.310549795084078E-002  4.113540917328415E-003
  4.096822166770665E-003  1.841038979027193E-003  1.015514076610667E-003
  2.935408342615471E-003  3.265294219136092E-003
   13463.5951417756       3.520273073628975E-003  7.250160683950796E-003
  4.664237376751410E-003  1.273261467127351E-003  1.753026471378943E-003
  3.512500161967827E-003  3.126111823026185E-003
   4734.96350439434       4.667072586367674E-003  1.156595866932687E-002
  3.146876676642435E-003  1.539025134465923E-003  1.364881946741194E-003
  3.141911140912058E-003  3.223097444968727E-003
   1984.43980263105       5.037190899381746E-003  8.719938278934455E-003
  8.567108541043205E-003  1.555980270611355E-003  6.143672143314459E-004
  2.922159660844634E-003  3.188687981128410E-003
  -171997.997373608       2.287860592265224E-002  7.125452007711552E-003
  4.439572853349115E-003  8.140586607423406E-004  6.248303059494402E-004
  3.336813177218282E-003  3.272568962611930E-003
   157.084616275761       3.238708819296027E-003  8.631813602281362E-003
  8.621279579672797E-003  1.237880316366818E-003  6.552965022551438E-004
  3.062383529293937E-003  2.903155482156358E-003
   8180.60127983694       3.721337403127258E-003  5.894734815077372E-003
  4.193020751786881E-003  8.376742837718537E-004  2.599713203820039E-003
  3.583287737264123E-003  2.992233216892886E-003
   20129.1943108231       3.252603836667734E-003  8.938282301602157E-003
  3.739837424991835E-003  2.663150725954029E-003  1.060652387216115E-003
  3.149354517803455E-003  3.144763972111004E-003
  -16235.3884040825       3.672029451849256E-002  3.910578000503298E-003
  3.565587197890786E-003  7.751469559697571E-004  5.779903485938349E-004
  3.211873880054147E-003  3.005316490558096E-003
  -49654.7386491755       9.646305945074079E-003  6.281502269386690E-003
  3.139252093051730E-003  1.443818859201226E-003  1.096814969095152E-003
  3.136639782202302E-003  3.132518023894824E-003
   2547.51827805625       4.801546204763824E-003  5.979357528542200E-003
  5.103515160749723E-003  1.975296578372770E-003  6.795986669109203E-004
  4.792422800901528E-003  3.131296312577397E-003
   22194.5765501669       3.223244380201949E-003  5.279825002811534E-003
  4.557951981051211E-003  1.678890091916008E-003  5.616149713156317E-004
  2.957284449418154E-003  2.450037650505577E-003
  -9302.54132267295       3.152480704547682E-003  9.317613792415459E-003
  5.729826451127478E-003  1.443465843302071E-003  9.807772169749657E-004
  3.020444394484294E-003  2.993581290996604E-003
   20046.4017865031       3.720753590558061E-003  1.458537477443066E-002
  4.001017590085715E-003  1.848194498851851E-003  8.585453153259537E-004
  3.143045077658297E-003  3.204523136284535E-003
  -34966.9792735303       8.694345238899342E-003  4.800242547257834E-003
  4.463794936893474E-003  9.866742686441153E-004  2.141375901114787E-003
  3.072723463599264E-003  3.264117231225736E-003
  -36472.2541016429       1.782906732015061E-002  4.834811235460346E-003
  4.134224669384870E-003  1.257923844286037E-003  6.402855662442787E-004
  3.828104145304275E-003  3.212321500694496E-003
   478.575690187770       2.452762279544988E-002  5.712376205033745E-003
  5.412564969606647E-003  5.853139190442159E-004  8.511843581603857E-004
  2.980129767485190E-003  3.225426680116671E-003
  -992.370248833045       4.462332538511304E-003  4.603106260622478E-003
  4.524610018303037E-003  5.141725531154232E-004  1.297290706122790E-003
  3.046778029314341E-003  2.395319864302362E-003
   21228.6066940174       1.683303149912454E-002  4.123519625951989E-003
  3.530845616858081E-003  1.905661124005588E-003  7.471176802495152E-004
  3.315381228802627E-003  3.240008992433806E-003
  -23911.4293342031       5.411127556358897E-003  3.969377980247801E-003
  3.871010842585313E-003  1.531929839296609E-003  6.816025394871844E-004
  2.943760228302187E-003  2.519133523875445E-003
   39377.6336510893       3.349120367144005E-002  3.487913079631077E-003
  3.353212213547525E-003  1.354519353214042E-003  7.466423841293366E-004
  2.965356993679463E-003  3.248294384643821E-003
  -5388.01141034757       5.775864347731603E-003  6.113167407939035E-003
  5.237363613369270E-003  2.652861813691281E-003  7.814614211833282E-004
  3.083713724834147E-003  3.251736687254710E-003
   1278.63731753376       3.445342422427855E-003  3.064211915638699E-002
  3.143236376206476E-003  1.560409728565522E-003  4.116784460161399E-004
  3.059451866729534E-003  2.944838206665994E-003
  -78287.5639381045       1.023548559459335E-002  5.028228658571171E-003
  3.108738868587331E-003  1.105742841079701E-003  1.717763501119951E-003
  2.928418149054677E-003  3.101413824276764E-003
  -43330.9246939167       3.860766430950671E-003  4.909617677766389E-003
  4.211789100112500E-003  1.606246839884803E-003  2.183976184593010E-003
  3.019631546327546E-003  3.075154872706884E-003
  -57.5854762627486       2.805656739520257E-002  4.131686825763693E-003
  4.060778974442975E-003  4.808933440693821E-004  4.558954449642058E-004
  2.984364240946812E-003  2.598700250457304E-003
   8119.45437221595       4.756095626769697E-003  9.861999931460240E-003
  3.176427301166772E-003  7.557936546650507E-004  1.297006490870220E-003
  3.029158202579780E-003  2.760389117911282E-003
  -8040.01416295643       4.152851297603517E-003  5.865023496901633E-003
  5.497292956896671E-003  2.364668497223021E-003  8.093412229636525E-004
  4.142029467571732E-003  3.193841464912258E-003
  -113719.014415810       2.264568168005494E-002  3.963008191976551E-003
  3.962086972596823E-003  1.064669946014955E-003  6.425876785871268E-004
  2.987453059796991E-003  2.998452283329479E-003
   27060.4056139791       3.637971398108911E-003  5.376748789269985E-003
  4.263774391898211E-003  1.878540292934121E-003  1.517011549916650E-003
  2.921896355105270E-003  2.975828567737326E-003
  -5343.36357139385       3.255775143321650E-003  1.770823359930387E-002
  3.596195797249674E-003  1.055902896970913E-003  4.692353612887859E-004
  3.163165204037094E-003  2.622013523169213E-003
   7902.89036865358       7.902283320871556E-003  6.944434073394182E-003
  6.814890586225484E-003  1.186079202213105E-003  6.623225118565149E-004
  4.007367616028893E-003  3.249489384042291E-003
  -11847.0254409280       5.754049528966897E-003  7.232116213674733E-003
  5.603117682833518E-003  1.395083194250232E-003  7.369665757685785E-004
  4.938675951965617E-003  3.252529125936987E-003
  -89572.7992753097       1.823227535489122E-002  5.218341609447660E-003
  4.916589791505919E-003  6.273325850977156E-004  5.964095269710389E-004
  4.112761147511632E-003  2.993658175471896E-003
   18692.5072251295       9.997447435930016E-003  1.951179178658493E-002
  3.552421802840286E-003  9.576399625206988E-004  5.175111064643296E-004
  3.507365520557958E-003  3.261887377731407E-003
   12082.7669944170       3.447615549685078E-003  6.515670604007866E-003
  5.118728149193689E-003  1.022424755714521E-003  2.882005553445740E-003
  3.392456293716067E-003  3.236533261742290E-003
  -6664.24426811582       3.403190284666661E-003  3.188742011524244E-002
  3.982161348133621E-003  1.609547811685879E-003  5.298932495394638E-004
  3.203245832852987E-003  3.251006476141518E-003
  -8961.80421920098       7.826914177372643E-003  1.678179677200733E-002
  4.194737239213732E-003  1.009934947423809E-003  4.594344993427018E-004
  2.915543195456466E-003  3.011122188981811E-003
  -6377.26743994781       4.264533477752222E-003  5.614121544068346E-003
  4.279589998167731E-003  1.807720263270764E-003  1.012485861610450E-003
  3.844462021129303E-003  2.994460200321350E-003
  -38309.3565854348       3.036822924051087E-002  7.421246162940344E-003
  3.969707734555661E-003  5.726967330807775E-004  4.455124221348606E-004
  2.917665133845895E-003  2.955147310858399E-003
   15615.3224687204       3.014054965262305E-003  2.055157568182060E-002
  3.831591173658421E-003  1.321844941132416E-003  4.425699247759939E-004
  2.917492680972065E-003  2.720140106423008E-003
  -6550.84380794502       3.886658899207578E-003  2.264664902610533E-002
  3.076390962295040E-003  2.585559035937196E-003  5.041702394041964E-004
  2.972202137989002E-003  3.187659944157366E-003
  -23632.8948432535       3.622950073739103E-002  9.715082686979256E-003
  3.314810260824002E-003  6.754332160669247E-004  4.265320520798415E-004
  3.043484385597945E-003  3.174281574859030E-003
  -14406.4102408299       3.901268157958525E-003  1.497072606594594E-002
  4.422459824756143E-003  1.193185823693527E-003  1.311217522229131E-003
  3.005788508920860E-003  3.266447146093066E-003
   32036.7581464586       5.737039831212413E-003  6.149058125350864E-003
  3.098728314523830E-003  2.182080984246999E-003  1.457335547876120E-003
  3.062573169854312E-003  3.195455766160465E-003
   2780.52244757327       5.391974687719491E-003  8.953849188462161E-003
  3.377264679662643E-003  3.172025104106314E-003  7.154004234466423E-004
  3.174588915322005E-003  3.248249176561164E-003
  -14136.9835440779       3.148560479102041E-003  1.261191177554351E-002
  4.568526521882753E-003  2.016794138858996E-003  4.893134049187926E-004
  2.995830342466798E-003  2.850400172346845E-003
   17000.0066240282       2.461005967622376E-002  4.502619355171668E-003
  4.453384337954306E-003  6.440436299172057E-004  5.682420145898230E-004
  4.439320178431251E-003  3.047933796694644E-003
   835.641141432336       3.416699739078691E-002  8.565605699325301E-003
  3.189781681629288E-003  8.424026331919111E-004  4.997232915018626E-004
  2.946373601785031E-003  3.240488584356038E-003
   3290.47860241599       4.361940411133306E-003  6.629710859596640E-003
  6.182968902033038E-003  2.265841545789434E-003  7.084772546679150E-004
  4.084417883762625E-003  3.247203446104544E-003
   1929.07861118225       3.798091073663962E-003  1.544400254591008E-002
  5.528058080535429E-003  1.439873580963307E-003  5.770034069107043E-004
  3.705032976685688E-003  3.161298042830625E-003
  -8014.25104976394       3.090497816740435E-003  4.548731750200217E-003
  4.271687014263384E-003  7.592180802778033E-004  2.336304707890449E-003
  3.017159902030794E-003  2.617191036340112E-003
  -6141.81415751986       4.601496167259949E-003  1.004395996571857E-002
  3.918080110540721E-003  8.809996382288725E-004  1.771622936345651E-003
  3.776050818421169E-003  3.196762465249618E-003
   89168.4309474030       3.004586872450707E-002  4.997057742076243E-003
  4.082920657940074E-003  7.091802032140262E-004  6.916441484984330E-004
  3.968999076402857E-003  3.256854801283873E-003
  -53871.3877308494       1.313385446611250E-002  3.890336324709438E-003
  3.878256653455764E-003  7.294471161170247E-004  9.611953112232974E-004
  3.775998745291454E-003  2.839938040891414E-003
  -3479.67935383551       6.276391218442355E-003  4.185795574449994E-003
  4.124167258559253E-003  5.339645746471472E-004  9.093989267397137E-004
  4.030345868672233E-003  2.441962076269646E-003
   17489.2689975930       6.276967589690586E-003  1.611415992170246E-002
  3.610767191977849E-003  9.583213641818107E-004  4.916965256236198E-004
  3.537439112058989E-003  2.911224658017600E-003
  -7438.17562337854       6.263584063966283E-003  8.496303605244348E-003
  6.773218727227632E-003  6.810421572983153E-004  1.488927984690737E-003
  3.229930936192646E-003  3.250983958027827E-003
   54190.8841575315       6.043320681152309E-003  4.196521393161711E-003
  3.811448742800240E-003  1.337886557240585E-003  1.975094915582386E-003
  3.760935838896438E-003  3.141181698573716E-003
  -11138.1206570805       1.095198494174642E-002  9.900627897884932E-003
  4.531497680997964E-003  9.613123432801355E-004  5.649531118720232E-004
  4.433766399013031E-003  3.252179528212751E-003
  -33545.5026343154       1.609093569899046E-002  8.427110924795929E-003
  4.372175645792528E-003  8.389146718809447E-004  4.603177978633138E-004
  2.989560496088462E-003  2.968634650135498E-003
   15326.3822295894       7.628673758031105E-003  6.117860506083424E-003
  3.092799448796397E-003  1.552820023068601E-003  4.919457860540133E-004
  2.982995033674737E-003  2.627333550115627E-003
   1963.43927942448       6.104190449764519E-003  2.738971683073768E-002
  4.133507132918305E-003  1.065459680805002E-003  4.883108391769526E-004
  3.092286613040600E-003  3.218656067606919E-003
   1865.77160834276       3.071855295238218E-003  1.387721993907175E-002
  3.273190788750648E-003  2.310186296989602E-003  4.356115194325408E-004
  3.028864763830485E-003  2.742311582404635E-003
  -33097.3111297393       5.011659254688187E-003  8.191727863284620E-003
  4.885605508452896E-003  7.675951444291374E-004  1.060324717129777E-003
  4.690286062178658E-003  3.024644336644255E-003
  -8815.85440389001       3.946557138201278E-003  5.938037041642439E-003
  3.046618393052244E-003  2.457903563842010E-003  6.320393389288577E-004
  2.966884337649528E-003  2.627532846034961E-003
   6434.22771088450       1.076158908232326E-002  5.050078465578371E-003
  4.909108794448521E-003  9.656629031592064E-004  6.309659305092294E-004
  4.856057427056614E-003  3.040059450446519E-003
   4875.19491402253       3.163264578162778E-003  2.966700705171094E-002
  4.853391861211850E-003  1.285744025458458E-003  6.006816475106046E-004
  3.088485373337686E-003  3.206268140395401E-003
   2718.32597116753       3.094434823980174E-003  3.662129811006615E-002
  3.871925773123301E-003  1.663139672467421E-003  4.892477895255308E-004
  3.055311886606935E-003  3.208429792759341E-003
  -288.986930329102       1.767932745209074E-002  4.066312375618514E-003
  3.701521895425977E-003  6.696932258290867E-004  1.271583544163839E-003
  3.396160327739003E-003  3.027210573803894E-003
  -5230.08832169842       8.620135174730533E-003  2.382948044622825E-002
  3.811200256654177E-003  9.201749140405529E-004  4.816782304536429E-004
  3.015643708423733E-003  3.186272945588600E-003
  -11208.5780116285       5.658624937642096E-003  5.144539150121109E-003
  4.438869033296395E-003  2.115689790987490E-003  8.804447950022059E-004
  4.291146359985746E-003  3.179383096412926E-003
