# Supplementary material for: Four-Body Nonadditive Potential Energy Surface and the Fourth Virial Coefficient of Helium
Source: J Chem Eng Data. 2023 Nov 29;68(12):3257–64. doi: 10.1021/acs.jced.3c00578 (PMC10726306; doi:10.1021/acs.jced.3c00578)
Supplement: Supplementary file 4 — je3c00578_si_004.zip [file je3c00578_si_004.zip › data/e_08_4_qz.txt]

           8         384
  9.118450456671411E-003  4.042342834635721E-003  6.715227587010709E-003
  1.065043779708912E-002  1.770330356192627E-003  2.458016489085582E-003
  2.249067933484597E-003  2.902523080015136E-004  3.991256818122587E-004
  -6638.52470650472       2.016878006148944E-002  3.068210149930836E-003
  3.042517153471752E-003  6.816170980465395E-004  7.706698809879988E-004
  1.107103031972788E-002  3.210449023032101E-003 -5.426951458202492E-005
  -991.915353307548       3.428685835709196E-002  3.501961133053621E-003
  3.492379395295902E-003  5.310625443660387E-004  4.668324834869591E-004
  3.552873289876945E-003  2.678599695752989E-003 -3.680367011033084E-005
  -2908.55257804055       2.794486794908725E-002  3.022828664999301E-003
  2.923345780284125E-003  6.417258227433812E-004  6.271490236998831E-004
  9.233564575232368E-003  3.117316558071466E-003 -4.693495981953492E-005
   2020.01768594116       3.365517820796021E-002  3.114332637204328E-003
  2.974842897791149E-003  4.496099626709088E-004  4.094301125584477E-004
  3.380985808882801E-003  2.406153503764692E-003 -2.958638202861572E-005
   976.181161114095       9.606868916975819E-003  3.515094137962822E-003
  7.760009147774056E-004  3.454497939929031E-003  1.278954857878228E-003
  9.563806047576656E-003  3.216439069343341E-003 -7.068796372490932E-005
   1984.57382782412       1.045127096926759E-002  3.524737882899323E-003
  2.972694488474717E-003  8.467407401342709E-004  1.250425758801074E-003
  9.198536330328815E-003  3.196408065919582E-003 -4.309328644342698E-005
   283.908089828370       2.915451895584148E-003  2.915451895584148E-003
  2.915451895584148E-003  2.915451895584148E-003  2.915451895584148E-003
  2.915451895584148E-003  2.915451895584148E-003  2.524329558178138E-004
  -4111.63263152602       1.068055582470045E-002  3.566914878915006E-003
  2.996009589909617E-003  9.311666143467563E-004  6.455053300816742E-004
  9.719035450110393E-003  2.955720513544901E-003 -6.468412076858203E-005
  -11742.9956937565       9.734125164535423E-003  5.266484356178161E-003
  9.360170086956807E-004  3.887220935144678E-003  8.276020063266171E-004
  6.720987064153329E-003  3.181748739789182E-003 -9.790572514871376E-005
   29977.3803276238       2.371021408153820E-002  4.067948353243925E-003
  3.117724249367515E-003  6.974596987524982E-004  8.327694332872435E-004
  6.367799735590048E-003  3.218822162157400E-003 -4.177635370094305E-005
  -1317.53463570725       5.021917270185782E-003  4.439365956724536E-003
  3.149084875517984E-003  4.023403087634621E-003  7.857213504526402E-004
  4.820552328633185E-003  3.198077333978271E-003 -1.616365038932571E-004
   67.1320461188741       9.468221397204130E-003  7.311166583563830E-003
  3.042835686891571E-003  1.194065018929525E-003  6.195324068603071E-004
  7.783598769320096E-003  3.265635222768170E-003 -5.247642844346321E-005
  -227.530342420244       1.298167024823585E-002  3.080948384426757E-003
  7.697699493572441E-004  2.924607932360733E-003  8.976886561763939E-004
  1.190882704741263E-002  3.142242665945816E-003 -5.559229899496933E-005
   4258.24972036757       2.160660978055400E-002  2.982277825408818E-003
  2.949226288008660E-003  6.722045595713385E-004  8.035636784806298E-004
  1.031980110929328E-002  3.192806880059493E-003 -4.984161284307159E-005
  -34965.2446468848       2.908889257736050E-002  3.247259489404587E-003
  2.932652099048218E-003  7.091362264874607E-004  8.917584861717970E-004
  6.203809466603654E-003  3.206441717991136E-003 -3.519867785345451E-005
   391.225538147290       1.679422482210654E-002  4.416241546674565E-003
  3.537272263401435E-003  8.005014122891564E-004  7.051601781324152E-004
  8.180538453551617E-003  3.265017452442888E-003 -6.312477771070523E-005
   1195.81629894743       1.112024926308316E-002  3.105347650509579E-003
  1.007356736868975E-003  3.049393673729361E-003  7.853467232612677E-004
  1.101154154828287E-002  3.117131923718161E-003 -5.283450555461967E-005
   7568.32394875188       2.555563053307481E-002  5.089159403186500E-003
  2.977532534299688E-003  7.554829399257117E-004  5.761708126213928E-004
  7.030655240635969E-003  3.253070545442523E-003 -3.506611747024793E-005
  -11206.0887819720       3.382727435427321E-002  3.361743159161424E-003
  2.949403052383423E-003  6.951418280457363E-004  5.757086925989762E-004
  7.239806177060571E-003  3.147227481406736E-003 -4.557881825458402E-005
   1398.36395962332       2.775012911436222E-002  3.006936606236956E-003
  2.918196401051788E-003  1.627659142564076E-003  8.892884264040229E-004
  3.127695612096943E-003  3.214072952960839E-003 -3.066431652899390E-005
   8983.72096402710       1.600777935256281E-002  3.308118558226943E-003
  3.077667709978924E-003  7.325737031713957E-004  8.674469040055112E-004
  1.116654093982198E-002  3.239846706252410E-003 -5.683455166462967E-005
  -856.056344834610       5.931907038625396E-003  5.538493413116978E-003
  8.422200092644759E-004  4.764337982841082E-003  1.595716715392341E-003
  5.834213207272542E-003  3.272090935185556E-003 -1.257131165968975E-004
  -2518.19495454225       1.697684035471081E-002  3.162373963926139E-003
  8.572930135540668E-004  3.019131857104024E-003  8.435068187072259E-004
  9.594991753412510E-003  3.224797460910614E-003 -7.080768823381464E-005
   3382.55397278169       2.039320170230819E-002  3.514176563089313E-003
  3.393230553876020E-003  1.026654545926563E-003  6.248731870944829E-004
  3.810477128503650E-003  2.899699481160757E-003 -5.231053002760708E-005
   33558.7873539733       1.832145718463453E-002  3.305544396302818E-003
  3.045143948313181E-003  6.716122198828253E-004  8.617061522599434E-004
  8.279317261598803E-003  3.097755882072007E-003 -4.999580557885028E-005
   6933.09121783403       2.195872487251147E-002  3.481654621716411E-003
  3.054918743641416E-003  8.183361056976138E-004  6.366789294801036E-004
  9.159634088022801E-003  3.219984618456267E-003 -5.665750978591451E-005
  -2394.49862452456       1.757999710402700E-002  3.588595959806782E-003
  9.134288229291304E-004  3.539507573858496E-003  1.333012245668597E-003
  3.930174922905733E-003  3.197430818760738E-003 -1.123880703039550E-004
   2723.86188199156       1.094894686350573E-002  3.497796287311644E-003
  3.487092150843348E-003  8.520935758564800E-004  1.020535475647792E-003
  1.053881331224299E-002  3.270565859098537E-003 -6.124418438610522E-005
   8895.00786159392       9.743626971208385E-003  4.421288977727162E-003
  3.054433229294831E-003  1.113276834571649E-003  1.056622851722745E-003
  5.356512207129324E-003  3.065026563437327E-003 -2.146238892961468E-005
  -33721.1768333108       2.104769693199749E-002  5.576685019973279E-003
  3.039884913196519E-003  8.595908267372510E-004  5.517798549713315E-004
  6.482152116530743E-003  3.211459467647822E-003 -4.162995852531452E-005
   18891.9708245394       2.724460068668363E-002  3.417863959887539E-003
  3.032924479097478E-003  6.875431155644217E-004  7.153590613838478E-004
  8.004201263884320E-003  3.218645449083475E-003 -4.463727192791276E-005
   1814.46103476679       9.524844608034254E-003  3.560145492008104E-003
  3.021485454075469E-003  8.604733243792790E-004  1.714172818665592E-003
  7.141557190376385E-003  3.202741209942635E-003 -4.096499043068417E-005
  -842.757982327970       1.415884413246714E-002  2.973885127686693E-003
  1.005460268856009E-003  2.930337663027379E-003  7.340034443085975E-004
  6.558455221446464E-003  2.901944068875561E-003 -6.734864616400836E-005
   1321.12310109735       1.410776882914427E-002  3.136009622850456E-003
  2.975561530166738E-003  8.497673875232143E-004  5.783429524231383E-004
  3.238759672631677E-003  2.437126925578659E-003 -3.425254695905481E-005
   559.436829911432       7.071802405655394E-003  5.677656178902982E-003
  4.498661112402096E-003  8.042189565173052E-004  1.223574284119402E-003
  6.886167651929538E-003  3.270600162771628E-003 -1.104885584914949E-004
  -115.391711352566       6.004137844399829E-003  3.114689635511511E-003
  2.032373372741353E-003  3.032051647213877E-003  1.703750489367326E-003
  5.768092596480001E-003  3.228548315457156E-003  4.238544905858237E-005
   24633.5137612931       2.477039925448317E-002  3.788564599034188E-003
  3.122908716121523E-003  7.670635084206535E-004  6.061880860927778E-004
  7.473286654132764E-003  3.171900525539374E-003 -5.214655570233071E-005
   3020.39161661030       1.901979928500683E-002  3.408265008539111E-003
  2.926709876408394E-003  6.659429514677677E-004  6.378149012579044E-004
  8.633579142920431E-003  2.976735545868809E-003 -4.866244106164722E-005
   673.376064661967       5.668161006367571E-003  3.959457455704939E-003
  3.581535215248054E-003  8.696484912052816E-004  3.619766895394099E-003
  4.060531215202469E-003  3.176574522084957E-003 -1.052213499891728E-004
   1710.15084431003       3.628251597418117E-002  3.013484602383977E-003
  2.995712212641680E-003  7.750764718019673E-004  1.040171523335509E-003
  4.485501970118818E-003  3.252778603359035E-003 -2.705014386360573E-005
  -1689.46701468868       6.232994770565436E-003  3.394866529287158E-003
  2.744069285460404E-003  3.098624531651521E-003  1.833997582113825E-003
  3.551750000848613E-003  3.247038517671202E-003  7.782753250346656E-005
  -1657.39400477778       1.347557342746800E-002  3.379189554423831E-003
  1.401552518610912E-003  3.206375520251219E-003  1.014472248313311E-003
  4.745464615431466E-003  3.154402294352790E-003 -6.047520516173637E-005
  -1821.02604004965       6.825461958876608E-003  3.233067639950915E-003
  6.356536665896746E-004  3.162703947766044E-003  1.407063623721604E-003
  3.296952217599410E-003  2.429827191454324E-003 -7.938204122866952E-005
  -4585.62833356220       2.632620141129142E-002  4.227242058425864E-003
  3.739069385221558E-003  6.041409644358300E-004  5.409747344937272E-004
  4.941529050335845E-003  2.959585630917760E-003 -4.972585035211105E-005
   949.155989544440       1.401821589633391E-002  3.006496712170566E-003
  2.996026272036837E-003  9.182210919417534E-004  2.380721349356069E-003
  3.844093508089065E-003  3.193680585600164E-003 -3.633783068019499E-005
  -50418.2581478870       2.839434893683698E-002  3.816630841443485E-003
  3.220249266242683E-003  6.762516037430588E-004  5.974313502879120E-004
  6.978912352543025E-003  3.153776674980522E-003 -4.893731321626100E-005
  -4629.88020756892       1.124479753524621E-002  4.658254805440879E-003
  3.068517573497891E-003  9.091754388892943E-004  7.023100270418421E-004
  1.087900474187405E-002  3.220907141187657E-003 -6.542299320256026E-005
   1683.04409052214       6.708842015982283E-003  3.238624465644287E-003
  6.798558063048942E-004  3.107564269626829E-003  6.060373524705146E-004
  5.566946795553813E-003  2.317360455904992E-003 -5.486757843220125E-005
   3330.13269968697       9.072197354589830E-003  3.103124328141357E-003
  6.499454070816133E-004  3.033630738627139E-003  7.856322899602821E-004
  8.468685870564015E-003  2.678537729979195E-003 -5.572134378900560E-005
   21584.3090570781       1.594437459274177E-002  4.264185199944277E-003
  4.167189178705970E-003  6.829880823218244E-004  9.278827324940780E-004
  5.687809338968093E-003  3.173386735445099E-003 -6.737448172644784E-005
  -3536.17310640770       1.432987865155208E-002  5.377638430768487E-003
  2.947499697078278E-003  7.991647536234449E-004  7.584629506416059E-004
  6.916410846922378E-003  3.136581376035369E-003 -3.129379444714299E-005
  -4558.94451965629       1.166919611472032E-002  4.240709505170480E-003
  3.906632896637001E-003  8.886236818256527E-004  7.432509220089270E-004
  9.311547967185750E-003  3.254814296617370E-003 -8.001602318062563E-005
   4274.00336025106       1.358988588119509E-002  4.904871283682953E-003
  2.949409267667242E-003  7.921584289603307E-004  5.036777438492087E-004
  5.417516027309032E-003  2.741935575914315E-003 -4.639996247775573E-005
   370.002425087572       3.543192417654018E-003  3.259545102250627E-003
  2.965108030946124E-003  3.256634410904636E-003  6.730693364743825E-004
  3.502425466525309E-003  2.531036033665248E-003 -1.039544429348123E-004
  -1755.61822906873       2.327361667622356E-002  3.223996907711841E-003
  9.443406944948787E-004  2.979733076675114E-003  1.018653711077088E-003
  4.298405185567569E-003  3.121162741832956E-003 -9.660728895506939E-005
   26985.5670852203       2.998964127209111E-002  3.157889893189110E-003
  3.004003453760445E-003  8.641626639759926E-004  6.259759454124497E-004
  6.740720657790982E-003  3.181666773116246E-003 -4.786835441931339E-005
  -365.322096388524       9.655842794186182E-003  5.248517187127506E-003
  3.119995255613454E-003  1.130393570561640E-003  6.510287648328161E-004
  9.574734875464452E-003  3.219755493727151E-003 -7.732054956215082E-005
  -1294.24508256235       3.663059138320186E-003  3.286151679272238E-003
  2.702404295295972E-003  3.248318297080427E-003  9.472514257113037E-004
  3.294389495875946E-003  2.628432174744063E-003 -3.612194343493224E-005
  -4999.93694189043       3.236689285648814E-002  3.245143410958813E-003
  3.181823709159804E-003  1.030316132898641E-003  6.773492355322264E-004
  4.993748980468738E-003  3.243671103193960E-003 -4.793359791014217E-005
  -957.837030473020       2.360479448971269E-002  2.994984169063114E-003
  9.100699110278133E-004  2.959904179740690E-003  1.486531445632044E-003
  3.415220278183853E-003  3.144536672383980E-003 -8.929278326444346E-005
  -15248.2469899185       1.934832700818995E-002  3.243828823836082E-003
  3.072743889687118E-003  8.112681663775389E-004  1.002087132808522E-003
  7.241430369592905E-003  3.229884545496279E-003 -3.607208421225042E-005
   3784.67358073032       1.466622635443322E-002  5.482178564592043E-003
  2.937019077336896E-003  8.734382789145544E-004  6.495222427448817E-004
  8.331138160997701E-003  3.220708991107235E-003 -4.065551022893473E-005
  -8470.49550975570       9.019013885117694E-003  3.643944666940394E-003
  3.080141485639129E-003  7.012924211772207E-004  8.127110913026675E-004
  8.381810046098122E-003  2.801640715853978E-003 -5.635530673839399E-005
  -1114.16362510532       1.526015866870218E-002  3.386230373532815E-003
  8.287130111053747E-004  2.958092885590381E-003  8.611779376985539E-004
  1.088040905939729E-002  3.253905521486667E-003 -6.578622963593479E-005
   2063.87371845909       1.505076630008389E-002  3.086134354310192E-003
  2.998136274573281E-003  1.374264456771891E-003  9.913998857960700E-004
  5.385980458961021E-003  3.173716480764088E-003 -1.535402919375863E-005
  -2535.96018253163       3.057918454438602E-002  3.784562584011388E-003
  3.020063857355269E-003  7.646281498009655E-004  9.786489045804977E-004
  4.593115192940782E-003  3.260421201754388E-003 -2.717644009663494E-005
   8430.34543704345       1.639412597369091E-002  3.924047504813104E-003
  3.013736966070923E-003  1.917853622582371E-003  7.675425015744796E-004
  4.221310651417313E-003  3.261986646928095E-003 -8.835983365341023E-005
  -2803.90248840812       1.372634149082797E-002  3.213274919854460E-003
  2.975054533098747E-003  7.718846522803334E-004  7.790165477332019E-004
  1.081226551071336E-002  3.079656184323342E-003 -5.222953256224359E-005
   4019.96896465668       8.849370911006458E-003  4.433518831743075E-003
  8.448795177836634E-004  3.079611374217269E-003  9.063395250942713E-004
  7.966882236321931E-003  3.005535266964761E-003 -5.567010295568375E-005
  -3802.97759075074       7.505539259937528E-003  5.010473155413517E-003
  4.884662093127891E-003  6.825683855754370E-004  8.379197326283205E-004
  5.141125741332615E-003  2.853757044884107E-003 -8.536591736016867E-005
   4155.98638159325       2.413588607281289E-002  3.847844324564164E-003
  2.961761762047495E-003  1.036659671825985E-003  9.393101585610707E-004
  3.864313041863269E-003  3.180470690164220E-003 -1.311922053061543E-005
   7237.54662330568       1.201328122291071E-002  4.030290596465811E-003
  3.018504443101069E-003  8.235820220419630E-004  7.822000508270804E-004
  9.783024020601010E-003  3.119233886996846E-003 -5.408807862727989E-005
  -4336.05562586303       1.180819073334581E-002  2.950598570621867E-003
  2.950113689551237E-003  7.617385265349687E-004  5.302190035211836E-004
  5.498794343412868E-003  2.472161401186730E-003 -4.441872047173837E-005
  -1984.60527382618       8.993357049840764E-003  4.022819941674712E-003
  3.843969486319336E-003  7.621902251496043E-004  1.217232215663852E-003
  8.035712134343603E-003  3.181380324704369E-003 -8.058347558476482E-005
   3657.47869648642       3.548137494350258E-002  3.894312564635856E-003
  2.998542205555687E-003  6.414350439940508E-004  5.661689860260739E-004
  6.349661739566083E-003  3.138328930222044E-003 -3.979660899945641E-005
  -2662.75835543407       1.502948843606549E-002  3.654179626023924E-003
  2.921972114316174E-003  1.078614200238011E-003  6.618404263731788E-004
  8.987644893964877E-003  3.177697711233219E-003 -6.490133935685952E-005
   3364.70209564441       2.153146761149002E-002  2.982877456679574E-003
  1.205272692640615E-003  2.941149841509898E-003  9.708785606836932E-004
  3.540372283980989E-003  3.035667674063914E-003 -8.027683341946517E-005
  -1630.57253828959       1.794133828657606E-002  3.473514161768293E-003
  3.372610834504958E-003  5.904090052951256E-004  5.377565056552573E-004
  5.495899495692853E-003  2.675436173207250E-003 -4.623577109524484E-005
  -1836.34272074628       2.275618016381616E-002  5.658704159763214E-003
  3.193592580508527E-003  8.262077386642670E-004  5.872240462535264E-004
  5.730498254279732E-003  3.233678875971714E-003 -3.717344997592768E-005
   48418.2215675364       2.187778244577410E-002  3.755986063271090E-003
  3.745796294878753E-003  8.642858601087882E-004  6.566279122442528E-004
  6.502451761105251E-003  3.230136577632059E-003 -5.950235455781440E-005
  -547.645375686149       1.065888879515310E-002  4.093074746288989E-003
  4.019968017936008E-003  8.375312012014320E-004  1.758195261278788E-003
  4.166733190981152E-003  3.201164555217845E-003 -7.451441707058693E-005
  -5450.72003835942       9.026440898575155E-003  4.916931397500152E-003
  3.279911375158790E-003  9.235889522211338E-004  6.964056748105040E-004
  8.790050780592137E-003  3.061264599041822E-003 -6.908395958581676E-005
   4553.40921340164       1.184790775398556E-002  3.441842342800235E-003
  3.057564723957059E-003  1.103323008321633E-003  1.506634621670350E-003
  5.917795104660907E-003  3.271747705018623E-003 -8.708710946382872E-006
  -2630.48452216227       3.266206084990800E-002  3.033085100230969E-003
  2.950221636902833E-003  4.947183716030879E-004  5.067818590560880E-004
  5.220645368421254E-003  2.694310761869482E-003 -3.591555241172665E-005
   4698.66233589811       2.805073868401794E-002  3.213971108575967E-003
  3.089669390045636E-003  6.148830362140142E-004  5.554291460051602E-004
  6.505164939642205E-003  2.919194027438121E-003 -4.355483357219646E-005
  -461.383852603620       5.371284993924725E-003  4.312296310439715E-003
  4.138365843597847E-003  9.879619201584528E-004  2.574791013116553E-003
  4.484170723676047E-003  3.209691805734586E-003 -8.368352909456270E-005
   15424.8220580786       2.432892022961891E-002  3.011900437507941E-003
  2.934874350400862E-003  8.548415464934580E-004  1.180843704122344E-003
  5.317304337652015E-003  3.238822040835217E-003 -2.306993698452450E-005
   355.749940482772       5.073082032338117E-003  4.301328015619692E-003
  3.061409950322597E-003  1.023103749088161E-003  3.168711190726987E-003
  4.395990834246067E-003  3.136479896104036E-003 -1.267369097801695E-005
  -807.256056708141       1.609114676725076E-002  3.816299911257629E-003
  9.000453000404300E-004  2.918258357209108E-003  9.664908279356091E-004
  7.015215787269429E-003  3.209785876917830E-003 -7.135634709978178E-005
  -4313.53293005746       7.370979093934991E-003  3.017032144722579E-003
  2.924211114343896E-003  2.152570232355358E-003  1.159608192648715E-003
  4.338765322188367E-003  2.982804348979005E-003  8.259286832117054E-006
  -61.6276080188147       3.645046488393181E-003  2.976589020410360E-003
  1.869703772226793E-003  2.966099530543300E-003  1.463350468517058E-003
  3.582396146156701E-003  2.609058029403048E-003  4.418154671826416E-005
   569.920235019331       1.271132299375683E-002  4.935067720874750E-003
  4.890112791743846E-003  6.617451589658186E-004  7.642644619221710E-004
  5.029826385187192E-003  3.034229059595134E-003 -7.387182527984408E-005
  -1306.74631637149       3.057798962104513E-002  3.022833201308148E-003
  2.965297271681783E-003  5.142993378028151E-004  4.262155689064249E-004
  3.353510364968737E-003  2.421248583917573E-003 -3.107581562386892E-005
   14743.3257963449       1.850057313612569E-002  2.997553430216949E-003
  2.940108211665788E-003  6.164212362022634E-004  5.616059394732730E-004
  6.579532919417127E-003  2.681040018647594E-003 -4.127768118275061E-005
  -11561.0637201602       1.416448658540543E-002  3.314626040298544E-003
  2.971922806231778E-003  6.512039571626700E-004  5.988477568896990E-004
  7.946347930919353E-003  2.749871009462661E-003 -4.985220522951547E-005
   7175.80617356711       2.019676737207087E-002  3.687564169550099E-003
  2.935337367045111E-003  7.364296479884008E-004  6.884983402191619E-004
  9.892011364329678E-003  3.211192742524670E-003 -5.083748617394515E-005
   469.798028079848       3.702244104883447E-002  4.266116755233050E-003
  3.718509518876872E-003  7.159290777457673E-004  5.595757611742911E-004
  4.651434692315653E-003  3.210187638656394E-003 -5.127189406312519E-005
  -1760.39659272047       6.732128140386472E-003  3.622278795254251E-003
  3.002662291449417E-003  1.152342005726703E-003  2.280158844414782E-003
  6.330474535163282E-003  3.267913731531545E-003  5.252029140324138E-006
   1457.53411807926       1.185112161037253E-002  3.685314662706807E-003
  1.174869322033635E-003  3.589950368017213E-003  8.261792939696827E-004
  8.013598303310896E-003  3.268654258013706E-003 -8.064518444831780E-005
  -35590.0541807345       2.074975236884267E-002  4.173710292500300E-003
  4.169373662570293E-003  6.555973507668102E-004  7.487599026051934E-004
  6.619714408718477E-003  3.247662145593932E-003 -6.508817035908923E-005
   14339.6680933941       7.314133098687481E-003  4.018602846642736E-003
  3.246401595849549E-003  1.843592039841432E-003  7.904922451197783E-004
  7.154291151309077E-003  3.159571635432503E-003 -8.388423926864901E-005
   1893.07527573616       7.348073677176026E-003  3.145859411956421E-003
  3.022605676121478E-003  1.561509193922145E-003  1.268887926123370E-003
  7.312884489115125E-003  3.168777932883917E-003 -2.204067293506603E-006
  -2429.42300065054       7.013714937300068E-003  6.487110025861989E-003
  5.012954364128273E-003  1.113527172789375E-003  7.185568348011548E-004
  6.595208851290212E-003  3.261474122759316E-003 -1.216280338256392E-004
  -13061.9319807718       3.269700841432367E-002  4.128158466828973E-003
  2.932245402214173E-003  8.940765992709602E-004  5.967221050443626E-004
  5.770566009528184E-003  3.268172666834960E-003 -4.750238663373739E-005
   1237.44520389024       5.796557637618788E-003  3.429128434626568E-003
  1.161740243585467E-003  3.125505701502740E-003  2.607176618339908E-003
  5.705142788162905E-003  3.199902176132562E-003  3.562304474346506E-006
  -90.0492023092710       2.173102426631946E-002  2.968935598020521E-003
  2.937405613029503E-003  8.405725218236339E-004  1.309509034987579E-003
  3.291458039615460E-003  2.970203126311848E-003 -2.009704800292853E-005
   7442.61318395730       9.447322704420370E-003  5.312169242416758E-003
  9.962965651457815E-004  3.520051255350968E-003  7.343727273677621E-004
  9.111441552108038E-003  3.249652964946520E-003 -8.013831932586250E-005
  -33185.6959072148       2.180914583779902E-002  3.613870785932212E-003
  3.102355670594296E-003  7.209187210826452E-004  7.176650761114405E-004
  8.493183832995486E-003  3.200345877687681E-003 -4.912673979134925E-005
  -1136.48976986220       3.937473185993251E-003  3.432903609146122E-003
  3.112923811292044E-003  7.717398570928704E-004  1.239356345680769E-003
  3.858076600058349E-003  2.318360383275725E-003 -3.985103768127877E-005
  -15537.2478166960       1.657138938119619E-002  3.574072776082665E-003
  3.448754023738258E-003  7.107692205558403E-004  7.981108655653843E-004
  9.308662397055469E-003  3.202412519534549E-003 -6.112300011851975E-005
   6891.05645160000       7.547316434463739E-003  3.406773445257381E-003
  3.269464106357692E-003  2.878961516818067E-003  8.937962543123985E-004
  5.364672297020292E-003  3.241691351619860E-003 -6.616996954309258E-005
   670.569129495964       1.565669771118098E-002  6.410965874949829E-003
  2.944913654713488E-003  1.000246981347456E-003  5.633275702944643E-004
  7.337986931144388E-003  3.269817882424290E-003 -4.137959056057725E-005
  -1969.02781586861       1.234139880319205E-002  3.320596809873109E-003
  1.066182479412404E-003  3.075579591100230E-003  9.697326119743236E-004
  8.446217271414374E-003  3.213232979800875E-003 -5.061184262622884E-005
  -1139.48499587724       7.466570551086888E-003  4.425001495761085E-003
  1.000352006056326E-003  3.977195679882251E-003  1.060319982371518E-003
  7.459327057421535E-003  3.182854843810275E-003 -6.819033281173864E-005
   13106.6574397342       2.151763474438072E-002  4.764582583257054E-003
  2.929413734322568E-003  6.201031866246718E-004  5.801327801184441E-004
  5.005391409166476E-003  2.854334845445614E-003 -3.021505673428204E-005
  -465.263267491489       2.494511719068459E-002  3.132616626332694E-003
  2.915624863196884E-003  8.981858091613662E-004  1.633292175712231E-003
  3.271866249631366E-003  3.209778096787598E-003 -2.296076454094555E-005
   213.729184291969       5.316149528546386E-003  4.689635854828422E-003
  8.607734741408285E-004  4.554400331172751E-003  2.225079798642505E-003
  5.273686530497428E-003  3.235335935637176E-003 -1.266083714968071E-004
  -1290.11666150044       5.558569525115666E-003  4.985132734786834E-003
  1.660699499560580E-003  3.118555572928621E-003  1.568365194856624E-003
  5.384660407035840E-003  3.265238969034768E-003  1.528047172853764E-005
   3284.62884141614       3.193098505721862E-002  3.045975055946813E-003
  3.039403151282464E-003  5.922866294069990E-004  6.213401839719293E-004
  7.740221007770155E-003  3.072960303225819E-003 -4.432017035676773E-005
   18612.8747676566       2.549094027115816E-002  3.350887197856602E-003
  3.220268016219162E-003  6.012173639247938E-004  6.772967885182088E-004
  7.144782937918592E-003  3.047002955589141E-003 -4.839107277384914E-005
  -4465.19838352243       6.476146417228279E-003  3.826764667143046E-003
  3.782598626356859E-003  1.000995710100144E-003  6.168934560195786E-004
  6.227788230836760E-003  2.667795169328700E-003 -7.643383593352217E-005
   1827.61812100791       9.902304887826030E-003  3.168068864671908E-003
  3.067891689011103E-003  1.447148579364129E-003  1.077364921006065E-003
  3.211513013937960E-003  2.800009006583385E-003 -1.970296360074519E-007
   2563.71643087395       6.037448119572985E-003  5.108510714615522E-003
  3.346045032804762E-003  1.823254704100293E-003  6.392874672051982E-004
  5.285529866491817E-003  2.932368829633093E-003 -1.107654679733192E-004
  -860.353538748035       3.010779852343613E-002  3.490221638011985E-003
  2.969108035883515E-003  1.029117936043399E-003  5.826062380599237E-004
  3.497574395328382E-003  2.946416974265123E-003 -5.692257149808899E-005
  -26018.2628524921       1.894580287276355E-002  4.277005409471393E-003
  3.158514803452981E-003  1.001899042161030E-003  6.286552531239607E-004
  7.309241123696200E-003  3.249930609610938E-003 -6.490369039649546E-005
  -2385.30006802840       1.228439604168489E-002  5.820225930508622E-003
  1.166662980801580E-003  2.981981477531187E-003  7.282391598028491E-004
  5.930261820257775E-003  3.200235840729762E-003 -8.068230051721731E-005
  -107.416667318965       4.943505573942636E-003  3.188473724259301E-003
  1.687336581146312E-003  2.968000699703566E-003  3.000591155727596E-003
  4.773402823486254E-003  3.227649869564563E-003  8.301256881401542E-005
  -55.5213518942058       3.468235366079560E-003  3.158541774336136E-003
  3.127296843362725E-003  2.196172347775329E-003  3.136134801428204E-003
  3.269427680172641E-003  3.028420623256810E-003  1.780468499600387E-004
  -412.055229934916       9.232818328420607E-003  6.006757573961502E-003
  3.224695310076036E-003  1.200962620019035E-003  6.332836042375857E-004
  8.379366089866128E-003  3.231967587399735E-003 -7.828738544921758E-005
  -3239.42959871803       2.586293765222472E-002  3.660030967735743E-003
  3.107347585808944E-003  9.793766398635080E-004  7.356962462203211E-004
  5.771858111711970E-003  3.270288466414685E-003 -4.116994413919227E-005
  -6473.44032182126       1.092904625456980E-002  4.226521504362814E-003
  1.034653892894168E-003  3.313550255018774E-003  7.147315868174147E-004
  1.030160312523174E-002  3.244269814863106E-003 -8.020676071648302E-005
  -5731.97397071420       3.136700781110278E-002  3.426792709534535E-003
  3.315573888026936E-003  7.552762627968026E-004  6.155775823708608E-004
  6.940302093893627E-003  3.236789379982149E-003 -5.065308707764868E-005
   3494.92394247973       1.483421221843831E-002  6.351660916059329E-003
  3.085077353555287E-003  9.973265041681931E-004  5.523758851603807E-004
  6.574200784798814E-003  3.189496630085654E-003 -4.925748478110851E-005
  -14503.8273956738       1.990849858032018E-002  3.513419715866165E-003
  3.140014503780081E-003  6.993279732563843E-004  6.163243918855907E-004
  7.799828844117008E-003  3.006394172726040E-003 -5.128203378790008E-005
   5673.95374814350       7.495100372013576E-003  6.605218256158069E-003
  3.057792730928756E-003  1.380114228957907E-003  7.124442872508668E-004
  6.920996193693693E-003  3.177980321400974E-003 -6.048136611259774E-005
   1219.64617673597       1.172653865911348E-002  3.523264216324855E-003
  9.425212943424473E-004  3.471252634191451E-003  2.211128181422123E-003
  3.836829778642590E-003  3.235289510306126E-003 -8.133241441286767E-005
   1577.97002365345       3.101488068276380E-002  3.939082234062213E-003
  3.912326433325427E-003  6.227414401817895E-004  9.359135961497461E-004
  4.094364729343361E-003  3.232374828240184E-003 -6.066203657844106E-005
   800.894582768714       2.472521911042873E-002  3.110278806544495E-003
  3.011869627020416E-003  1.004554816336002E-003  5.711101646410789E-004
  3.183238695796192E-003  2.739826503111468E-003 -4.964150836334457E-005
  -403.418208320172       1.758254492799272E-002  4.024381987072040E-003
  1.116351417037583E-003  3.123432423569395E-003  8.351573633263456E-004
  5.730577770280246E-003  3.251098417091859E-003 -9.909267667904700E-005
   578.393760172686       1.141816037164056E-002  3.426262987006807E-003
  1.022428113370040E-003  3.261791761397875E-003  7.182470369716400E-004
  3.648110596735390E-003  2.644283089989322E-003 -9.080624720607481E-005
  -2173.06019436228       8.175353490031899E-003  6.032942831414580E-003
  2.922422377988288E-003  9.875827388714556E-004  8.818356311085252E-004
  6.073580337425492E-003  3.022484678955999E-003 -2.594234585491103E-005
  -2955.51280016289       1.550051755617322E-002  3.681003652004467E-003
  2.953639171405736E-003  8.350752804400742E-004  6.607709539538141E-004
  1.070611566550742E-002  3.159946513568389E-003 -6.005302060510649E-005
   333.834771259064       2.937136862238203E-002  4.529875509433172E-003
  4.039737249627040E-003  6.181303609273387E-004  6.014881146377338E-004
  5.247723190931426E-003  3.187427160350367E-003 -5.501715844241880E-005
  -5774.29033798195       1.035706211808609E-002  3.897809824810345E-003
  9.011881749693416E-004  2.958493740661351E-003  1.402234567909262E-003
  7.170493574241876E-003  3.204194330997623E-003 -4.592835822483448E-005
   2036.14152213966       1.220097356195187E-002  3.002449052115248E-003
  2.938790776001258E-003  1.656067131789772E-003  1.491825472077638E-003
  4.325901070257732E-003  3.237068502585100E-003  2.575117494296186E-005
  -30659.7563148381       1.633702324788720E-002  3.611373433112775E-003
  3.052315283900796E-003  1.365746041171504E-003  7.119610190704813E-004
  6.648326949424946E-003  3.243412668894967E-003 -6.837664568613340E-005
  -1800.19579538792       1.860491217567122E-002  3.497404655054869E-003
  3.476956251039514E-003  4.493855734200826E-004  4.825871930888829E-004
  3.502208465330931E-003  2.357861408695899E-003 -3.697511439911104E-005
  -3152.09238256358       7.396217247594320E-003  3.037939446407219E-003
  3.036429045120353E-003  6.724947900090478E-004  6.069481186297375E-004
  7.027807520488481E-003  2.409546860884244E-003 -4.926230952649676E-005
  -3448.31836470998       6.889751699519040E-003  3.204068564349375E-003
  7.153862294010367E-004  2.931776842150494E-003  7.734966546534250E-004
  6.691956692365566E-003  2.492287101611679E-003 -4.535629235787451E-005
   10432.1819678946       2.858733337973698E-002  3.221532106539074E-003
  3.092904721527595E-003  6.428704149833134E-004  8.969057268702363E-004
  5.099044321569293E-003  3.070154840607839E-003 -4.178251616836866E-005
  -2426.62772975508       1.988670867700852E-002  3.074338319308430E-003
  9.415883394505607E-004  2.936743679918991E-003  1.577287876991757E-003
  4.463171937414434E-003  3.255362661731921E-003 -6.609759029872929E-005
  -1475.41987226240       2.087457513078859E-002  3.315434078167696E-003
  3.204545435391342E-003  7.804134232704443E-004  1.348471438054208E-003
  5.043536275047731E-003  3.249408791862083E-003 -4.591695701081379E-005
  -4883.29858432567       8.596174007242214E-003  6.057462370565809E-003
  9.224222066931907E-004  3.372625794630400E-003  7.863252917011352E-004
  8.234008757021009E-003  3.187507631448902E-003 -6.586763028074305E-005
   6563.82957208801       5.004227850823318E-003  3.806024074918825E-003
  3.774479450178498E-003  9.970927393553100E-004  5.712798945422483E-004
  4.964534332476101E-003  2.424868065130084E-003 -7.495441245097324E-005
   6575.93458091591       1.089193357162542E-002  4.798760468460807E-003
  2.952721419363744E-003  9.541996203615133E-004  6.852308489056105E-004
  1.062165431888008E-002  3.199048369866470E-003 -6.158050389968115E-005
  -27662.5319858926       1.059732803985976E-002  4.921236227663221E-003
  1.060843336005459E-003  3.109173989783734E-003  6.959064198668387E-004
  8.823592626666658E-003  3.191247788446512E-003 -7.530374726982200E-005
  -1658.26652828450       1.771941994805607E-002  3.163584536419306E-003
  1.727499251405405E-003  3.027403548327080E-003  1.317925009596925E-003
  3.165619592614285E-003  3.270225938064209E-003 -3.202240296016847E-005
  -19638.5576933008       2.224377248703710E-002  3.421023620321448E-003
  2.983209251094658E-003  6.026205796226478E-004  5.490746249163320E-004
  6.254905978169550E-003  2.788200872503926E-003 -4.262464415793955E-005
  -6559.86801451977       1.670662125206406E-002  4.011073255249771E-003
  3.200561236985370E-003  8.906762386531662E-004  8.951151468341801E-004
  6.732656411769313E-003  3.237378148437710E-003 -3.838501777262826E-005
  -22882.2244345754       2.163541436786706E-002  4.942208918684707E-003
  2.968375764735574E-003  7.699529566497318E-004  9.275494954488154E-004
  4.962519580933627E-003  3.224913859834084E-003 -2.016695206277369E-005
   1869.82919048792       1.785087516335603E-002  5.764615139660929E-003
  4.016120022280321E-003  8.416596101149296E-004  6.074109041807412E-004
  5.808530942994847E-003  3.272052892069669E-003 -6.724715319190575E-005
  -428.192985534224       5.369223271285082E-003  3.895262655164764E-003
  2.924800098994138E-003  1.516252380364941E-003  2.514105599122031E-003
  4.334451772804912E-003  3.167905838421877E-003  6.754588658121772E-005
  -1492.85969594945       7.926447944965024E-003  5.094723881059676E-003
  2.954496342770802E-003  9.697204755200004E-004  1.013553132827353E-003
  7.156980333755758E-003  3.071267223600799E-003 -3.277121020840188E-005
  -14132.4943048872       1.203310812750010E-002  3.465787164268962E-003
  3.316167535270372E-003  9.245328994490748E-004  9.534696018571932E-004
  9.949263451994992E-003  3.265673188766609E-003 -5.090694221092312E-005
  -752.274962509617       1.448463390540211E-002  3.039647234808623E-003
  1.071622830674363E-003  2.961005969880613E-003  7.384209908310077E-004
  3.089397968929259E-003  2.613554975298932E-003 -8.887287712448817E-005
   453.384374358460       3.693138607321159E-002  3.157862384408583E-003
  2.916044952916943E-003  6.238031978043946E-004  7.362075186488487E-004
  6.643261778028625E-003  3.181769435256706E-003 -3.918142235514802E-005
  -7446.15679481844       1.845067647361126E-002  3.216700052084508E-003
  3.171319622734394E-003  1.014878989470587E-003  1.362837560368537E-003
  4.719371107181024E-003  3.272660037508408E-003 -1.387512655313489E-005
  -11465.9570796186       1.259154309013758E-002  3.188756556108536E-003
  7.509765399779054E-004  3.184404363026337E-003  8.196770142706191E-004
  9.099503344304850E-003  2.991134149005117E-003 -6.681596909785336E-005
   5436.97922843573       8.726591532074942E-003  3.570741497914983E-003
  3.305244229404601E-003  1.301314274121273E-003  1.070005977394887E-003
  8.181840068810769E-003  3.247663315549942E-003 -3.453933304491024E-005
   201.507836602889       3.779732243789066E-003  3.389706984687925E-003
  3.042131366143997E-003  1.444071249618082E-003  2.957689805705190E-003
  3.461605563030173E-003  2.884717775478076E-003  7.262846202344496E-005
  -4652.40374927136       1.189405494869279E-002  4.875538668064628E-003
  3.152088535305599E-003  9.356569263603387E-004  6.894819014420303E-004
  1.035507310030917E-002  3.269318798200473E-003 -6.700648807361022E-005
  -1894.80406306565       1.268492260239894E-002  5.569282698453464E-003
  4.317780754686831E-003  8.704250793505271E-004  6.809670994474981E-004
  6.436569201580837E-003  3.243221471764925E-003 -8.019005318474013E-005
  -222.576750646703       3.120430110991386E-002  3.468453177094664E-003
  2.936862913886526E-003  6.257589176904689E-004  8.961508659330523E-004
  3.476186341579653E-003  2.919807362759666E-003 -3.451833999544386E-005
  -637.329757596349       1.605154941583979E-002  3.387413440649222E-003
  3.369878010814590E-003  9.712452723257363E-004  1.614667048091228E-003
  3.432941114749098E-003  3.155098581696110E-003 -2.277688923377008E-005
   2783.98003824233       2.160649091319298E-002  3.272430863576641E-003
  2.965396701258844E-003  7.411567724616535E-004  7.768772144325892E-004
  5.523915269477577E-003  2.955796284325169E-003 -3.132605655855410E-005
   4931.61445829536       6.328406335263011E-003  3.268539696502193E-003
  2.947233730099293E-003  8.259022159634492E-004  1.844949178088160E-003
  5.510406076118688E-003  2.828307056496347E-003 -3.769594921891117E-005
   29287.1008405903       1.811710609215513E-002  4.468633419980725E-003
  3.087521118255456E-003  1.096613646369242E-003  9.054668635037778E-004
  4.508353392894327E-003  3.222079675226426E-003 -2.213356370368689E-005
   672.276684369938       2.022041044374872E-002  3.034788076820373E-003
  1.020807037067108E-003  2.926535671142991E-003  1.582394843021232E-003
  3.040282706509557E-003  3.096759226654023E-003 -6.656504140184698E-005
   597.741560083044       5.574018818653747E-003  3.486099072845677E-003
  1.248205906954247E-003  2.981135956131651E-003  3.479473373284236E-003
  3.577890323086097E-003  3.107320990931913E-003  4.163285910447367E-005
   17599.4697264775       3.153956057692350E-002  3.661861308115683E-003
  3.160967048224222E-003  6.360483695185659E-004  7.037013258789755E-004
  6.932588749785696E-003  3.228681769873210E-003 -4.579144333637910E-005
  -2047.79697199524       4.053143626829014E-003  3.266186276172277E-003
  2.918087254991609E-003  6.471690970298830E-004  2.163950595305106E-003
  3.682150269708960E-003  2.416664187237635E-003 -7.078380728466520E-005
   52663.9627751321       1.651112718118671E-002  3.819711540617589E-003
  3.744089513560634E-003  9.786059400706641E-004  7.021638151809307E-004
  7.497570983305441E-003  3.267282840800944E-003 -6.673538095878103E-005
  -297.479366288587       1.038450661686603E-002  3.142562321754703E-003
  6.928647424571358E-004  3.073452912328775E-003  7.212553780131787E-004
  1.035624180309852E-002  2.834910417385174E-003 -5.814382360783933E-005
   1543.81635935204       6.389839068482915E-003  4.169804291030674E-003
  1.101698912953997E-003  3.062389310046620E-003  5.609529318700277E-004
  6.110966171077418E-003  2.598927727279886E-003 -7.484957392751840E-005
   9428.93878482492       1.240811673935528E-002  3.103084917854517E-003
  1.289674755074791E-003  2.945395170378852E-003  7.543641094880147E-004
  7.254261129312586E-003  3.047073408435290E-003 -6.594602893785286E-005
  -12657.8108935630       7.573630658147741E-003  4.295730253193296E-003
  4.222342625773689E-003  1.220472187601083E-003  7.297045491619207E-004
  7.557361049915106E-003  3.121212119975427E-003 -9.586027973389494E-005
  -593.770026963410       7.301650481165491E-003  6.737993067888320E-003
  9.384457785843512E-004  3.205180516351979E-003  8.457123685096830E-004
  7.243420383842973E-003  3.110975627472551E-003 -4.942431507873726E-005
   839.265455222106       5.542750985795225E-003  4.734281098518403E-003
  4.363138325242728E-003  2.267495896145785E-003  8.671594280953357E-004
  5.325120642867612E-003  3.259309108033928E-003 -1.232532924971401E-004
   569.366301922457       5.181850249393477E-003  4.294246407623257E-003
  6.134509013850738E-004  4.253034600327104E-003  1.071240168880184E-003
  4.845778473057468E-003  2.589306679114661E-003 -9.160641264694903E-005
  -16665.8019432801       1.308365150976451E-002  3.841919063400837E-003
  3.667757390122749E-003  7.611333752922777E-004  6.341555670144665E-004
  7.088125987736826E-003  2.928493721710027E-003 -6.249062732926469E-005
   181.054915423818       3.655986732073775E-002  3.574943913981455E-003
  3.413118005652266E-003  6.488611059664997E-004  4.885549635630245E-004
  3.610003231553615E-003  2.827046715910290E-003 -4.285822698185469E-005
   1804.63098979806       6.278079973031488E-003  5.891904589083568E-003
  2.951020253853442E-003  1.049513742564261E-003  1.569482668156662E-003
  5.978576450052558E-003  3.200610777920996E-003 -6.840754580746314E-006
   29019.0972728518       3.097401362619287E-002  3.678491690115787E-003
  2.931715955259813E-003  6.900277434001415E-004  5.938172658630322E-004
  6.769829628980355E-003  3.122346124073584E-003 -4.112751671808585E-005
   15997.9450942549       1.634666802589905E-002  3.182939785635170E-003
  3.104032676369859E-003  7.976276952070438E-004  1.294001381046613E-003
  6.638516003561499E-003  3.216115622074697E-003 -4.214298849506562E-005
   4856.70634258875       8.523494757998967E-003  5.610194820628815E-003
  3.943717817396404E-003  8.610986758612744E-004  8.250125223070031E-004
  7.997275784457719E-003  3.198842332910694E-003 -8.436399562295914E-005
  -1.85576509065606       6.261622324569267E-003  3.395506388662091E-003
  3.234775463052412E-003  9.086121983683227E-004  3.357760541646559E-003
  4.781378318143454E-003  3.163997698395581E-003 -5.656149693015283E-005
   9846.50685695225       7.823978160144622E-003  3.733380132346115E-003
  1.519231629316707E-003  3.121837779751271E-003  1.260179039591148E-003
  3.958424580728447E-003  2.973398597695405E-003 -2.311241208021633E-005
  -5023.69472365953       8.191320759833306E-003  3.234237227618656E-003
  2.916298690918136E-003  1.644285662565470E-003  7.473155391756981E-004
  8.139569008211703E-003  3.029284643355931E-003 -6.365600425604601E-005
   27.8104554401473       3.464898561865017E-002  4.379197866474636E-003
  2.950702862949113E-003  6.245654970286018E-004  4.668677877522700E-004
  4.490173755988675E-003  2.892950057327723E-003 -3.332543745343820E-005
  -16415.2199124973       1.461070752692412E-002  4.434757307009892E-003
  4.184435167152214E-003  1.249032438562909E-003  6.855174100242892E-004
  5.035119585514353E-003  3.245612426337328E-003 -8.603350357263259E-005
  -567.419610261316       3.734879353081566E-003  3.589960942298301E-003
  7.108181128301807E-004  3.250502507524829E-003  3.138698824964569E-003
  3.600325135056150E-003  2.654775350564476E-003 -1.068836074341431E-004
   5803.50838892480       2.031393155975198E-002  3.566621623314684E-003
  3.565653925888754E-003  6.339542557136384E-004  1.028709590912426E-003
  3.682832152131377E-003  2.920477119813370E-003 -5.291104398517025E-005
   2914.41298947350       1.219744937824266E-002  4.257502754178507E-003
  3.029347065801154E-003  5.843472102469093E-004  5.737556824368271E-004
  4.398989941713186E-003  2.478871359203313E-003 -3.905904690248784E-005
  -5749.56629572985       8.656801876897638E-003  3.041380430322808E-003
  1.837611129705113E-003  2.998556353174209E-003  7.794707012973436E-004
  4.384927467513618E-003  2.813364763555183E-003 -5.991567844837914E-005
  -2282.12506316707       6.467406538626761E-003  3.053658231726815E-003
  3.032019938416101E-003  6.854491510466437E-004  1.286747370606010E-003
  6.448814248852532E-003  2.642643059727408E-003 -5.263091675251848E-005
   1406.98076566084       5.552228682969536E-003  5.439972219951653E-003
  3.051296575727227E-003  8.052702847851003E-004  5.658412111097908E-004
  5.497625209408247E-003  2.476813489956083E-003 -5.653059217380538E-005
   695.970270811321       7.848763379139831E-003  2.964416381707460E-003
  1.054176236777269E-003  2.924757459499589E-003  1.649535454949178E-003
  7.219394801350197E-003  3.080356590796026E-003 -1.310901755229775E-005
   14265.1349236653       1.759446488211154E-002  3.149971690214508E-003
  1.269368171116125E-003  2.940061410370588E-003  8.597759230560059E-004
  4.783370228657136E-003  3.078158644969702E-003 -7.625397453941228E-005
   3359.69660920310       1.035583603906554E-002  3.100724394496966E-003
  7.731452070975053E-004  2.955472581208398E-003  1.558393426178226E-003
  5.216770309015964E-003  2.901366058855051E-003 -6.067514361734046E-005
   9299.44010645065       1.105909312349214E-002  4.117762567155524E-003
  3.240406421427363E-003  1.113334126391088E-003  7.197446656485335E-004
  1.001300109332062E-002  3.252555805877131E-003 -7.547651068895783E-005
  -4725.23762145409       1.113012028793800E-002  3.799507652406307E-003
  3.783798028261572E-003  5.826808970881923E-004  8.893176145492248E-004
  5.102776326792085E-003  2.739943174430947E-003 -6.326483689388423E-005
   2194.49576565287       1.329578084736064E-002  3.982522027563001E-003
  2.937402773014354E-003  7.008096617438678E-004  5.285659262171644E-004
  5.958127769003339E-003  2.646107183888026E-003 -4.687970014144853E-005
   5263.11939279049       7.072344412477805E-003  5.091355459505642E-003
  9.269510862738427E-004  4.810232462472125E-003  8.651620249503563E-004
  6.681684813032941E-003  3.123205227463966E-003 -1.004236607806665E-004
  -468.311082019068       5.815324913853706E-003  3.676431404095342E-003
  3.668087978336662E-003  1.401058178948003E-003  5.642490048759277E-004
  3.679232312917438E-003  2.471842127504086E-003 -8.343626873762199E-005
  -331.586714094203       1.033257911109546E-002  3.702184686593293E-003
  3.598298128538339E-003  8.328175327383674E-004  2.479622128591655E-003
  3.718693289069891E-003  3.191647703158295E-003 -8.831403298762809E-005
  -63.1390232049073       5.912293244563604E-003  4.069101065418936E-003
  3.923119460526946E-003  7.698580205777845E-004  2.030203882108365E-003
  5.791067744605154E-003  3.080343524248408E-003 -1.047504329589076E-004
  -6763.71522912812       3.402207273362292E-002  3.430105066442879E-003
  3.076788105415004E-003  5.794308578523124E-004  5.665310723633554E-004
  6.144641919315103E-003  2.996732323239378E-003 -4.157393799065239E-005
  -645.877464788510       9.401904356638392E-003  3.183910505813673E-003
  9.219487657033840E-004  3.103043504337843E-003  3.142467764059918E-003
  3.617843232583249E-003  3.148221771852915E-003 -4.939651444172512E-005
  -167.332171660349       3.180337879232244E-003  3.180337879232244E-003
  3.180337879232244E-003  3.180337879232244E-003  3.180337879232244E-003
  3.180337879232244E-003  3.180337879232245E-003  2.918043011592119E-004
   20131.4631726712       1.221515773403352E-002  3.366594218413354E-003
  1.155729508410984E-003  3.010862366588653E-003  7.583579906251692E-004
  9.639466468866485E-003  3.186109545176835E-003 -6.724929664566633E-005
  -8749.28041656693       2.184066200007643E-002  3.486469360460518E-003
  1.259987615475557E-003  2.943092454979384E-003  9.496597288582848E-004
  3.775267500037356E-003  3.168761824503812E-003 -9.702623703412928E-005
   2737.48769495037       6.914028710263152E-003  5.944313359061799E-003
  5.521632313283408E-003  1.054173980347793E-003  7.235197446459567E-004
  5.945463883454357E-003  3.177421260542121E-003 -1.206190119523320E-004
   14844.8064992898       2.868989442465210E-002  3.992402735378707E-003
  2.933592877018408E-003  7.426340463333621E-004  7.999499677758681E-004
  5.696923412140164E-003  3.230776137282592E-003 -2.805774365577916E-005
   5.77073927884439       6.393751690503299E-003  5.705347667475463E-003
  1.082434078986014E-003  5.524207677369209E-003  9.689846978604203E-004
  5.731814630310236E-003  3.265024152644676E-003 -1.213776630551330E-004
  -416.581064495458       3.441979285041436E-003  3.262657114931566E-003
  1.168207906114100E-003  3.205530040932221E-003  2.034733001065775E-003
  3.401018588494870E-003  2.574261642681643E-003  1.027941874014410E-005
   737.623504114026       5.635091550657566E-003  2.943218562471875E-003
  6.306857695425537E-004  2.925998922743697E-003  1.482194409667265E-003
  5.490032462195560E-003  2.508313378491829E-003 -5.856287847824137E-005
   5465.47482850061       8.267253137054216E-003  4.906637358079522E-003
  1.201901373001274E-003  4.688503949321051E-003  7.757563993100037E-004
  5.176846079833132E-003  3.117500192219021E-003 -1.248803807642414E-004
  -277.403847594846       7.233078448239248E-003  3.188233509545621E-003
  3.056905558613636E-003  6.935905692434961E-004  1.967760149263605E-003
  3.280211302539740E-003  2.609288378958214E-003 -6.235875227134403E-005
  -899.772697287206       1.471425065244646E-002  4.668512422240572E-003
  1.105723177343621E-003  3.352869370260081E-003  8.498594617533383E-004
  4.745979678560276E-003  3.176450684904362E-003 -1.102293631329129E-004
   149.292346967852       3.330692622308785E-002  3.172766151423300E-003
  3.171179255039119E-003  7.341455752782385E-004  1.083968960173870E-003
  3.736176266145836E-003  3.160360559433431E-003 -3.547990446543053E-005
  -200.714156211307       4.572284065469829E-003  4.261155748639693E-003
  4.235174242882432E-003  3.122153396335501E-003  7.750315641808938E-004
  4.326416830105860E-003  3.086069105881973E-003 -1.598734109319113E-004
  -15141.3476613882       9.216562787092940E-003  3.786160437511355E-003
  1.041955910086731E-003  3.058187828976886E-003  7.979420507587088E-004
  9.201270282432571E-003  3.057150175366559E-003 -5.537896771882980E-005
  -61609.2264560804       2.192160555948327E-002  4.461287767586579E-003
  3.053739920413629E-003  8.927792767392315E-004  6.585229540397486E-004
  6.200886420145793E-003  3.207418080612186E-003 -4.299631094368194E-005
  -2371.80514155090       4.611710342479889E-003  4.424971535532478E-003
  9.440065277090617E-004  3.082680702370239E-003  6.533317156657419E-004
  4.480832167429525E-003  2.362443389882779E-003 -5.490640688394423E-005
  -272.897611894349       5.054319822049697E-003  4.468014170403374E-003
  9.890784124130627E-004  2.925123730698991E-003  3.291339620839273E-003
  5.018175769553347E-003  3.202667101999230E-003 -8.275343915731969E-006
  -1117.93411199010       1.704874194569020E-002  3.052640175203722E-003
  2.955629819310991E-003  2.065393557170404E-003  1.045590318421498E-003
  3.214561699536260E-003  3.197059274019662E-003 -1.328398470801037E-005
   10842.6352921946       2.688772196901124E-002  3.943149921832885E-003
  3.209549229246725E-003  1.028776148709463E-003  6.054811805669496E-004
  4.813667392149995E-003  3.172900786950798E-003 -6.343310227015365E-005
  -967.178786459320       2.742931864212196E-002  4.695919456918730E-003
  3.005133531865146E-003  6.721264637202287E-004  5.487567930842433E-004
  4.977589790484956E-003  2.987272953759900E-003 -3.159714359799968E-005
   994.816418842856       4.034463491511823E-003  3.775315465299816E-003
  3.523411257180228E-003  3.040690274168269E-003  1.799567055181856E-003
  3.986962865859868E-003  3.246490457570836E-003  9.238110612013627E-005
   182.183246560192       1.778457076987213E-002  3.272245945857954E-003
  2.945196105730608E-003  5.895477523682954E-004  4.511002218214932E-004
  4.281884139288382E-003  2.408454322080211E-003 -3.871622819278083E-005
   34094.0277276580       2.118923229760002E-002  5.638371160810931E-003
  3.141447977898712E-003  7.382961899137872E-004  6.534887888647679E-004
  6.040379316093190E-003  3.209878712670482E-003 -3.120041146786875E-005
  -2233.23565735137       2.663194285459706E-002  3.471073868125952E-003
  3.444674723083219E-003  9.397203757780340E-004  8.485665085817615E-004
  3.809143872669607E-003  3.144762161093414E-003 -2.520946971367232E-005
   167.362067355062       8.598156985536847E-003  5.073874839699675E-003
  3.398281132276507E-003  1.896998266466804E-003  8.374577497860455E-004
  5.080002831043746E-003  3.258239740596143E-003 -8.348703323720239E-005
   109.390618554061       4.103783829311814E-003  3.557430190938601E-003
  7.296177514152522E-004  3.557312393952010E-003  3.546535921135277E-003
  3.749820550053934E-003  2.820929188479692E-003 -1.310054417800185E-004
  -277.366728125210       3.767815741086348E-003  3.508195958402430E-003
  1.626452144983205E-003  3.325572558014256E-003  3.339710802774907E-003
  3.611219703209383E-003  3.085133761209286E-003  9.768385064646746E-005
   66815.3733701799       2.052210815280183E-002  4.097700606842736E-003
  3.043718655188016E-003  6.792462759463237E-004  7.083646821605317E-004
  7.046629402520867E-003  3.088436785878850E-003 -4.349818697669445E-005
   1415.46023798653       7.507280276244528E-003  4.254870013484161E-003
  3.892806611373129E-003  1.283896874976370E-003  1.277267227521141E-003
  4.304409648929457E-003  3.094279527089530E-003 -2.498789002920958E-005
  -4023.82559446735       6.816820257171083E-003  4.471311486119210E-003
  3.009603903539125E-003  7.442137687766543E-004  1.083089614310014E-003
  6.726732230943161E-003  2.814807656426019E-003 -5.337062662718308E-005
  -2335.51931081577       1.355049263111224E-002  4.423770412982834E-003
  9.929142242753675E-004  4.230122282422265E-003  1.004657145044499E-003
  4.793690720379279E-003  3.265502603804790E-003 -1.285332985302239E-004
  -714.018658054604       1.874250418107832E-002  4.707252494972385E-003
  4.282786981076678E-003  6.935196251029013E-004  5.771167129398802E-004
  4.750636666070361E-003  2.992719186328815E-003 -6.063607238533274E-005
  -18690.5331449561       2.357255100573472E-002  3.214290949998816E-003
  2.927921097168766E-003  1.255988530879436E-003  6.948226198183258E-004
  4.883048480400744E-003  3.132806944277080E-003 -5.341774828102897E-005
   626.564332974113       4.939253712102417E-003  3.164563563022030E-003
  3.008897923832523E-003  6.326540710718361E-004  1.077131699215322E-003
  4.938263992947379E-003  2.325762363645416E-003 -4.905040417315120E-005
   6100.96222042861       7.407707736314235E-003  3.671609285388388E-003
  3.283498101250005E-003  3.511342948408016E-003  8.725488178310737E-004
  4.167125587739607E-003  3.232184228389993E-003 -1.018795731925165E-004
  -4697.22965708787       1.131749780797078E-002  3.124750627504429E-003
  2.927239061180238E-003  7.400290570910579E-004  1.512599989122336E-003
  5.299015050160693E-003  2.915403464506541E-003 -4.453492526608164E-005
   1198.22995131625       5.707034307609446E-003  5.130657357764866E-003
  7.612172435131659E-004  2.949259085113526E-003  5.576327344262747E-004
  5.574504545110551E-003  2.426944968866547E-003 -5.443774358515484E-005
  -93.7315081164851       8.208367761518214E-003  3.105175905331718E-003
  2.953541793096758E-003  1.085350227642955E-003  5.548228439920144E-004
  3.507248143826438E-003  2.327534590897246E-003 -4.832454510292007E-005
  -3392.90201488938       1.821743791154837E-002  3.655649290770573E-003
  2.938928721042268E-003  4.788974748971933E-004  5.138197909538312E-004
  3.700873569092615E-003  2.372282562666134E-003 -3.336892973130501E-005
  -2389.82241838524       9.363065493186556E-003  3.210251072304384E-003
  1.223457947073493E-003  2.916549802925600E-003  1.702623953276291E-003
  3.218387853797444E-003  2.894201542105543E-003 -1.049915575055655E-005
   2107.45473429053       9.254831371277528E-003  3.033038684089761E-003
  3.010172898416032E-003  2.885494719418766E-003  9.309705902256055E-004
  3.314922697489373E-003  3.015860565503295E-003 -3.768508510907550E-005
  -2922.22137277641       1.151978986972200E-002  4.068978740719518E-003
  8.843575915295516E-004  3.573386970063538E-003  1.633545726415553E-003
  4.469561674404128E-003  3.203851373616411E-003 -9.851149772838625E-005
   11077.0717809426       9.423258958372684E-003  4.178995184478615E-003
  7.738256984828456E-004  3.145997975878912E-003  7.309031514010929E-004
  8.991304559118505E-003  2.927922123080153E-003 -6.434116450177925E-005
  -10897.9704980709       1.072322097686866E-002  3.351394655596563E-003
  3.281918482969033E-003  1.509689543455682E-003  8.804314221018762E-004
  7.151685815054289E-003  3.223134071071534E-003 -4.511349677949479E-005
   2449.81441345335       1.071200640831397E-002  5.064976283436235E-003
  2.975292677957435E-003  1.481080777394906E-003  6.609403187553152E-004
  6.513825077605103E-003  3.177550802072874E-003 -8.034127626099445E-005
   1229.44304315355       4.322315971724645E-003  4.222067404309440E-003
  2.029867648139588E-003  3.188032653226950E-003  6.745974919889023E-004
  4.294647805560579E-003  2.644645134862191E-003 -9.725931931816585E-005
   1983.50710752463       1.071383068805859E-002  4.702430017960205E-003
  2.982363756984851E-003  8.373057419987593E-004  5.933764838398222E-004
  7.935011534780101E-003  2.897999342430990E-003 -5.691618738132251E-005
  -527.789526438491       1.068411366822171E-002  4.085397658455414E-003
  3.118158553980252E-003  8.710969743910426E-004  1.886939960802784E-003
  4.716702801801067E-003  3.190722402682373E-003 -3.889107264296662E-005
   4152.48528607612       7.588233680917235E-003  4.739687128041279E-003
  1.291526667023185E-003  2.939522875386158E-003  1.205023247594322E-003
  7.107139120920744E-003  3.245837742195719E-003 -1.756098026877340E-005
   69.4205970051117       2.997347488811006E-002  3.340508356934152E-003
  3.268243719751827E-003  6.341214833253749E-004  1.039755114298564E-003
  3.549214748738010E-003  3.024707039040001E-003 -5.055309912399929E-005
   3850.26513058613       5.522121459940525E-003  3.008856471447040E-003
  2.071966359947618E-003  2.934157492392536E-003  8.238019212700386E-004
  5.385160517532475E-003  2.766299299814684E-003 -4.040853613603256E-005
   681.928022654792       6.657444988205301E-003  6.220292595480110E-003
  3.112675994567272E-003  8.478706956958295E-004  6.079463425220206E-004
  6.642474789027753E-003  2.759282613818382E-003 -5.695440466434793E-005
   145.198587571567       3.153176111732311E-002  4.399971747054981E-003
  3.240834735000128E-003  7.129293022911727E-004  7.263134496875250E-004
  4.973585373192394E-003  3.240528570807395E-003 -3.393634147435711E-005
   3937.17725126813       1.387025697150259E-002  3.168030286961624E-003
  3.032118177908979E-003  7.612750324858214E-004  6.302724552296714E-004
  8.651088396833142E-003  2.865014141709541E-003 -5.216184995212098E-005
  -123.815267638537       4.522242770232149E-003  4.491664930508215E-003
  3.537410586864656E-003  9.751018650798680E-004  1.606773804644884E-003
  4.500215990586321E-003  2.823454525173763E-003 -4.723544974504625E-005
  -534.039988715399       5.317251359085456E-003  4.109263879705039E-003
  7.510322304600428E-004  3.268337371323998E-003  2.015352477927340E-003
  4.207133298499777E-003  2.773079543344614E-003 -8.226145839613548E-005
  -8599.18178403763       1.552087031521241E-002  3.230993786033246E-003
  8.869086164506681E-004  3.059827551163688E-003  8.945901962505347E-004
  4.973178985364072E-003  2.908580179915935E-003 -7.843307645027779E-005
   45112.6274389304       1.995821370077234E-002  4.609172687584422E-003
  3.093334814537971E-003  1.039283903509260E-003  5.882103250615553E-004
  6.148990111284778E-003  3.197964974116960E-003 -6.517846821459278E-005
   119.714517434590       6.236253519589233E-003  3.274041243828155E-003
  9.775750592149867E-004  2.918594121401330E-003  3.002382197505913E-003
  5.658548096728440E-003  3.156824598783067E-003 -1.446439644707600E-005
   8275.60923269688       7.373679524834705E-003  4.812094701731119E-003
  4.763853357167221E-003  7.606273820132622E-004  8.140106691432918E-004
  6.464234501820100E-003  2.962893177907009E-003 -8.993182358818516E-005
   1686.54542770563       1.404017266630781E-002  3.157347122831668E-003
  3.123710025989579E-003  2.261595339932504E-003  8.800221458462608E-004
  3.868767168828031E-003  3.196252626359458E-003 -5.034022197915897E-005
  -20529.8745746799       1.412603151825087E-002  4.108321445059572E-003
  2.946378790217434E-003  1.143602444446153E-003  9.438902106122924E-004
  4.258011474652441E-003  3.037825046954994E-003 -1.741323820255257E-005
  -3252.24812540040       9.001255128112720E-003  3.770437098414836E-003
  7.709993450915282E-004  3.587929965550880E-003  7.684621343137572E-004
  5.679561530946069E-003  2.725346146362528E-003 -7.786431406942394E-005
   383.126953677207       3.696792770313283E-002  3.361043165105026E-003
  3.266161494564733E-003  5.009113629486584E-004  5.642578135738928E-004
  4.725953940192027E-003  2.855469112456539E-003 -3.970095649568242E-005
  -1863.45921425094       1.212097023099408E-002  4.145798532529929E-003
  8.808737250591836E-004  3.876314386559920E-003  9.748113263565332E-004
  6.517217924148510E-003  3.208067563441508E-003 -9.751591771747230E-005
  -1481.90483915500       7.650816728303538E-003  6.220007170138635E-003
  2.940293569349377E-003  1.141885077411038E-003  9.764824528906297E-004
  7.345312719939726E-003  3.234926504605927E-003 -2.387028927299993E-005
   6568.54940213294       2.458293964427367E-002  3.082513593775052E-003
  3.069801257207847E-003  5.570867572943870E-004  4.645855280239647E-004
  4.028956770754975E-003  2.497305646421274E-003 -3.516883084129027E-005
  -2986.50535096885       5.898242441744622E-003  4.751528333503769E-003
  4.418392013986020E-003  1.106871526243005E-003  6.255556759847597E-004
  4.838432389881463E-003  2.730955823538242E-003 -9.323787237969496E-005
   491.367179132801       5.820991233135595E-003  5.214887536630497E-003
  2.915645745095114E-003  3.474845397275314E-003  7.386470848612592E-004
  5.307749466209370E-003  3.262445431696394E-003 -1.631792085747153E-004
  -3474.90394339879       1.055734539623224E-002  7.030696488895003E-003
  2.920196629575752E-003  1.021653691871303E-003  6.491478531113742E-004
  7.201991671137497E-003  3.180613178468535E-003 -3.132956552032965E-005
  -5459.15118149458       6.686646541769488E-003  5.713546536649406E-003
  1.625893886256276E-003  3.383800528172688E-003  6.822338183072892E-004
  6.370773615581866E-003  3.114985891817872E-003 -1.019513016685937E-004
   5289.80483038000       2.595565697103095E-002  4.394684596252287E-003
  4.361081505526642E-003  7.403573839887630E-004  6.170488825060416E-004
  5.367704225601848E-003  3.268766637447915E-003 -6.247779428079777E-005
  -3010.78782218032       7.688583080880064E-003  4.198451107575872E-003
  4.023436453764457E-003  5.472467138637926E-004  5.856681172671092E-004
  4.292336341166277E-003  2.373250101058702E-003 -5.771719243210958E-005
  -11958.4440576156       1.402918096610803E-002  3.552313630979195E-003
  3.443957223447174E-003  7.723079957756054E-004  1.051420698097595E-003
  8.119560673684354E-003  3.228123629615126E-003 -5.633991111738092E-005
   1086.14144175591       9.441486458773877E-003  3.014886110392039E-003
  2.939354734892101E-003  5.853711551511818E-004  6.870266782855225E-004
  4.679249712865490E-003  2.323757145891596E-003 -3.602913471534131E-005
   806.377689535832       5.155422475904125E-003  4.643361637702586E-003
  4.389346888624040E-003  6.801639306009795E-004  1.530104890129915E-003
  4.814645021739259E-003  2.841619719097376E-003 -1.132256904564771E-004
  -332.615856883757       8.505465414296897E-003  3.245351881045833E-003
  2.936140269646596E-003  1.033038592214990E-003  3.036501695079248E-003
  3.793503386897201E-003  3.143242376269275E-003 -6.661631460859195E-006
   3822.31718701066       1.011667618872982E-002  2.957846207608546E-003
  2.925110625711398E-003  1.032552292215797E-003  1.582727676287708E-003
  3.812342700743535E-003  2.858320911237465E-003 -1.763489649985900E-006
  -364.346922854466       5.416078535308700E-003  3.402820219634538E-003
  8.808719753137873E-004  3.023337618227877E-003  2.713561684605416E-003
  4.245564428796525E-003  2.875630550561128E-003 -4.168231023411505E-005
  -14403.6924131652       1.713285505198563E-002  4.669809155556376E-003
  3.195395134022870E-003  7.600876118941997E-004  9.501274170098648E-004
  6.005915981565903E-003  3.217212148220254E-003 -4.077631932862710E-005
   7212.08892887277       3.341826961451707E-002  3.457461008708287E-003
  2.998531443337252E-003  8.462657154957380E-004  6.343311468978771E-004
  5.375674340852002E-003  3.162163091109195E-003 -4.153620976639686E-005
   68.4060872949433       5.742773550320526E-003  3.144899242441877E-003
  3.136352722049514E-003  2.586892542036123E-003  2.282527770967851E-003
  3.296349498173325E-003  3.214130501068786E-003  1.211072330773051E-004
   379.435147327877       6.246168872777243E-003  4.377582560864053E-003
  8.910820338354537E-004  3.651293434885061E-003  2.955073800030811E-003
  4.466624586049178E-003  3.248079963228304E-003 -1.025929760093188E-004
   9617.16644407528       1.078501390459510E-002  4.936647336639999E-003
  9.334300067797595E-004  2.991400717601324E-003  7.080194097818374E-004
  9.479588040789955E-003  3.161117448956800E-003 -6.327581607847234E-005
  -11330.2505235245       8.431494954650438E-003  5.194074922602251E-003
  9.404642012676936E-004  2.971134326701167E-003  1.288820005766038E-003
  5.591135718812564E-003  3.096670110253312E-003 -4.358394726397565E-005
  -1388.54774885712       5.437426101366328E-003  3.184747727478107E-003
  2.993878017614415E-003  1.258291807791259E-003  1.562936919891874E-003
  3.264333031569081E-003  2.632509602895046E-003  1.772871152536306E-005
  -2679.10032515178       3.665993379011627E-002  3.501517004195003E-003
  3.359001052010523E-003  6.762771787592052E-004  8.493117476140157E-004
  4.194199144725417E-003  3.182363815801314E-003 -3.725923531367918E-005
  -10391.7770154218       8.933317392918491E-003  4.158763295073933E-003
  1.744424186974982E-003  3.912409324276428E-003  1.104079239570209E-003
  4.395013949209062E-003  3.273449475916286E-003 -7.271238237493830E-005
   1477.78616846728       3.817328117563035E-003  3.195575880192836E-003
  6.432649859471048E-004  3.083183609415922E-003  2.441656779424971E-003
  3.423012129342606E-003  2.422693626410901E-003 -8.669151749359962E-005
  -7548.70505586604       2.716870910543939E-002  4.127637444563371E-003
  3.984995857869487E-003  6.143237269820536E-004  7.812992433774634E-004
  5.062737792932778E-003  3.206021459671514E-003 -5.736445393079274E-005
   1144.08207999329       4.423933479171061E-003  3.236728989751854E-003
  3.099630644983668E-003  1.482010672516889E-003  5.842407948737912E-004
  4.351212786213565E-003  2.347180024829770E-003 -7.010388433065665E-005
  -4523.07562136590       6.670936704290198E-003  4.117479605395718E-003
  2.932948501963072E-003  8.056320533061819E-004  5.050852050698563E-004
  5.772204151499095E-003  2.396041284978386E-003 -5.743858830878851E-005
  -651.000390838598       1.741474371577871E-002  4.427768692263281E-003
  3.341071732216094E-003  8.165963173706499E-004  1.257821324849126E-003
  4.527748879563513E-003  3.258987933482481E-003 -4.039511606507423E-005
  -1673.36648932166       2.797649794072762E-002  3.300860302473921E-003
  2.937316932101715E-003  5.261043650183180E-004  4.232369296064061E-004
  3.321033633919166E-003  2.419450118845846E-003 -3.200201904193213E-005
   1187.56052727943       5.409994928064090E-003  4.059594472651448E-003
  1.279528343593228E-003  3.896292954448833E-003  1.691372396065687E-003
  4.205115255107853E-003  3.033190550865647E-003 -2.816621431233165E-005
   745.539603896133       8.688063135809684E-003  2.982820127731095E-003
  1.522561729426890E-003  2.951290351260165E-003  1.292594514007982E-003
  2.983866993765414E-003  2.767343744697336E-003 -7.898516057332476E-006
  -4101.07112235651       1.141629312897562E-002  3.431190380711268E-003
  3.285041091483487E-003  7.569441889515822E-004  1.084534978387479E-003
  1.047312032698381E-002  3.215997542586614E-003 -6.465565129429681E-005
  -6042.57312097031       6.918854237546047E-003  4.154420318189554E-003
  3.963140975588832E-003  1.466613184329573E-003  1.246400341803756E-003
  5.703299691847563E-003  3.254222515441572E-003 -3.242426381316425E-005
  -2418.28261256630       1.075610667089920E-002  2.931933653492878E-003
  1.317744643866473E-003  2.917678377416311E-003  1.740854998290862E-003
  5.352840426868461E-003  3.227286107951155E-003  1.682263525921559E-006
   2942.96827543622       6.213817293121929E-003  4.167386482371907E-003
  3.146697288512137E-003  3.018319828181387E-003  8.054617074159418E-004
  6.018263798832291E-003  3.256315175860673E-003 -1.202739137383157E-004
  -450.951690474194       5.961714019254089E-003  3.897813773933605E-003
  7.967402266091074E-004  3.734357391746010E-003  5.910606569522876E-004
  3.921767330009596E-003  2.330628865210951E-003 -7.858282140717947E-005
  -35068.5670763296       2.803026145009878E-002  3.453396393860311E-003
  2.924630495599598E-003  7.490267189678231E-004  6.401353790829389E-004
  7.407277318428719E-003  3.165157955479828E-003 -4.279321384414422E-005
   5127.51294475304       1.902303233471429E-002  3.625770165676706E-003
  9.739498924222920E-004  2.930968655462503E-003  1.423385032125669E-003
  3.870595408171543E-003  3.205442539325965E-003 -7.804622212114124E-005
   4714.95520026024       2.429784084353257E-002  3.486300572658071E-003
  1.030409556557714E-003  3.025202765234448E-003  1.035908878366292E-003
  3.988476518478752E-003  3.208516265487528E-003 -1.067527288106566E-004
  -14.2079456606007       2.700050736288404E-002  3.705908243044358E-003
  3.392589311927438E-003  7.121548890674233E-004  6.898122603820803E-004
  7.094615354341732E-003  3.252160844877547E-003 -4.943043658652688E-005
  -11835.8213715238       1.930634772615155E-002  4.093106493310751E-003
  3.691118240352686E-003  1.133855252005520E-003  6.433879005971046E-004
  4.173476119734416E-003  3.100320514494763E-003 -6.912180210714155E-005
   2645.08965614069       9.995899040925262E-003  4.216637439858681E-003
  1.426990020921917E-003  3.902179808070519E-003  7.975475500527122E-004
  6.175935554031776E-003  3.239633983020232E-003 -1.055087245796603E-004
   3177.24914724406       9.153381896984766E-003  3.859605536483742E-003
  8.262825245985532E-004  3.847655298842669E-003  1.595104982672373E-003
  5.755048710922215E-003  3.178444145598547E-003 -9.298088624374737E-005
   1913.21270776804       3.904070153195753E-003  3.257957834600013E-003
  2.981733236617766E-003  6.168491293878898E-004  2.047901071453664E-003
  3.305231142117916E-003  2.325967295505179E-003 -7.504108251324490E-005
  -12520.4600030429       1.789988731054455E-002  5.211740430886261E-003
  2.946021973845035E-003  7.199535956440719E-004  5.073215300744931E-004
  5.242343450219582E-003  2.841386989561791E-003 -3.548679212463083E-005
  -4019.59914330265       6.415969096942851E-003  5.080847884500903E-003
  3.828102995540359E-003  1.638389256985536E-003  7.984753621513057E-004
  6.226334536966565E-003  3.170897392571556E-003 -9.786181002449402E-005
  -176.228642707261       3.372433238072836E-003  3.163336634925528E-003
  3.033800879857782E-003  8.473772868061988E-004  3.078148310606717E-003
  3.261121540798193E-003  2.550556009777196E-003 -4.825714018853614E-005
  -2937.90169047150       1.350733905568560E-002  4.713102969231856E-003
  4.648175200905219E-003  7.183851038492986E-004  8.615190039670602E-004
  6.385407566611137E-003  3.245849185183864E-003 -7.873903166425201E-005
   1423.65543222428       9.557304337008313E-003  3.466755974720547E-003
  1.727786601575411E-003  2.973947076899977E-003  1.935957563127789E-003
  3.664601670499824E-003  3.263378433127491E-003  3.177701399115307E-005
   9657.02556622406       9.451857379019020E-003  5.197963368575751E-003
  1.285552505135482E-003  3.354534133520833E-003  6.833613355677801E-004
  8.077975519584521E-003  3.245918098097702E-003 -9.510889225887098E-005
  -1560.35042392662       5.341396726105200E-003  5.315843582576436E-003
  6.754293387460881E-004  5.194552606753929E-003  1.120348897140558E-003
  5.326794062006604E-003  2.899762190663220E-003 -1.180993064171486E-004
  -424.061607742036       4.629078329930993E-003  4.210856197310400E-003
  3.614740575634860E-003  9.819867434504674E-004  3.956246746289878E-003
  4.242325421654178E-003  3.242070900207483E-003 -8.385362998693701E-005
  -48871.1246621402       2.030710338249075E-002  3.441994348516115E-003
  3.304309457582050E-003  6.241666867407973E-004  7.775166218042152E-004
  7.083427931440834E-003  3.042977671166829E-003 -5.235798399434435E-005
   1322.46480037704       3.250408285104389E-003  3.061533755240061E-003
  2.214086763974763E-003  2.957034582199961E-003  8.796736886884819E-004
  3.095734513968388E-003  2.370475948385679E-003 -2.691241207979968E-005
  -1936.82736920920       5.782942256563310E-003  3.200727735635197E-003
  2.956851688027590E-003  9.901009792387123E-004  1.122161369868702E-003
  5.752851362430807E-003  2.654447751073347E-003 -2.298872823125003E-005
   17076.9464250911       1.059107545325348E-002  3.344224263003383E-003
  3.058700934253920E-003  6.479459006669296E-004  8.714894617337923E-004
  6.529483206215742E-003  2.713784522019385E-003 -4.810889949865019E-005
  -131.225046612104       6.110689232706143E-003  3.010383593417116E-003
  2.917617619172444E-003  1.434706340591958E-003  2.630274855833978E-003
  3.150140547905168E-003  2.934083135441188E-003  5.586156134329121E-005
   39.5413611504831       3.885767756283968E-003  3.132100381974564E-003
  3.096810654227473E-003  1.242603407355607E-003  2.982161845602001E-003
  3.772539971958903E-003  2.841978539508329E-003  3.052049072198591E-005
  -1810.49134031535       9.439616594947776E-003  5.781257538820046E-003
  9.501778201631053E-004  3.052769501185917E-003  9.351643173697763E-004
  7.515947318104897E-003  3.219026397718402E-003 -4.984964501411034E-005
   2062.11547803579       1.407295144768645E-002  3.172555841232382E-003
  8.219726911471038E-004  3.125648849894520E-003  1.305875833084386E-003
  7.451017602974424E-003  3.220709731648365E-003 -6.786291144903572E-005
  -3002.16286470687       7.164663330770005E-003  6.066272614650880E-003
  4.223472082653861E-003  8.307578860725179E-004  8.464979045926237E-004
  6.332877630923604E-003  3.057840293990366E-003 -8.815335437366623E-005
  -1689.31860059232       6.577076689578948E-003  5.984807837769729E-003
  1.031416431132181E-003  3.572099617251663E-003  5.985458962255499E-004
  5.993668864578821E-003  2.835992999567741E-003 -8.444047051481732E-005
   2003.29684773697       4.302545475435703E-003  4.073870502657203E-003
  4.055853444004503E-003  1.228043640172274E-003  1.048936409128927E-003
  4.179673092266294E-003  2.694552831326195E-003 -4.918746791886165E-005
  -134.977228112707       4.016269733826973E-003  3.953696486255859E-003
  3.467774331093643E-003  3.283551883506537E-003  1.017515339840755E-003
  4.014244502784064E-003  3.006498208450122E-003 -6.920335826871931E-005
   5538.85339955716       8.861777686290097E-003  4.615731136369451E-003
  4.445841044193199E-003  1.499088803462115E-003  7.090655692798918E-004
  4.778103767631360E-003  3.120667059420762E-003 -1.026402725268012E-004
  -9596.90478974863       7.802942795041642E-003  3.706384223692825E-003
  1.757270831808795E-003  3.700365127425710E-003  8.028059571926652E-004
  6.810996946234551E-003  3.177012344164799E-003 -8.512032958842552E-005
   23288.2540083953       8.168399829336519E-003  3.652541741040582E-003
  3.395992315837831E-003  7.925897845577753E-004  6.402218564309695E-004
  7.692249289061709E-003  2.709288156916713E-003 -6.412149723141883E-005
   1086.68488652428       1.373854478184440E-002  3.501715422835742E-003
  3.028720425009710E-003  1.072031011135763E-003  6.292430715996378E-004
  6.623125062622376E-003  2.943935242442811E-003 -6.052536182393561E-005
   5969.59699023032       5.774925018820005E-003  5.588362460923803E-003
  8.177965907560693E-004  3.807115654698523E-003  1.197384659172079E-003
  5.661398659451378E-003  2.966230878767425E-003 -8.305056357809993E-005
   6826.15293652445       1.352382026846999E-002  4.165857779511929E-003
  4.158369538958203E-003  6.654442395031611E-004  5.338120135291039E-004
  4.209511746758361E-003  2.655072848912234E-003 -5.573637445225440E-005
  -6057.95831565352       5.508020148863340E-003  3.852245155960111E-003
  3.657728346528873E-003  2.004296565058509E-003  7.301137848948616E-004
  5.124788742866425E-003  2.889514627283155E-003 -9.641954221244389E-005
  -1116.36134488695       4.911236560506941E-003  2.943594082615012E-003
  2.929390197081192E-003  2.096741963751605E-003  6.502890581830217E-004
  3.329457599104189E-003  2.402399083203304E-003 -6.355335715688056E-005
  -7704.09112640331       2.468628590095360E-002  3.092126656050086E-003
  2.954514234227029E-003  7.038744553646110E-004  9.769489876991727E-004
  4.055670222642978E-003  2.927103912654716E-003 -2.952248209112068E-005
   534.189357445494       9.556966132392396E-003  6.578610500414520E-003
  3.472133886670656E-003  8.784167177728554E-004  7.817328523514398E-004
  7.346946862772949E-003  3.213557609069576E-003 -5.816920970674117E-005
   17752.8340577699       1.174789095051510E-002  3.597041833119224E-003
  3.575676564722853E-003  7.472634645273807E-004  8.967123719710199E-004
  9.425746039557157E-003  3.137745471083103E-003 -6.573326946984310E-005
   4778.62905653668       1.183162313015359E-002  5.333118864798814E-003
  1.108734010406852E-003  3.068814268163605E-003  7.168334761275553E-004
  6.920290079380349E-003  3.195663364693939E-003 -8.156776402491061E-005
  -2505.46517671029       1.176146099828396E-002  2.933099358464412E-003
  2.919498125235112E-003  2.051735896440724E-003  7.767054865442702E-004
  3.720154867302746E-003  2.901833675151540E-003 -4.942003563990502E-005
   12253.1979603032       1.086165625489576E-002  5.148144818710974E-003
  1.001750814676795E-003  3.005548884739281E-003  1.191417919388704E-003
  5.681350844985764E-003  3.231898213653658E-003 -5.244238067402762E-005
   42.2610843479396       6.623447896823636E-003  4.103225063949967E-003
  7.027879602051929E-004  3.514740839697075E-003  7.489913964569837E-004
  6.472293034680774E-003  2.622670194827355E-003 -6.605906176033205E-005
   8171.66713289780       1.260026076656481E-002  3.319723146006878E-003
  2.920798466090868E-003  1.622657999789227E-003  7.590456843480628E-004
  5.368093375114849E-003  3.051754970471914E-003 -5.642976719334916E-005
  -9878.54597026632       2.327911888345449E-002  3.417833538023925E-003
  3.252691829976505E-003  7.377489028504051E-004  8.577792113948668E-004
  6.601874103884679E-003  3.203700791694832E-003 -4.173696587087834E-005
   270.245887965101       6.108963920830825E-003  4.093834307950565E-003
  9.488076924778848E-004  3.141363363923599E-003  2.536378481892237E-003
  5.993180484903258E-003  3.228823223806898E-003 -3.817406180826028E-005
  -1975.95181488935       7.018975783237776E-003  4.422927391569666E-003
  3.447247422148685E-003  2.799835258675361E-003  7.566437232461116E-004
  4.439218193741559E-003  3.165660973208007E-003 -1.371708537216410E-004
  -1875.84139859175       5.007582219009478E-003  3.557826659667304E-003
  7.516573241312651E-004  3.501039629515344E-003  1.902073730728518E-003
  4.783385248143819E-003  2.743671320256290E-003 -7.569087022897874E-005
  -1299.46829806369       7.594719416377568E-003  3.056247909784034E-003
  2.959790542974689E-003  1.121263135760106E-003  2.117840740576193E-003
  5.191928342060890E-003  3.075967935072493E-003  3.277991568289531E-006
  -580.349270272058       4.142112880991823E-003  3.335050533293028E-003
  1.328931713092939E-003  3.306718341272274E-003  6.395392019232375E-004
  4.098175149737922E-003  2.327807076634317E-003 -6.156424785986301E-005
   288.628444635836       8.831523972900948E-003  3.118220405914016E-003
  7.483380355164240E-004  2.989874194307685E-003  1.333406022115364E-003
  8.802172313057246E-003  2.995993814235011E-003 -5.360504289037737E-005
   6997.71703752060       1.194326136798132E-002  4.683827818354989E-003
  9.151903692132988E-004  3.256917693426353E-003  9.186615946096805E-004
  7.771072917431850E-003  3.255465555356627E-003 -7.472286923194651E-005
   4046.57161413861       9.348387342555043E-003  6.590284946379354E-003
  1.006194275452876E-003  2.961389388537202E-003  6.962236001844937E-004
  7.153040005569784E-003  3.115369812631429E-003 -5.359083707121375E-005
   4186.14984689689       1.215121646461903E-002  4.145263362234402E-003
  8.457146839016006E-004  3.953672006844926E-003  1.218263421471608E-003
  4.149579481212503E-003  3.078626106004629E-003 -1.202187464223357E-004
   643.365322651112       5.187147292764225E-003  3.062524454640799E-003
  3.019869661224571E-003  1.302900012186768E-003  2.661841016263205E-003
  4.992413613204676E-003  3.065961408468220E-003  3.008795765686355E-005
   2229.92584335009       9.080960907879800E-003  3.206939473774602E-003
  6.789506896913250E-004  2.982528233597501E-003  7.151877661379037E-004
  3.824922569561167E-003  2.333178765740534E-003 -6.831575531342434E-005
  -3037.97890714098       1.067526890960775E-002  3.473469082378884E-003
  3.388339234316424E-003  2.329576922940685E-003  9.336522207959514E-004
  3.486921055073958E-003  3.136935399445180E-003 -5.115859980697812E-005
   3513.61537571408       3.381060651020122E-002  3.930934640598053E-003
  3.616522434462180E-003  7.421882554297523E-004  5.713443652414011E-004
  4.826447893972775E-003  3.153648354763020E-003 -5.113410771273623E-005
   2670.97165468194       2.113335237037410E-002  3.010776645769677E-003
  2.940591992884249E-003  7.174125649398419E-004  7.905390121130660E-004
  6.971912465761184E-003  3.007375465779504E-003 -3.553920388590332E-005
   265.372385110715       6.609197283191644E-003  4.186260716171708E-003
  4.171755644527363E-003  1.241824724214152E-003  1.955788579522407E-003
  4.231296696600967E-003  3.253555775299269E-003 -2.340877200916340E-005
  -5062.74432264555       7.781387949890661E-003  4.005245711686008E-003
  3.016589684106368E-003  7.460232348459918E-004  6.090777206855067E-004
  7.554874182519523E-003  2.619041999411486E-003 -5.830404212113892E-005
  -438.379783435975       6.948157576298914E-003  4.602389523321823E-003
  7.700258985535072E-004  4.375470798138804E-003  1.457740121408915E-003
  6.793906505424634E-003  3.196665086421236E-003 -1.080768015048611E-004
  -9888.28734149112       1.269105431392052E-002  2.986971476858035E-003
  2.915689590633005E-003  7.941131272577509E-004  1.356124054911927E-003
  6.377430144418540E-003  3.020296608236790E-003 -3.543376660106417E-005
  -4089.84689090186       5.711426435596643E-003  3.565771148430750E-003
  3.446145930667670E-003  3.376592107480193E-003  8.516252662503728E-004
  4.854795081682232E-003  3.151531314109734E-003 -9.432337992929110E-005
  -1136.10023168002       6.451991461852175E-003  3.176946480024171E-003
  8.425597585992349E-004  3.140689982434895E-003  2.429355142154220E-003
  6.037480026283499E-003  3.044009685751249E-003 -5.451975815640301E-005
