# Supplementary material for: Four-Body Nonadditive Potential Energy Surface and the Fourth Virial Coefficient of Helium
Source: J Chem Eng Data. 2023 Nov 29;68(12):3257–64. doi: 10.1021/acs.jced.3c00578 (PMC10726306; doi:10.1021/acs.jced.3c00578)
Supplement: Supplementary file 4 — je3c00578_si_004.zip [file je3c00578_si_004.zip › data/e_09_1_tz.txt]

           7          97
  9.531879251742249E-003  5.154498592093622E-003  2.289609041127822E-003
  4.767465791967350E-003  1.516794942006890E-003  2.272650663515430E-003
  9.930638611447262E-004  5.148747610488279E-007
   135.990969080177       8.784177345158347E-003  3.179281359763167E-003
  6.928131287541306E-004  3.137860761247226E-003  7.322570133440269E-004
  3.021804752930803E-003  2.263088977455803E-003
  -7378.35694442278       3.158978736970488E-003  2.941838212438867E-003
  1.424343527771241E-003  2.920278878296505E-003  1.696854924999527E-003
  2.190642077348097E-003  2.288601175349008E-003
   17350.9199854339       6.111642868448525E-003  4.033652412809522E-003
  8.316142648179153E-004  3.602506953786279E-003  6.000392991164554E-004
  3.366446121233706E-003  2.302974310912571E-003
  -30438.1245774213       5.518142572454465E-003  5.159481662670657E-003
  9.682814170683561E-004  4.041220346030413E-003  1.887396071713234E-003
  6.284282538287122E-004  2.256863596007564E-003
   28732.6696614660       5.875381274242432E-003  4.856936995324461E-003
  1.531485789221477E-003  4.399887379173325E-003  7.273679796471786E-004
  9.608885742523688E-004  2.263237049667946E-003
   52924.5215757186       6.796986550856119E-003  3.010195849085118E-003
  9.146817499343694E-004  2.984418282609819E-003  1.740817576579288E-003
  8.746164051565407E-004  2.097017035301477E-003
   6144.22004069688       3.016045424105883E-003  2.998148067528874E-003
  2.604135733326050E-003  2.917365374025952E-003  4.112922400618908E-004
  4.321370137447769E-004  1.517468075166002E-003
  -160549.935553308       6.815744481061270E-003  3.333140623658800E-003
  1.094588934795796E-003  3.271533520652428E-003  1.168518798986056E-003
  1.484675392881033E-003  2.281774714910621E-003
   11785.6268625551       4.621394510627616E-003  2.931504589559752E-003
  4.874282088175310E-004  2.922697121934398E-003  7.275345375677616E-004
  1.818869063300293E-003  1.716072074718408E-003
   39772.3904595959       4.489155180824274E-003  3.533119447236430E-003
  2.107034771235184E-003  3.105803891376492E-003  2.899005512760424E-003
  4.912891301247835E-004  2.299459745854475E-003
  -14831.5254512124       7.928736547276797E-003  4.872078027774364E-003
  9.160210793086533E-004  3.014409634539789E-003  6.893969370592351E-004
  1.981183913022077E-003  2.293876419530162E-003
   37177.4604179919       8.291616721465200E-003  3.090630093558060E-003
  1.376126059633214E-003  2.975853265931238E-003  7.022965989027933E-004
  5.796513548281336E-004  1.869708489945360E-003
   128023.337810012       7.053176654917124E-003  4.470141767290894E-003
  7.067137565245048E-004  3.417578155447063E-003  1.633275740524904E-003
  1.227443008882504E-003  2.311824264654227E-003
   55478.3604040098       6.840249297572282E-003  3.905826617351615E-003
  3.536481611107421E-003  3.679464758506617E-003  6.985577464741603E-004
  5.618020642711241E-004  2.268930001535000E-003
   5543.90709198590       1.130726710275628E-002  4.122108787576852E-003
  1.414336949967940E-003  3.047475143000703E-003  1.176072899196927E-003
  6.102177277814711E-004  2.289891317870514E-003
   73041.9009154089       5.464823116693670E-003  3.467293462621521E-003
  1.634596612579027E-003  3.355905099080652E-003  5.801852683321013E-004
  2.476506465812056E-003  2.303379637378829E-003
  -59954.2623514247       5.658112288379854E-003  4.270937076981924E-003
  1.372017645278817E-003  2.925329200743574E-003  1.841132301053824E-003
  7.893353653941151E-004  2.281283658421649E-003
   85935.6413230328       3.555158142216502E-003  3.255166050831118E-003
  2.500641207863528E-003  3.111985075943662E-003  1.317565751481285E-003
  4.341689129270129E-004  1.928969364678960E-003
   17120.5600611277       3.304522977599827E-003  2.953981568923798E-003
  2.014802342987715E-003  2.920077993404192E-003  1.060273754277579E-003
  1.987583759278993E-003  2.224066751664927E-003
  -130919.470414189       4.134293882110594E-003  3.755292199805384E-003
  1.075769906083696E-003  3.332412321950788E-003  7.360458988919440E-004
  3.145035149716307E-003  2.247375285396312E-003
  -15853.9276063180       3.356703961118698E-003  3.305158074678400E-003
  1.273215468451103E-003  2.936118401228337E-003  1.055414035129043E-003
  3.893941701879230E-004  1.604225848093822E-003
   18242.0786318901       3.758775490576508E-003  3.557890647039052E-003
  1.938790842387533E-003  3.390709640395304E-003  1.278991962827811E-003
  1.207527585635739E-003  2.267101181082305E-003
  -115820.236007906       4.081301509373912E-003  3.722028378050612E-003
  8.231296612419375E-004  3.634033435033683E-003  2.345775693124908E-003
  1.182117126873667E-003  2.239049802673761E-003
   8850.49270931693       4.237009964797448E-003  4.229139677586671E-003
  2.704995251638824E-003  2.915783845686292E-003  4.736665302159388E-004
  1.503257012737879E-003  2.156700706516982E-003
  -7961.40567301846       6.703623238333672E-003  4.149948548229651E-003
  7.687983944835370E-004  3.853577175146847E-003  3.259305798339165E-003
  5.663414370994259E-004  2.310496851717911E-003
   69705.8782091273       3.715651111450277E-003  3.230779542440056E-003
  4.443365491589834E-004  3.128960274204878E-003  1.132962625768898E-003
  1.343706897759806E-003  1.714598390175983E-003
   2631.02337848462       5.568687806609046E-003  3.431965093815810E-003
  5.794219239928878E-004  3.114424773621721E-003  1.444950274829169E-003
  2.535125037466403E-003  2.240028091797449E-003
   51162.4784409216       4.937342741859385E-003  3.132521120529708E-003
  1.009238400312287E-003  2.984263928827074E-003  1.952602342580340E-003
  1.344479925896421E-003  2.227910471507264E-003
   11318.1481983106       6.470255829474143E-003  6.410130438017078E-003
  8.734069471943406E-004  2.915821974671785E-003  1.701866376005965E-003
  7.788815038218602E-004  2.278734893049739E-003
  -109522.256597545       5.376989994213912E-003  3.867396511974792E-003
  3.005510928389334E-003  3.129234569945331E-003  9.123080225814891E-004
  7.410615855297404E-004  2.257104635057593E-003
  -99082.3489715341       5.126333356542025E-003  4.951623153501792E-003
  9.651812562391500E-004  3.296642580104846E-003  9.623156460013617E-004
  1.566976711755030E-003  2.226396668932877E-003
   51710.4541095456       4.519720517421690E-003  3.823646668468475E-003
  5.673196215427957E-004  3.687065540395371E-003  1.967743461659151E-003
  2.053404001642751E-003  2.294863259715119E-003
  -67384.1234572129       5.982086331810132E-003  3.029243213488918E-003
  1.095271746088916E-003  2.942229410935943E-003  5.578119764383722E-004
  1.486978862077858E-003  1.909250784581572E-003
   59752.6793140432       5.881018064972932E-003  5.591467534422139E-003
  9.622668772194787E-004  3.532825781906925E-003  6.844512738966072E-004
  1.590955264485462E-003  2.226209835822006E-003
   20386.8220891406       9.469454070837623E-003  4.197433357721635E-003
  8.115465520296222E-004  2.942061813629118E-003  2.520276727517097E-003
  6.073125949112035E-004  2.292744972405672E-003
   83281.6765097643       6.581562839387740E-003  3.669494897218428E-003
  2.662173845249318E-003  3.116317279462405E-003  1.359072681478621E-003
  4.277325446723360E-004  2.209893764362095E-003
  -90699.0029181731       4.465157451059579E-003  4.291070534529142E-003
  1.234692209624449E-003  4.077779503979755E-003  1.263869102955825E-003
  1.259536197024281E-003  2.314104345776672E-003
   7445.73603728665       3.568133050590311E-003  3.344252088397671E-003
  2.466194488664347E-003  2.958080872176127E-003  2.085284063788011E-003
  8.124053226541316E-004  2.298542648260681E-003
  -65972.1345836493       8.436902815595157E-003  5.244281747204025E-003
  1.331578688833092E-003  3.277739936721777E-003  1.038683416890601E-003
  7.096961476101086E-004  2.285042802272303E-003
   48840.9939511150       1.116721269455048E-002  3.216621206153659E-003
  2.886476087186485E-003  3.004394083663323E-003  7.207661990831974E-004
  5.439275350196698E-004  2.227413450398639E-003
   28954.7350703555       3.957849037143114E-003  3.816048319965756E-003
  4.996947454582537E-004  3.641069865521139E-003  9.804339317468077E-004
  3.582215142359332E-003  2.141720600266177E-003
  -139239.611496157       7.653054618103841E-003  3.288847743229067E-003
  1.196861584609914E-003  2.970984133887086E-003  2.908360590547600E-003
  5.888751987513103E-004  2.313391094420115E-003
  -14147.9044828847       6.202927737036846E-003  4.283812027375433E-003
  2.090918777786888E-003  3.944032712085029E-003  1.269491554563193E-003
  5.187819565493142E-004  2.290269447587740E-003
   9180.46317328342       5.347700121896471E-003  4.751051129510252E-003
  2.369721049447134E-003  3.003728605299898E-003  6.331722233559111E-004
  5.434300570379957E-004  1.990658195060093E-003
   12845.0989024663       1.423336689335274E-002  2.941755677388419E-003
  1.226406596504447E-003  2.921919974022183E-003  2.135317434662740E-003
  3.791379528379483E-004  2.225424121473443E-003
  -33968.4084207817       3.345947091890604E-003  3.106281538121113E-003
  6.373265740724421E-004  3.096037759410678E-003  4.358154244780775E-004
  2.922643523343363E-003  1.722533859551617E-003
   60983.3646743716       8.524933986846799E-003  3.051664051480893E-003
  2.075118686973427E-003  3.017039668852175E-003  8.935551330057606E-004
  9.685720509465104E-004  2.281309273309767E-003
   15350.0463168469       6.132950573259875E-003  5.794212021268084E-003
  2.801039211886296E-003  2.974711949646623E-003  8.926762038732105E-004
  5.204317353005906E-004  2.272031145974309E-003
  -497.946014915244       3.190421928625336E-003  3.140407131140797E-003
  4.044025461204506E-004  2.959239354623697E-003  2.216307541633023E-003
  6.042716929651673E-004  1.588357974255042E-003
   3442.68568034042       3.212678363805983E-003  2.980179369088521E-003
  5.921382119843152E-004  2.917891359073881E-003  5.787745646143801E-004
  6.018513000625125E-004  1.338957368835312E-003
  -15772.1064231075       3.950016214857903E-003  3.655226144184284E-003
  5.339420271221421E-004  3.475546266933043E-003  3.437994530456353E-003
  4.984775093227132E-004  1.892329864002387E-003
  -2642.39070068686       5.013424455357907E-003  4.527643022722974E-003
  6.279005496484727E-004  4.498666786625900E-003  8.441390103262196E-004
  2.446601018601634E-003  2.257666268654929E-003
   86044.8522544431       8.188462158749727E-003  4.139973296005830E-003
  1.441932561371525E-003  3.498871270135965E-003  1.057890526745197E-003
  7.803013664668742E-004  2.281896711672851E-003
   59296.6887876736       3.778817306685524E-003  3.019627897855076E-003
  8.380834899545820E-004  3.003655834991904E-003  2.479423814050610E-003
  4.434687792328313E-004  1.777911338255486E-003
  -1620.38101825638       1.510431259505829E-002  2.986266795186294E-003
  8.396064979517406E-004  2.969549150804326E-003  1.838915713277425E-003
  7.067187458313763E-004  2.295095276030427E-003
  -34416.9058189339       3.192848365869133E-003  3.061847174272061E-003
  2.021830708369616E-003  3.021856625622115E-003  2.989940616625717E-003
  5.332222808955922E-004  2.136937808560852E-003
  -16471.8664516533       3.701554546835668E-003  3.504386437289553E-003
  2.937076406097424E-003  3.418163344196608E-003  1.648542601657296E-003
  5.589575733128499E-004  2.220907838144177E-003
  -48196.6636236357       4.193326532268758E-003  4.126909953853532E-003
  2.525590569671532E-003  4.011479700511997E-003  6.329480322826062E-004
  6.084175797340705E-004  2.017917956319022E-003
   12810.1698551972       1.163902215834730E-002  2.985460702635608E-003
  8.637438241779218E-004  2.952075931046532E-003  7.649588576216889E-004
  1.594326419118354E-003  2.182441487852072E-003
   181461.320203061       4.279444403950465E-003  3.737847370749746E-003
  1.224340263958425E-003  3.136429238400346E-003  1.161232538386236E-003
  1.927961732193497E-003  2.271925210179886E-003
  -44325.9607765554       4.131904009704162E-003  4.064913013918437E-003
  6.488806477319401E-004  2.935029999628427E-003  2.354087352292287E-003
  1.862749793480680E-003  2.279428587925591E-003
   42323.8568889490       4.728233322766169E-003  3.639902358293491E-003
  5.548714494376091E-004  3.323252716176618E-003  3.233857116547435E-003
  1.154807861384244E-003  2.216303113627799E-003
   63549.1753304665       7.169948539967616E-003  3.582906652262014E-003
  2.946511776759538E-003  3.446088520584959E-003  6.224403708009467E-004
  8.956079266906092E-004  2.293156196216243E-003
   4774.51780478178       4.630518428552580E-003  3.987778886513514E-003
  3.717374631756175E-003  3.779623032067961E-003  5.357742633665153E-004
  6.915851757360653E-004  2.140320631887226E-003
  -19354.1480565550       3.918143909769314E-003  3.868229575508531E-003
  1.360065863345359E-003  3.718084189993912E-003  3.435025659078591E-003
  5.171574748239539E-004  2.268144726078178E-003
  -1154.26346800455       1.135560921025738E-002  3.124388971798048E-003
  7.018076021918236E-004  3.036912924271916E-003  2.893308983814433E-003
  6.884652225103287E-004  2.306661113529580E-003
  -2492.01234560041       1.512419699708995E-002  3.114734291495052E-003
  1.897594714984819E-003  3.078754561973596E-003  8.819222715074578E-004
  5.735212057678237E-004  2.276539945736970E-003
   111279.585106327       4.215986301721941E-003  4.045477076282296E-003
  1.472624044278617E-003  4.013133924405794E-003  1.490719571453816E-003
  5.154364870558337E-004  2.064600039295704E-003
  -5077.75916334076       4.103057757552027E-003  3.858915842543566E-003
  5.832854536985537E-004  3.239745540698256E-003  1.726421930609142E-003
  2.921754309018856E-003  2.307416197623767E-003
   123695.371314405       4.657649085385379E-003  3.280459002475214E-003
  1.077100609037172E-003  2.959315469732710E-003  4.816444532584362E-004
  2.957853472359398E-003  2.027100849986133E-003
  -75452.8192169665       5.585539041815264E-003  3.223825749097454E-003
  6.886473041134843E-004  3.222802372412485E-003  1.704291204030699E-003
  4.755116309275102E-004  1.785371868391292E-003
  -9096.86383894965       5.569611550975065E-003  5.268157002789366E-003
  8.954839555921556E-004  2.997513938037014E-003  6.037416190599362E-004
  2.816371012356042E-003  2.261902789403861E-003
  -59012.6037668638       3.022060423244283E-003  3.001125398076798E-003
  4.901347983201036E-004  2.987379561786001E-003  1.825055168657301E-003
  1.848941828626670E-003  1.884655945362545E-003
   85800.2974509006       7.774271352416887E-003  3.370512806175669E-003
  1.211271397298038E-003  3.184411402228373E-003  3.112945430127861E-003
  4.252611420694558E-004  2.261564194092975E-003
   30210.1437185020       4.557032686532303E-003  3.029309370987808E-003
  2.792476941115530E-003  2.932337585527059E-003  4.651423372295610E-004
  8.436424091528018E-004  1.881462650548289E-003
   21491.2217732172       8.091656973471802E-003  3.054942456806204E-003
  7.308391603504017E-004  3.045524292635735E-003  7.860583739181321E-004
  1.066207627623512E-003  1.893666486618100E-003
  -14351.3608441560       3.646320709419153E-003  3.536419289890398E-003
  5.864063058648327E-004  3.503577995392237E-003  7.294379213023745E-004
  7.942326574151331E-004  1.576440265406375E-003
  -29068.3462498171       1.156670986756225E-002  3.186871791424737E-003
  1.172821132343818E-003  2.960110108506083E-003  9.934809166562003E-004
  5.580545950884993E-004  2.034659388820337E-003
   38918.8454529047       4.385349028652600E-003  4.229565550232725E-003
  1.632866348129656E-003  3.600124480632267E-003  2.685343934051675E-003
  5.237431269736749E-004  2.313561538527519E-003
  -149059.726355808       3.481095731703666E-003  3.144954367938549E-003
  1.963599908750414E-003  3.135951428379755E-003  1.841385735907561E-003
  5.078633870367830E-004  1.994989989694004E-003
  -5850.38290346222       5.580147135439549E-003  5.038722654546725E-003
  3.107854430822240E-003  3.778320043423517E-003  6.409973593183313E-004
  6.689089249896847E-004  2.282924020751414E-003
  -19653.7047736303       7.526221296702044E-003  4.417318224743981E-003
  3.021721613094505E-003  3.062564604622690E-003  6.656371493536544E-004
  5.739030800883182E-004  2.213223373419354E-003
   7436.33734780368       3.251790333026131E-003  3.053874030256933E-003
  5.848614247907835E-004  3.005833612587377E-003  2.292965416786733E-003
  2.459489224177804E-003  2.148847850466548E-003
  -165110.185339523       9.073361778164394E-003  3.250087899208832E-003
  2.868653259342870E-003  3.226285223449971E-003  7.915336023015660E-004
  5.969357752681977E-004  2.247709523936167E-003
   1104.45874663191       3.735707951494821E-003  3.417755822136737E-003
  3.123048678321565E-003  3.349031398623327E-003  6.752490123516824E-004
  1.543332841366800E-003  2.276438452110686E-003
  -36075.6067683883       1.038583369001319E-002  3.631430094581429E-003
  9.202231146022843E-004  3.359255527449248E-003  1.925646285215928E-003
  6.818635624613253E-004  2.312889431437005E-003
   94147.7863519374       3.363596690161312E-003  3.148008118656936E-003
  1.159024060282620E-003  2.962028311054739E-003  2.518900566045391E-003
  8.620224127573492E-004  2.071135438439531E-003
   13775.3212864658       3.707904840951701E-003  3.547408457393231E-003
  1.289614477159770E-003  3.513296066810744E-003  6.985254194464195E-004
  3.419935847934514E-003  2.285085389206840E-003
  -29624.6311420771       4.914169524143782E-003  3.763247864655091E-003
  7.001541483198577E-004  2.935524729238145E-003  2.901227669740053E-003
  4.517020721589109E-004  1.918172720032871E-003
   9618.18466374457       7.340864766915985E-003  3.515841931920802E-003
  6.493620635500924E-004  3.014742366595418E-003  2.713675311102724E-003
  9.166361619889932E-004  2.238092810051947E-003
  -9844.74569643352       5.087444447718832E-003  4.736458727541790E-003
  1.063438976356174E-003  4.696082966856136E-003  8.437457370662095E-004
  9.233946955492564E-004  2.131408973374484E-003
   299.392816552170       3.127569631512716E-003  3.049124886992465E-003
  9.952860204571377E-004  2.936726540333216E-003  3.824594706984627E-004
  1.203004556894879E-003  1.529939946318458E-003
  -52595.6054019641       3.969180827189665E-003  3.194525636444972E-003
  2.290172095762812E-003  2.928258052868716E-003  5.516530459290673E-004
  2.483534917097004E-003  2.209972331427995E-003
   16399.7727661594       5.232132254284092E-003  4.607937898940418E-003
  8.180055796881943E-004  4.492476834271181E-003  2.707749213790933E-003
  6.122549473844073E-004  2.297001951218269E-003
  -4163.36596727754       3.982628398045964E-003  3.879755720351931E-003
  1.079943249261389E-003  3.640982203326436E-003  4.858904544871674E-004
  2.560380720451309E-003  2.056235071790003E-003
  -83548.3978580766       6.016401392302964E-003  3.017065813712310E-003
  1.028532242728892E-003  2.919359606797429E-003  7.352576794547490E-004
  2.545982389424376E-003  2.161658124303093E-003
  -27525.9028043876       4.569943115971906E-003  3.098939936968095E-003
  2.804917989363530E-003  3.028980193457243E-003  5.386273336266523E-004
  4.265397883910531E-004  1.738860526317267E-003
