# Supplementary material for: Four-Body Nonadditive Potential Energy Surface and the Fourth Virial Coefficient of Helium
Source: J Chem Eng Data. 2023 Nov 29;68(12):3257–64. doi: 10.1021/acs.jced.3c00578 (PMC10726306; doi:10.1021/acs.jced.3c00578)
Supplement: Supplementary file 4 — je3c00578_si_004.zip [file je3c00578_si_004.zip › data/e_09_2_tz.txt]

           8         363
  1.211180881054772E-002  0.187573182690089       2.144090221195306E-003
  1.736036085814407E-003  1.265097287068572E-003  1.872297251647525E-003
  3.149658374907514E-003  1.960706856641769E-003  1.253511192547968E-005
  -4562.65597346832       3.408568896152087E-002  3.207562508674987E-003
  2.352846875758321E-003  4.809496557514250E-004  3.474567860252678E-004
  3.067425141066876E-003  2.256069857250455E-003  6.947689365415627E-003
  -20249.8966576834       3.637282975245608E-002  4.080294037769644E-003
  1.422496500365666E-003  5.848599757816149E-004  3.871012275713482E-004
  2.937840985971043E-003  2.279838493669696E-003  7.582846744965115E-003
   72214.3607644626       3.148919518151851E-002  3.362565785299966E-003
  2.508250458045017E-003  4.224754077576448E-004  3.540704767604533E-004
  3.017797055886754E-003  2.220567973258627E-003  6.836609806992439E-003
   35104.1031527639       2.190558403467887E-002  5.078153276404363E-003
  1.271905552114215E-003  6.630407468383849E-004  3.120964994138350E-004
  4.896935674614914E-003  2.287765483795125E-003  8.166983541165219E-003
  -3742.45321680558       7.485627671334317E-003  1.233825902294461E-002
  1.220411536839005E-003  9.313560365811420E-004  2.881463991204730E-004
  4.748698114694429E-003  2.288488056804265E-003  7.597759732577959E-003
  -22544.3336998508       3.443014900670234E-002  3.401836040200071E-003
  1.222675808987050E-003  6.506786895435388E-004  4.446254879285353E-004
  3.015966836686138E-003  2.235931614497309E-003  7.069026569060397E-003
  -108296.930868489       2.980657234834326E-002  3.061960410241651E-003
  1.474486398153444E-003  6.655833813648079E-004  3.433488084628336E-004
  2.980231345282060E-003  2.123358842787608E-003  6.479187209770072E-003
   4355.77539301586       3.594404213494595E-002  3.892097291844929E-003
  1.262882194864702E-003  5.284446853147693E-004  3.127576625741368E-004
  3.035567536251288E-003  2.111560224597860E-003  7.516520289094373E-003
  -2288.45995607630       2.268417112365956E-002  6.775806369246175E-003
  1.500866477153945E-003  5.814553149415910E-004  2.860708305091256E-004
  3.003068937961848E-003  2.205956091344321E-003  7.728283904302786E-003
  -86963.4678921960       3.192930558334588E-002  3.633939296448872E-003
  1.789666357840443E-003  5.117179320363488E-004  3.141224820426490E-004
  3.448479537327929E-003  2.205545835227897E-003  7.368825377951700E-003
   129131.579044260       1.651871563221329E-002  4.897228456695448E-003
  1.890857058401727E-003  5.538177965439487E-004  4.737340127176662E-004
  3.021188667938217E-003  2.224730678288241E-003  6.252228322563697E-003
  -101379.156054306       3.102308800954565E-002  3.781999684439190E-003
  1.140235869378023E-003  8.540256573688201E-004  4.185180631682028E-004
  3.170462104630008E-003  2.309146484423571E-003  7.191889840181000E-003
  -28458.4104213785       4.164180448684180E-003  3.921218685088927E-003
  2.882261350338088E-003  1.200488428202520E-003  5.401382428568441E-004
  3.679595680630724E-003  2.196466048831793E-003  3.916669278767057E-003
   86370.8629827961       3.430607462004018E-002  3.551702655496739E-003
  1.377004756752274E-003  7.232790247986144E-004  3.598891028107587E-004
  2.928661732956886E-003  2.244645737978291E-003  7.092929014760874E-003
  -134769.065275237       1.744349883332908E-002  6.063183065628187E-003
  1.529488642255400E-003  5.735352341547066E-004  3.251849465339947E-004
  3.219176290135389E-003  2.143972970204145E-003  6.982747650100066E-003
   41739.2020983858       1.032214058365179E-002  8.209077580338963E-003
  1.488290511639252E-003  6.926292044512139E-004  3.842466972297318E-004
  3.094578613133572E-003  2.168090388755600E-003  6.400617626241135E-003
   13330.1769987538       3.989666717603185E-003  3.590026379043097E-003
  1.713156388184334E-003  7.154866878909669E-004  3.049361471154903E-004
  3.398880150697340E-003  1.621796146536359E-003  3.651377228992778E-003
   61559.3856655542       1.348156446227996E-002  5.973877192895320E-003
  1.172527442489325E-003  6.905885079919593E-004  2.874342272721540E-004
  4.808184814102482E-003  2.117433420250018E-003  7.288853899780122E-003
   32024.6407347481       1.291776130929098E-002  6.238111928566011E-003
  1.122266644703220E-003  8.762519058946603E-004  3.152793247968389E-004
  6.151269876117900E-003  2.314395735452405E-003  7.914103638854662E-003
  -51170.5710600539       8.355823310965222E-003  6.510486780066115E-003
  1.054853965166077E-003  8.659555806779353E-004  3.375665931492584E-004
  6.229128262954233E-003  2.170265665594132E-003  6.971774436850693E-003
  -54416.1205232115       3.094387325660219E-002  3.420069659109988E-003
  2.423103660874090E-003  4.587780380477752E-004  3.788519551530106E-004
  3.418185077873153E-003  2.311044054183135E-003  7.125276681378493E-003
  -32534.5719735765       1.847907644258976E-002  4.353795803526468E-003
  1.389409678268506E-003  8.825825256496672E-004  3.654078863509346E-004
  3.830660658417979E-003  2.273513793298435E-003  6.754719722367161E-003
   13463.2538412622       1.719343876140155E-002  4.316278631295043E-003
  2.655031165188752E-003  5.080490508692207E-004  3.590330724887076E-004
  3.111177544635666E-003  2.194915419760365E-003  6.134780163391586E-003
  -69972.9505040254       9.614751071638679E-003  7.592163415514656E-003
  1.443667199516056E-003  7.764516270129026E-004  3.616819629764978E-004
  5.009802132422995E-003  2.300587478375196E-003  7.151130801298367E-003
   12357.4117303097       6.955483926636002E-003  4.668684890348400E-003
  1.218154617447202E-003  9.863276984261313E-004  9.972776131912046E-004
  3.590206063051070E-003  2.277876465102924E-003  4.885178419962936E-003
   34180.2351703530       1.362327499575109E-002  3.973873608655265E-003
  3.257270521469255E-003  5.327361889505769E-004  4.502982043653629E-004
  3.612686853873746E-003  2.312235276027678E-003  5.804640094738419E-003
   6316.50412176538       6.771238734756852E-003  3.214574021469609E-003
  1.364249381816068E-003  9.321563167964637E-004  1.664158282635709E-003
  3.012873981052624E-003  2.275402745874712E-003  4.032652884584115E-003
  -127845.708075302       3.146601016427496E-002  3.935229814165683E-003
  1.330456745375321E-003  5.147260329304348E-004  3.313991443343790E-004
  2.957253186931816E-003  2.088998335201156E-003  7.154293656717096E-003
  -67074.5457695057       7.439817443449986E-003  6.220952045220871E-003
  1.290562817938771E-003  1.007912233764225E-003  3.251990715720529E-004
  5.140709223812621E-003  2.156745442740365E-003  6.196513363821797E-003
  -205166.158177176       1.821542621941859E-002  3.721957188049101E-003
  1.148191235828484E-003  8.614310459251653E-004  6.441653494524515E-004
  3.111775447844204E-003  2.263298547184313E-003  5.953051691386540E-003
   22264.7191115430       5.211771737353426E-003  7.207599615460774E-003
  8.382294588640679E-004  1.003546205987564E-003  3.632939409035381E-004
  4.577659512083219E-003  1.935365503044919E-003  5.560832863980490E-003
  -36118.2418606669       2.203221883402003E-002  4.942374747035374E-003
  1.975371314164863E-003  6.131075240579025E-004  3.353709638884183E-004
  3.236858064148551E-003  2.287203123120183E-003  7.063812910841290E-003
  -13942.1358410309       4.154460115618778E-003  8.481954477921912E-003
  1.009092197847690E-003  1.287223975527837E-003  7.868352640191828E-004
  4.025372071567499E-003  2.291997945957547E-003  5.215214635229945E-003
   9813.19840442682       3.817284680774412E-003  5.336802064217360E-003
  1.054018506167528E-003  1.178063086943635E-003  1.368753318995350E-003
  3.584756416839473E-003  2.233432736852945E-003  4.179892365772011E-003
  -17300.7554885763       4.716156493299148E-003  2.240814907755490E-002
  1.216296134472073E-003  1.030255168981362E-003  2.803332286062972E-004
  3.446076323032453E-003  2.244724079560937E-003  7.141230122124856E-003
  -79283.3084883407       1.515214926375914E-002  3.238576478783922E-003
  1.021222882783264E-003  1.231097622944235E-003  4.183056935300457E-004
  3.059833513201386E-003  2.071280103428589E-003  5.315066852486874E-003
   4213.41225095669       3.596955599078354E-003  1.527563280633138E-002
  1.307062957604519E-003  9.727572149134356E-004  5.882461860112762E-004
  2.950745332076574E-003  2.224783136154596E-003  5.452830592632454E-003
   39322.9543063385       5.089460537709485E-003  1.344735533558366E-002
  1.250592942631190E-003  1.529017624706367E-003  3.331240671343158E-004
  2.928162093582039E-003  2.243914837478342E-003  5.851958650938065E-003
   71403.0230643783       5.471782460246514E-003  6.530432128735866E-003
  1.180215193948110E-003  1.006750171350102E-003  6.048711845173482E-004
  5.464589767649753E-003  2.279619444995916E-003  5.801533030894154E-003
  -13205.5578776700       3.732284216363899E-003  3.940070446207911E-003
  1.681083070617888E-003  1.866784097259352E-003  7.726900158975837E-004
  3.602956708954504E-003  2.246317037722056E-003  3.755887536957043E-003
  -7907.72966035511       3.927605174033040E-003  4.291452637647130E-003
  1.925463650206966E-003  1.086711395775222E-003  4.138432613612785E-004
  3.794761754016195E-003  1.952391984197421E-003  3.999191684436016E-003
   8493.42773472589       3.182191928794836E-003  3.527207784282584E-003
  4.190389569340017E-004  4.514031597611332E-004  1.314784026450586E-004
  3.076910633972103E-003  9.749693247562064E-004  3.256547613405949E-003
  -5734.74458244084       3.318757385685396E-002  3.367593201063065E-003
  2.183621162861778E-003  4.359982390272531E-004  4.414482444884691E-004
  2.936322877685733E-003  2.273038509925685E-003  6.897626053737105E-003
   6853.08121216132       3.295156625868278E-003  3.445872558919324E-003
  2.428442448741627E-003  1.050853196489758E-003  4.220811127046581E-004
  2.998311979913757E-003  1.822718687970980E-003  3.241037315791104E-003
   7897.12265050691       4.179061220335512E-003  4.243083191250985E-003
  1.713832101342058E-003  8.041633859442312E-004  1.574162503514365E-003
  3.751355750469825E-003  2.290261700670058E-003  4.051814091149155E-003
   39078.3800432741       6.826982898835728E-003  5.901906770392071E-003
  1.036087111340817E-003  7.558685608174914E-004  3.170070978794011E-004
  5.889606398467951E-003  1.972588492282784E-003  6.191118889093759E-003
  -10173.2790891761       3.628238375405320E-003  5.566397860944220E-003
  1.457576347890062E-003  9.369338643728512E-004  1.893386629679066E-003
  2.932798695337829E-003  2.313069299128662E-003  3.898080202930651E-003
  -90292.0888191987       5.830462368424967E-003  4.485988993907997E-003
  7.298171442500865E-004  1.325238310293621E-003  3.358058260397860E-004
  3.424434119827726E-003  1.753709741118541E-003  4.474213171389712E-003
   33041.4975794659       5.874097978055365E-003  3.884484255354943E-003
  1.315680441358100E-003  2.291018568400593E-003  4.836575960176611E-004
  3.824410553977349E-003  2.242638895094119E-003  4.435538499904249E-003
  -3615.94453707073       1.629560327877118E-002  3.796910119466865E-003
  1.832573183871516E-003  9.444843418879127E-004  4.606782243318384E-004
  2.936970606458110E-003  2.291794584909881E-003  5.664133140331293E-003
  -24660.8332095048       3.285177877021538E-003  4.258983438570500E-003
  3.040827956421026E-003  5.904596103966928E-004  6.244334766973543E-004
  3.054520316094090E-003  1.905808883570456E-003  3.496251129023988E-003
   2732.37187896192       7.291074543929256E-003  1.558825410343623E-002
  1.415266886942227E-003  8.364732270652169E-004  3.190253066095964E-004
  2.928603029342548E-003  2.238175691530626E-003  6.930264988334702E-003
  -76593.7447040083       2.467223993084956E-002  3.135985652125894E-003
  9.340209705218241E-004  3.864306235790493E-004  2.009618716827528E-004
  2.934701120428756E-003  1.595076043520396E-003  6.100735198150835E-003
   41913.5352286838       2.223973139493631E-002  3.647119386630409E-003
  1.485038590299448E-003  5.878596908404950E-004  2.984375508445965E-004
  3.316286700781033E-003  2.030483256307888E-003  6.455212284925900E-003
  -33853.4237973278       1.418506145728785E-002  4.583809290162769E-003
  1.033852303391044E-003  5.517519536973244E-004  2.570279647182381E-004
  3.933293130939575E-003  1.829501649584130E-003  6.347528974285828E-003
  -18102.0113179761       9.462865421969035E-003  1.023494236406685E-002
  1.829758788803906E-003  7.754599053361041E-004  3.123139879478468E-004
  3.391858080308675E-003  2.293586166400460E-003  6.899991872906938E-003
   66694.0045213217       1.084073958804098E-002  3.213527041064282E-003
  9.558746928677038E-004  5.496446474447796E-004  2.295243661320692E-004
  3.074714750979390E-003  1.531767712401357E-003  4.749142862097116E-003
  -136382.537210006       2.129038415208449E-002  4.112508380120517E-003
  1.083082340359272E-003  1.050254188045227E-003  4.341734586716764E-004
  3.426877752035212E-003  2.300389335676265E-003  6.694677106045173E-003
   24673.1219907528       9.319130151161505E-003  5.694259271962378E-003
  9.975371827645439E-004  1.115192186840349E-003  3.981357787588383E-004
  5.548951839661275E-003  2.251933689441108E-003  6.652851916745955E-003
  -11862.5676347240       5.840629371015604E-003  6.713579741390518E-003
  8.783772442380732E-004  1.379926292540605E-003  5.314028114466390E-004
  5.597841506229853E-003  2.282439117595917E-003  6.032233338911825E-003
   119467.764120948       3.430975094654765E-002  3.184214132580328E-003
  1.391130590913647E-003  4.352381263637897E-004  2.586269795788128E-004
  3.127570239190286E-003  1.941180532635947E-003  6.991048274031980E-003
  -29849.5120468512       1.017937666787231E-002  3.305855899696779E-003
  2.545717721960784E-003  7.083452945404956E-004  6.923784598582258E-004
  3.225281990188718E-003  2.266358455152296E-003  4.770064649324301E-003
  -28708.9147249342       4.028851902121204E-003  4.119104197589565E-003
  1.283023506528213E-003  8.314089526761709E-004  8.216059403433296E-004
  3.210874650566232E-003  1.897667204761293E-003  3.763013799592499E-003
   3217.08735447551       6.115307888706270E-003  5.572534141045278E-003
  8.074248178578195E-004  1.986015487690606E-003  4.784384699436246E-004
  5.375807598968664E-003  2.280189457498111E-003  5.679432304947496E-003
   48095.0534219088       2.093025343592645E-002  3.521113231002340E-003
  1.051497349253092E-003  6.772778437295879E-004  2.955537960460564E-004
  2.982856137035703E-003  1.894740462975352E-003  6.035254595169635E-003
   6071.77872936738       3.849076075282280E-003  3.717975085004149E-003
  1.067407556959105E-003  2.878635317177659E-003  7.686932359011865E-004
  3.500599345016108E-003  2.215708173996306E-003  3.686394355116290E-003
   37762.2469076110       3.232115387210357E-003  2.139019227308096E-002
  8.989838312127578E-004  9.860628229603947E-004  2.252117608901932E-004
  2.947612772625331E-003  1.854541620899212E-003  5.884695448304407E-003
  -3401.21359140238       3.740364131346284E-003  3.837396264419343E-003
  5.240925420118281E-004  3.630810048151849E-003  8.003675864586896E-004
  3.633419739433069E-003  2.073295399205297E-003  3.736130474810812E-003
  -2448.94653746754       9.372148181372074E-003  4.134013195257392E-003
  8.659795748974016E-004  2.042905029994434E-003  5.304654607244026E-004
  2.916823878100866E-003  2.175649969573495E-003  4.834746828831961E-003
  -320545.152719275       1.606756765885739E-002  5.837315890133605E-003
  1.327042976119470E-003  7.319144423846695E-004  3.066461629340600E-004
  5.190968525744096E-003  2.292094019786211E-003  7.866905072243170E-003
  -300157.766588928       2.050791943845978E-002  6.063309403670864E-003
  1.382872070175880E-003  6.581497425535713E-004  3.192539785954619E-004
  3.959132530306305E-003  2.286892421856588E-003  7.896060324943971E-003
   31822.6369381334       6.201638620762997E-003  9.539592202654448E-003
  1.047806270018407E-003  1.163539217925134E-003  3.165842573436759E-004
  6.111988831928372E-003  2.277517338720500E-003  7.124257460408191E-003
   15796.9877722016       5.573639347922882E-003  8.684702212355747E-003
  1.135719445236924E-003  9.621566356974140E-004  4.091418413019866E-004
  5.338705189951314E-003  2.206920786021172E-003  6.369567018117992E-003
   34722.1239557521       5.990237963077752E-003  7.924387407302742E-003
  2.523739526398748E-003  9.157441339298972E-004  3.561754983495192E-004
  2.991864228302833E-003  2.211256191058414E-003  5.217356967691954E-003
  -17204.9745214860       8.335137299327241E-003  5.804587605202883E-003
  2.249978985651931E-003  6.778984537881556E-004  4.166252332592068E-004
  4.490222968607268E-003  2.273387416157248E-003  6.011516061075667E-003
   21403.9363885595       2.984199376801187E-002  4.496781460102288E-003
  1.261003434982551E-003  4.647151414650833E-004  2.425736870096868E-004
  2.963997296615344E-003  1.959110957584549E-003  7.354206270082661E-003
   16322.8751786277       3.037807392110805E-003  4.623275087168650E-003
  8.118565186811601E-004  2.177659960099725E-003  3.259798986121075E-004
  2.999107642467296E-003  1.701611316828139E-003  3.479370479032666E-003
  -2739.00422140432       4.110738377004512E-003  3.617116528404880E-003
  2.024373481637487E-003  2.601720060225023E-003  5.212213091925566E-004
  3.448098830069136E-003  2.280723137684095E-003  3.714958907815374E-003
  -188429.595526187       2.469271496401561E-002  4.076566779229824E-003
  1.267132703206085E-003  6.404089882055241E-004  3.165269188803782E-004
  4.018834031226240E-003  2.168247931145131E-003  7.395845415113619E-003
  -34630.7814357978       2.910993405328251E-002  5.383167775707812E-003
  1.464898175272156E-003  5.804539122413139E-004  2.896222071298225E-004
  3.811003248611547E-003  2.297493277344350E-003  8.421177447189745E-003
   38669.6396172578       5.843497459155020E-003  8.029775661282447E-003
  1.412588477488041E-003  9.933243115431882E-004  3.649126104879995E-004
  5.703264636648209E-003  2.270557817308469E-003  6.444164207634257E-003
   33236.1401534182       1.496846419335946E-002  3.080728658725353E-003
  1.001923201545807E-003  7.166203552510885E-004  5.283570320267282E-004
  2.931714230175277E-003  1.927527422316072E-003  5.132363906887654E-003
  -22993.0257786165       1.144117693068592E-002  1.194126242259419E-002
  1.492463266250971E-003  7.644549998969221E-004  3.001636597209818E-004
  3.076922617247999E-003  2.289330711584295E-003  7.491104224226906E-003
   12633.9798317915       3.677712216110776E-002  4.058748252551371E-003
  1.298784177385673E-003  6.055584901748065E-004  3.189816208947588E-004
  3.415303697509258E-003  2.244620829548342E-003  7.988521255860545E-003
   7426.54070658106       4.788748265184067E-003  2.839647114468059E-002
  1.357446392434037E-003  1.005959622398924E-003  2.566665576292249E-004
  3.225071921082780E-003  2.314460205411851E-003  7.597579648618795E-003
   21284.6352105341       3.916073569379529E-003  1.768609632491068E-002
  9.980097450257119E-004  1.306729331865253E-003  3.769482764079402E-004
  3.852891804054737E-003  2.254128331218473E-003  6.438082642027092E-003
   6214.66475845944       2.925423750090850E-002  4.986017505060733E-003
  1.734391139602017E-003  5.303922426787941E-004  3.075848633641676E-004
  3.545667089963081E-003  2.295575695089691E-003  8.026881397899822E-003
  -16803.8338861520       2.325625747643591E-002  3.736465613708135E-003
  2.633626796633383E-003  4.569413366123737E-004  4.207010837296213E-004
  3.095817312745464E-003  2.268266482517813E-003  6.455433036819168E-003
  -4592.17635597482       5.970683243237886E-003  5.841837466338085E-003
  1.133512040756324E-003  1.559017188272465E-003  3.794893757963848E-004
  5.245748777919025E-003  2.229168728857324E-003  5.677105911819932E-003
  -153696.452772278       2.541547134698460E-002  3.294417039687546E-003
  1.850781523702419E-003  4.169466786526563E-004  3.096164765775463E-004
  2.982072122868152E-003  1.976707624771476E-003  6.296970068209638E-003
   31958.4711075331       4.746510259106457E-003  4.541466885998571E-003
  5.836142438773651E-004  7.322348269754062E-004  2.224629247544274E-004
  4.450888689990860E-003  1.445468180891918E-003  4.577964666393789E-003
  -213612.373990268       2.602691498161299E-002  3.624431584735082E-003
  1.083044284989713E-003  7.309925779862617E-004  4.131471756084377E-004
  2.960037635713043E-003  2.122123398403038E-003  6.536118904715047E-003
   40378.8005306265       3.864016973547060E-003  1.923226753921644E-002
  1.607394624176914E-003  9.413247294332199E-004  3.803832189313502E-004
  3.542260594406767E-003  2.308902314123417E-003  6.408897735065370E-003
  -2121.38601695789       6.597870381152064E-003  7.846908838407794E-003
  9.453305254695680E-004  1.094867926217542E-003  2.969179310693255E-004
  6.544025473328077E-003  2.168976607346493E-003  6.971332374842113E-003
  -125010.973677689       2.637360119181048E-002  3.577505733768590E-003
  1.460436417398454E-003  6.120294822023404E-004  4.501801199592002E-004
  3.431246382115144E-003  2.251509745551648E-003  6.866475777557223E-003
  -87214.5725558250       1.094737704428389E-002  5.853434013557412E-003
  1.241933957918952E-003  8.474157267973272E-004  5.010517351985201E-004
  3.916975674326958E-003  2.257485025799324E-003  6.307983652205869E-003
  -23046.6419879960       5.722492385854422E-003  6.384323900351411E-003
  1.694738565359326E-003  1.222939092335812E-003  3.782939768322425E-004
  5.221059293801182E-003  2.303912359906155E-003  5.756425924244388E-003
   4731.73782240641       5.121094099196915E-003  4.636268651131204E-003
  7.063137255261295E-004  3.079213319124857E-003  5.197916514945564E-004
  4.014945265014678E-003  2.181455124899553E-003  4.568114624431785E-003
  -11130.3400176755       5.622849157340458E-003  3.089619770563225E-003
  2.628875397166063E-003  4.012934305101172E-004  6.295662287992259E-004
  2.955319610179585E-003  1.800763032783150E-003  3.716681175432130E-003
  -56692.3294346550       1.260209884299197E-002  3.897934001840421E-003
  9.269734625061020E-004  1.359373249593273E-003  6.375368575341322E-004
  3.756990517639538E-003  2.300584185353398E-003  5.693410361188830E-003
   51203.2490464986       5.692309930178204E-003  3.837272785482005E-003
  9.966654842730720E-004  1.359371820126940E-003  9.998492815749911E-004
  3.572814870159493E-003  2.174489546309318E-003  4.273403568587806E-003
   7599.61363360648       7.784048838843927E-003  4.322092595960760E-003
  1.799051718137287E-003  6.465790698526238E-004  6.726201873140537E-004
  4.205409927904664E-003  2.191242909520792E-003  5.210778968017667E-003
  -29877.6898403729       5.435471852901073E-003  1.156995729918844E-002
  1.823405549330027E-003  1.200761565713388E-003  3.394842303748742E-004
  3.240517381871640E-003  2.308822271538872E-003  5.884746882760829E-003
  -191500.156299414       2.010429091121508E-002  3.322975679523785E-003
  2.022794214924061E-003  6.379947446316488E-004  4.729228012333286E-004
  3.286914085451850E-003  2.262180331599870E-003  6.033019907429798E-003
  -5429.27437897212       4.642273053743584E-003  7.505881227177923E-003
  2.273796390730168E-003  1.263469469989987E-003  3.778786075726735E-004
  3.547990657938072E-003  2.262718762737566E-003  4.981631655002058E-003
  -53321.7175262495       3.073746515243086E-003  1.450056271082894E-002
  9.268420999739466E-004  1.829916592721538E-003  4.619183762308921E-004
  3.026850442335613E-003  2.174407943446967E-003  5.128786523261058E-003
   9128.35080567187       2.791386055973170E-002  4.835728433119857E-003
  1.325887948824472E-003  7.019172349095648E-004  3.293092611299536E-004
  3.000825655757372E-003  2.233503004802372E-003  7.399019822407350E-003
  -18632.3432046932       3.750456032741740E-003  2.365283666035628E-002
  1.212088726104361E-003  1.348499772988542E-003  2.737429809885766E-004
  3.673576819229740E-003  2.294197417111113E-003  6.881537471463342E-003
  -39703.0195900177       1.307734177016199E-002  5.316192852111353E-003
  1.021632413130607E-003  8.433198291326008E-004  3.344531424435103E-004
  4.615728622798103E-003  2.126492167337408E-003  6.846261593531528E-003
  -33586.3284963123       5.562490387030015E-003  3.434579278517651E-003
  2.690520161114173E-003  5.144515228821273E-004  1.049624097283484E-003
  3.212946633897172E-003  2.113700606039762E-003  3.944713293577843E-003
  -14079.8645284546       3.121786567925457E-003  3.483738101762841E-003
  2.870663895897543E-003  1.228289643579060E-003  1.133159779915783E-003
  2.921902374903649E-003  2.241892492823020E-003  3.167413785075871E-003
   11359.2622492560       1.702990695905081E-002  3.104485370497520E-003
  2.441556289958652E-003  5.319325815926557E-004  7.306480241687504E-004
  2.941286750569930E-003  2.298767955784811E-003  5.377491754766745E-003
   7339.38706390034       2.997677327875583E-003  3.252497749007903E-003
  4.126264069824368E-004  1.168470437328353E-003  2.497299605516626E-004
  2.973402549189355E-003  1.231639188394413E-003  3.071981050688634E-003
  -8499.02069832006       6.619875999035475E-003  5.596383072224242E-003
  1.719068458405235E-003  7.400933091884838E-004  5.312386416564768E-004
  5.415884028999928E-003  2.266640574760883E-003  5.854307744138957E-003
  -145098.688123847       1.706575921920521E-002  4.216993660202058E-003
  2.354779983116810E-003  5.338812030010495E-004  4.106950312659147E-004
  3.927197223285647E-003  2.294497636856806E-003  6.562516746533003E-003
  -44449.5901657212       5.840945409080622E-003  4.797937980586542E-003
  2.485579329420772E-003  5.728628419068730E-004  3.860080183396067E-004
  3.568257027037514E-003  1.949895868640997E-003  4.641567126426360E-003
  -193.290951062212       4.824416193212821E-003  4.574643003802361E-003
  2.954923170808470E-003  6.511568917789787E-004  4.966961372974886E-004
  4.272649844258108E-003  2.117403609870153E-003  4.551624493228048E-003
  -22218.5120091895       4.954478526753290E-003  1.198238315306738E-002
  1.090732696612058E-003  1.470882963390930E-003  3.229744253036734E-004
  4.853419192868584E-003  2.303256241492577E-003  6.604850402442577E-003
  -27888.7795309203       5.623706299483410E-003  6.767560577521597E-003
  1.828936652668604E-003  1.336599255166756E-003  5.245956549395488E-004
  2.930465235123817E-003  2.286841091851393E-003  4.813531138917465E-003
   57352.4293230495       5.483723356284565E-003  5.270432133191870E-003
  7.255669962929523E-004  2.161785143438283E-003  7.422069878530769E-004
  4.063960120173757E-003  2.269765799319892E-003  4.897304034520072E-003
  -19040.3769002084       3.110936418384051E-003  1.266657494650458E-002
  2.650090497886754E-003  1.239980454358607E-003  3.511020887629282E-004
  2.932483018640564E-003  2.260211772254685E-003  4.870743721197539E-003
  -93700.7879241814       2.975328832786581E-002  3.343342885264659E-003
  1.205104161054028E-003  4.242925797852884E-004  2.419218573318458E-004
  3.141958852505721E-003  1.838852603491899E-003  6.786389692551820E-003
   57156.1348091710       1.100486239958754E-002  4.440833446283815E-003
  9.491314349596507E-004  1.620666894503260E-003  4.708002321546877E-004
  4.289257965079955E-003  2.309659766450460E-003  5.940327961904603E-003
  -3693.68716250021       9.528095695259937E-003  5.750946615043618E-003
  2.964243659796991E-003  5.132831085225032E-004  4.954360165940604E-004
  2.994762508315653E-003  2.232172295166500E-003  5.474812850925300E-003
  -6776.63023639154       3.385992142807158E-003  3.553510902938811E-003
  5.350443033481468E-004  3.162013140493491E-003  1.663260333538266E-003
  3.330545284937360E-003  2.198005447435658E-003  3.422049708477912E-003
  -8424.64055301291       3.161454429878425E-003  3.195457344846046E-003
  7.418721756756188E-004  1.262541941280608E-003  1.572882874417036E-003
  3.119922884847525E-003  1.895858188000657E-003  3.158793750888365E-003
  -13935.4485251989       4.846280932501130E-003  8.242887466509384E-003
  1.484653277804147E-003  5.922738349145402E-004  2.840100447316544E-004
  2.918488021425700E-003  1.753966092838630E-003  4.885195600607998E-003
  -9431.47231499136       3.213619166276486E-003  3.086316603855980E-003
  4.192300309493315E-004  2.290685349503429E-003  3.864861031675421E-004
  2.943545548433975E-003  1.487565936997243E-003  3.079180975823959E-003
  -10492.2271401702       3.969254840374525E-003  3.105944572215974E-003
  2.413149580608424E-003  2.122581464620628E-003  5.352428690133788E-004
  2.986847994778745E-003  2.157839891837431E-003  3.326891227202972E-003
   71398.8682233763       5.296097619550623E-003  5.514489161445603E-003
  1.643441324194993E-003  6.840552232927710E-004  3.488348535810288E-004
  4.768046440594468E-003  1.947800608433014E-003  5.183231209470371E-003
  -1430.15692591496       3.663042654957233E-002  4.728733143610627E-003
  1.547740532535992E-003  5.013506316764532E-004  2.868896586944348E-004
  3.048451305315422E-003  2.213282126103749E-003  8.082679311970344E-003
   11469.9353638810       3.062952375758829E-002  4.336592435938595E-003
  1.348966485431969E-003  5.390444404091017E-004  2.922229723222290E-004
  4.128490312027337E-003  2.210056455610021E-003  8.185151219253629E-003
   2416.32161949098       5.693928132506181E-003  4.624768140240722E-003
  1.592143613070846E-003  1.704935248568908E-003  4.420487666364244E-004
  4.090857885749767E-003  2.248602944570643E-003  4.758157126758786E-003
   48704.6883699158       5.080438572624747E-003  3.573046473382693E-003
  7.417479237013216E-004  7.992321106354294E-004  5.228961446377781E-004
  3.478846957472232E-003  1.641672976721565E-003  3.982218305510106E-003
  -1683.83099758732       6.127895482455795E-003  4.123617000455979E-003
  7.382288758067980E-004  2.123852061187157E-003  1.224456183551787E-003
  2.938890578304382E-003  2.285626544589150E-003  4.203306207071105E-003
  -2855.05555841629       1.291317837945595E-002  3.147603608169185E-003
  2.396476363256643E-003  4.086097310520437E-004  3.504849416072236E-004
  2.959007005656075E-003  1.859024297750465E-003  4.936127769843200E-003
  -14602.2511125410       7.719684839453698E-003  4.202642627709893E-003
  3.704613141498168E-003  5.906382342562161E-004  5.318064166855174E-004
  3.773978968053550E-003  2.285370322556435E-003  4.965624049329907E-003
  -23389.3953970813       4.013763176420338E-003  4.050098428075375E-003
  9.583951695131440E-004  5.170134356912715E-004  2.360743517766946E-004
  3.972530792303972E-003  1.400758632567744E-003  4.012005608451562E-003
   9115.30294996779       4.354503850191797E-003  3.081875554248221E-003
  1.220184598202703E-003  4.444631572348148E-004  4.501819391849432E-004
  3.002049203596057E-003  1.463760958232828E-003  3.428129302389900E-003
   5790.13973474484       3.402516901205339E-003  4.131642558559202E-003
  2.322116496907048E-003  6.416907710612144E-004  1.915650763302440E-003
  3.063520026596612E-003  2.229863687182956E-003  3.505214388162623E-003
   2879.50780539065       3.174731403609250E-003  4.160293237767971E-003
  7.093067634098750E-004  2.348804097354518E-003  1.825498390245807E-003
  3.166045670383769E-003  2.242513551737116E-003  3.470958081094662E-003
  -370.021752776928       4.793811806588844E-003  4.498706586365410E-003
  6.198671270606902E-004  3.454649977597293E-003  7.064022324717375E-004
  4.332803240057810E-003  2.282349009738969E-003  4.537805448675883E-003
   111601.452097309       2.412323688802754E-002  4.604891656275622E-003
  1.203493341734622E-003  8.505685636591665E-004  4.409800372801023E-004
  2.957709872079619E-003  2.300719921889825E-003  6.900335224909771E-003
  -25161.1583583618       9.459912751432265E-003  3.256962369810137E-003
  1.992050993550929E-003  6.442057516311416E-004  1.078255742648844E-003
  3.181453780869150E-003  2.266707004020793E-003  4.610788097398281E-003
   21342.3611469773       1.960345788965264E-002  4.317653284665317E-003
  1.062393928882650E-003  5.262214179396618E-004  2.436525086413063E-004
  4.088288420661677E-003  1.900601906664982E-003  7.020596155362544E-003
  -56649.6402520464       3.679196706914704E-002  3.368221297906576E-003
  1.534844504752338E-003  4.476597510799623E-004  3.195172875615543E-004
  3.050483796593117E-003  2.088517844177341E-003  7.230596323167409E-003
  -1788.23555855060       3.752320962304113E-003  9.468037862172094E-003
  2.481959061767402E-003  7.058984129670522E-004  7.418797527668131E-004
  3.205795021653186E-003  2.299999150400602E-003  4.847285186667560E-003
   9092.19334196269       6.800385939213969E-003  3.130889697380518E-003
  9.893799233166686E-004  2.648855339698522E-003  7.521855102809669E-004
  2.919376489296444E-003  2.228638465400198E-003  3.961233818605607E-003
   20273.1615511933       7.207554209821163E-003  3.983341843776775E-003
  2.659810021483737E-003  1.098183786656680E-003  4.518844393046625E-004
  3.534725665439085E-003  2.261990136871945E-003  4.664413780405165E-003
   25026.1134313253       9.656276959528629E-003  4.038839300613314E-003
  8.202944593410906E-004  5.073317219807975E-004  2.083540201962803E-004
  4.033868252159361E-003  1.545759578554402E-003  5.398370226861565E-003
   85829.5295008082       9.634691704552386E-003  9.710499846495031E-003
  1.265078322740871E-003  1.026327252828252E-003  3.426970404084407E-004
  3.232076908358185E-003  2.263666553057913E-003  6.712027052013841E-003
  -38619.8533744949       6.472415303565724E-003  3.391820310287035E-003
  2.760783503901883E-003  1.362111936686174E-003  5.588743434060957E-004
  3.267108298976171E-003  2.306943780437607E-003  4.154839461453247E-003
   3833.28545058188       2.905175164565324E-002  4.278988454828579E-003
  1.975169846754503E-003  5.695904643352522E-004  3.223915301091668E-004
  3.017908208098254E-003  2.267923358482523E-003  7.212289561535037E-003
  -550.743869058538       3.016261847715727E-003  3.059783565085206E-003
  1.050631753957731E-003  6.751450492551069E-004  1.161139511259555E-003
  3.016021635864172E-003  1.685470034652798E-003  3.030619409706733E-003
  -326.165015434600       3.682407602381403E-003  3.274535130288994E-003
  1.698792383453658E-003  9.097006995560672E-004  2.416027090627851E-003
  3.113560528275216E-003  2.279186741340014E-003  3.348468942500635E-003
   7826.71288646976       4.098153451782060E-003  4.832149683013492E-003
  1.008791242928243E-003  3.501206952858756E-003  4.899905696242433E-004
  3.560075345876099E-003  2.227062637390003E-003  4.131070387622571E-003
   284360.303360872       1.245539204766576E-002  6.228857939842646E-003
  1.173359275441680E-003  8.116388898318654E-004  3.391054197630508E-004
  5.773696746198410E-003  2.291173959229473E-003  7.651382839207949E-003
  -8227.40868756484       3.165381767608640E-003  3.363443377885034E-003
  2.201615763117489E-003  5.277722177951358E-004  6.673851693916193E-004
  2.939469140610964E-003  1.701533958047906E-003  3.151323883104797E-003
  -7648.00901604329       2.979822823341675E-003  3.256821135139933E-003
  2.470185798913139E-003  1.467165785753593E-003  7.669648158527965E-004
  2.947065851512043E-003  2.073606794068670E-003  3.058144929677343E-003
   50899.7676664161       9.552678401284400E-003  3.790348953245605E-003
  3.104872236092297E-003  4.784013057255422E-004  6.242177844985213E-004
  3.387179318648176E-003  2.201079833638499E-003  4.968372853680595E-003
   9255.33314649662       9.535592347517729E-003  3.185929503984957E-003
  9.581350222730203E-004  1.997030579520366E-003  6.413441370489348E-004
  3.069228518084221E-003  2.203362415297070E-003  4.534586468164861E-003
   48645.2350312682       1.660539768172294E-002  7.966291215047864E-003
  1.408434869657627E-003  6.747921618742715E-004  2.795139849415674E-004
  3.761852481285280E-003  2.257024430677833E-003  7.924448976409272E-003
   30741.5068943823       4.395098792900593E-003  9.159107270508109E-003
  9.659258394902736E-004  2.696799358448443E-003  4.558356390491539E-004
  2.976911553637839E-003  2.284887048711824E-003  4.930177698934503E-003
  -10362.1489080407       4.790828512161623E-003  5.121017616850672E-003
  6.538202987204695E-004  1.471067552197313E-003  3.278420942643863E-004
  4.769420381004999E-003  1.824587540916518E-003  4.891148322699339E-003
  -11166.1364749967       3.372646661856240E-003  3.525674730904603E-003
  1.005506028155201E-003  2.488117947179615E-003  1.573852388530247E-003
  3.059601129952099E-003  2.287439361287722E-003  3.313543171698747E-003
  -17743.2169053478       1.146873286384694E-002  3.219275197427849E-003
  8.012550392600335E-004  1.507629890781838E-003  8.919884547223346E-004
  2.964543409185913E-003  2.214501694066089E-003  4.783478043784774E-003
  -17430.4895712587       6.762373099858597E-003  3.688412305185331E-003
  7.495171683787451E-004  4.242845000976250E-004  1.941045040188875E-004
  2.919056673427489E-003  1.284623651610871E-003  4.175678362791257E-003
  -23170.6910238609       7.979723249902031E-003  3.209063308483232E-003
  1.905926166652472E-003  4.902897266613241E-004  2.997403682903569E-004
  2.962093385418173E-003  1.664222900766400E-003  4.233065159497082E-003
  -15687.6638802244       4.304300891408978E-003  4.367282119455039E-003
  7.990629335694668E-004  1.364269802009881E-003  1.033983899331027E-003
  4.039686807182663E-003  2.099307701607191E-003  4.234679262852935E-003
  -15283.2049133993       2.620361001019503E-002  5.505120292805717E-003
  1.687292195650698E-003  5.121133200004260E-004  2.958463677843379E-004
  3.120627051929024E-003  2.205457721429533E-003  7.664019536119769E-003
  -193298.769991944       1.323493754324929E-002  6.024596540483197E-003
  1.358371292208890E-003  9.091428206417367E-004  3.306434963213033E-004
  2.997731340699463E-003  2.145732244812662E-003  6.206034576312744E-003
  -4698.42119098078       3.514262501539270E-003  3.409301154845175E-003
  4.856124485583902E-004  1.779524247757839E-003  7.170603966781019E-004
  3.371887144288680E-003  1.710357942794883E-003  3.431290844980464E-003
   24431.2993712281       3.141520132296478E-003  3.642336788654985E-003
  7.380149458182223E-004  1.362201815583806E-003  1.062810150985276E-003
  2.949430121732662E-003  1.817621260939368E-003  3.231613047784538E-003
  -3096.41730387250       5.833811820720828E-003  5.093342900359667E-003
  2.458587239923569E-003  6.624955220939952E-004  5.651360421048732E-004
  4.753050112627135E-003  2.250737689670511E-003  5.207659433877375E-003
   27358.0689550361       4.402007116953033E-003  1.184095090125922E-002
  8.976802207692807E-004  1.944032439182388E-003  4.155359310725600E-004
  3.889835118644825E-003  2.297384623710831E-003  5.874751550296451E-003
   3318.09828770669       4.621101344399609E-003  5.623826545862892E-003
  9.282341124259238E-004  2.616200415054009E-003  4.347020362027992E-004
  4.565569676835004E-003  2.236825469384984E-003  4.913875270237553E-003
   180506.355581053       2.306662221940747E-002  3.185068690313301E-003
  2.094309811545524E-003  5.374967168537386E-004  3.414469575566265E-004
  2.959108495028293E-003  2.090903297394454E-003  6.012954231913718E-003
  -77314.7083906260       3.137749947035460E-002  2.986114347222368E-003
  2.187594532616141E-003  4.441293180389457E-004  3.312002467670183E-004
  2.948548369611729E-003  2.112596994447955E-003  6.512948946867999E-003
  -22003.3819855037       4.282391113827818E-003  1.949218534023762E-002
  1.812878686948697E-003  9.132289458068474E-004  3.039125312975857E-004
  3.003046208891559E-003  2.239413623759739E-003  6.305259407165757E-003
   1029.80307433876       3.124592173751979E-003  3.158554548171161E-003
  7.432595114229881E-004  2.853749255983119E-003  4.112621896321336E-004
  3.044457599550130E-003  1.723499335909684E-003  3.108831740909430E-003
   188612.568231187       2.451040747331158E-002  3.326713603362635E-003
  1.140478628065247E-003  8.807524003817072E-004  5.607118332727659E-004
  3.088038249453365E-003  2.283607991230135E-003  6.314653703572919E-003
   332914.785095822       1.611089282394946E-002  6.413869177576077E-003
  1.370659994682321E-003  7.024701186564187E-004  3.012329666165658E-004
  4.811821532085335E-003  2.289996848960740E-003  7.922271815192304E-003
   17809.0692320361       6.688410386554364E-003  7.427687257563404E-003
  2.205944692340130E-003  6.755321005905867E-004  6.269648161772173E-004
  2.918852767521478E-003  2.266272254972868E-003  5.253671376784711E-003
   65983.3764492481       6.808335174555446E-003  1.116180174604321E-002
  1.259395484960811E-003  9.966147039170887E-004  2.886024584500576E-004
  4.638364508070029E-003  2.243993489917684E-003  7.063935130889313E-003
  -118923.903747083       1.482824657667338E-002  3.456052269492235E-003
  8.563449496940786E-004  4.327532385416591E-004  2.100631467093385E-004
  2.922684969792172E-003  1.505850440425429E-003  5.310686959499457E-003
   1431.55270809354       8.278244273247470E-003  8.609001548224270E-003
  1.068195306161100E-003  7.847805848215099E-004  2.668530345834644E-004
  4.244825096880828E-003  2.018693172406597E-003  6.713004544767236E-003
  -38723.4903962206       5.317407433064006E-003  5.441279950140154E-003
  7.376971649625066E-004  7.052929756365843E-004  2.390242430394905E-004
  5.141825427244727E-003  1.626302489602581E-003  5.298742060637397E-003
  -4388.01974001770       4.606220281178897E-003  3.644465257500315E-003
  6.794742111048588E-004  2.220158737921858E-003  1.511330589405828E-003
  3.613934931256025E-003  2.274115687125303E-003  3.929340056136870E-003
   106663.372292600       1.359885105585365E-002  4.802986876010278E-003
  1.998352430723613E-003  5.752672636282275E-004  3.936418754735544E-004
  4.384812750994446E-003  2.249579181242235E-003  6.591560203312235E-003
   16872.2030424302       3.266785631499587E-003  2.933437291893763E-002
  1.330961567859063E-003  1.065808002468554E-003  2.518658898467499E-004
  2.995607059669708E-003  2.163545450230206E-003  6.596710576386839E-003
  -11247.7142490689       4.474065516633663E-003  9.573369142522749E-003
  1.255911222857188E-003  1.459299754966975E-003  3.316751167158401E-004
  4.462476234517241E-003  2.208987374980573E-003  5.760334282103924E-003
  -111550.323857211       1.395234851924021E-002  7.738875216209262E-003
  1.294916461102783E-003  7.420124234186304E-004  2.902645034904303E-004
  4.542004241895035E-003  2.269881884490532E-003  7.886014389631548E-003
  -4954.86949060368       7.458045420539958E-003  4.408304863973713E-003
  8.273870221743162E-004  1.166117932236626E-003  6.155888806776697E-004
  2.929124054164737E-003  1.962890437334550E-003  4.583650231781847E-003
  -14957.6998322033       2.938811995352823E-003  9.879830842938107E-003
  9.381063994053944E-004  1.317043298160519E-003  1.096357289818686E-003
  2.917751762804938E-003  2.204426647084905E-003  4.391941542548503E-003
  -3071.23104577593       2.349554570446687E-002  3.411060565316413E-003
  1.274194348966290E-003  9.634988896041176E-004  4.245018824486685E-004
  3.029272005213179E-003  2.240594636290435E-003  6.238369283159810E-003
   19703.2087394230       3.673366659771150E-003  3.921843762573493E-003
  4.865448509420287E-004  1.178585811737983E-003  2.756818801248746E-004
  3.631387298765121E-003  1.422066508399564E-003  3.740035399669622E-003
   5445.21115332819       3.730243563388624E-003  4.007198464226200E-003
  3.380448468008854E-003  8.646529534435809E-004  7.793428198764096E-004
  3.729823827916648E-003  2.241997762253552E-003  3.820223633662916E-003
   18725.7676796072       5.244367760525009E-003  5.353003725828803E-003
  2.577336803083197E-003  6.726535977469173E-004  7.468643226268407E-004
  4.178982648294283E-003  2.309905795594606E-003  4.895387608041540E-003
   74990.4562097593       2.706811424559648E-002  3.082391898465869E-003
  1.197749939508215E-003  3.757685255419495E-004  2.321745721610730E-004
  2.929070931608804E-003  1.716048242215888E-003  6.252090387767644E-003
   114479.513584693       1.022331891823999E-002  3.728762362784692E-003
  1.547323335292956E-003  8.829772422383929E-004  8.462423926531490E-004
  3.128079336299067E-003  2.272880606120126E-003  4.922036064498725E-003
   1705.90018391824       4.157652378532242E-003  6.024992436416402E-003
  3.219019912330225E-003  6.409203417112798E-004  8.770320248718972E-004
  3.293318738299323E-003  2.303192668925264E-003  4.353242048887474E-003
  -60748.1074656988       7.009840677483625E-003  4.137230870987836E-003
  1.250847990774587E-003  8.729043368579693E-004  1.068327847501456E-003
  2.967121893921114E-003  2.155781982779030E-003  4.414868415413218E-003
  -13745.7199099850       4.733936316137739E-003  6.751665076377308E-003
  1.705662466636558E-003  2.048056473010776E-003  4.064880216539427E-004
  3.075068747449381E-003  2.277517996422433E-003  4.614904416714947E-003
  -75927.8658897600       2.221695698830935E-002  3.529619586025989E-003
  1.123765330687363E-003  4.699201000425714E-004  2.701696060221665E-004
  3.325413101042525E-003  1.827114243275756E-003  6.388800979779951E-003
  -73054.4927705436       1.240685907656422E-002  3.009238066222860E-003
  1.340588029121800E-003  1.175080486857519E-003  5.637512320338485E-004
  2.943306622388988E-003  2.145692055554884E-003  4.789806488162492E-003
   73228.3153855388       9.979726855510128E-003  3.518103022728584E-003
  2.478281720770092E-003  4.447103215428272E-004  5.419266724861847E-004
  3.032950769075506E-003  1.997914182135047E-003  4.739845542984571E-003
   6561.80233094941       3.313076417682981E-003  3.121117226749133E-003
  1.613512538104069E-003  1.387339307865740E-003  1.867486300665942E-003
  2.978241490001402E-003  2.247082326616735E-003  3.134491870575349E-003
  -3213.57383639877       1.684643619655729E-002  2.959387821564590E-003
  8.025814961711670E-004  1.128298740502796E-003  5.062156245538079E-004
  2.917164234763714E-003  2.013662114869745E-003  5.258843758753444E-003
   31105.0494209012       7.936142576432272E-003  3.074090952394610E-003
  2.624775631823885E-003  7.020940050459665E-004  9.608416153346912E-004
  2.939528680579545E-003  2.241939326713253E-003  4.154651740786061E-003
  -1234.56971544011       4.294157564981579E-003  4.241960891624446E-003
  3.076107866219438E-003  5.823835441684902E-004  1.123201296168717E-003
  4.002750244187286E-003  2.296564056261694E-003  4.177672354981350E-003
  -6917.78683674116       3.362617626456237E-003  8.368937381408294E-003
  1.037576378526174E-003  1.453986613341061E-003  2.736756815051962E-004
  2.942578360844586E-003  1.801560102947242E-003  4.358716409357598E-003
   6390.13536471008       2.990908879226369E-003  3.090288701204130E-003
  2.881574217349079E-003  3.904071053763243E-004  4.610394006770963E-004
  2.932157226257608E-003  1.553504476980286E-003  3.003745708815271E-003
   59283.1807182682       2.256681173695093E-002  5.392352655239930E-003
  1.744149625347895E-003  4.901211884806102E-004  3.005735905055731E-004
  2.921588828363647E-003  2.122190033879421E-003  7.084173613217635E-003
  -18590.1373745994       3.939424993849944E-003  5.903350791592190E-003
  1.947889275898354E-003  7.920055046224700E-004  1.038659570359418E-003
  2.960830388110991E-003  2.190038627936125E-003  4.098720640044884E-003
  -11834.3371372222       3.966241862479485E-003  4.057909102307996E-003
  1.577289552190957E-003  2.419146822076071E-003  4.587083671821475E-004
  3.860262798880694E-003  2.184748497502312E-003  3.960646907901477E-003
  -243317.415824039       1.134248358534394E-002  6.729067404978881E-003
  1.140210170476106E-003  8.809029237163533E-004  3.046144109972086E-004
  5.927836243910469E-003  2.274418821165156E-003  7.676909341613523E-003
   17375.1005683817       3.495363218063080E-003  5.274216791396606E-003
  1.934495806864103E-003  7.076877145837310E-004  1.438269968508779E-003
  2.917579924661446E-003  2.175139684817984E-003  3.774774538224179E-003
   49036.9145362636       3.674892347292173E-003  3.511311723590467E-003
  2.322352704348002E-003  1.627202165796208E-003  9.477741433710664E-004
  3.104030058734765E-003  2.287980993452633E-003  3.421474508762978E-003
  -28113.2387265659       6.156001546694869E-003  5.890291883379611E-003
  1.244127141927676E-003  1.115305918651733E-003  4.544871778974124E-004
  5.782435917700770E-003  2.257119027969087E-003  5.940852752646305E-003
  -19310.2143184703       4.183465215870363E-003  3.444003161920512E-003
  1.779044027813775E-003  1.187014647398078E-003  1.442478995524229E-003
  3.403790575099550E-003  2.303487188964721E-003  3.660335088557079E-003
   6203.78004689615       9.455559405167702E-003  8.742375720590386E-003
  2.567919480239979E-003  6.901278743845622E-004  3.487187428945252E-004
  3.003648712830325E-003  2.313797508892505E-003  6.285241140827704E-003
   26099.2942057569       3.406091895057323E-003  8.202337462266784E-003
  6.615140136506794E-004  2.048476423745031E-003  4.008297460663194E-004
  3.376278830119379E-003  1.927201139038253E-003  4.552089230630132E-003
  -21003.2662936894       1.605366437451693E-002  3.357455239108266E-003
  2.776885043815243E-003  6.786882245922120E-004  4.101840773052894E-004
  2.972982912563807E-003  2.232701373250292E-003  5.431572838629897E-003
   133297.398167998       2.449918195584905E-002  3.568725738247664E-003
  2.202978861111421E-003  5.741341055537374E-004  3.862602263183715E-004
  3.421621893136445E-003  2.295091862757390E-003  6.688040958589993E-003
  -65660.6815928190       8.734049924387781E-003  5.859732934741377E-003
  9.791759422160540E-004  1.810435075739132E-003  5.350439850118793E-004
  2.978660562975070E-003  2.290997493436890E-003  5.342011715580994E-003
   7948.08338126004       4.835710004336173E-003  3.950637793887313E-003
  6.515409861189878E-004  2.618641635206991E-003  1.586688752752911E-003
  2.949204539098106E-003  2.311480947897262E-003  3.833635212227522E-003
   26054.8615533964       1.773312663746498E-002  3.405511341012136E-003
  2.828362572558420E-003  4.692120228270774E-004  6.189498714024909E-004
  3.098053715038883E-003  2.314387349077593E-003  5.719422724814335E-003
  -32684.5764099053       3.789340237177374E-003  6.641819080135353E-003
  7.699388011065464E-004  2.793260835540520E-003  4.663249953451551E-004
  2.957978311750030E-003  2.052029832337202E-003  4.206767816792882E-003
  -314697.204798823       1.463320718973757E-002  4.987960917623597E-003
  1.275511800195473E-003  7.620232513395839E-004  4.506605099631119E-004
  4.400469391357114E-003  2.280572917488570E-003  6.848369578640079E-003
   34170.8033260393       4.718466184779585E-003  6.050557671934726E-003
  1.631215178852268E-003  1.709903810705303E-003  4.098466287457359E-004
  4.668077193863839E-003  2.311034508190064E-003  5.107927922376292E-003
  -2805.49849296965       4.188527952070580E-003  5.548906136082746E-003
  1.628539106915164E-003  8.405013244073932E-004  1.209031747180347E-003
  3.877388963081216E-003  2.302839892451835E-003  4.483350805153545E-003
   9916.20662494601       4.034258278879235E-003  3.754146657679959E-003
  2.615171699073689E-003  5.358863857814394E-004  4.882576988886161E-004
  3.746617376302181E-003  1.840161971308640E-003  3.842714261285709E-003
   86350.0933168197       2.816297545623125E-002  4.051349500438160E-003
  1.838556103843480E-003  4.748141206805357E-004  3.303665891195890E-004
  3.563703388770627E-003  2.212395356503789E-003  7.408437118676736E-003
  -109434.497595350       1.392784338563625E-002  4.452651077894472E-003
  1.018652999800131E-003  1.160539922643091E-003  4.121141037326763E-004
  4.447462908144467E-003  2.263183582564682E-003  6.509360003834532E-003
   6405.42451327016       4.339584129901351E-003  7.601734699848141E-003
  1.131162726536183E-003  1.640878780311217E-003  3.279667015249095E-004
  3.786403382536303E-003  2.058273927858540E-003  4.998763232635319E-003
   27129.3496315337       5.392329152455252E-003  3.583839822000375E-003
  1.156750514962196E-003  1.740372836550863E-003  3.895752776110248E-004
  2.998922722148573E-003  1.889124618753587E-003  3.869873360669514E-003
  -13598.8259540772       3.415301363582997E-003  3.899015580557171E-003
  1.522236537671989E-003  1.692667105328034E-003  6.677753806764178E-004
  2.922242879578236E-003  2.015103706570971E-003  3.388702453427645E-003
   38419.1756995985       2.985073670224570E-002  4.344381696321681E-003
  1.335122023749529E-003  6.084447481222427E-004  3.178259275439596E-004
  3.768739538359922E-003  2.239589540068378E-003  7.876979544402508E-003
  -7357.28848823673       3.060625996411879E-003  3.014893076820964E-003
  9.902534184268556E-004  4.581163719111086E-004  2.205792160021988E-004
  2.943594869444710E-003  1.181338871189193E-003  3.005984509085696E-003
   56281.9714707324       8.325176211902053E-003  7.720972103303395E-003
  1.009198785053815E-003  9.134532191262082E-004  2.830384891525288E-004
  6.155409133503483E-003  2.165900383793263E-003  7.341319311657783E-003
  -26907.4604610976       4.580089097217258E-003  3.489718697828931E-003
  1.815387817668397E-003  1.291532806392876E-003  1.247018683463953E-003
  2.921287524193723E-003  2.269156302505072E-003  3.600915113598773E-003
   237775.859704824       1.965072178187513E-002  4.867986511559314E-003
  1.239575656614872E-003  8.095650857434620E-004  3.664556537317533E-004
  4.198835478079789E-003  2.299149231577253E-003  7.378230925231226E-003
   49933.1973264383       4.492770638036232E-003  4.506905906238049E-003
  1.247047922062574E-003  1.159787546771222E-003  8.752335512926298E-004
  4.483572168204754E-003  2.204958437226516E-003  4.494405995335613E-003
   119525.249187175       2.205069234198295E-002  6.520590938837888E-003
  1.500927470577197E-003  6.320851586558400E-004  2.895448194806947E-004
  3.717067530941445E-003  2.296819090903522E-003  8.115274462415740E-003
   38264.5815671045       9.306870793408691E-003  6.892436989322707E-003
  1.018670451846215E-003  6.263567755221093E-004  2.273355893220946E-004
  3.428039145311527E-003  1.780837108122760E-003  6.035882181586561E-003
  -20174.1522291902       3.533321633959851E-003  3.781673449207836E-003
  4.702585046026693E-004  6.107114110990811E-004  1.780565179163331E-004
  3.491197156479261E-003  1.155922427879801E-003  3.599817832828876E-003
  -15554.2250456119       3.445410201330565E-003  1.382143124398265E-002
  1.164266310667202E-003  9.558215481609539E-004  4.966227161849633E-004
  3.341253980945070E-003  2.108756957530181E-003  5.418775360500355E-003
   19802.1299051569       8.251610315580832E-003  5.919125764793980E-003
  1.541797402319949E-003  8.983823620577207E-004  3.733718400462509E-004
  5.803097816936722E-003  2.296224655810737E-003  6.568790175910097E-003
  -31834.3339075058       3.764814602693469E-003  2.290643549194232E-002
  1.113145269497062E-003  1.184565091847278E-003  4.082073730806423E-004
  2.982180210244311E-003  2.274422284655960E-003  6.359334417992146E-003
  -5837.28252832847       1.050516307241235E-002  4.609167656106910E-003
  1.340887185871209E-003  1.320373930506034E-003  4.117461977827617E-004
  4.167026301029853E-003  2.297532803120542E-003  5.865213810953459E-003
   4921.14110269787       6.824868875237255E-003  7.303944330856954E-003
  8.931259997072687E-004  7.630770838459482E-004  2.408138643350990E-004
  4.965487891145493E-003  1.854083919622248E-003  6.278721663043117E-003
  -16339.9819259279       2.953638480667822E-003  6.310238309180217E-003
  5.487771848781757E-004  8.975830633469099E-004  2.052814343207422E-004
  2.923537245766225E-003  1.328990928784424E-003  3.791146582432204E-003
  -238282.872209307       7.758676074032743E-003  6.215912529104835E-003
  1.057820534489455E-003  9.703555582193660E-004  4.472521347885903E-004
  5.580215019530225E-003  2.231720453132757E-003  6.456262050934842E-003
  -14240.8043414832       1.204165104273520E-002  4.867511999807903E-003
  1.706916658023163E-003  5.376657910024328E-004  2.825059901257955E-004
  3.027524088409117E-003  1.892948693952754E-003  5.619446728979492E-003
   33760.0836137122       6.054135951607898E-003  5.776423607946011E-003
  7.533437644807029E-004  5.951807923805169E-004  2.020017497343056E-004
  3.459833349056625E-003  1.490369439882803E-003  4.946015366696663E-003
   59920.4188712535       7.562246616119247E-003  4.296451443870667E-003
  1.194294548057170E-003  1.181433282237419E-003  3.602335534352714E-004
  4.055146444587644E-003  2.015171519631258E-003  5.088491994798100E-003
  -32228.1789456890       3.903237742747808E-003  8.786451980157985E-003
  1.137834673725413E-003  7.352336823487205E-004  2.508612654996503E-004
  3.786912693511332E-003  1.734777047441403E-003  5.064166146634681E-003
   306762.412985925       9.480274194296270E-003  4.979600131975722E-003
  1.143643864104123E-003  1.024360332617479E-003  5.189769368564122E-004
  4.704831685101832E-003  2.265036365607539E-003  6.056008645339799E-003
   22219.3064093458       1.424435025562557E-002  7.645379267780880E-003
  1.982101778519118E-003  6.167937757243148E-004  3.397461652980930E-004
  3.352107421274298E-003  2.309209580048128E-003  7.146935599112079E-003
   21238.1333381123       5.336120082646502E-003  5.023941178160917E-003
  6.700509242533679E-004  9.740765694874537E-004  2.594676513937500E-004
  4.966378733286217E-003  1.680798624535079E-003  5.106264712988453E-003
   139279.763116942       2.676512720875027E-002  3.802778985986242E-003
  1.115906775515372E-003  5.579839980544061E-004  2.951462620633478E-004
  3.787186302478563E-003  2.034131392221102E-003  7.277725803116855E-003
  -8476.47405533049       3.373795128703787E-003  1.205753976770633E-002
  8.152897311154529E-004  2.291069549433259E-003  4.289358034234051E-004
  3.000548239013716E-003  2.146446629899521E-003  4.960506324304960E-003
  -119854.205062727       3.286613908753565E-002  3.523257220158048E-003
  1.104904301853773E-003  5.281623325928748E-004  2.846004385304522E-004
  3.449141278927336E-003  2.011972063817790E-003  7.364354301301924E-003
   97807.9787945647       1.582999890936547E-002  3.411496664853528E-003
  9.029318176173283E-004  9.699007422575776E-004  5.351457985081069E-004
  3.386952041467894E-003  2.099817457230745E-003  5.676469312787938E-003
   10166.2320944247       2.228588892487404E-002  5.426660456542639E-003
  1.284375759219063E-003  5.388596173474839E-004  2.544538045915041E-004
  3.403417169900856E-003  2.041937353856361E-003  7.438623857245390E-003
   2534.22831437506       4.555423558333768E-003  3.527667266364372E-003
  3.342014949376279E-003  7.145481080977329E-004  4.372294230076096E-004
  3.490496894643750E-003  1.970646892008992E-003  3.827964294351870E-003
  -70909.4476247019       5.319589141659793E-003  5.508349091414135E-003
  1.107621558674518E-003  1.094788304018076E-003  8.700498135128733E-004
  4.463140611199000E-003  2.273182464972988E-003  5.075903676662319E-003
   15158.2329832715       1.532703364240896E-002  4.952761619918140E-003
  1.063687196239125E-003  1.129543602920599E-003  4.781715295130343E-004
  3.179964959588720E-003  2.275122329258141E-003  6.226480374543744E-003
  -25040.8043914017       5.445591223431738E-003  4.622250652905009E-003
  1.085372794255583E-003  2.119968405555887E-003  5.162120307396978E-004
  4.578835045861375E-003  2.270204577583462E-003  4.866512494869063E-003
  -51431.5023539460       3.318223640487113E-003  6.183064975058220E-003
  7.152389320647863E-004  1.986708767980064E-003  1.216443451909469E-003
  3.135523704706932E-003  2.192886422346717E-003  4.006881671018253E-003
  -5690.57831269604       3.026160174109481E-003  8.326802813304784E-003
  7.431541293389280E-004  2.593619952778647E-003  7.914431508687862E-004
  2.916772648191144E-003  2.195902003209786E-003  4.188812525259722E-003
   69900.9190662733       6.841843018926382E-003  6.127590158283491E-003
  8.795237125945170E-004  1.091855235986528E-003  3.747964254706186E-004
  5.858965667740836E-003  2.110645537057906E-003  6.262694921556640E-003
   71064.2348368362       2.967000028031661E-002  3.569698274881051E-003
  1.084909291826207E-003  5.696360745389100E-004  2.938730871431125E-004
  2.958820559865101E-003  1.961265562793396E-003  6.792389196209887E-003
   39270.9814282852       3.971693292044847E-003  4.628932958787509E-003
  9.189026843578848E-004  1.529341328381707E-003  1.407796029940080E-003
  2.944527685446050E-003  2.179202823529829E-003  3.782893186731697E-003
   24972.5601988018       3.322962547378440E-003  3.733316299150781E-003
  5.859218720768410E-004  2.484422795321349E-003  1.350794331972863E-003
  3.200268505218917E-003  2.067331788243999E-003  3.411422818897828E-003
   153931.861748391       1.963813257723548E-002  4.006188614802683E-003
  1.950218856075882E-003  5.292279055849232E-004  4.421620020407137E-004
  3.736141427918517E-003  2.262526799697205E-003  6.648927986886651E-003
  -112251.379574056       1.798638414959154E-002  3.169608828891863E-003
  1.620797182436311E-003  4.822202858432823E-004  3.219526731288332E-004
  3.049586852160438E-003  1.877123243094009E-003  5.581233338463011E-003
   6171.74443350058       3.230347756542471E-003  7.354929156424201E-003
  1.898379109231811E-003  2.392251953542162E-003  4.035890540880132E-004
  3.008149488597304E-003  2.253596043717466E-003  4.149945520697321E-003
  -18890.1427443680       2.951757560735647E-002  3.170643525582151E-003
  9.987023252402199E-004  8.735439791969035E-004  4.639252198697972E-004
  2.917724598292832E-003  2.190652724591233E-003  6.487700599440360E-003
  -37362.1603503716       5.078107236648500E-003  4.819767964223153E-003
  7.412998034147019E-004  9.856868224301482E-004  4.383470705052478E-004
  4.752042937977249E-003  1.827510509362396E-003  4.881306950889243E-003
  -49936.4932594569       1.075458456807968E-002  3.692944518002140E-003
  3.301156803326498E-003  6.379487567193731E-004  4.862300604644438E-004
  3.589440970748863E-003  2.294639676007333E-003  5.223934775820800E-003
   4613.35891561036       3.489144701109006E-003  3.614796765341710E-003
  1.366811710181421E-003  2.413467552819096E-003  4.339404015520357E-004
  3.132123172482650E-003  1.959161886248547E-003  3.405758894169445E-003
   157368.823868307       2.911912243630549E-002  3.186287942629196E-003
  1.857566030737814E-003  4.571242067130735E-004  4.445269110294498E-004
  3.010480398847252E-003  2.173514828237148E-003  6.536817630519410E-003
   6726.17914855705       4.969199851048422E-003  5.357924238015166E-003
  1.773303852754033E-003  1.402505015539823E-003  3.985817336845930E-004
  4.620576528951368E-003  2.226882805791124E-003  4.973472640393300E-003
   20589.7526962824       3.335795587123630E-002  4.250184897058308E-003
  1.295901384915246E-003  6.216024273019926E-004  3.501107785220999E-004
  3.171726651943236E-003  2.241466179252321E-003  7.661274120856849E-003
  -3988.45780491803       1.869680372621365E-002  4.952874554786262E-003
  1.677316984886401E-003  6.277607373215040E-004  3.249016064693438E-004
  4.257238254246518E-003  2.264569398954922E-003  7.332479955415164E-003
   56782.9517187136       1.449551968125342E-002  7.212415721636842E-003
  1.275724898653833E-003  6.076976796924603E-004  2.520523579405605E-004
  3.022038084211660E-003  1.988039343282986E-003  6.810905033114479E-003
  -34878.6296098109       6.089137414618267E-003  9.390982757808008E-003
  9.956614853646817E-004  9.525885047984592E-004  2.685999772742044E-004
  6.006358912127178E-003  2.107011239799797E-003  7.003138241811828E-003
   18487.4473443552       8.197228412954567E-003  3.191180015154926E-003
  6.583822816495518E-004  1.520017759941172E-003  4.999013777017511E-004
  3.126501561260181E-003  1.856299382147173E-003  4.340692257530482E-003
  -143905.492926271       2.445066166161010E-002  3.832413870956271E-003
  2.221391861767157E-003  5.256067774577637E-004  4.228369645208590E-004
  2.988465285825339E-003  2.273936777229589E-003  6.542399775311320E-003
  -8943.15485024150       1.772041848666609E-002  7.153654136228166E-003
  1.722124090004506E-003  6.311790082218535E-004  2.884361709786752E-004
  3.102291455814841E-003  2.230960443525796E-003  7.326471028942019E-003
   2419.28429805959       6.520395691487707E-003  8.370107286660265E-003
  1.260288724308290E-003  9.317286552263288E-004  3.508511188190683E-004
  6.343760648445088E-003  2.285804178733673E-003  7.021834486316974E-003
   157471.600725335       1.421382780910262E-002  3.990782403968439E-003
  2.044666641597224E-003  9.239396646319992E-004  4.124106310123314E-004
  3.299541711693258E-003  2.294227332477662E-003  5.720152059570003E-003
   390.362320442731       3.028432176098830E-003  3.015113607234128E-003
  1.287106485087465E-003  9.799091244813327E-004  3.767580425645933E-004
  2.940898237279777E-003  1.528659373173357E-003  2.994565681608780E-003
  -80682.0925408756       9.320622447386491E-003  3.755568628359157E-003
  1.012043153027763E-003  6.720282925989904E-004  4.789374654844856E-004
  3.415035709144691E-003  1.841041357444796E-003  4.926123429322146E-003
  -22360.9712034121       4.750538256390640E-003  9.894130581677534E-003
  1.862845756101408E-003  8.472159247647320E-004  3.654620686516207E-004
  4.271316003752898E-003  2.207746708672125E-003  5.855455977354489E-003
  -16126.0444870263       3.222840637615728E-003  3.242631663184524E-003
  5.456457466495464E-004  9.282495029998000E-004  5.743173671552316E-004
  2.988712791654442E-003  1.444523728749833E-003  3.149248111066808E-003
  -32685.3082485614       1.302208489707082E-002  3.033236925090976E-003
  7.334233822871134E-004  5.789560387593731E-004  2.720384572713992E-004
  3.010388350160507E-003  1.547533303789534E-003  4.917410456908610E-003
   74785.5181460568       3.433365656311038E-002  3.632986547265393E-003
  1.710907273958983E-003  4.576792708162039E-004  3.412786787643496E-004
  3.264866103989239E-003  2.185031401168421E-003  7.412244578792204E-003
   5879.79268500979       3.616296609386081E-003  6.878685099882115E-003
  2.374488548087103E-003  6.691082006148607E-004  1.198191778211707E-003
  3.038381644193092E-003  2.289114030305075E-003  4.228022262358706E-003
  -7215.05687790514       4.857909183784192E-003  4.978431855374700E-003
  1.013459471503541E-003  9.910944354875784E-004  2.837443878029230E-004
  4.847157794357800E-003  1.794649477104253E-003  4.894139816311189E-003
   192.921575278313       4.101210935174540E-003  3.548294868097738E-003
  5.105161397878597E-004  2.564752551028099E-003  5.270613607689827E-004
  3.517038399721180E-003  1.811357502843771E-003  3.712812121460319E-003
  -39601.5442580659       5.010664506176959E-003  4.929471223419368E-003
  1.791936164096950E-003  8.599293638384879E-004  5.991743105468893E-004
  4.900787394012028E-003  2.194741303678566E-003  4.946756210888114E-003
  -24454.7252229451       4.895543532076485E-003  5.091429746229927E-003
  1.867034476068131E-003  1.052223364740772E-003  7.645173947024700E-004
  3.356870788972193E-003  2.238053640085493E-003  4.373795086965821E-003
   362516.101754176       1.608171077724294E-002  4.762768155061741E-003
  1.218778590255075E-003  8.454029349221265E-004  4.588303226073983E-004
  3.849671245097835E-003  2.277068008593573E-003  6.655874285581205E-003
  -166576.848058024       8.443405056602522E-003  4.571369126911053E-003
  1.096643555184931E-003  1.501653523157595E-003  5.481633685515565E-004
  4.188605870181547E-003  2.294544274477549E-003  5.447674336084092E-003
   45529.0650685919       5.198966854466722E-003  4.486358470412761E-003
  3.133834199641340E-003  1.037407572311496E-003  4.860308810067262E-004
  3.291527034248951E-003  2.224929683036295E-003  4.250135886078740E-003
   11908.2711895555       4.888067640495825E-003  6.896671149292633E-003
  7.506089011132937E-004  1.618402483995783E-003  5.007851779373193E-004
  4.410942347732007E-003  2.118734979024695E-003  5.297887138401645E-003
  -17312.1291133694       4.544794221874903E-003  3.099005119617125E-003
  2.081617275037052E-003  6.305238789316937E-004  1.651879245577746E-003
  2.930860534234691E-003  2.114959546511767E-003  3.456027770787792E-003
  -88240.1063846106       7.931710791019481E-003  4.615510111917781E-003
  1.641111226855238E-003  6.143066326145274E-004  3.642024158778634E-004
  4.604624563451547E-003  1.988876460732169E-003  5.524083921202787E-003
   25290.3027137787       4.090698094529835E-003  3.500143871316210E-003
  2.357480377504456E-003  1.109113905316684E-003  7.240221584949994E-004
  3.326819034596132E-003  2.117620338647104E-003  3.624967919084403E-003
  -358.037621815667       4.117434616152075E-003  8.576452088690277E-003
  3.333326665893568E-003  8.095029684251142E-004  4.651614191983673E-004
  3.443927501758240E-003  2.311788316216970E-003  4.954457712114523E-003
  -6340.93819639488       4.124907517404447E-003  3.954917416713947E-003
  1.549088805123904E-003  8.848252931972475E-004  1.039691037277183E-003
  3.932185681520628E-003  2.122449176112054E-003  4.003088739616731E-003
   55855.2890972026       1.361435153401217E-002  3.356609991884976E-003
  8.606302058512707E-004  1.749336660527996E-003  5.641314265875381E-004
  3.334215185012878E-003  2.249021587669920E-003  5.341097297249151E-003
  -13888.2963308628       6.892702001834511E-003  7.236399101456382E-003
  8.847519191748047E-004  1.367447774763411E-003  3.894499300911259E-004
  5.841397162532221E-003  2.271270047108623E-003  6.629430922370888E-003
  -36010.9028070755       2.663189735204173E-002  4.894379041200650E-003
  1.441996585442285E-003  5.020407554991498E-004  2.924820584121329E-004
  2.960392180101129E-003  2.083092549387572E-003  7.280306310921920E-003
  -32593.7295255681       4.459599133557752E-003  1.358843320552563E-002
  9.415217446464576E-004  9.020339697970024E-004  2.321473308257891E-004
  4.112189723304889E-003  1.913782366336155E-003  6.292831696558686E-003
  -18461.4455454202       4.733582444225236E-003  3.020849995089672E-003
  6.096490264766043E-004  2.113851798811537E-003  1.313871683898177E-003
  2.957938435514281E-003  2.037836179202608E-003  3.484197345103365E-003
  -16937.0759845862       8.371673714285139E-003  3.749797454120704E-003
  6.869118485574876E-004  2.425358212193125E-003  7.222805279011075E-004
  3.541819338466460E-003  2.261543186807392E-003  4.808565129487007E-003
  -2770.55147237287       3.994734100763283E-003  4.887264693474403E-003
  8.708400059236151E-004  1.972588182875322E-003  3.929513072951817E-004
  3.898948558093580E-003  1.928127712617387E-003  4.238059806161174E-003
  -3719.61537697237       3.875187882903153E-003  3.845224428301180E-003
  9.533211460562217E-004  1.974167006992205E-003  1.252174874364921E-003
  3.641825955708778E-003  2.244589656925694E-003  3.785976213087502E-003
   174227.753489696       1.573040607602449E-002  3.165447217467156E-003
  9.099019616195839E-004  4.018944376584770E-004  2.016817169039985E-004
  3.099401976211545E-003  1.499814934263539E-003  5.363944866227582E-003
   137897.547678929       9.512496188149238E-003  5.374347534755091E-003
  8.932562708663061E-004  8.048858059264434E-004  2.881812421670950E-004
  2.972799126154850E-003  1.777025431345859E-003  5.336566624492899E-003
  -125014.206824288       1.090750853332397E-002  4.388383074033572E-003
  2.488867726841263E-003  5.833697215222258E-004  6.226525690584143E-004
  2.974754400540229E-003  2.247046788792216E-003  5.221882188908477E-003
  -1291.79061002009       5.473417306028851E-003  3.033276620549509E-003
  7.085659237583838E-004  1.431177650388399E-003  5.525088654274417E-004
  2.980455236395072E-003  1.739713393142842E-003  3.671281851528993E-003
   32103.0621197036       5.743409578580713E-003  2.949434852771487E-003
  1.898179436290042E-003  6.254661005856628E-004  1.313127661299149E-003
  2.932231205853444E-003  2.064551875068456E-003  3.675944416042863E-003
   187676.030629505       2.535066004805776E-002  3.521424929353538E-003
  1.229601098327022E-003  5.400713010651567E-004  2.662584634213477E-004
  2.981037070712364E-003  1.900052675032301E-003  6.432182540437007E-003
   8572.00805659731       6.481325739716453E-003  3.027384837965161E-003
  5.790588840059843E-004  7.035515665355344E-004  2.227159610546512E-004
  2.957761197333009E-003  1.318997884018744E-003  3.871668774412304E-003
   11188.9567261299       4.592924426733154E-003  4.273842877669186E-003
  1.281072939162039E-003  5.469754050543621E-004  3.997962319296927E-004
  4.175693998604408E-003  1.685916825223617E-003  4.343890197901499E-003
  -41085.9763357546       3.906721872308912E-003  8.714675283080141E-003
  8.043324150087115E-004  2.566907865545162E-003  5.345971219471876E-004
  3.804081555215111E-003  2.286639309676961E-003  5.059463970541394E-003
  -14651.8513057682       5.486203344477928E-003  3.635338677418901E-003
  1.147825166806458E-003  3.116270606101660E-003  5.627592498038301E-004
  3.362827587794041E-003  2.264952792065827E-003  4.062940475889981E-003
   61972.7503093948       9.719067381746259E-003  4.221746664217397E-003
  2.829944321545816E-003  6.765743151796086E-004  4.240949533338174E-004
  4.027089536663728E-003  2.262615501834726E-003  5.487434497714517E-003
  -62707.5156887812       5.115090213371315E-003  1.384800826327516E-002
  1.041469270271234E-003  7.831849681492898E-004  2.205291267095336E-004
  2.973686320145278E-003  1.832674855386003E-003  5.949930902256968E-003
   10163.4568894944       2.978339936560191E-003  4.752094473712579E-003
  6.098494685312729E-004  5.092848749288351E-004  1.988645580689360E-004
  2.925878351962232E-003  1.169434949771659E-003  3.459700722239179E-003
  -19166.2163089793       1.452704745861570E-002  3.373796857425531E-003
  2.900823927489284E-003  4.255950892427143E-004  4.137750518156267E-004
  3.261581081217658E-003  2.082896980993925E-003  5.427187442213129E-003
  -109613.937536426       1.169713515655916E-002  3.676939463503881E-003
  7.815935934248242E-004  5.260663159167498E-004  2.186461302971478E-004
  3.413856625371371E-003  1.537313441453453E-003  5.275582535212971E-003
   30633.1675577292       9.845412306934949E-003  3.645956321942675E-003
  2.017739251064720E-003  1.193951036872285E-003  4.426806692846630E-004
  2.945724811011461E-003  2.198011413894627E-003  4.728744481915011E-003
   173934.603255969       1.313963376521423E-002  4.266822994326301E-003
  1.064313671367071E-003  1.141146425241121E-003  5.497944840194407E-004
  2.935512458016558E-003  2.188587266350273E-003  5.480126770945525E-003
  -3096.77910368117       3.620105328426892E-003  3.516531280893972E-003
  9.814833282219175E-004  9.148097092496599E-004  1.287024802284459E-003
  3.392736813052891E-003  1.918806047483247E-003  3.508557682428139E-003
   31191.6374781177       1.985081074668266E-002  3.035198503737626E-003
  1.224066812826476E-003  5.445981744508996E-004  4.373983640552277E-004
  2.984173580392652E-003  1.934600584930745E-003  5.644123089908618E-003
   19565.1217498365       3.235137971330677E-003  3.657140391450947E-003
  2.842015080287905E-003  5.752247620312682E-004  9.815711257432774E-004
  3.032405230598029E-003  1.965024187100688E-003  3.298176494457317E-003
  -19158.2309718922       3.878139603993002E-003  3.600208620675802E-003
  1.066012924131349E-003  1.648681874513942E-003  5.070629262894199E-004
  3.324124125262046E-003  1.859651601130404E-003  3.593707942412579E-003
  -132972.093942788       9.234107874863515E-003  6.237661806350306E-003
  1.080379547177045E-003  8.681802086934566E-004  4.581434215366134E-004
  3.140067270567161E-003  2.065810918222107E-003  5.655251281255587E-003
   10167.9867536296       3.779748300121856E-003  3.720684913468692E-003
  2.624705843843597E-003  2.046028522167941E-003  5.352460127727467E-004
  3.226226051623552E-003  2.251927416481378E-003  3.566647500229613E-003
   48279.8974935534       3.662693770200755E-003  8.585270938523322E-003
  6.859853710182825E-004  2.261076189441769E-003  6.586242371683616E-004
  2.933033937911176E-003  2.133159078554928E-003  4.518114517251553E-003
  -142817.327634195       1.133196738566507E-002  4.801774474459911E-003
  2.136505357896011E-003  7.118542247909130E-004  4.397202692360418E-004
  3.705263871027610E-003  2.264468545165598E-003  5.863749453006465E-003
  -2627.91963248843       3.222462398613094E-003  3.830468512987891E-003
  1.407363404292598E-003  1.394768431058524E-003  3.253777889198263E-004
  2.971787750672682E-003  1.691579064980303E-003  3.322659576193594E-003
  -46531.1884907040       7.494479863673108E-003  8.631038793842969E-003
  1.027157498728887E-003  1.315013733105292E-003  3.825903562380739E-004
  4.346190155892157E-003  2.292815485609865E-003  6.550952189160365E-003
   94218.8037917827       6.699233956446993E-003  7.095728224985336E-003
  1.424035250116906E-003  6.692431850654972E-004  3.793646136973333E-004
  3.833263686513367E-003  2.009672955173978E-003  5.669310861147614E-003
  -17181.3998546975       5.157790562826138E-003  3.935473653256296E-003
  6.338118380416831E-004  2.543361794369681E-003  8.879470668492886E-004
  3.721706986502415E-003  2.182695113326465E-003  4.227344390340972E-003
   208242.509607835       3.047438954686632E-002  3.629520344021442E-003
  1.114477247087083E-003  7.187907218218758E-004  3.717194363632752E-004
  3.266044335094738E-003  2.180800195509456E-003  7.122002282437631E-003
   73160.3557333205       1.352599428753212E-002  3.911603239917170E-003
  1.856646155007824E-003  5.006359045001125E-004  4.560135997235991E-004
  3.391146028643798E-003  2.058337421650863E-003  5.640143618487096E-003
  -1307.83464787673       7.887001140539961E-003  3.859805214144045E-003
  6.960657487728192E-004  2.508420869115228E-003  7.913342463899802E-004
  3.049128612630876E-003  2.245659694606250E-003  4.527769870085374E-003
   2380.47953524919       3.566539130875130E-003  3.902261397899447E-003
  1.185087471651154E-003  1.869235690175085E-003  1.291608959467682E-003
  3.172076924358738E-003  2.239969459371955E-003  3.534291399751439E-003
  -8006.75476000670       3.131675755674417E-003  2.064036954844223E-002
  9.277905152975932E-004  1.934786170815313E-003  3.562926437165848E-004
  2.927342221985712E-003  2.224041665145849E-003  5.741022538750002E-003
   7287.43316122523       3.955892538527656E-003  3.910235068503787E-003
  6.045047761454013E-004  2.879332504831419E-003  1.565706269493674E-003
  3.635365080612624E-003  2.313304867810019E-003  3.831173273469098E-003
   106443.726773896       9.505768577885015E-003  6.761174914685168E-003
  1.117875573450298E-003  1.083249736642887E-003  3.339733638408610E-004
  5.219986327169057E-003  2.266829089904671E-003  6.948529803778832E-003
   41752.8284273605       3.106349596542732E-003  7.840311690168180E-003
  1.562360669690316E-003  6.615631806394174E-004  4.663977173750432E-004
  3.038016504013116E-003  1.814319652076986E-003  4.198149781829925E-003
   8367.93104527606       3.735222161291882E-003  4.157704284211780E-003
  5.176923663240784E-004  3.259531356450652E-003  8.393739105568418E-004
  3.295169851297766E-003  2.041918349023350E-003  3.712638067190486E-003
   45465.3837270982       3.873674923878090E-003  8.583330396169169E-003
  1.178633716245333E-003  1.276652767696216E-003  9.473803523766207E-004
  3.041033198780535E-003  2.289791988197126E-003  4.658721202346992E-003
   47993.7945464865       1.146406440171423E-002  5.433727057485520E-003
  1.368016034899003E-003  7.309693664534660E-004  3.750954654282588E-004
  5.109818630574764E-003  2.219025792076624E-003  6.827797632648069E-003
   68342.2392078041       4.989020579903535E-003  8.493331457838166E-003
  9.557282321535472E-004  1.601946197321872E-003  5.749983639071470E-004
  3.435824648703155E-003  2.245409478466405E-003  5.260674768300139E-003
   28299.1364640486       3.383327436912546E-003  1.565393656118707E-002
  1.752307647849398E-003  1.316913403251037E-003  3.224457826824504E-004
  2.921094543399493E-003  2.205580507107749E-003  5.368311867512660E-003
