# Supplementary material for: Four-Body Nonadditive Potential Energy Surface and the Fourth Virial Coefficient of Helium
Source: J Chem Eng Data. 2023 Nov 29;68(12):3257–64. doi: 10.1021/acs.jced.3c00578 (PMC10726306; doi:10.1021/acs.jced.3c00578)
Supplement: Supplementary file 4 — je3c00578_si_004.zip [file je3c00578_si_004.zip › data/e_09_3_tz.txt]

           7          87
  8.369635527773450E-003  4.802333426416887E-003  9.085109757073955E-003
  7.911112394627670E-004  1.110882639529890E-003  7.568168940000712E-003
   1.70429102268170       2.216521069195681E-006
   23118.3365686785       2.682182499892724E-002  3.805215774607169E-003
  2.983534387778563E-003  4.491544422911089E-004  3.816499615139412E-004
  2.917438513678695E-003  2.310877278843165E-003
  -18559.8318550041       3.116512690472978E-003  3.431039020128076E-003
  3.308960148634887E-003  1.068828398750266E-003  1.226715793900023E-003
  2.991014026243096E-003  2.275321378723478E-003
   238985.215784247       1.833392777076627E-002  4.022401571871825E-003
  3.224234632061361E-003  5.208153770127811E-004  3.952061375241337E-004
  3.081808385244867E-003  2.307172758688616E-003
  -86524.9733381574       2.215483913410193E-002  3.062734280163060E-003
  3.051754655803272E-003  4.398566202793568E-004  5.416464015313236E-004
  3.018106990090616E-003  2.302227269541467E-003
  -7563.35155697575       3.114520833546006E-003  1.203940058296610E-002
  3.101151321867961E-003  8.463523729732664E-004  4.907158668730309E-004
  3.018149668358206E-003  2.294071020561143E-003
  -17874.5082569360       2.573728057723159E-002  3.500159168128440E-003
  3.192553345913961E-003  4.222179385850209E-004  3.994588398767453E-004
  2.926422437564455E-003  2.283962969194303E-003
  -96464.8580590708       8.315396470085225E-003  4.069757142959582E-003
  4.041772882709093E-003  5.194829336050604E-004  5.378452851711972E-004
  3.821888529430213E-003  2.294853703219387E-003
  -11718.3646316692       3.735067582236996E-003  3.043022523114601E-003
  2.966457601302402E-003  3.839032255789783E-004  4.413851649456652E-004
  2.923476567116964E-003  1.598809847510873E-003
  -29724.5461163707       3.441665656680232E-003  5.114345153263149E-003
  4.818559807344872E-003  8.442799085784244E-004  6.466684711546155E-004
  2.919325384923714E-003  2.265449758715006E-003
   155300.169396742       9.204239364227450E-003  3.923608530185633E-003
  3.736005410057353E-003  4.765029009961391E-004  7.472641852034859E-004
  3.020518781139429E-003  2.292364748639530E-003
   18167.0932778730       4.197828507402747E-003  3.514037749311922E-003
  3.214081178081737E-003  1.149783268013597E-003  8.938345550836748E-004
  2.925061615288591E-003  2.285507671245779E-003
   107251.435906356       1.301799069468944E-002  5.589594506493737E-003
  3.085702851837561E-003  5.286701846180910E-004  3.908830416997510E-004
  2.971312692447596E-003  2.272879411081639E-003
  -48763.9230702815       7.674805555653206E-003  3.652331523915263E-003
  3.030129686578025E-003  5.319563204891093E-004  1.087259045414145E-003
  2.954497326976704E-003  2.292443103150269E-003
  -5419.21284419938       3.001001156781363E-002  3.199092508304126E-003
  2.932228284597354E-003  4.626905987018482E-004  3.989037807252794E-004
  2.927781048204780E-003  2.310457728589276E-003
   6218.95585231153       3.228463874368004E-003  6.733370265311714E-003
  5.107585095423624E-003  5.424039445808388E-004  8.294335220671285E-004
  2.928254018968529E-003  2.295406118678866E-003
   41474.8594682023       1.987238366605325E-002  3.204518362068608E-003
  2.990501221813126E-003  5.222048298951117E-004  3.935611628380123E-004
  2.978689907248793E-003  2.210238744023942E-003
   7942.62558373639       5.261238956999496E-003  8.355344493289747E-003
  3.669670782300512E-003  7.549000560028497E-004  4.240732980014238E-004
  2.968639056061476E-003  2.313455831439101E-003
   50931.4242853704       1.351980203488165E-002  3.272002052343559E-003
  3.223902749276873E-003  4.069930650633643E-004  4.048697866670914E-004
  3.007956796620345E-003  2.033402254657002E-003
   15443.0195174565       4.270881644453512E-003  5.940946895637101E-003
  3.007361492103229E-003  1.033559056536299E-003  6.302540371796487E-004
  3.006785850635486E-003  2.303661753637625E-003
   395.322461137711       3.328372235559032E-003  3.623155523536881E-003
  3.147511371249621E-003  2.095060259506125E-003  5.153749539856290E-004
  2.952349532615311E-003  2.223970194794765E-003
   13028.1717759787       3.383757087158129E-003  5.859245753397562E-003
  5.847360359980975E-003  7.060934092982526E-004  5.533456626724385E-004
  3.064048192461637E-003  2.275407412564381E-003
  -234917.171029720       1.711256104095250E-002  3.160823833005411E-003
  3.153121531244028E-003  5.561216323773089E-004  4.292981832028113E-004
  2.995343247926989E-003  2.226923208262749E-003
   29832.7539210948       3.544142311315219E-003  3.677172374407418E-003
  3.115833250785941E-003  8.714608237184113E-004  6.854945242536450E-004
  2.941302768482681E-003  2.036566003323341E-003
   5628.85933592393       3.234115551700409E-003  5.779462901688799E-003
  3.072810653138587E-003  1.770964205643405E-003  4.422533167286664E-004
  2.988794222861928E-003  2.263389438347069E-003
  -2206.90189414892       4.553281793465294E-003  4.234457410867368E-003
  4.086173687189288E-003  5.223887273896204E-004  7.834954253516912E-004
  4.073266209599614E-003  2.254595813196355E-003
   27475.0622592004       9.186604435002172E-003  3.405222049613646E-003
  3.320696789519824E-003  5.214294035695192E-004  8.377559020993053E-004
  3.132545139150106E-003  2.284493909376632E-003
   69679.7190020358       6.346924245719939E-003  4.610895265046506E-003
  3.080512092248382E-003  1.002411730762647E-003  4.219787283383457E-004
  2.997862132145357E-003  2.203027783605528E-003
   75622.8186745283       1.498856540379135E-002  3.536052376479648E-003
  3.321296159471378E-003  4.111665793138844E-004  4.498084704489077E-004
  3.047077494021704E-003  2.151555479953236E-003
  -116652.880436603       1.193148073610207E-002  4.214477978436151E-003
  3.079437420175718E-003  5.331903738404675E-004  5.719191759642585E-004
  2.921698323900958E-003  2.273144135455047E-003
   94743.6133399769       3.089555880799507E-003  4.298667984975665E-003
  3.849644702947793E-003  5.889453308029441E-004  4.314434127282596E-004
  2.920657014531982E-003  1.833109177905719E-003
  -140456.736080813       1.060711174604416E-002  3.905740555123806E-003
  3.420320427837439E-003  6.400523468696056E-004  4.647656955028636E-004
  3.338125977532083E-003  2.280621785621186E-003
  -2507.60665146485       3.050046404788129E-003  4.685709086848486E-003
  3.096420459982560E-003  5.835158493406853E-004  1.804730950177511E-003
  3.030999984420367E-003  2.282086625532468E-003
   35199.1470054106       3.061366309510655E-003  6.712038727856287E-003
  3.063069528900714E-003  5.443031876647439E-004  7.252922047971708E-004
  2.940350093771492E-003  2.044623067774550E-003
  -5180.65076191236       3.680127395383659E-003  3.134244995412000E-003
  3.089195746505316E-003  6.250672985362013E-004  1.502878025891928E-003
  2.924821826558617E-003  2.146834298345145E-003
  -21357.3827241192       1.661334773850467E-002  4.078986183925571E-003
  3.741781650019622E-003  4.557617785005852E-004  4.381660607194598E-004
  2.936110427689763E-003  2.301651017559937E-003
   7448.27168290063       3.296070967794676E-003  3.174079660881238E-003
  3.015445629225815E-003  1.217195341780539E-003  4.410520826111623E-004
  2.987074968372695E-003  1.923137604078362E-003
   145865.166787170       1.377784795250140E-002  3.612618962193106E-003
  3.177607655201482E-003  7.153159629274542E-004  4.363029858278306E-004
  2.917523050838411E-003  2.289465143944611E-003
  -17681.0334913906       3.583620640559712E-003  5.283916808329555E-003
  2.930559973124247E-003  5.074565535540041E-004  8.315598207568535E-004
  2.920992274675232E-003  2.022282843865299E-003
   9178.36183030451       3.147390986272241E-003  3.641286414674589E-003
  2.931290311802118E-003  1.702381681070226E-003  7.424341600483338E-004
  2.921303175283185E-003  2.233191574705640E-003
  -13978.4304574322       6.480711133073440E-003  5.968146676976408E-003
  3.687942878935341E-003  5.234531105433076E-004  6.658027517025279E-004
  2.981827301103425E-003  2.300516570788491E-003
   123674.768627668       9.488540527003736E-003  3.037054590416892E-003
  2.980759756001826E-003  6.177873011060822E-004  5.297396801798036E-004
  2.956746151494279E-003  2.089051205390130E-003
   186354.746965846       8.731039553602955E-003  4.209837395676401E-003
  3.600340798994490E-003  5.848417463348376E-004  4.503779760756152E-004
  3.583675698987963E-003  2.235818353301591E-003
   8163.60168709249       3.821394985644670E-003  4.003642884941155E-003
  3.724223005307407E-003  1.296693427460073E-003  5.223145124296565E-004
  3.544548545470102E-003  2.269902545727989E-003
   218249.406305283       1.875308395032051E-002  3.371617770045012E-003
  3.348935971170761E-003  4.151854140265529E-004  5.439924501528397E-004
  3.013799321265258E-003  2.289784060415826E-003
  -8948.33221761489       3.324238667951496E-003  6.059769159213386E-003
  3.277170025247377E-003  6.624170516881979E-004  1.127821380515675E-003
  3.113316045243367E-003  2.314055200909684E-003
  -29381.8361637162       8.181027181551255E-003  3.414366801157325E-003
  3.167838346284834E-003  1.058607446737380E-003  5.306119538060709E-004
  3.026336006397253E-003  2.306136574468686E-003
   134927.584065656       1.397060378031305E-002  4.651004941820803E-003
  3.272039826207558E-003  5.182274816866793E-004  4.187820724071847E-004
  3.270594528004755E-003  2.307380922609803E-003
   53001.0796784856       2.248264012598103E-002  3.336540032394416E-003
  3.266145160537262E-003  4.239887871730179E-004  4.137917993331181E-004
  3.195368439998760E-003  2.271465024051048E-003
  -75720.8152024598       5.008828088040698E-003  3.629130741738440E-003
  3.459594849575601E-003  7.293402704696389E-004  4.569349453285814E-004
  3.448598258087191E-003  2.040947620302358E-003
   36868.2386645540       4.330811417165748E-003  4.367297117041423E-003
  4.192633751621716E-003  7.956794227588953E-004  5.281456680396487E-004
  4.116455740421139E-003  2.270983817450876E-003
   7948.80691856544       3.062082043155048E-003  7.925249978545214E-003
  3.534984219047062E-003  8.595074406923148E-004  6.494287475133997E-004
  2.944003234947674E-003  2.281337034468593E-003
  -22369.1394898437       3.071662667477268E-003  3.442608299532250E-003
  3.219956932503136E-003  8.440890073287273E-004  4.135348994032153E-004
  3.065725260837484E-003  1.820779994053032E-003
  -6346.95220341436       3.142299509410217E-003  1.013236679888132E-002
  3.127105227874463E-003  1.271127831495429E-003  3.949704925066799E-004
  2.949190744447735E-003  2.298403563492050E-003
   42676.6295769818       8.871415783241934E-003  3.082928053132669E-003
  2.943394547595159E-003  3.900497332421353E-004  4.885878712267710E-004
  2.939689673715789E-003  1.886665146075137E-003
  -97293.9083237531       1.117136533313054E-002  4.815730068325380E-003
  3.039217740341663E-003  7.553500141643947E-004  4.090598375988197E-004
  2.985774842808629E-003  2.307209638335739E-003
  -133586.025177180       2.068221887385362E-002  4.151083451013750E-003
  3.028610402382996E-003  4.471072242789653E-004  4.014389531874314E-004
  3.003778148956283E-003  2.279205631820799E-003
   4553.38651938414       5.231811881007318E-003  7.240030156881349E-003
  3.038986092385350E-003  1.113391735240564E-003  3.978940691460520E-004
  2.930078675396685E-003  2.303576598779283E-003
  -4257.39827178555       3.338793887426964E-003  8.386866119618475E-003
  3.732952921992214E-003  5.940352271097851E-004  7.753178567664219E-004
  2.947306124488092E-003  2.283809337970803E-003
   377.388024277882       3.075465999030660E-003  4.746339788681780E-003
  4.339512173083314E-003  5.073012176948091E-004  1.425711772541220E-003
  3.063172737683697E-003  2.279624412910943E-003
  -165500.254044340       9.189608982710205E-003  3.315178224525539E-003
  3.305490508670811E-003  4.226355357866476E-004  6.153162606541855E-004
  2.933620978609574E-003  2.061822963273025E-003
   20481.0658595000       3.875853092457564E-003  3.699635194637245E-003
  3.229428594067686E-003  8.143130966621442E-004  1.385776377520935E-003
  2.925023365791815E-003  2.312300651489227E-003
   3156.68866313633       3.215820688858961E-003  3.789559159327081E-003
  3.345838881910361E-003  5.635540214591620E-004  1.934821066216188E-003
  3.048264456307343E-003  2.266395802109790E-003
  -26463.2315627920       9.350529855646227E-003  6.397999607061083E-003
  2.938077953056773E-003  6.363398688920900E-004  3.924602095601727E-004
  2.928558994533663E-003  2.246537890521095E-003
  -55977.6600560894       7.123230001081352E-003  4.190011286508553E-003
  3.780521937871885E-003  7.136820351550570E-004  6.230043061938303E-004
  3.039293901800603E-003  2.311366098908633E-003
   12379.0768609166       2.580622701817929E-002  3.328492739142160E-003
  3.036542661009234E-003  4.065293700981867E-004  4.173400375721128E-004
  3.030222764083813E-003  2.262392790233720E-003
  -215819.681402449       1.704567018111782E-002  3.758225782746181E-003
  3.619302846906886E-003  4.509289594378328E-004  4.515134403825422E-004
  3.210718559815257E-003  2.309052568328789E-003
  -11051.6561947855       3.342790332028944E-003  4.761471992507618E-003
  3.089654461261696E-003  1.369764983444639E-003  4.316081946549474E-004
  2.978166561595418E-003  2.103330411990850E-003
  -25535.3789362880       1.247176635807592E-002  3.216392914076851E-003
  3.105900689945353E-003  4.416132647875621E-004  6.599482234488080E-004
  3.074969727744726E-003  2.194385413653489E-003
  -44605.3131738152       2.942227061181922E-003  5.068174388227331E-003
  4.678645014826558E-003  5.089477303584492E-004  6.320059755477791E-004
  2.930072607274246E-003  2.009031578751078E-003
  -32082.3383412029       3.017700906258890E-003  5.177081993258246E-003
  3.528119517579406E-003  1.151972092045547E-003  4.228359394927102E-004
  2.936865977027826E-003  2.070778993879447E-003
  -150164.143998783       1.481430486805762E-002  5.062137432017523E-003
  3.046640381145150E-003  4.819550490935308E-004  4.326883373802805E-004
  2.980634527582390E-003  2.284131707563905E-003
   7208.25160467707       3.007361163454262E-003  6.906035847597291E-003
  3.908769394510825E-003  1.335712466137759E-003  4.306791652652039E-004
  2.915694034904334E-003  2.268178393769131E-003
  -27068.8747519913       3.230731407158780E-003  4.833367748113304E-003
  3.417104559480571E-003  1.519626004120679E-003  6.137770806979874E-004
  3.040136392337702E-003  2.308384957463785E-003
   94689.7450334908       8.493780659319234E-003  4.289426206574710E-003
  2.994173478948542E-003  4.810968356485373E-004  6.776284038695324E-004
  2.957372060310135E-003  2.172623861180358E-003
   19875.5830194302       2.949832023893893E-003  3.050864600983986E-003
  2.938999380079947E-003  3.762494945071070E-004  6.492972645950492E-004
  2.915745999897112E-003  1.631228561104437E-003
   5783.87307953565       3.265628390868641E-003  1.221347152924473E-002
  2.979020360391150E-003  1.090959679725668E-003  3.738220456552775E-004
  2.976171031996102E-003  2.289998207058220E-003
  -30098.2742152466       4.855775175501318E-003  3.085086239051174E-003
  2.926191934628433E-003  6.581572613699082E-004  5.661579335835146E-004
  2.916417846380927E-003  1.903959115254471E-003
  -7794.26254721846       5.954614957339179E-003  3.051144181531640E-003
  3.011933342710522E-003  1.398515139065167E-003  5.191099437935472E-004
  2.942872073827227E-003  2.211277663869356E-003
   10780.8586595264       3.757023770985217E-003  4.467298143246154E-003
  4.278444171827361E-003  5.260306483886394E-004  1.068613348790422E-003
  3.712294812970962E-003  2.304666780840774E-003
   2048.48760314482       3.379487052923748E-003  1.328691208157229E-002
  3.173325964345408E-003  7.568766103890923E-004  4.838465911037271E-004
  2.915866105419924E-003  2.310547920672762E-003
  -72367.0808312736       1.105110748614890E-002  3.802219579007479E-003
  2.979544640617641E-003  4.527516061132648E-004  3.887183304225950E-004
  2.939040945837388E-003  2.003928668468803E-003
   17510.1721559236       3.099597683778679E-003  4.604897638106886E-003
  4.576673158327329E-003  1.373647782635219E-003  4.936303770927844E-004
  2.934735610548632E-003  2.250713638630001E-003
  -39772.6241841848       3.574087763894222E-003  5.179545486036008E-003
  2.950505716547126E-003  5.045303439280840E-004  4.623728747437125E-004
  2.940090716529484E-003  1.829218629396802E-003
  -1005.27969188927       6.323667498314750E-003  3.458065230690328E-003
  3.237762042807156E-003  5.341063899147925E-004  1.216595064983294E-003
  3.208269981302800E-003  2.298874755360761E-003
  -3010.68866898287       3.520712089048164E-003  3.329344248885084E-003
  3.116008616594946E-003  2.016919120913957E-003  6.756007539446411E-004
  2.986952845771288E-003  2.301613908330922E-003
  -25809.1878930100       3.970131296766616E-003  6.764808898823496E-003
  3.826416627049875E-003  7.590237470459242E-004  5.019931966980698E-004
  3.661803946228350E-003  2.287793508782922E-003
   1802.44349312501       3.222650043958463E-003  3.278338412026210E-003
  2.932705193358568E-003  1.767009727978518E-003  4.746151730986578E-004
  2.925412037793086E-003  2.058182225820480E-003
