# Supplementary material for: Four-Body Nonadditive Potential Energy Surface and the Fourth Virial Coefficient of Helium
Source: J Chem Eng Data. 2023 Nov 29;68(12):3257–64. doi: 10.1021/acs.jced.3c00578 (PMC10726306; doi:10.1021/acs.jced.3c00578)
Supplement: Supplementary file 4 — je3c00578_si_004.zip [file je3c00578_si_004.zip › data/e_09_4_tz.txt]

           8         199
  7.855124489488510E-003  3.628774822993050E-003  4.126610298646123E-003
  5.524123888996980E-003  2.110129749596362E-003  2.824677449364559E-003
  1.899259319418296E-004  1.072705810195530E-004  4.680612928707748E-007
   14592.1957617391       3.386112721739633E-002  2.964529233257784E-003
  2.921652547051160E-003  4.078740579834388E-004  3.729236331889319E-004
  3.012803835165189E-003  2.263256416251188E-003 -2.687826263490018E-005
  -30238.3743275029       3.390855638946731E-003  3.154967547683536E-003
  1.165898432833992E-003  3.052946494302047E-003  1.174146164623743E-003
  3.169545581816831E-003  2.283322269302591E-003 -7.334306726639979E-006
   48053.8293090381       2.767807557075736E-002  3.058740716837486E-003
  2.989348887966124E-003  3.939479428704531E-004  3.966325216504402E-004
  3.148213054374136E-003  2.234555121476792E-003 -2.816068426392612E-005
   40580.7425085150       3.684141760307224E-003  3.314720293891738E-003
  5.637519871895232E-004  3.186522407192876E-003  1.964852865625858E-003
  3.317824593972871E-003  2.286802315072314E-003 -9.353240916991412E-005
  -92045.2861109414       1.374341399034119E-002  3.104161671255781E-003
  2.955742524706691E-003  5.483465049820826E-004  6.775988484775600E-004
  3.215250430748846E-003  2.306701249287852E-003 -2.997623420718754E-005
  -42070.0440931223       5.057369228222846E-003  4.275421823851239E-003
  3.847931845078111E-003  6.407938438505348E-004  5.707425790614308E-004
  4.810028970290050E-003  2.295652860964812E-003 -6.683066032092783E-005
  -6050.05747623390       5.613204911409123E-003  2.945183018516788E-003
  5.456679745930973E-004  2.941950515580587E-003  5.219699508538689E-004
  5.585847395869129E-003  2.064287884597587E-003 -4.565788340696828E-005
  -18484.6912508793       7.830937076133089E-003  3.006236575836665E-003
  6.775206603360268E-004  2.986991173798363E-003  6.470790788219353E-004
  3.025586365282472E-003  2.129577161927672E-003 -6.588178524794897E-005
   48330.1047362688       3.345284257346613E-003  3.021624491069722E-003
  2.986357750779186E-003  4.673548404566459E-004  3.935462954686238E-004
  3.089574514178826E-003  1.605928109462097E-003 -3.943837035374191E-005
  -8866.25659607808       3.712629833598683E-003  3.575993695457812E-003
  3.018118656776351E-003  6.534282950318527E-004  5.520320343885284E-004
  3.646944753107226E-003  1.936352189860258E-003 -4.640879900495404E-005
   137258.208413554       1.329487774415706E-002  3.822444051905297E-003
  3.003238323628848E-003  5.130603634987730E-004  4.338983557762352E-004
  3.873876360557328E-003  2.255379270948785E-003 -3.684807542388955E-005
   14809.1501911546       4.914271831054631E-003  2.978681589671464E-003
  2.962419717277312E-003  5.200884538233220E-004  1.232576996205392E-003
  3.960883133829808E-003  2.189284442789061E-003 -5.982970324814652E-005
  -45225.1030190206       3.742295445027410E-003  3.655955296796443E-003
  1.761059677133002E-003  3.010019580656754E-003  5.397038986172703E-004
  3.732621985359862E-003  2.294961043019714E-003 -9.098656902758350E-005
   48889.4304553630       4.886192018445755E-003  3.019098245195873E-003
  8.070553826930963E-004  2.925072343694108E-003  9.250250507372953E-004
  4.505105735729275E-003  2.292403351396952E-003 -3.216417509586467E-005
  -191752.177910777       9.824074364846157E-003  3.031812024477126E-003
  2.954674555599991E-003  5.169018139218849E-004  5.812300078477894E-004
  5.645133930260367E-003  2.303150491954790E-003 -4.248042636759475E-005
  -11140.9490857144       2.037293537015850E-002  3.291114453603763E-003
  3.176682467825483E-003  4.325679418299391E-004  4.746110911593391E-004
  3.513590811825379E-003  2.314296325959162E-003 -3.381615046266968E-005
   186987.031519190       6.267165770394410E-003  3.343901102969652E-003
  3.067100754617756E-003  5.412996044261165E-004  8.170968720436246E-004
  5.318613189349404E-003  2.308130636662570E-003 -5.374601320747617E-005
   95701.3177934812       1.229278170120599E-002  3.025148687138470E-003
  2.941747776845190E-003  4.633553670745951E-004  4.284395816073684E-004
  3.891394095611668E-003  2.094844968857868E-003 -3.374565492545437E-005
  -12020.4732845601       1.828417257863249E-002  3.055181001744758E-003
  2.965106795794513E-003  4.153660687220403E-004  3.858732521822367E-004
  3.084200563239133E-003  2.083827747913208E-003 -2.882145050891887E-005
  -235716.439062030       1.328564943226858E-002  3.229747491953927E-003
  3.048208537573711E-003  7.295972253026468E-004  4.521756633429587E-004
  3.257692603159584E-003  2.280251493542593E-003 -4.310213963303179E-005
  -65962.7252665082       1.879900123634118E-002  2.968662173903031E-003
  2.944119047165760E-003  5.335333816744964E-004  4.539932467276258E-004
  3.333138253028765E-003  2.258322041515505E-003 -3.007239076974677E-005
   14913.0995782497       1.092374094893640E-002  2.958176537173162E-003
  2.928761573111459E-003  3.779368008019682E-004  4.549081150285568E-004
  3.077589773560545E-003  1.919871592292113E-003 -3.088398540514958E-005
   30455.1392923089       5.789054471624647E-003  4.062310121559508E-003
  6.449086521636831E-004  3.087841142627629E-003  5.804382868535528E-004
  5.578081832903200E-003  2.309204877471049E-003 -5.643997496858545E-005
   66697.8934152123       5.415211102270093E-003  4.738275641768114E-003
  2.961877686337659E-003  5.971401041162169E-004  6.847685749119532E-004
  4.767504531831042E-003  2.300306296033419E-003 -5.151513932418379E-005
   26228.3922845575       6.283900523260900E-003  2.973198225082912E-003
  6.370727756893803E-004  2.931489908343193E-003  6.399110022686116E-004
  6.279934642606557E-003  2.279296828656679E-003 -4.479585354752677E-005
   45337.3804866291       9.775396457113120E-003  2.944207916781395E-003
  7.712744669553505E-004  2.942499551183535E-003  6.530838718369727E-004
  3.461379098564101E-003  2.299011040565545E-003 -6.852323814300950E-005
  -30480.0019199595       3.866005448923738E-003  2.959846280150612E-003
  7.593141584651820E-004  2.950109648299548E-003  1.927272835325371E-003
  3.060421678292016E-003  2.308089386768469E-003 -4.271369036575132E-005
  -79403.2805752981       7.502592478561294E-003  4.010949564650566E-003
  3.845885167859516E-003  5.147687667241347E-004  5.852522931627058E-004
  4.092960236597647E-003  2.285991536609845E-003 -5.389623859825732E-005
   94186.6357255729       3.549676059671577E-003  3.102547013186822E-003
  3.004868986431068E-003  9.635841367825368E-004  1.323389261335586E-003
  3.161858679540882E-003  2.260521920749016E-003 -1.142186455788868E-005
   130455.737042069       4.106700236130574E-003  3.946015162307243E-003
  3.083702735748978E-003  7.807469573670719E-004  8.942429609161098E-004
  4.018511962792497E-003  2.279253126425691E-003 -4.375400658856892E-005
   8214.64585867504       5.589326567090917E-003  4.246607893094877E-003
  7.253344954086968E-004  3.114682947740590E-003  5.348600767470370E-004
  4.255170259959879E-003  2.227162086223222E-003 -6.365148425878222E-005
  -348010.716682664       9.939729174894480E-003  3.596783590693528E-003
  2.928026016647039E-003  5.069836699590437E-004  7.164482786787500E-004
  3.899017583836714E-003  2.300556832865445E-003 -4.219549055137632E-005
   8772.35753596275       2.283304515867433E-002  3.149635104642042E-003
  2.943261664369738E-003  4.614339925890281E-004  4.147567770175641E-004
  3.638738193779207E-003  2.298358684422396E-003 -3.149792061437676E-005
  -159213.986606349       1.289354012413580E-002  3.395165817618259E-003
  3.372619778720655E-003  5.222655984355644E-004  4.729050834370842E-004
  4.150390850559243E-003  2.308478449645058E-003 -4.091713037019688E-005
   78678.0361871002       3.953033994137741E-003  2.941840220032233E-003
  2.917304954023247E-003  6.418924091912255E-004  1.837872026108137E-003
  3.023847545803625E-003  2.224051347645237E-003 -5.491315932588341E-005
  -38229.1610277063       5.174430992016641E-003  2.990366864546208E-003
  2.971484943705375E-003  5.990145849606169E-004  5.367389287920550E-004
  5.165429590819857E-003  2.059734565656702E-003 -4.487758902444967E-005
   66593.0531254938       5.083128000210125E-003  3.008797278134905E-003
  1.473412684224233E-003  2.971511261256049E-003  6.282835603316594E-004
  3.380708601300748E-003  2.284712365125678E-003 -6.152434271922758E-005
  -90716.1683978295       4.005134364199717E-003  3.624745668526467E-003
  3.578289292201560E-003  1.121519484331252E-003  6.367392589115263E-004
  3.746572756773373E-003  2.275946854792392E-003 -6.222519198187019E-005
  -44363.4463421954       4.073352409095402E-003  3.837540422073509E-003
  6.819298981967927E-004  3.803530038001341E-003  6.443972779644669E-004
  4.070806417203432E-003  2.176678460432607E-003 -6.076886827423026E-005
   143293.567972958       1.301332474701659E-002  3.284009815374109E-003
  2.939888617453570E-003  4.872091607403240E-004  5.250221339851003E-004
  4.630202491025422E-003  2.301986499416579E-003 -3.821345729960603E-005
   319896.219793631       3.488270850811888E-003  3.087590892869394E-003
  4.572605349578217E-004  3.034328943468123E-003  4.460218193573425E-004
  3.184260685102766E-003  1.663936856711455E-003 -4.341975860708706E-005
  -13406.1443178151       4.187957176675228E-003  4.176263552572165E-003
  3.186269720790481E-003  1.310440193603271E-003  5.022589192757177E-004
  4.185927592264076E-003  2.314025854019821E-003 -8.480162050581206E-005
  -151774.516230648       2.797541767920390E-002  2.950648123229033E-003
  2.918311037368281E-003  4.634021838756548E-004  3.949972827137772E-004
  3.162162141403877E-003  2.277160540281980E-003 -2.896561389160635E-005
  -139642.795673511       7.847396358609855E-003  3.104023705100485E-003
  6.934950038058662E-004  2.972032132946942E-003  6.137971260205857E-004
  4.460077137245218E-003  2.271707678323271E-003 -5.949208385416017E-005
   29647.4816348607       2.586541859986518E-002  3.319699852935633E-003
  2.979990716379412E-003  4.325457810546549E-004  4.033167191775941E-004
  3.372452361145228E-003  2.306443897679341E-003 -3.032741511189795E-005
   392819.315328780       7.806443765612448E-003  2.966464203207147E-003
  2.960141705015745E-003  5.808168395305492E-004  5.852762048714397E-004
  5.300570681866671E-003  2.231625204175198E-003 -4.029382930836372E-005
  -292741.182482905       7.398058265723667E-003  3.104122601891956E-003
  3.054550589494676E-003  9.001791817375269E-004  5.871903899448769E-004
  3.278559876414472E-003  2.225695904098603E-003 -3.679933917860890E-005
   8979.95285775940       6.518906884557553E-003  3.919711331415372E-003
  2.948122692345661E-003  6.296520346902146E-004  5.166680263255358E-004
  5.463185613766017E-003  2.261806397889392E-003 -5.012001320246529E-005
   175299.924197661       8.430049141669530E-003  2.989347964685622E-003
  2.971000120373491E-003  8.359847994763372E-004  6.434596988813307E-004
  3.009604593209323E-003  2.224622898764343E-003 -2.656997671212641E-005
   20373.3406979004       4.437163365733968E-003  3.035187494951236E-003
  3.028485068988360E-003  4.625550778975334E-004  4.977901110717134E-004
  4.110429464877663E-003  1.838381113259258E-003 -4.272274296229759E-005
  -63870.9662596522       6.970192367799328E-003  3.053205125477808E-003
  2.928045948776494E-003  5.771517257682041E-004  5.556492867531854E-004
  6.357405980115020E-003  2.242116751475678E-003 -4.721828196314352E-005
   419896.726359672       3.467115027202129E-003  3.238252194858031E-003
  3.162152980860133E-003  1.053884520728909E-003  4.831247339549457E-004
  3.379922729888622E-003  1.984587009167427E-003 -6.210530947147159E-005
   120206.749447102       7.216188369793331E-003  3.480240885751667E-003
  7.238538730872392E-004  2.987258094824882E-003  7.799356257994568E-004
  3.603102003155465E-003  2.311688726926493E-003 -6.231809153395779E-005
   18168.0053702442       8.272154558123914E-003  2.976449632007962E-003
  2.967440544846814E-003  5.264561113184944E-004  1.099006949496128E-003
  3.572696276821582E-003  2.307683892069862E-003 -5.202507541036837E-005
  -96511.1411215425       3.580628837467081E-003  2.931633522996356E-003
  2.917562056845325E-003  1.067002662326690E-003  4.593272424245207E-004
  3.163803202660674E-003  1.902966059547440E-003 -5.560083502772436E-005
   200221.084133026       3.382348130118283E-003  3.086546425414889E-003
  1.169375210464663E-003  2.925325914467205E-003  7.096237891564888E-004
  3.317960412822689E-003  2.093082939507225E-003 -3.610690210816511E-005
  -17974.5385931904       5.644675282113361E-003  3.125063276224401E-003
  2.930169637036312E-003  4.246192196880013E-004  4.175168585371833E-004
  3.128754259776192E-003  1.749467759742690E-003 -3.427292666193641E-005
  -344120.950412317       5.812751934539374E-003  2.999725768133900E-003
  2.985970756593977E-003  7.109370795268727E-004  7.913477042293107E-004
  4.987519329166215E-003  2.294943508701178E-003 -3.634551840435906E-005
  -25627.3744697470       1.554429477851268E-002  3.022476082400458E-003
  2.993555755693232E-003  4.830768702719677E-004  4.123785706179813E-004
  3.552879042314802E-003  2.152793303396391E-003 -3.266703842428347E-005
   31399.6673456855       4.039013374660999E-003  3.070001839060172E-003
  2.956328821019124E-003  7.257563416992321E-004  1.556084922497119E-003
  3.641858785161937E-003  2.307025084588400E-003 -3.982351956118113E-005
  -246820.378334723       1.666080708670082E-002  3.408532051432862E-003
  2.948910103056835E-003  4.598294760851452E-004  4.893836337520860E-004
  3.717285307493258E-003  2.278939779236808E-003 -3.351341369072117E-005
   345483.655100717       5.360595903361626E-003  3.793921825434695E-003
  6.454785231795048E-004  3.789774031590563E-003  6.500029569508456E-004
  4.697102482691800E-003  2.309884802025230E-003 -6.624850823755592E-005
  -103254.231460112       3.922177615377854E-003  3.764438169144240E-003
  3.646664750178736E-003  5.753782181833504E-004  5.526848253686708E-004
  3.779015526052374E-003  2.003651332935389E-003 -5.628998221409049E-005
   19141.7822383115       4.394600945295240E-003  4.084597445400796E-003
  2.920363645772776E-003  5.628579314035031E-004  4.786263100921730E-004
  4.144154568589563E-003  1.970407977881725E-003 -4.772351563002319E-005
  -11629.7844921868       5.841897067663662E-003  3.103077677903956E-003
  5.694886514252421E-004  2.939733608722438E-003  1.042797473827476E-003
  4.808485290740829E-003  2.310599332818493E-003 -5.812916267126388E-005
   135157.017016513       2.605575220970900E-002  3.153826295803764E-003
  3.037964980525487E-003  4.273562859247384E-004  4.200138124442480E-004
  3.230035673873400E-003  2.291382135064415E-003 -2.943093454252731E-005
  -19789.7705563702       5.274416284706455E-003  4.729865865208092E-003
  6.666149612116518E-004  3.068204470813457E-003  5.759410922535934E-004
  5.119191639597666E-003  2.306182502941439E-003 -5.630251096132460E-005
   1327926.06384274       3.808645988254593E-003  2.987612833594070E-003
  2.966513748513964E-003  5.532626276266536E-004  8.431368573194058E-004
  3.221411009034972E-003  1.923989981102386E-003 -4.008766879729625E-005
   86755.1843086114       4.971354293289536E-003  4.179271137859870E-003
  5.868953953448755E-004  3.024489599985671E-003  8.120032572888863E-004
  4.885528771645625E-003  2.295494383587882E-003 -5.755162910874334E-005
  -43919.6171748260       8.429065238904021E-003  4.399970043233168E-003
  3.035238050925813E-003  6.098653522099316E-004  4.772052939105057E-004
  4.567099586990817E-003  2.304094380441338E-003 -4.525608627195866E-005
  -13822.6557368434       3.403788333996769E-003  3.263350328870309E-003
  3.164162678496922E-003  1.727658618244468E-003  5.142391369915278E-004
  3.272246224231130E-003  2.162182493829750E-003 -8.835715734944610E-005
  -53586.3707743999       9.498340947451904E-003  3.421492177184315E-003
  3.039572175796560E-003  4.502004325632602E-004  4.327777915549237E-004
  3.441075587633277E-003  2.011438733384838E-003 -3.529869057870351E-005
   191596.205775073       6.636535766482900E-003  3.182761477599331E-003
  3.071431250304510E-003  6.231200411282258E-004  6.145731290866143E-004
  6.111651815997578E-003  2.309750325985065E-003 -4.857216580765062E-005
  -8496.90372954138       5.393552510965439E-003  4.607364225296403E-003
  3.129369647038781E-003  6.867195079709769E-004  5.405505096830466E-004
  5.202053319684754E-003  2.305485869345907E-003 -5.700124692936518E-005
  -37658.7647239510       4.003652037692373E-003  3.030784586977194E-003
  2.951526527850996E-003  2.138760817375893E-003  5.922238005202102E-004
  3.345957963894014E-003  2.309605333747114E-003 -7.916811009100909E-005
  -29250.7196128248       6.384553883297363E-003  3.331810186396827E-003
  9.912807021574368E-004  3.223292887354889E-003  5.612109765164465E-004
  3.349058966079229E-003  2.244188659402355E-003 -7.539967384489259E-005
  -185663.366102627       6.418608383929038E-003  4.212943734910426E-003
  2.937924848055252E-003  6.063279023370151E-004  6.740075409787447E-004
  4.287857527467736E-003  2.276564605739857E-003 -4.337472480077500E-005
   544071.972606446       3.336018703488246E-003  3.174697814145367E-003
  3.092139781571244E-003  5.557167214105988E-004  4.700752871961009E-004
  3.176270420026067E-003  1.733889395669028E-003 -4.318123155288257E-005
  -81976.1819219889       5.051769982780276E-003  3.245911233973912E-003
  2.946910829112632E-003  8.900678566198129E-004  9.651107902476127E-004
  3.431493757790059E-003  2.285274905008138E-003 -2.124397521864853E-005
  -101159.225865483       5.746554700592175E-003  3.182683123742908E-003
  2.923641588635967E-003  9.430017095346463E-004  5.444918322819515E-004
  5.554648101241679E-003  2.311430890158570E-003 -5.520210446441942E-005
   36188.3644833996       4.128459634211414E-003  3.820995032232938E-003
  5.141428708648479E-004  2.963707706056878E-003  5.212084394053086E-004
  3.855900514963112E-003  1.908403307012599E-003 -4.968964866688361E-005
   1841.00152026254       3.272464706268884E-003  2.951226055371284E-003
  4.417497451331548E-004  2.925083839453155E-003  1.187584969963721E-003
  2.968888570107534E-003  1.878920669603379E-003 -6.560540035254732E-005
  -14786.2221970911       4.206822203907108E-003  4.157326683110748E-003
  5.404648224719692E-004  4.105001781293853E-003  9.272241152173525E-004
  4.165386038582583E-003  2.304702349608511E-003 -8.090182675022418E-005
  -42393.6163324217       3.344787190015810E-003  3.285309420377756E-003
  3.138768911803241E-003  5.333909860983874E-004  1.771804243681140E-003
  3.296655391250017E-003  2.180418437038207E-003 -8.705671340100826E-005
   62631.7351918323       4.595254831719415E-003  4.158947578452292E-003
  4.138717401415769E-003  5.541401261613589E-004  6.001986572535100E-004
  4.167829549252196E-003  2.187747676739004E-003 -6.578355828476843E-005
   66924.6520444642       4.108628003060649E-003  3.646844811920310E-003
  3.434902159535995E-003  1.481145796213900E-003  5.324563921006033E-004
  3.707521882253929E-003  2.306299344975490E-003 -8.831543645566982E-005
  -146198.183140280       3.320803235157279E-003  3.048762390932060E-003
  2.983925794635851E-003  8.203812472920406E-004  1.599488098004896E-003
  3.126911899487761E-003  2.232944114705003E-003 -2.650109907736042E-005
  -154306.314878142       9.491662476106508E-003  3.017196855184959E-003
  3.008172023996762E-003  6.667838543008121E-004  6.479632589797438E-004
  3.952786735205962E-003  2.297636067708093E-003 -3.104402569077190E-005
  -133362.554266850       3.526357700314848E-003  3.103412485411375E-003
  6.003616798542985E-004  3.043049642676224E-003  1.545207070992544E-003
  3.302212065862637E-003  2.161622832907167E-003 -6.264961521828409E-005
  -76180.4056825830       4.638296832120962E-003  3.886835760288771E-003
  3.032405607693793E-003  5.795930869123365E-004  1.117027063013257E-003
  4.250477481438680E-003  2.306186568680823E-003 -6.243222935300992E-005
   10344.1356719613       4.951862395971236E-003  3.343953342170764E-003
  1.167126322939368E-003  3.048617124258190E-003  5.321749839717519E-004
  4.679045985981014E-003  2.296555167918207E-003 -6.844644263187968E-005
  -21255.9262345042       3.821103535311485E-003  3.066420321109255E-003
  1.476092825512777E-003  3.001782015899476E-003  5.074740883616755E-004
  3.394795758471455E-003  2.114739150656744E-003 -7.457925998086453E-005
  -334109.209896039       3.551549991621626E-003  2.969304311506757E-003
  2.916343714087479E-003  7.115688028397044E-004  8.328710894048214E-004
  3.164458504540185E-003  1.965626084316336E-003 -3.042460033538980E-005
   25814.8061432151       3.851019725511570E-003  3.826872434184883E-003
  7.914581311798340E-004  2.994547459252928E-003  1.098226134258954E-003
  3.841764669610935E-003  2.298265694357323E-003 -3.895703564203849E-005
  -89791.8800304491       3.254681491099568E-003  3.117026350567566E-003
  2.956414584779943E-003  4.536988411177152E-004  1.084919576799264E-003
  3.118783005253412E-003  1.893189613408404E-003 -6.109526029720399E-005
   261703.662410748       4.599862833407495E-003  2.921456165984974E-003
  2.917473581487609E-003  1.194835625851088E-003  7.039232326218253E-004
  4.497192603872689E-003  2.300670142349441E-003 -3.661873675225010E-005
   8024.07917262621       6.280632206480854E-003  2.968809096429759E-003
  5.799880886133103E-004  2.941530329670171E-003  5.682181847174613E-004
  3.667231669925459E-003  2.011740313949080E-003 -5.439036772807682E-005
  -40721.2498981966       1.090899658010359E-002  2.986138234298791E-003
  2.969749356562005E-003  5.255055721317273E-004  4.780067957279625E-004
  3.035148894350388E-003  2.047863402049571E-003 -2.941114428982603E-005
  -19222.8076601639       3.734961117518224E-003  3.130761187248995E-003
  4.688595759339732E-004  2.954172234269451E-003  7.170071196067118E-004
  3.222213534459834E-003  1.828866770168257E-003 -4.969037281096177E-005
   227026.307572604       7.376689599642389E-003  3.668996781519471E-003
  2.995866881254615E-003  9.555862482318533E-004  4.692441974990525E-004
  3.752010111638659E-003  2.268875640595792E-003 -5.817741206663289E-005
  -28938.3974650685       7.272608118262606E-003  3.007777028948074E-003
  2.954982062341470E-003  4.777790536986835E-004  6.995076129865954E-004
  3.403034905997178E-003  2.046740444277947E-003 -3.792506866604181E-005
  -49460.4403582020       4.288759480426160E-003  3.659306824343142E-003
  5.124827472139155E-004  2.929149618768420E-003  8.360799042997772E-004
  3.987574132423904E-003  2.069432726331380E-003 -5.680517793249522E-005
  -124203.414372623       3.796160290600741E-003  3.112781705926727E-003
  9.659890591282055E-004  2.942203748799704E-003  4.564100989769288E-004
  3.767606175374427E-003  1.966043627589742E-003 -5.778331478527238E-005
   18732.7839380601       4.654137832086722E-003  4.557980583882619E-003
  6.873758818869332E-004  2.990279282541265E-003  4.967265694262398E-004
  4.600507925741547E-003  2.153146042239936E-003 -5.402324252894969E-005
  -318696.871565371       4.969054778841032E-003  3.850998606318971E-003
  6.756748711442872E-004  3.498234154708698E-003  6.842628911575237E-004
  4.963574723512248E-003  2.314240858506558E-003 -5.851913554223035E-005
   15892.3754197427       3.876930078000769E-003  2.954829529453791E-003
  1.128815046440477E-003  2.917111197017331E-003  9.667433440257537E-004
  3.385196294145341E-003  2.231422819513223E-003 -1.653331929624512E-005
  -56234.3759061799       3.501025185535712E-003  3.194772432201236E-003
  2.963559466619245E-003  8.058322993424832E-004  4.031017134787140E-004
  3.255551246997718E-003  1.809070298624473E-003 -5.323967718015377E-005
   85127.7291992464       3.490343542752561E-003  3.300913170611292E-003
  1.472129686635156E-003  3.111016038009832E-003  7.874996170737242E-004
  3.391364446278626E-003  2.281195826841760E-003 -4.006539249037158E-005
  -92292.9699456723       6.135823899994933E-003  3.046559365057999E-003
  9.239714685107477E-004  2.925776293860247E-003  8.226649256213068E-004
  3.339186097776532E-003  2.275486705130146E-003 -4.355456397749897E-005
  -115021.008079040       7.219676897269045E-003  3.649250134952830E-003
  6.499306697335165E-004  3.258118090390873E-003  7.365252174398449E-004
  3.700953321129710E-003  2.310340968240722E-003 -7.315015077748955E-005
   32149.9011538472       3.772077136570844E-003  3.606430248940994E-003
  1.122471641297309E-003  3.141468284485035E-003  4.661436734897601E-004
  3.756602531882172E-003  2.092731606132514E-003 -7.235558545494908E-005
  -32909.8010477294       4.460925845548462E-003  2.934708999551957E-003
  4.681224625477767E-004  2.929778878088967E-003  5.154155363439179E-004
  3.961572245255374E-003  1.822642850617380E-003 -4.411658303130457E-005
  -366269.932001396       3.458719240215171E-003  3.010637992445255E-003
  2.989245340044921E-003  5.259910748089347E-004  6.162297905270653E-004
  3.193134944802917E-003  1.783797801396427E-003 -3.951693706012396E-005
  -11587.3738418677       7.308993889671972E-003  2.986273486511864E-003
  2.920388571711926E-003  1.397354618708465E-003  5.480419090532036E-004
  3.088013393134045E-003  2.306948500876766E-003 -5.996952491549786E-005
   51860.7152547442       1.701069035236391E-002  3.079254041326908E-003
  3.017487703736648E-003  4.315618993782860E-004  5.798880852393727E-004
  3.105647761028612E-003  2.229592053158575E-003 -3.418318580524591E-005
  -322290.216995326       3.373111518314156E-003  3.201211247992766E-003
  2.995720301612798E-003  4.723635047780666E-004  4.214026580150832E-004
  3.323648502760547E-003  1.666246174091246E-003 -4.219058458203427E-005
  -181340.654948264       5.749019306504811E-003  3.110957440846734E-003
  2.915584737479562E-003  4.647133064425820E-004  4.696696501902014E-004
  3.965131468985647E-003  1.886867700664172E-003 -3.873329255400560E-005
   149028.509913300       3.697022932173877E-003  2.982816165323302E-003
  6.869608516253804E-004  2.940379376677260E-003  4.204293960747962E-004
  3.466917876190497E-003  1.786110963126080E-003 -4.802003183084063E-005
  -110373.368367746       4.398028200877010E-003  3.362760996724252E-003
  3.313836359169515E-003  5.263869639188243E-004  4.283861460721371E-004
  3.367719499176766E-003  1.827231558327920E-003 -4.471963546303209E-005
   146640.565044690       3.737663818858779E-003  3.183850376875495E-003
  2.923756013301828E-003  5.912749487823457E-004  1.249285210039193E-003
  3.328867972361008E-003  2.099134551794146E-003 -5.050110399620785E-005
  -23743.8655872103       5.516723575338910E-003  3.170437677335210E-003
  5.901913626134662E-004  2.998767278902126E-003  1.451879465178554E-003
  3.421031134937596E-003  2.314571534531149E-003 -7.304800720184987E-005
  -53713.9612261643       4.147642715439407E-003  3.125173544403256E-003
  2.935599685987999E-003  1.015723833411001E-003  9.573886471191916E-004
  4.026341787091429E-003  2.302454964045623E-003 -2.137364869272443E-005
   12574.9854874038       1.502359414707683E-002  3.064495314562708E-003
  2.972783107395025E-003  4.185304330396306E-004  4.088554350471745E-004
  3.135172834774528E-003  2.046330241318423E-003 -2.952488237484510E-005
  -119417.948734518       1.083075727808970E-002  2.982178579433813E-003
  2.933552575870008E-003  4.983513247546033E-004  4.701422003699870E-004
  4.709042855259069E-003  2.170437612353358E-003 -3.743000278992047E-005
  -235189.139300490       5.256666820377060E-003  3.175370081687080E-003
  3.007982364101788E-003  4.513622878909608E-004  9.027762836556755E-004
  3.203676965211808E-003  2.007962984577527E-003 -5.218470906606178E-005
  -181339.377688329       2.200261621078329E-002  3.266164746572489E-003
  3.018382663682689E-003  4.286618702916647E-004  4.388673031854173E-004
  3.308907816768053E-003  2.265008882459621E-003 -3.062398749042704E-005
   142771.495216251       6.868753860885116E-003  3.528953343901104E-003
  3.440625021923940E-003  4.645293386759913E-004  5.340959982404073E-004
  3.820762596123013E-003  2.071686121347071E-003 -4.525722525551912E-005
   56475.4714090299       3.456540347552576E-003  3.010614082711860E-003
  6.816852823500616E-004  2.962992782341447E-003  5.959255369574046E-004
  3.146762586353556E-003  1.844779798529486E-003 -4.066966680661216E-005
   82012.6917918191       4.702891363031952E-003  3.300052340100760E-003
  5.816676974003872E-004  3.289286479866357E-003  5.036136939148982E-004
  4.531328447099265E-003  2.019129848705606E-003 -5.185243630461905E-005
  -12844.1559674882       1.008326141877970E-002  3.626435099429849E-003
  2.924691249471500E-003  5.039711492355932E-004  4.488162538587165E-004
  4.058340662950521E-003  2.147817049667534E-003 -3.769420205667161E-005
   3531.56275794740       9.934320905030150E-003  3.075224800952715E-003
  2.919776922227665E-003  4.804451719605571E-004  8.434364808569447E-004
  3.272190788109342E-003  2.215558693193384E-003 -4.398195351209639E-005
   130093.411238319       3.946329268659230E-003  3.077216714310936E-003
  2.917786143123112E-003  4.516448174791568E-004  4.547516877416342E-004
  3.707320904569795E-003  1.731833215574272E-003 -4.074870236678367E-005
   80863.7185596458       2.128561146806232E-002  3.021309013520084E-003
  2.934795688902050E-003  4.457072999939809E-004  4.125131590907045E-004
  3.612773649138995E-003  2.237164449364356E-003 -3.068603822193321E-005
   3012.38714513223       4.314602930830814E-003  3.206275416336890E-003
  3.138199422040626E-003  5.733268340127967E-004  1.887535243948359E-003
  3.250618390682801E-003  2.311963219224622E-003 -8.213798968555245E-005
  -19216.4591912823       3.183419259548694E-003  2.945928217211020E-003
  7.462240903374572E-004  2.943662730113298E-003  4.123948917067957E-004
  3.166057492795075E-003  1.730948837382671E-003 -4.824042717952583E-005
  -17825.1058281537       4.965499233897316E-003  3.686469221754026E-003
  3.454248325585183E-003  5.991645465995483E-004  5.538950112424095E-004
  4.927781694875878E-003  2.166499957002768E-003 -5.716274534852318E-005
  -140594.425110749       3.610935119599496E-003  3.292786130509348E-003
  4.493800156877927E-004  3.009297851125444E-003  4.867646091898647E-004
  3.598510987474927E-003  1.744284525019439E-003 -4.441455430747758E-005
  -34581.8607956886       5.801631022878340E-003  3.552531825270862E-003
  3.332548811575462E-003  6.259215239134550E-004  5.599897923642232E-004
  5.691732170104357E-003  2.270569722171877E-003 -5.665306281559995E-005
   93857.6751674039       7.250874389230785E-003  3.069525165263031E-003
  5.730625960276322E-004  3.007159230120792E-003  8.057732548013847E-004
  3.661005439153207E-003  2.199237919110226E-003 -6.373068575073245E-005
  -59034.4801770744       9.626320435486772E-003  3.391418959494096E-003
  3.359922458738822E-003  5.156302006537434E-004  4.934470691757347E-004
  4.380608377972914E-003  2.227823224320388E-003 -4.334087356176570E-005
   42144.2370362867       4.263699130021209E-003  3.678029309195530E-003
  2.923379706759688E-003  5.298800829417182E-004  4.351807277767695E-004
  3.758869566842333E-003  1.847276526670961E-003 -4.440714228084785E-005
   58228.3176175412       1.590817063229030E-002  3.381892690618265E-003
  3.366379341642777E-003  4.414757171055451E-004  5.094593772855344E-004
  3.444032482345860E-003  2.279490515035423E-003 -3.667476063130525E-005
  -8735.32382778050       4.082494721211569E-003  3.411786716721151E-003
  2.956759970925431E-003  7.001644505795982E-004  9.851042431763906E-004
  3.576909975137772E-003  2.160158601063633E-003 -3.772539212849869E-005
   167913.528303537       1.050577457820764E-002  3.711029145186627E-003
  3.672474174506332E-003  4.869328593296846E-004  5.571399248902243E-004
  3.894007334331538E-003  2.308262629517081E-003 -4.579471427610293E-005
  -60830.6362568284       3.971567353267392E-003  3.116563234857727E-003
  7.069085833129267E-004  2.974581966672538E-003  7.603435126600497E-004
  3.937719741779150E-003  2.066713548081355E-003 -3.774518713840477E-005
  -40904.7430043962       3.345950734307671E-003  3.085152411891430E-003
  3.053619916151098E-003  1.054118234589677E-003  6.805173901939044E-004
  3.276268207299769E-003  2.049367562009613E-003 -3.868409362975472E-005
   53083.9589065469       3.601833798432481E-003  3.006146221164125E-003
  5.308709728579579E-004  2.917774896310390E-003  1.010619814486224E-003
  3.458036898540939E-003  1.970903349202492E-003 -4.982166541890341E-005
   212960.915947536       1.714059549398118E-002  3.278962154448600E-003
  2.970745856944748E-003  6.064019702416638E-004  4.226883163901888E-004
  3.328469169104576E-003  2.285294631093987E-003 -3.771132093485523E-005
   65769.2932173239       3.423512798137043E-003  2.936744569390106E-003
  2.923130412891089E-003  3.976709569666244E-004  5.353689994841187E-004
  2.982203134691443E-003  1.628608784575604E-003 -3.894439033098231E-005
  -21135.1626124848       3.856728466339386E-003  3.691015354099297E-003
  3.612659649272341E-003  5.306191562250139E-004  1.174028495899849E-003
  3.824417673686718E-003  2.228622310187723E-003 -7.891402199712799E-005
   145917.623278442       7.351135305832718E-003  3.096181530688047E-003
  3.006137956598996E-003  7.827112782560605E-004  4.392297801601705E-004
  3.199872303158826E-003  2.054798749400763E-003 -4.535930288662595E-005
  -31596.3944258203       5.195037009655068E-003  3.371669183389229E-003
  3.094625520051492E-003  5.365662642095022E-004  1.299896735734041E-003
  3.390811085431906E-003  2.245499275895321E-003 -6.545016942261139E-005
  -66549.1411082186       4.052945360596543E-003  3.091995916664972E-003
  5.589679146715866E-004  2.970973090698964E-003  1.779257013910933E-003
  3.306104141041034E-003  2.228307279743962E-003 -7.825617047258257E-005
   53454.3641702538       4.227387109045307E-003  3.077284508152488E-003
  5.315014964710458E-004  2.940985977374728E-003  1.237536824369681E-003
  3.663432644875206E-003  2.125432136171276E-003 -6.256757763298436E-005
   8870.61305360553       5.071985057145200E-003  3.137396218977614E-003
  7.949981445457813E-004  2.938737300581678E-003  4.891210060478315E-004
  5.003280642155194E-003  2.120756949717020E-003 -5.302028432155066E-005
   148474.295314293       3.910166939065331E-003  3.055842965230242E-003
  8.001524042104659E-004  3.001568640028326E-003  1.420214530736044E-003
  3.289756279791182E-003  2.262355416602743E-003 -3.285883086850701E-005
  -22812.5817941532       5.466743664336375E-003  3.577880219149856E-003
  5.661374408700816E-004  3.270882994918121E-003  6.172499232863507E-004
  5.406992806872127E-003  2.223615563234109E-003 -5.580684496479467E-005
   166321.354311352       6.573564565113012E-003  3.281417016913200E-003
  3.133249564843001E-003  4.357302026254104E-004  4.340246982967395E-004
  3.334085797960773E-003  1.868935748044509E-003 -3.710254844713247E-005
  -104659.897795794       3.393039369184836E-003  3.129870012896973E-003
  7.136365796816004E-004  3.104202976062120E-003  7.989637920236891E-004
  3.135902393407253E-003  1.972749800367225E-003 -3.962630028140475E-005
   16022.2772624922       4.388804879751014E-003  3.419648828775614E-003
  4.987352125950877E-004  3.305885825615398E-003  6.520564188362747E-004
  3.429233441544446E-003  1.952066679296308E-003 -5.783739849996896E-005
  -151982.092755089       4.542929388346066E-003  3.143984238058470E-003
  3.097246345622058E-003  1.483986476413661E-003  5.547015100845141E-004
  3.991445398966171E-003  2.292988781781623E-003 -7.086535586475878E-005
  -30155.3843339898       4.782149458869040E-003  3.811523316064486E-003
  6.225035187387441E-004  2.934110261771353E-003  4.918815274619998E-004
  4.684214528494456E-003  2.061292118868685E-003 -5.063950210239587E-005
   42259.7992255123       1.088600265676288E-002  3.689191421556693E-003
  2.954582110311854E-003  5.878222589365396E-004  4.682742990875082E-004
  4.660231036087160E-003  2.310689448967439E-003 -4.199104918924612E-005
  -576554.015172838       3.756263587413157E-003  2.924423637652532E-003
  2.916034012079563E-003  5.102156949149705E-004  1.091359683778381E-003
  3.567767711976674E-003  1.998102993133210E-003 -5.256700107217063E-005
   77925.6515916032       3.445627661639574E-003  3.183335144564422E-003
  5.340375578061693E-004  3.134821504655095E-003  1.669558180686920E-003
  3.282856210631463E-003  2.156741645761065E-003 -8.147789423539234E-005
  -89027.4727071439       5.589757979963744E-003  4.046327868032179E-003
  3.199268237813432E-003  6.380883528253519E-004  5.149329372069536E-004
  4.077226035168214E-003  2.143302651364741E-003 -4.932663893136793E-005
  -92040.3273419034       3.521953408914546E-003  3.013325617072469E-003
  2.929636295391468E-003  1.611789133015501E-003  5.038413490877579E-004
  3.269706554039254E-003  2.086695266228756E-003 -7.461090428419240E-005
  -112123.341841140       4.218140928834903E-003  3.593795580841897E-003
  7.965942725112210E-004  3.560563106434445E-003  8.636128545236313E-004
  3.997689961106402E-003  2.301051939676663E-003 -5.110486390443835E-005
   17130.2481131457       7.954312250230250E-003  3.122648546679512E-003
  2.936162643127874E-003  5.143841839921760E-004  4.232284156160567E-004
  3.832484573748209E-003  1.983237757314630E-003 -3.716140129196750E-005
   192642.879079349       7.645755935137742E-003  3.427897417328151E-003
  2.935611878624483E-003  7.336076849678621E-004  6.151166749555273E-004
  4.396776842862453E-003  2.311800996740700E-003 -3.809485448306255E-005
   136568.687237540       1.885830046355845E-002  3.279485726492041E-003
  3.129942531194076E-003  4.566209978162630E-004  4.218071882541978E-004
  3.578544011849756E-003  2.260494629714175E-003 -3.358790645302251E-005
   246073.333917293       3.485872597707346E-003  3.173693269131503E-003
  3.031404267498596E-003  4.740867612277436E-004  1.217347878948110E-003
  3.367139841082767E-003  2.006052681398238E-003 -6.776653808925603E-005
   212215.149501109       1.388900654223957E-002  2.946665723273191E-003
  2.933944182030449E-003  5.054523079773859E-004  6.445235904909281E-004
  3.876725197985866E-003  2.309260817041722E-003 -3.368478667783088E-005
   48585.7352467095       4.840693797692307E-003  4.498778056879395E-003
  3.081373395172448E-003  7.156739237897214E-004  4.832197213121558E-004
  4.746834810209813E-003  2.189450235839609E-003 -5.713865673610270E-005
   18633.6744321623       4.060146712116164E-003  3.562865484042937E-003
  2.931430220495415E-003  5.886256918872791E-004  1.662994035575617E-003
  3.593495601165313E-003  2.302915252135946E-003 -7.153555209469781E-005
  -110944.226628889       5.958747717158694E-003  3.193009608672010E-003
  2.923613289940326E-003  6.308213365812181E-004  6.857943537898778E-004
  5.920258646436018E-003  2.285349809663513E-003 -4.579195384197602E-005
  -465680.566225490       3.311955318355492E-003  3.170787499470431E-003
  3.145030083973363E-003  5.732855810368273E-004  7.978053382523609E-004
  3.251929604237656E-003  1.913731111068227E-003 -4.506796247920381E-005
  -70360.9095232332       1.236264350057449E-002  3.416218372023321E-003
  3.233697533330224E-003  4.688401861183329E-004  4.452023860675380E-004
  3.473396979404843E-003  2.150876708636321E-003 -3.596111794054765E-005
   37283.6575133785       1.236838927607219E-002  3.045188756395544E-003
  2.960405631056704E-003  4.870339179806014E-004  8.556052726073241E-004
  3.138042111773329E-003  2.294184468538570E-003 -4.412300875033828E-005
  -82367.1619222909       1.919734422239502E-002  3.009535216416502E-003
  2.981464940865413E-003  4.295087990020342E-004  5.033416153438934E-004
  3.854374017972649E-003  2.288195749861245E-003 -3.348395707839775E-005
   7892.21182757705       3.799532901386315E-003  3.478366375135004E-003
  3.247838955457752E-003  4.667884226717218E-004  9.055094774357600E-004
  3.637322502328593E-003  2.010245742460041E-003 -6.282970295858109E-005
  -75540.5454134362       6.802376117752607E-003  2.999525705423991E-003
  2.987762078882824E-003  4.850748562899542E-004  4.966067595655935E-004
  3.007824960912117E-003  1.880134267351351E-003 -3.180549839878584E-005
  -78154.8808639588       3.473868721595406E-003  2.948941459962761E-003
  2.921903430403521E-003  5.852620009489485E-004  4.498247500066802E-004
  2.970285323741574E-003  1.691308673546661E-003 -3.837544976065149E-005
   152363.463926227       3.585004292642352E-003  3.021998544515912E-003
  2.958341273826562E-003  1.933207903055624E-003  5.473887946427800E-004
  3.525291148194411E-003  2.219560273973213E-003 -8.126291509994209E-005
  -110574.090357285       4.662703947928034E-003  3.058046549428677E-003
  3.042507896151792E-003  5.828376174227580E-004  6.301986619363932E-004
  3.153340531186759E-003  1.920959735494332E-003 -3.517446828761753E-005
   213793.286203885       4.672623654084036E-003  2.980324522018787E-003
  2.958532862047567E-003  4.627888619796165E-004  7.831214198509479E-004
  4.295593025291550E-003  2.000733824593586E-003 -4.975221354943215E-005
   123475.806415781       3.634860964641877E-003  3.011299106686827E-003
  2.920706177942023E-003  7.936820997052216E-004  9.683540951489953E-004
  3.509728233511784E-003  2.101909304865278E-003 -2.727654862675379E-005
   52798.3063310665       9.160779534777043E-003  3.343548949170037E-003
  3.336432454930593E-003  6.593971958352086E-004  4.550402102515423E-004
  3.494430761177720E-003  2.179378326154174E-003 -4.408539235609067E-005
  -155923.925016099       3.572198117120093E-003  2.976156742495956E-003
  1.377726328774597E-003  2.942460029187823E-003  8.344092900549159E-004
  3.296736242728672E-003  2.216433471805622E-003 -2.424467923684978E-005
  -132660.969320886       6.688592956885695E-003  2.974709739883034E-003
  2.934823001173751E-003  7.278432284773031E-004  5.344046074380177E-004
  4.357985984555729E-003  2.150762839840162E-003 -3.969848180526143E-005
   2945.14652070560       1.567170577250550E-002  3.768233726017412E-003
  2.991759532033943E-003  5.238527916271562E-004  4.265886789050782E-004
  3.783669121348435E-003  2.303485170514094E-003 -3.595078107859546E-005
  -211123.892406461       3.323946841602981E-003  2.988753691698962E-003
  5.253753241601017E-004  2.984874164286036E-003  4.297214361191213E-004
  3.030485960773167E-003  1.651479541428638E-003 -4.280086490280536E-005
  -18098.5224307258       4.190715765888594E-003  3.104166345723225E-003
  2.981865696524050E-003  6.289478901293264E-004  1.937343592390009E-003
  3.233925619750872E-003  2.312306689106435E-003 -6.608598474506667E-005
   290862.998667961       9.134089451536048E-003  3.388227921271428E-003
  2.920270672578033E-003  6.387858601335065E-004  6.639432393888826E-004
  3.650933887608083E-003  2.278549844207344E-003 -3.165183766425374E-005
   70628.1258188644       6.316443824789859E-003  3.642555045811874E-003
  3.453349841137001E-003  5.272736176319545E-004  9.566364468611123E-004
  3.693162939972536E-003  2.299941529846606E-003 -6.012154907024243E-005
   24737.6675910483       4.508951044312020E-003  3.906470636982204E-003
  3.903196620192469E-003  5.343408172275120E-004  9.267610948749406E-004
  4.374735964779311E-003  2.302341547220335E-003 -7.515080388037630E-005
  -93411.3260048352       5.236455666631196E-003  2.984518199028503E-003
  2.981738448692118E-003  8.429332990716448E-004  4.365321667938059E-004
  3.326610383327229E-003  1.961998938374506E-003 -4.882146952512206E-005
  -142746.689987397       3.628426587911721E-003  3.515639626714383E-003
  3.197678265830389E-003  1.148301364964014E-003  4.736091371609986E-004
  3.555834072619882E-003  2.070915997124565E-003 -7.201432185784999E-005
  -70511.8405377263       3.745004548731088E-003  3.077371408146396E-003
  5.153278558746303E-004  3.045952103893632E-003  4.385012965538329E-004
  3.118598191741411E-003  1.706979122924748E-003 -4.627867723887415E-005
