# Supplementary material for: Four-Body Nonadditive Potential Energy Surface and the Fourth Virial Coefficient of Helium
Source: J Chem Eng Data. 2023 Nov 29;68(12):3257–64. doi: 10.1021/acs.jced.3c00578 (PMC10726306; doi:10.1021/acs.jced.3c00578)
Supplement: Supplementary file 4 — je3c00578_si_004.zip [file je3c00578_si_004.zip › data/monomer.polqz.txt]

    0.0000          1.3842033805 
    0.0787          1.3748757800 
    0.2401          1.3025461192 
    0.4142          1.1691822816 
    0.6128          0.9935333611 
    0.8541          0.7962853830 
    1.1708          0.5954861598 
    1.6319          0.4045554524 
    2.4142          0.2337456470 
    4.1653          0.0956695379 
   12.7062          0.0119637249 
