# Supplementary material for: Four-Body Nonadditive Potential Energy Surface and the Fourth Virial Coefficient of Helium
Source: J Chem Eng Data. 2023 Nov 29;68(12):3257–64. doi: 10.1021/acs.jced.3c00578 (PMC10726306; doi:10.1021/acs.jced.3c00578)
Supplement: Supplementary file 4 — je3c00578_si_004.zip [file je3c00578_si_004.zip › data/pol2qz.2.1.txt]

           1          14
  5.849037784438307E-002  1.193757280576693E-002
  -88959.3486263046       0.333333333333333     
   577909.043113146       0.125000000000000     
   2537284.29924392       0.263157894736842     
  -561553.609889086       0.200000000000000     
  -468259.828313597       0.156250000000000     
  -913104.296648733       0.312500000000000     
   779096.325031363       0.135135135135135     
   1196253.81448267       0.227272727272727     
   1482622.11740691       0.294117647058823     
   506313.110656183       0.175438596491228     
   505227.095492313       0.322580645161290     
  -1947070.21772022       0.243902439024390     
  -1149887.25360002       0.128205128205128     
  -2455900.07999837       0.277777777777778     
