# Supplementary material for: Four-Body Nonadditive Potential Energy Surface and the Fourth Virial Coefficient of Helium
Source: J Chem Eng Data. 2023 Nov 29;68(12):3257–64. doi: 10.1021/acs.jced.3c00578 (PMC10726306; doi:10.1021/acs.jced.3c00578)
Supplement: Supplementary file 4 — je3c00578_si_004.zip [file je3c00578_si_004.zip › data/pol2qz.2.10.txt]

           1           6
  9.764078417533921E-002  3.824811349198230E-007
  -18689.9675180994       0.333333333333333     
   140071.456828236       0.125000000000000     
   63420.4056820522       0.270270270270270     
  -145451.874355104       0.217391304347826     
   326959.913834638       0.169491525423729     
  -368543.401953796       0.144927536231884     
