# Supplementary material for: Four-Body Nonadditive Potential Energy Surface and the Fourth Virial Coefficient of Helium
Source: J Chem Eng Data. 2023 Nov 29;68(12):3257–64. doi: 10.1021/acs.jced.3c00578 (PMC10726306; doi:10.1021/acs.jced.3c00578)
Supplement: Supplementary file 4 — je3c00578_si_004.zip [file je3c00578_si_004.zip › data/pol2qz.2.11.txt]

           1           5
  9.913116246486102E-002  2.212470353427386E-011
   3488305.87176179       0.294117647058823     
  -1106492.73268005       0.133333333333333     
   3782792.53105746       0.185185185185185     
  -1702347.23394824       0.333333333333333     
  -4308802.93447660       0.222222222222222     
