# Supplementary material for: Four-Body Nonadditive Potential Energy Surface and the Fourth Virial Coefficient of Helium
Source: J Chem Eng Data. 2023 Nov 29;68(12):3257–64. doi: 10.1021/acs.jced.3c00578 (PMC10726306; doi:10.1021/acs.jced.3c00578)
Supplement: Supplementary file 4 — je3c00578_si_004.zip [file je3c00578_si_004.zip › data/pol2qz.2.2.txt]

           1          14
  5.494810139234955E-002  1.045767819725731E-002
  -24187.8308935420       0.333333333333333     
  -3335265.62491041       0.149253731343284     
  -170777.875710550       0.270270270270270     
   799143.210237612       0.208333333333333     
   287707.317135822       0.125000000000000     
  -167834.583421793       0.312500000000000     
  -1813241.58963807       0.133333333333333     
  -1454456.27913364       0.178571428571429     
   313801.595333121       0.243902439024390     
   151418.262321644       0.294117647058823     
   114232.544011774       0.322580645161290     
  -717773.239012323       0.222222222222222     
   3787139.67696663       0.140845070422535     
   2230065.55814127       0.166666666666667     
