# Supplementary material for: Four-Body Nonadditive Potential Energy Surface and the Fourth Virial Coefficient of Helium
Source: J Chem Eng Data. 2023 Nov 29;68(12):3257–64. doi: 10.1021/acs.jced.3c00578 (PMC10726306; doi:10.1021/acs.jced.3c00578)
Supplement: Supplementary file 4 — je3c00578_si_004.zip [file je3c00578_si_004.zip › data/pol2qz.2.3.txt]

           1          13
  6.217447032029649E-002  7.238144956962941E-003
   11073.6162072553       0.333333333333333     
   643836.332802398       0.125000000000000     
   243961.505317351       0.263157894736842     
  -352962.872032415       0.200000000000000     
  -448889.343089897       0.156250000000000     
   120536.969705892       0.312500000000000     
   835545.814215974       0.135135135135135     
   466036.258147168       0.227272727272727     
  -120938.979211853       0.294117647058823     
   418644.353953786       0.175438596491228     
  -69602.8635775682       0.322580645161290     
  -480257.206350004       0.243902439024390     
  -1267017.91571220       0.128205128205128     
