# Supplementary material for: Four-Body Nonadditive Potential Energy Surface and the Fourth Virial Coefficient of Helium
Source: J Chem Eng Data. 2023 Nov 29;68(12):3257–64. doi: 10.1021/acs.jced.3c00578 (PMC10726306; doi:10.1021/acs.jced.3c00578)
Supplement: Supplementary file 4 — je3c00578_si_004.zip [file je3c00578_si_004.zip › data/pol2qz.2.4.txt]

           1          13
  6.140931196195988E-002  4.682563310523144E-003
   8812.17017653085       0.333333333333333     
   752860.725496066       0.125000000000000     
   134590.901371183       0.263157894736842     
  -963552.824446344       0.200000000000000     
   98648.9603952240       0.312500000000000     
  -568263.280759346       0.158730158730159     
   944755.408700830       0.135135135135135     
  -533191.397491303       0.232558139534884     
  -93764.2797810097       0.294117647058823     
   752077.233717913       0.178571428571429     
  -57161.1963541220       0.322580645161290     
  -1469896.02958387       0.128205128205128     
   994041.518108604       0.217391304347826     
