# Supplementary material for: Four-Body Nonadditive Potential Energy Surface and the Fourth Virial Coefficient of Helium
Source: J Chem Eng Data. 2023 Nov 29;68(12):3257–64. doi: 10.1021/acs.jced.3c00578 (PMC10726306; doi:10.1021/acs.jced.3c00578)
Supplement: Supplementary file 4 — je3c00578_si_004.zip [file je3c00578_si_004.zip › data/pol2qz.2.5.txt]

           1          11
  7.694154943754725E-002  5.896531930833286E-003
  -122656.584838632       0.333333333333333     
  -43119.6374040435       0.125000000000000     
  -281264.506428081       0.263157894736842     
  -318218.578224376       0.204081632653061     
  -703945.190671360       0.312500000000000     
  -224805.332076489       0.158730158730159     
   109537.884227782       0.135135135135135     
   289585.260515547       0.232558139534884     
   432008.291046891       0.294117647058823     
   323978.495793051       0.178571428571429     
   538855.319906320       0.322580645161290     
