# Supplementary material for: Four-Body Nonadditive Potential Energy Surface and the Fourth Virial Coefficient of Helium
Source: J Chem Eng Data. 2023 Nov 29;68(12):3257–64. doi: 10.1021/acs.jced.3c00578 (PMC10726306; doi:10.1021/acs.jced.3c00578)
Supplement: Supplementary file 4 — je3c00578_si_004.zip [file je3c00578_si_004.zip › data/pol2qz.2.6.txt]

           1          11
  7.628393418543947E-002  2.534272751359895E-003
  -98368.5659736549       0.333333333333333     
  -68774.9322514129       0.125000000000000     
  -662249.316799660       0.263157894736842     
  -535986.817550423       0.204081632653061     
  -644179.739597841       0.303030303030303     
  -361537.340505869       0.158730158730159     
   174886.312808989       0.135135135135135     
   527614.818499543       0.232558139534884     
   302123.775645344       0.322580645161290     
   528039.707422028       0.178571428571429     
   838364.687507136       0.285714285714286     
