# Supplementary material for: Four-Body Nonadditive Potential Energy Surface and the Fourth Virial Coefficient of Helium
Source: J Chem Eng Data. 2023 Nov 29;68(12):3257–64. doi: 10.1021/acs.jced.3c00578 (PMC10726306; doi:10.1021/acs.jced.3c00578)
Supplement: Supplementary file 4 — je3c00578_si_004.zip [file je3c00578_si_004.zip › data/pol2qz.2.7.txt]

           1          11
  7.393348197645437E-002  7.776650402946070E-004
  -130097.639049750       0.333333333333333     
  -104846.797970625       0.125000000000000     
  -834566.646851342       0.263157894736842     
  -666308.236778405       0.204081632653061     
  -827849.263176742       0.303030303030303     
  -457458.367993753       0.156250000000000     
   272619.702016424       0.135135135135135     
   660903.568301903       0.232558139534884     
   394875.800592475       0.322580645161290     
   626642.982840714       0.178571428571429     
   1065963.78978707       0.285714285714286     
