# Supplementary material for: Four-Body Nonadditive Potential Energy Surface and the Fourth Virial Coefficient of Helium
Source: J Chem Eng Data. 2023 Nov 29;68(12):3257–64. doi: 10.1021/acs.jced.3c00578 (PMC10726306; doi:10.1021/acs.jced.3c00578)
Supplement: Supplementary file 4 — je3c00578_si_004.zip [file je3c00578_si_004.zip › data/pol2qz.2.8.txt]

           1          10
  7.089093397421402E-002  9.425197877701608E-005
  -2194.13868158092       0.333333333333333     
  -93957.8790694176       0.125000000000000     
  -77216.9121267829       0.263157894736842     
  -200604.557599808       0.208333333333333     
   24331.1948144873       0.303030303030303     
  -245586.398290004       0.151515151515151     
   213944.472124369       0.181818181818182     
   240161.442414826       0.135135135135135     
  -6511.71368335145       0.322580645161290     
   147320.624007407       0.238095238095238     
