# Supplementary material for: Four-Body Nonadditive Potential Energy Surface and the Fourth Virial Coefficient of Helium
Source: J Chem Eng Data. 2023 Nov 29;68(12):3257–64. doi: 10.1021/acs.jced.3c00578 (PMC10726306; doi:10.1021/acs.jced.3c00578)
Supplement: Supplementary file 4 — je3c00578_si_004.zip [file je3c00578_si_004.zip › data/pol2qz.2.9.txt]

           1           9
  6.705149390880023E-002  1.009910668808699E-005
  -16364.2872320411       0.333333333333333     
  -277128.981776603       0.125000000000000     
  -83379.6113846881       0.270270270270270     
  -132182.400261479       0.212765957446809     
   300957.720388347       0.166666666666667     
   36081.5573331771       0.312500000000000     
  -632737.488475566       0.147058823529412     
   134727.680585370       0.243902439024390     
   669090.315360441       0.133333333333333     
