# Supplementary material for: Four-Body Nonadditive Potential Energy Surface and the Fourth Virial Coefficient of Helium
Source: J Chem Eng Data. 2023 Nov 29;68(12):3257–64. doi: 10.1021/acs.jced.3c00578 (PMC10726306; doi:10.1021/acs.jced.3c00578)
Supplement: Supplementary file 4 — je3c00578_si_004.zip [file je3c00578_si_004.zip › data/pol2qz.3.1.txt]

           1          15
  4.243963631208460E-002  3.293386634390702E-004
  -1445408.77836347       0.212765957446809     
  -15807.2128587619       0.333333333333333     
   1335796.39395000       0.222222222222222     
  -357326.307281042       0.144927536231884     
   253990.812310391       0.294117647058823     
  -47350.2416813545       0.125000000000000     
  -742396.182764177       0.178571428571429     
   84795.9698762804       0.322580645161290     
   182441.318371297       0.133333333333333     
   576746.114918702       0.263157894736842     
  -613056.242533270       0.243902439024390     
  -150566.274951216       0.312500000000000     
   945957.309035758       0.192307692307692     
   462893.608116571       0.158730158730159     
  -470620.684632987       0.277777777777778     
