# Supplementary material for: Four-Body Nonadditive Potential Energy Surface and the Fourth Virial Coefficient of Helium
Source: J Chem Eng Data. 2023 Nov 29;68(12):3257–64. doi: 10.1021/acs.jced.3c00578 (PMC10726306; doi:10.1021/acs.jced.3c00578)
Supplement: Supplementary file 4 — je3c00578_si_004.zip [file je3c00578_si_004.zip › data/pol2qz.3.10.txt]

           1          11
  3.926168672100810E-002  4.789259298275116E-008
   65654.6253799062       0.333333333333333     
  -526110.853820787       0.181818181818182     
  -370588.144123960       0.136986301369863     
  -402730.491286902       0.222222222222222     
  -391111.985139094       0.277777777777778     
   141000.719198272       0.125000000000000     
   294738.637707022       0.250000000000000     
  -217544.543844954       0.312500000000000     
   419178.564141368       0.153846153846154     
   591945.864250008       0.200000000000000     
   414596.531958823       0.294117647058823     
