# Supplementary material for: Four-Body Nonadditive Potential Energy Surface and the Fourth Virial Coefficient of Helium
Source: J Chem Eng Data. 2023 Nov 29;68(12):3257–64. doi: 10.1021/acs.jced.3c00578 (PMC10726306; doi:10.1021/acs.jced.3c00578)
Supplement: Supplementary file 4 — je3c00578_si_004.zip [file je3c00578_si_004.zip › data/pol2qz.3.11.txt]

           1           7
  4.537324317613795E-002  9.619702290010209E-011
   361799.313636437       0.312500000000000     
   1148827.85970528       0.136986301369863     
  -599369.084639444       0.181818181818182     
   445842.365121158       0.222222222222222     
  -433232.200921092       0.263157894736842     
  -384964.474678504       0.333333333333333     
  -887338.834787676       0.125000000000000     
