# Supplementary material for: Four-Body Nonadditive Potential Energy Surface and the Fourth Virial Coefficient of Helium
Source: J Chem Eng Data. 2023 Nov 29;68(12):3257–64. doi: 10.1021/acs.jced.3c00578 (PMC10726306; doi:10.1021/acs.jced.3c00578)
Supplement: Supplementary file 4 — je3c00578_si_004.zip [file je3c00578_si_004.zip › data/pol2qz.3.2.txt]

           1          16
  3.985737502984723E-002  4.013568041706081E-004
   533917.955040289       0.212765957446809     
   9426.40937446250       0.333333333333333     
  -773419.416324978       0.232558139534884     
   1537927.73701652       0.147058823529412     
  -124872.459851311       0.303030303030303     
  -1251891.26885584       0.125000000000000     
   865109.433553135       0.178571428571429     
   120167.019214774       0.277777777777778     
  -2553316.47199553       0.133333333333333     
  -409749.926005403       0.256410256410256     
  -57843.2134357352       0.322580645161290     
  -743405.384435672       0.192307692307692     
  -1175079.67081319       0.158730158730159     
   135174.006098613       0.312500000000000     
   3054810.44016988       0.128205128205128     
   833106.595384777       0.243902439024390     
