# Supplementary material for: Four-Body Nonadditive Potential Energy Surface and the Fourth Virial Coefficient of Helium
Source: J Chem Eng Data. 2023 Nov 29;68(12):3257–64. doi: 10.1021/acs.jced.3c00578 (PMC10726306; doi:10.1021/acs.jced.3c00578)
Supplement: Supplementary file 4 — je3c00578_si_004.zip [file je3c00578_si_004.zip › data/pol2qz.3.3.txt]

           1          14
  4.509799856155903E-002  2.700038422199012E-004
  -312293.804749885       0.217391304347826     
   34076.7263188135       0.333333333333333     
   317143.980987130       0.238095238095238     
  -296978.183104069       0.147058823529412     
  -334888.797068411       0.303030303030303     
  -35803.6459901482       0.125000000000000     
  -350508.838999502       0.178571428571429     
   197080.207284045       0.277777777777778     
   125617.312613220       0.133333333333333     
  -191601.366335577       0.322580645161290     
   349325.341195169       0.196078431372549     
  -272835.307959600       0.256410256410256     
   365146.857409004       0.158730158730159     
   406664.069335971       0.312500000000000     
