# Supplementary material for: Four-Body Nonadditive Potential Energy Surface and the Fourth Virial Coefficient of Helium
Source: J Chem Eng Data. 2023 Nov 29;68(12):3257–64. doi: 10.1021/acs.jced.3c00578 (PMC10726306; doi:10.1021/acs.jced.3c00578)
Supplement: Supplementary file 4 — je3c00578_si_004.zip [file je3c00578_si_004.zip › data/pol2qz.3.4.txt]

           1          14
  4.490777173559241E-002  1.858070801666110E-004
  -1425481.60470250       0.227272727272727     
   38677.4199976361       0.333333333333333     
   1447986.33579855       0.232558139534884     
  -252131.036283266       0.144927536231884     
  -400798.504211201       0.303030303030303     
  -70838.0080813706       0.125000000000000     
  -364498.207007596       0.181818181818182     
   249814.009073065       0.277777777777778     
   297745.289433104       0.161290322580645     
  -221146.151524137       0.322580645161290     
   403640.675218022       0.200000000000000     
   178766.774938977       0.131578947368421     
  -359375.925924020       0.256410256410256     
   477836.907233566       0.312500000000000     
