# Supplementary material for: Four-Body Nonadditive Potential Energy Surface and the Fourth Virial Coefficient of Helium
Source: J Chem Eng Data. 2023 Nov 29;68(12):3257–64. doi: 10.1021/acs.jced.3c00578 (PMC10726306; doi:10.1021/acs.jced.3c00578)
Supplement: Supplementary file 4 — je3c00578_si_004.zip [file je3c00578_si_004.zip › data/pol2qz.3.5.txt]

           1          14
  4.338278841782230E-002  1.479567182642481E-004
   106573.379627945       0.238095238095238     
   16786.4469925626       0.333333333333333     
  -313661.410450355       0.175438596491228     
  -285643.922048066       0.125000000000000     
   331883.962390292       0.153846153846154     
  -170904.554656752       0.294117647058823     
  -642690.854338025       0.136986301369863     
  -180288.323638841       0.263157894736842     
  -83017.7716034895       0.322580645161290     
  -195119.832013081       0.208333333333333     
   733809.470083750       0.129870129870130     
   228467.909471651       0.277777777777778     
   321982.708539158       0.192307692307692     
   132062.001525339       0.312500000000000     
