# Supplementary material for: Four-Body Nonadditive Potential Energy Surface and the Fourth Virial Coefficient of Helium
Source: J Chem Eng Data. 2023 Nov 29;68(12):3257–64. doi: 10.1021/acs.jced.3c00578 (PMC10726306; doi:10.1021/acs.jced.3c00578)
Supplement: Supplementary file 4 — je3c00578_si_004.zip [file je3c00578_si_004.zip › data/pol2qz.3.6.txt]

           1          14
  4.216344064596413E-002  1.118561942184153E-004
  -101786.947900768       0.256410256410256     
  -256860.948954480       0.125000000000000     
   10240.3732689352       0.333333333333333     
   453075.583416214       0.192307692307692     
   352921.871101867       0.158730158730159     
   154518.815613096       0.303030303030303     
  -522452.168625327       0.136986301369863     
   158522.606992237       0.227272727272727     
  -34450.1434760434       0.322580645161290     
   147233.444474087       0.277777777777778     
  -328799.617845060       0.208333333333333     
   639697.922841361       0.129870129870130     
  -451726.579568485       0.175438596491228     
  -219811.328367342       0.294117647058823     
