# Supplementary material for: Four-Body Nonadditive Potential Energy Surface and the Fourth Virial Coefficient of Helium
Source: J Chem Eng Data. 2023 Nov 29;68(12):3257–64. doi: 10.1021/acs.jced.3c00578 (PMC10726306; doi:10.1021/acs.jced.3c00578)
Supplement: Supplementary file 4 — je3c00578_si_004.zip [file je3c00578_si_004.zip › data/pol2qz.3.7.txt]

           1          14
  4.168035884329881E-002  6.483232906139416E-005
   208666.740628912       0.277777777777778     
  -241201.990946794       0.125000000000000     
   239726.768648730       0.196078431372549     
   25268.7593809034       0.333333333333333     
   278002.556582850       0.158730158730159     
   241102.385427305       0.238095238095238     
  -469381.256506339       0.136986301369863     
   166636.664298029       0.312500000000000     
  -229184.527186031       0.217391304347826     
  -189903.412975627       0.294117647058823     
  -112867.987228255       0.322580645161290     
   590903.094849134       0.129870129870130     
  -284375.184280978       0.175438596491228     
  -222912.472979696       0.256410256410256     
