# Supplementary material for: Four-Body Nonadditive Potential Energy Surface and the Fourth Virial Coefficient of Helium
Source: J Chem Eng Data. 2023 Nov 29;68(12):3257–64. doi: 10.1021/acs.jced.3c00578 (PMC10726306; doi:10.1021/acs.jced.3c00578)
Supplement: Supplementary file 4 — je3c00578_si_004.zip [file je3c00578_si_004.zip › data/pol2qz.3.8.txt]

           1          14
  4.059786867502766E-002  2.279473308346282E-005
   91749.8075799545       0.312500000000000     
  -407017.665141725       0.125000000000000     
   872078.783632438       0.196078431372549     
   220282.373724735       0.263157894736842     
   449610.865972655       0.156250000000000     
   23390.7537841912       0.333333333333333     
   910165.126872652       0.227272727272727     
  -846126.018381022       0.136986301369863     
  -94726.4434782819       0.285714285714286     
  -588284.734358232       0.178571428571429     
  -83239.4942701266       0.322580645161290     
   1018972.51414446       0.129870129870130     
  -502610.961279697       0.243902439024390     
  -1063426.75739208       0.212765957446809     
