# Supplementary material for: Four-Body Nonadditive Potential Energy Surface and the Fourth Virial Coefficient of Helium
Source: J Chem Eng Data. 2023 Nov 29;68(12):3257–64. doi: 10.1021/acs.jced.3c00578 (PMC10726306; doi:10.1021/acs.jced.3c00578)
Supplement: Supplementary file 4 — je3c00578_si_004.zip [file je3c00578_si_004.zip › data/pol2qz.3.9.txt]

           1          11
  4.642506331912404E-002  3.585626286234471E-006
   35413.4803646896       0.333333333333333     
   79259.0877164675       0.125000000000000     
   172565.110195670       0.192307692307692     
   108010.308143498       0.263157894736842     
   219837.554510079       0.151515151515151     
   90927.7256885382       0.303030303030303     
  -69877.3837556481       0.222222222222222     
  -197010.462079632       0.135135135135135     
  -77833.9940378144       0.322580645161290     
  -228831.738235487       0.175438596491228     
  -130231.649287678       0.277777777777778     
