# Supplementary material for: Four-Body Nonadditive Potential Energy Surface and the Fourth Virial Coefficient of Helium
Source: J Chem Eng Data. 2023 Nov 29;68(12):3257–64. doi: 10.1021/acs.jced.3c00578 (PMC10726306; doi:10.1021/acs.jced.3c00578)
Supplement: Supplementary file 4 — je3c00578_si_004.zip [file je3c00578_si_004.zip › data/quad2_tot.qz.txt]

           1          14
  5.083804895551210E-002  8.958195179451442E-003
  -27112.2624559295       0.333333333333333     
   178700.055140037       0.172413793103448     
   348340.737531573       0.303030303030303     
   160013.072817458       0.256410256410256     
   129370.607305992       0.125000000000000     
  -134980.911037757       0.196078431372549     
   303269.249009969       0.136986301369863     
   198612.432745218       0.222222222222222     
   159875.749551738       0.322580645161290     
  -201803.034057912       0.156250000000000     
  -166338.404738450       0.285714285714286     
  -340438.498750495       0.129870129870130     
  -239161.470956762       0.238095238095238     
  -368371.626514760       0.312500000000000     
