# Supplementary material for: Four-Body Nonadditive Potential Energy Surface and the Fourth Virial Coefficient of Helium
Source: J Chem Eng Data. 2023 Nov 29;68(12):3257–64. doi: 10.1021/acs.jced.3c00578 (PMC10726306; doi:10.1021/acs.jced.3c00578)
Supplement: Supplementary file 4 — je3c00578_si_004.zip [file je3c00578_si_004.zip › data/tri_pol_xx.p4.1.11.txt]

           4          82
  0.134991641623126       2.855374445302470E-002  4.280640388597430E-002
  0.737012335757242       1.667233925177739E-012
   3929420.86008530       0.330872000000000       0.330051000000000     
  0.327995000000000       0.870337000000000     
   7982525.96565113       0.332751000000000       0.315897000000000     
  0.177218000000000       0.740437000000000     
  -2803682.11549198       0.297411000000000       0.283497000000000     
  0.282552000000000       0.881013000000000     
   536797.895053847       0.332154000000000       0.237057000000000     
  0.228975000000000       0.951866000000000     
   637056.037865055       0.207643000000000       0.206698000000000     
  0.204220000000000       0.874259000000000     
   5893980.99429539       0.332234000000000       0.325918000000000     
  0.269762000000000       0.966623000000000     
   666669.943776839       0.258098000000000       0.255491000000000     
  0.130146000000000       0.322694000000000     
  -9418716.30765366       0.332453000000000       0.178812000000000     
  0.143708000000000       0.970600000000000     
  -824813.334521378       0.151178000000000       0.147213000000000     
  0.147055000000000       0.874082000000000     
   2815082.39618969       0.308312000000000       0.301712000000000     
  0.153197000000000       0.191356000000000     
   7491135.28416810       0.332186000000000       0.287136000000000     
  0.279632000000000       0.916196000000000     
  -681166.883604008       0.271199000000000       0.264952000000000     
  0.165123000000000       0.948291000000000     
  -1217486.68129224       0.154838000000000       0.147446000000000     
  7.914000000000000E-002  0.570343000000000     
  -2157163.91425379       0.333027000000000       0.193273000000000     
  0.125000000000000       0.419057000000000     
   3306819.23718958       0.319326000000000       0.146343000000000     
  0.100700000000000       0.178105000000000     
   836517.971885909       0.250044000000000       0.143732000000000     
  0.105522000000000       0.889681000000000     
   319089.251903402       0.258882000000000       0.252578000000000     
  0.250531000000000       0.877588000000000     
  -1981780.07978598       0.299493000000000       0.220723000000000     
  0.127635000000000       0.188893000000000     
   1125658.54652928       0.149062000000000       0.147744000000000     
  0.100472000000000       0.995871000000000     
   2618447.79586001       0.330832000000000       0.322568000000000     
  0.227799000000000       0.999610000000000     
   124034.724453357       0.203909000000000       0.201132000000000     
  0.111298000000000       0.755338000000000     
  -1028948.87922051       0.269523000000000       0.176774000000000     
  0.176683000000000       0.944972000000000     
  -7730238.32231338       0.330186000000000       0.241473000000000     
  0.185602000000000       0.994161000000000     
  -3496463.47947339       0.233006000000000       0.232161000000000     
  0.186095000000000       0.975725000000000     
  -986170.001635203       0.328969000000000       0.328884000000000     
  0.195502000000000       0.909660000000000     
   2730673.86649721       0.180377000000000       0.166162000000000     
  8.686500000000000E-002  0.185285000000000     
  -4488428.15991673       0.292821000000000       0.292626000000000     
  0.236291000000000       0.972561000000000     
  -8881318.39446927       0.331609000000000       0.301440000000000     
  0.189632000000000       0.922784000000000     
  -7869944.60867301       0.309142000000000       0.144243000000000     
  0.140950000000000       0.983178000000000     
  -12073815.9165792       0.319419000000000       0.318173000000000     
  0.316808000000000       0.869623000000000     
   5891962.05280768       0.328188000000000       0.143720000000000     
  0.117097000000000       0.933241000000000     
  -5296252.00628778       0.325905000000000       0.320806000000000     
  0.300189000000000       0.907519000000000     
   1059132.90241090       0.245401000000000       0.194894000000000     
  0.108706000000000       7.777299999999999E-002
  -3156832.06418872       0.225422000000000       0.223364000000000     
  0.112982000000000       0.234083000000000     
  -6486050.49335232       0.198862000000000       0.143589000000000     
  0.129516000000000       0.979310000000000     
   7018096.25289555       0.271772000000000       0.206421000000000     
  0.153923000000000       0.989305000000000     
  -3584500.34504844       0.169863000000000       0.168739000000000     
  0.137154000000000       0.971222000000000     
   12273351.6791033       0.329484000000000       0.318220000000000     
  0.316998000000000       0.877865000000000     
   6356684.35250129       0.299763000000000       0.296477000000000     
  0.202212000000000       0.996236000000000     
  -2602451.34033076       0.231433000000000       0.165632000000000     
  9.818500000000001E-002  0.363279000000000     
  -5777528.34821737       0.327008000000000       0.146115000000000     
  0.105518000000000       0.595621000000000     
  -8857146.58413789       0.208166000000000       0.177872000000000     
  0.177296000000000       0.905928000000000     
  -7469008.19826024       0.330370000000000       0.255800000000000     
  0.151028000000000       0.572942000000000     
  -7278659.98546322       0.321832000000000       0.311978000000000     
  0.163733000000000       0.489264000000000     
  -1662849.35160333       0.259893000000000       0.228714000000000     
  0.227494000000000       0.900959000000000     
   9853498.23444214       0.286186000000000       0.236591000000000     
  0.205376000000000       0.976496000000000     
   842073.708662260       0.330079000000000       0.274261000000000     
  0.231616000000000       0.984842000000000     
   2842360.62957794       0.329637000000000       0.170163000000000     
  0.169017000000000       0.969542000000000     
   3259948.43632438       0.326343000000000       0.244651000000000     
  0.141400000000000       0.297187000000000     
  -72899.2682721083       0.160084000000000       0.158861000000000     
  9.078400000000000E-002  0.839877000000000     
  -2845075.59513336       0.317803000000000       0.229209000000000     
  0.151569000000000       0.847048000000000     
  -477477.381178142       0.289854000000000       0.288938000000000     
  0.264845000000000       0.915195000000000     
  -1261516.16055740       0.296422000000000       0.169548000000000     
  0.121534000000000       0.840930000000000     
  -2378819.57958429       0.195396000000000       0.178416000000000     
  9.732000000000000E-002  0.548324000000000     
   740762.997224154       0.266167000000000       0.261251000000000     
  0.141377000000000       0.673344000000000     
  -2396427.16032735       0.255612000000000       0.251971000000000     
  0.226004000000000       0.929180000000000     
  -4691772.57001431       0.293079000000000       0.144567000000000     
  0.127115000000000       0.998709000000000     
  -3338528.89768482       0.153534000000000       0.144450000000000     
  8.739500000000000E-002  0.893044000000000     
   2239309.80520957       0.239782000000000       0.147416000000000     
  9.457300000000000E-002  0.518069000000000     
   2950248.34518638       0.192738000000000       0.192364000000000     
  0.174044000000000       0.921652000000000     
   6385260.95854127       0.191750000000000       0.183685000000000     
  0.124454000000000       0.990696000000000     
   2649107.47180182       0.301962000000000       0.301311000000000     
  0.174060000000000       0.865128000000000     
   7312964.71378663       0.307553000000000       0.185873000000000     
  0.122547000000000       0.633456000000000     
   3221400.12629239       0.330313000000000       0.206263000000000     
  0.199043000000000       0.967445000000000     
   4739495.03894200       0.263222000000000       0.229171000000000     
  0.125423000000000       0.419593000000000     
   340483.930566781       0.310318000000000       0.256243000000000     
  0.254676000000000       0.914140000000000     
   9510632.01388831       0.228560000000000       0.148709000000000     
  0.148211000000000       0.947367000000000     
  -3348141.51445937       0.299543000000000       0.153296000000000     
  0.102148000000000       0.252911000000000     
   4215614.92306975       0.174169000000000       0.173415000000000     
  0.171795000000000       0.872663000000000     
  -1805080.64524040       0.331073000000000       0.323713000000000     
  0.174996000000000       0.661899000000000     
   5669822.08930534       0.180557000000000       0.143105000000000     
  0.105040000000000       0.989609000000000     
  -2624353.82796055       0.214395000000000       0.214195000000000     
  0.151708000000000       0.999997000000000     
   6763342.36882928       0.333112000000000       0.158150000000000     
  0.122130000000000       0.879748000000000     
  -3998827.29714286       0.330193000000000       0.329781000000000     
  0.241751000000000       0.997658000000000     
  -1574693.75327744       0.299946000000000       0.299809000000000     
  0.288455000000000       0.888116000000000     
   411652.066856341       0.323921000000000       0.142919000000000     
  0.109274000000000       0.811274000000000     
   4678.00132691327       0.331090000000000       0.200532000000000     
  0.176724000000000       0.997858000000000     
  -3585249.77391835       0.298327000000000       0.226358000000000     
  0.223507000000000       0.931999000000000     
  -6095553.28495713       0.235304000000000       0.189392000000000     
  0.132570000000000       0.969721000000000     
   464595.562138552       0.243577000000000       0.144791000000000     
  9.716100000000000E-002  0.683871000000000     
   4308811.65689011       0.300568000000000       0.159583000000000     
  0.158632000000000       0.967168000000000     
   8257637.30373019       0.331886000000000       0.255890000000000     
  0.171450000000000       0.911831000000000     
