# Supplementary material for: Four-Body Nonadditive Potential Energy Surface and the Fourth Virial Coefficient of Helium
Source: J Chem Eng Data. 2023 Nov 29;68(12):3257–64. doi: 10.1021/acs.jced.3c00578 (PMC10726306; doi:10.1021/acs.jced.3c00578)
Supplement: Supplementary file 4 — je3c00578_si_004.zip [file je3c00578_si_004.zip › data/tri_pol_xx.p4.1.3.txt]

           4          82
  0.236049875812626       0.237595270451823       8.665759002061679E-002
  0.681069959296439       2.050728583159224E-003
   6468.91269670091       0.330872000000000       0.330051000000000     
  0.327995000000000       0.870337000000000     
   51462.3652101062       0.332751000000000       0.315897000000000     
  0.177218000000000       0.740437000000000     
   27214.5609072370       0.297411000000000       0.283497000000000     
  0.282552000000000       0.881013000000000     
   49957.1751668973       0.332154000000000       0.237057000000000     
  0.228975000000000       0.951866000000000     
  -7169.38866269377       0.207643000000000       0.206698000000000     
  0.204220000000000       0.874259000000000     
  -6041.41624400445       0.332234000000000       0.325918000000000     
  0.269762000000000       0.966623000000000     
   3761.15780861693       0.258098000000000       0.255491000000000     
  0.130146000000000       0.322694000000000     
  -65585.2769025252       0.332453000000000       0.178812000000000     
  0.143708000000000       0.970600000000000     
   1783.05436946260       0.151178000000000       0.147213000000000     
  0.147055000000000       0.874082000000000     
  -815.670786556647       0.308312000000000       0.301712000000000     
  0.153197000000000       0.191356000000000     
  -7945.90646923537       0.332186000000000       0.287136000000000     
  0.279632000000000       0.916196000000000     
   14487.3133245465       0.271199000000000       0.264952000000000     
  0.165123000000000       0.948291000000000     
  -2765.25273281283       0.154838000000000       0.147446000000000     
  7.914000000000000E-002  0.570343000000000     
   2367.19330805080       0.333027000000000       0.193273000000000     
  0.125000000000000       0.419057000000000     
  -4148.23584036348       0.319326000000000       0.146343000000000     
  0.100700000000000       0.178105000000000     
  -13250.5256792378       0.250044000000000       0.143732000000000     
  0.105522000000000       0.889681000000000     
  -12043.4269464134       0.258882000000000       0.252578000000000     
  0.250531000000000       0.877588000000000     
  -3325.80867304224       0.299493000000000       0.220723000000000     
  0.127635000000000       0.188893000000000     
  -2346.57468613822       0.149062000000000       0.147744000000000     
  0.100472000000000       0.995871000000000     
  -14801.1892783660       0.330832000000000       0.322568000000000     
  0.227799000000000       0.999610000000000     
  -1575.22962200113       0.203909000000000       0.201132000000000     
  0.111298000000000       0.755338000000000     
   71808.5390904988       0.269523000000000       0.176774000000000     
  0.176683000000000       0.944972000000000     
   39432.1780247784       0.330186000000000       0.241473000000000     
  0.185602000000000       0.994161000000000     
  -6010.73045592675       0.233006000000000       0.232161000000000     
  0.186095000000000       0.975725000000000     
   13159.0693302624       0.328969000000000       0.328884000000000     
  0.195502000000000       0.909660000000000     
   1492.02046390633       0.180377000000000       0.166162000000000     
  8.686500000000000E-002  0.185285000000000     
   1231.90970409826       0.292821000000000       0.292626000000000     
  0.236291000000000       0.972561000000000     
  -48744.8865175618       0.331609000000000       0.301440000000000     
  0.189632000000000       0.922784000000000     
  -13525.5891895148       0.309142000000000       0.144243000000000     
  0.140950000000000       0.983178000000000     
  -17270.6151124595       0.319419000000000       0.318173000000000     
  0.316808000000000       0.869623000000000     
   921.819879300214       0.328188000000000       0.143720000000000     
  0.117097000000000       0.933241000000000     
   8666.02232655783       0.325905000000000       0.320806000000000     
  0.300189000000000       0.907519000000000     
   1882.21660594809       0.245401000000000       0.194894000000000     
  0.108706000000000       7.777299999999999E-002
  -5205.45008059405       0.225422000000000       0.223364000000000     
  0.112982000000000       0.234083000000000     
   33920.3447040683       0.198862000000000       0.143589000000000     
  0.129516000000000       0.979310000000000     
   10398.9795142227       0.271772000000000       0.206421000000000     
  0.153923000000000       0.989305000000000     
  -23353.7519408900       0.169863000000000       0.168739000000000     
  0.137154000000000       0.971222000000000     
   2638.28150414555       0.329484000000000       0.318220000000000     
  0.316998000000000       0.877865000000000     
   15277.7348226717       0.299763000000000       0.296477000000000     
  0.202212000000000       0.996236000000000     
  -7472.26108179830       0.231433000000000       0.165632000000000     
  9.818500000000001E-002  0.363279000000000     
   6310.24225689741       0.327008000000000       0.146115000000000     
  0.105518000000000       0.595621000000000     
  -43258.6624764178       0.208166000000000       0.177872000000000     
  0.177296000000000       0.905928000000000     
  -9310.98075029173       0.330370000000000       0.255800000000000     
  0.151028000000000       0.572942000000000     
   5408.17896820079       0.321832000000000       0.311978000000000     
  0.163733000000000       0.489264000000000     
   24697.6841324729       0.259893000000000       0.228714000000000     
  0.227494000000000       0.900959000000000     
  -39247.5002451567       0.286186000000000       0.236591000000000     
  0.205376000000000       0.976496000000000     
   11530.0059057726       0.330079000000000       0.274261000000000     
  0.231616000000000       0.984842000000000     
   78468.3271055757       0.329637000000000       0.170163000000000     
  0.169017000000000       0.969542000000000     
   3343.49896855645       0.326343000000000       0.244651000000000     
  0.141400000000000       0.297187000000000     
  -20807.7066676554       0.160084000000000       0.158861000000000     
  9.078400000000000E-002  0.839877000000000     
   15985.2694393741       0.317803000000000       0.229209000000000     
  0.151569000000000       0.847048000000000     
  -4607.93940668806       0.289854000000000       0.288938000000000     
  0.264845000000000       0.915195000000000     
   27134.6219999678       0.296422000000000       0.169548000000000     
  0.121534000000000       0.840930000000000     
   10505.4393101911       0.195396000000000       0.178416000000000     
  9.732000000000000E-002  0.548324000000000     
  -5406.09134231595       0.266167000000000       0.261251000000000     
  0.141377000000000       0.673344000000000     
   3983.35716465653       0.255612000000000       0.251971000000000     
  0.226004000000000       0.929180000000000     
   34345.2762733651       0.293079000000000       0.144567000000000     
  0.127115000000000       0.998709000000000     
   24098.1576946352       0.153534000000000       0.144450000000000     
  8.739500000000000E-002  0.893044000000000     
  -5101.41132845703       0.239782000000000       0.147416000000000     
  9.457300000000000E-002  0.518069000000000     
   37358.8901719768       0.192738000000000       0.192364000000000     
  0.174044000000000       0.921652000000000     
   46740.3575133036       0.191750000000000       0.183685000000000     
  0.124454000000000       0.990696000000000     
  -12278.4230337788       0.301962000000000       0.301311000000000     
  0.174060000000000       0.865128000000000     
  -18734.1459777738       0.307553000000000       0.185873000000000     
  0.122547000000000       0.633456000000000     
  -103465.124524802       0.330313000000000       0.206263000000000     
  0.199043000000000       0.967445000000000     
   5588.76778661599       0.263222000000000       0.229171000000000     
  0.125423000000000       0.419593000000000     
  -30475.9643438764       0.310318000000000       0.256243000000000     
  0.254676000000000       0.914140000000000     
  -13870.8374469585       0.228560000000000       0.148709000000000     
  0.148211000000000       0.947367000000000     
   7511.99985551771       0.299543000000000       0.153296000000000     
  0.102148000000000       0.252911000000000     
   3243.39876584757       0.174169000000000       0.173415000000000     
  0.171795000000000       0.872663000000000     
  -32329.7687595644       0.331073000000000       0.323713000000000     
  0.174996000000000       0.661899000000000     
  -27495.0442886353       0.180557000000000       0.143105000000000     
  0.105040000000000       0.989609000000000     
  -20427.9094639130       0.214395000000000       0.214195000000000     
  0.151708000000000       0.999997000000000     
   40547.5546393055       0.333112000000000       0.158150000000000     
  0.122130000000000       0.879748000000000     
   10672.3411785076       0.330193000000000       0.329781000000000     
  0.241751000000000       0.997658000000000     
  -4546.01451862386       0.299946000000000       0.299809000000000     
  0.288455000000000       0.888116000000000     
  -31115.4121355847       0.323921000000000       0.142919000000000     
  0.109274000000000       0.811274000000000     
   28259.6236755251       0.331090000000000       0.200532000000000     
  0.176724000000000       0.997858000000000     
   6868.50991723852       0.298327000000000       0.226358000000000     
  0.223507000000000       0.931999000000000     
  -35314.8155887184       0.235304000000000       0.189392000000000     
  0.132570000000000       0.969721000000000     
   13503.5571500415       0.243577000000000       0.144791000000000     
  9.716100000000000E-002  0.683871000000000     
  -78179.6393657927       0.300568000000000       0.159583000000000     
  0.158632000000000       0.967168000000000     
  -4977.13226395093       0.331886000000000       0.255890000000000     
  0.171450000000000       0.911831000000000     
