# Supplementary material for: Four-Body Nonadditive Potential Energy Surface and the Fourth Virial Coefficient of Helium
Source: J Chem Eng Data. 2023 Nov 29;68(12):3257–64. doi: 10.1021/acs.jced.3c00578 (PMC10726306; doi:10.1021/acs.jced.3c00578)
Supplement: Supplementary file 4 — je3c00578_si_004.zip [file je3c00578_si_004.zip › data/tri_pol_xx.p4.1.4.txt]

           4          82
  0.266623269270675       0.256939884216579       9.008478678061735E-002
  0.710425979583669       1.517441785036238E-003
   7382.61559544348       0.330872000000000       0.330051000000000     
  0.327995000000000       0.870337000000000     
   82619.5074720650       0.332751000000000       0.315897000000000     
  0.177218000000000       0.740437000000000     
  -25545.1408150609       0.297411000000000       0.283497000000000     
  0.282552000000000       0.881013000000000     
   17147.6149545432       0.332154000000000       0.237057000000000     
  0.228975000000000       0.951866000000000     
  -28487.8715518004       0.207643000000000       0.206698000000000     
  0.204220000000000       0.874259000000000     
  -9936.54510307661       0.332234000000000       0.325918000000000     
  0.269762000000000       0.966623000000000     
   10809.0298088826       0.258098000000000       0.255491000000000     
  0.130146000000000       0.322694000000000     
  -43857.9910679874       0.332453000000000       0.178812000000000     
  0.143708000000000       0.970600000000000     
   1763.11402102780       0.151178000000000       0.147213000000000     
  0.147055000000000       0.874082000000000     
  -2187.42465059420       0.308312000000000       0.301712000000000     
  0.153197000000000       0.191356000000000     
  -20147.1415669441       0.332186000000000       0.287136000000000     
  0.279632000000000       0.916196000000000     
   8728.42564605410       0.271199000000000       0.264952000000000     
  0.165123000000000       0.948291000000000     
  -3716.96929335356       0.154838000000000       0.147446000000000     
  7.914000000000000E-002  0.570343000000000     
   1237.48445483673       0.333027000000000       0.193273000000000     
  0.125000000000000       0.419057000000000     
  -5649.36635023178       0.319326000000000       0.146343000000000     
  0.100700000000000       0.178105000000000     
   5067.52349934047       0.250044000000000       0.143732000000000     
  0.105522000000000       0.889681000000000     
  -13353.4264670850       0.258882000000000       0.252578000000000     
  0.250531000000000       0.877588000000000     
  -7165.17936421060       0.299493000000000       0.220723000000000     
  0.127635000000000       0.188893000000000     
   8733.85601817117       0.149062000000000       0.147744000000000     
  0.100472000000000       0.995871000000000     
  -78440.3217790914       0.330832000000000       0.322568000000000     
  0.227799000000000       0.999610000000000     
  -4630.09776172333       0.203909000000000       0.201132000000000     
  0.111298000000000       0.755338000000000     
   148534.990742879       0.269523000000000       0.176774000000000     
  0.176683000000000       0.944972000000000     
   70854.2262293683       0.330186000000000       0.241473000000000     
  0.185602000000000       0.994161000000000     
  -28126.3030784714       0.233006000000000       0.232161000000000     
  0.186095000000000       0.975725000000000     
   13012.1215440253       0.328969000000000       0.328884000000000     
  0.195502000000000       0.909660000000000     
   1034.12645753932       0.180377000000000       0.166162000000000     
  8.686500000000000E-002  0.185285000000000     
  -10260.1657576986       0.292821000000000       0.292626000000000     
  0.236291000000000       0.972561000000000     
  -38947.4059434339       0.331609000000000       0.301440000000000     
  0.189632000000000       0.922784000000000     
   20219.1483513196       0.309142000000000       0.144243000000000     
  0.140950000000000       0.983178000000000     
  -38142.7835239894       0.319419000000000       0.318173000000000     
  0.316808000000000       0.869623000000000     
  -3839.38555438358       0.328188000000000       0.143720000000000     
  0.117097000000000       0.933241000000000     
  -6142.91753605931       0.325905000000000       0.320806000000000     
  0.300189000000000       0.907519000000000     
   3578.11534124131       0.245401000000000       0.194894000000000     
  0.108706000000000       7.777299999999999E-002
  -8758.70633405794       0.225422000000000       0.223364000000000     
  0.112982000000000       0.234083000000000     
   75329.4300753580       0.198862000000000       0.143589000000000     
  0.129516000000000       0.979310000000000     
   1911.46790662088       0.271772000000000       0.206421000000000     
  0.153923000000000       0.989305000000000     
  -48567.3691111057       0.169863000000000       0.168739000000000     
  0.137154000000000       0.971222000000000     
   22377.9443882859       0.329484000000000       0.318220000000000     
  0.316998000000000       0.877865000000000     
   46949.9958898011       0.299763000000000       0.296477000000000     
  0.202212000000000       0.996236000000000     
  -4582.42058110975       0.231433000000000       0.165632000000000     
  9.818500000000001E-002  0.363279000000000     
   7634.29240618870       0.327008000000000       0.146115000000000     
  0.105518000000000       0.595621000000000     
  -73978.2633922966       0.208166000000000       0.177872000000000     
  0.177296000000000       0.905928000000000     
  -21247.4404983580       0.330370000000000       0.255800000000000     
  0.151028000000000       0.572942000000000     
   9294.66111359796       0.321832000000000       0.311978000000000     
  0.163733000000000       0.489264000000000     
   62166.9967839156       0.259893000000000       0.228714000000000     
  0.227494000000000       0.900959000000000     
  -58843.9049654579       0.286186000000000       0.236591000000000     
  0.205376000000000       0.976496000000000     
   42322.8917550396       0.330079000000000       0.274261000000000     
  0.231616000000000       0.984842000000000     
   71004.8748298677       0.329637000000000       0.170163000000000     
  0.169017000000000       0.969542000000000     
   9844.77434544600       0.326343000000000       0.244651000000000     
  0.141400000000000       0.297187000000000     
  -23881.1659279432       0.160084000000000       0.158861000000000     
  9.078400000000000E-002  0.839877000000000     
   51013.7042196258       0.317803000000000       0.229209000000000     
  0.151569000000000       0.847048000000000     
  -49478.6549255214       0.289854000000000       0.288938000000000     
  0.264845000000000       0.915195000000000     
   4500.27952011845       0.296422000000000       0.169548000000000     
  0.121534000000000       0.840930000000000     
   16289.4255623487       0.195396000000000       0.178416000000000     
  9.732000000000000E-002  0.548324000000000     
  -3929.60031112332       0.266167000000000       0.261251000000000     
  0.141377000000000       0.673344000000000     
   30200.3344750296       0.255612000000000       0.251971000000000     
  0.226004000000000       0.929180000000000     
   21650.2429082098       0.293079000000000       0.144567000000000     
  0.127115000000000       0.998709000000000     
   27095.6792835402       0.153534000000000       0.144450000000000     
  8.739500000000000E-002  0.893044000000000     
  -10416.5881464619       0.239782000000000       0.147416000000000     
  9.457300000000000E-002  0.518069000000000     
   68097.3068306220       0.192738000000000       0.192364000000000     
  0.174044000000000       0.921652000000000     
   54412.9013897069       0.191750000000000       0.183685000000000     
  0.124454000000000       0.990696000000000     
  -23885.0072634958       0.301962000000000       0.301311000000000     
  0.174060000000000       0.865128000000000     
  -11154.1787768839       0.307553000000000       0.185873000000000     
  0.122547000000000       0.633456000000000     
  -50759.6120442690       0.330313000000000       0.206263000000000     
  0.199043000000000       0.967445000000000     
  -2249.98349920373       0.263222000000000       0.229171000000000     
  0.125423000000000       0.419593000000000     
   37356.8073105822       0.310318000000000       0.256243000000000     
  0.254676000000000       0.914140000000000     
  -49990.5200935876       0.228560000000000       0.148709000000000     
  0.148211000000000       0.947367000000000     
   9862.30845812373       0.299543000000000       0.153296000000000     
  0.102148000000000       0.252911000000000     
   14533.0362634040       0.174169000000000       0.173415000000000     
  0.171795000000000       0.872663000000000     
  -52135.0572367814       0.331073000000000       0.323713000000000     
  0.174996000000000       0.661899000000000     
  -56890.1635416124       0.180557000000000       0.143105000000000     
  0.105040000000000       0.989609000000000     
  -11926.2703979657       0.214395000000000       0.214195000000000     
  0.151708000000000       0.999997000000000     
   36839.4195792396       0.333112000000000       0.158150000000000     
  0.122130000000000       0.879748000000000     
   55397.6191698057       0.330193000000000       0.329781000000000     
  0.241751000000000       0.997658000000000     
   70170.1169550729       0.299946000000000       0.299809000000000     
  0.288455000000000       0.888116000000000     
  -30054.2885789482       0.323921000000000       0.142919000000000     
  0.109274000000000       0.811274000000000     
  -11221.4063221831       0.331090000000000       0.200532000000000     
  0.176724000000000       0.997858000000000     
  -75192.4818005517       0.298327000000000       0.226358000000000     
  0.223507000000000       0.931999000000000     
  -31437.6502200368       0.235304000000000       0.189392000000000     
  0.132570000000000       0.969721000000000     
   12958.0514526745       0.243577000000000       0.144791000000000     
  9.716100000000000E-002  0.683871000000000     
  -128369.435981355       0.300568000000000       0.159583000000000     
  0.158632000000000       0.967168000000000     
  -52321.5851986544       0.331886000000000       0.255890000000000     
  0.171450000000000       0.911831000000000     
