# Supplementary material for: Four-Body Nonadditive Potential Energy Surface and the Fourth Virial Coefficient of Helium
Source: J Chem Eng Data. 2023 Nov 29;68(12):3257–64. doi: 10.1021/acs.jced.3c00578 (PMC10726306; doi:10.1021/acs.jced.3c00578)
Supplement: Supplementary file 4 — je3c00578_si_004.zip [file je3c00578_si_004.zip › data/tri_pol_xx.p4.1.6.txt]

           4          82
  0.200598162422081       0.113899813198059       4.870735594914945E-002
   248.594372746925       6.379475180505527E-005
   6971.44202504649       0.330872000000000       0.330051000000000     
  0.327995000000000       0.870337000000000     
   40214.4731735991       0.332751000000000       0.315897000000000     
  0.177218000000000       0.740437000000000     
   23266.9175333901       0.297411000000000       0.283497000000000     
  0.282552000000000       0.881013000000000     
  -7347.96283672243       0.332154000000000       0.237057000000000     
  0.228975000000000       0.951866000000000     
   5411.78343547982       0.207643000000000       0.206698000000000     
  0.204220000000000       0.874259000000000     
  -10595.1403411292       0.332234000000000       0.325918000000000     
  0.269762000000000       0.966623000000000     
   51911.9050977588       0.258098000000000       0.255491000000000     
  0.130146000000000       0.322694000000000     
  -106339.418262290       0.332453000000000       0.178812000000000     
  0.143708000000000       0.970600000000000     
   13979.8819062764       0.151178000000000       0.147213000000000     
  0.147055000000000       0.874082000000000     
  -136842.359735551       0.308312000000000       0.301712000000000     
  0.153197000000000       0.191356000000000     
  -503.317430960250       0.332186000000000       0.287136000000000     
  0.279632000000000       0.916196000000000     
   53169.8490887221       0.271199000000000       0.264952000000000     
  0.165123000000000       0.948291000000000     
   10013.3534846549       0.154838000000000       0.147446000000000     
  7.914000000000000E-002  0.570343000000000     
  -285040.267352500       0.333027000000000       0.193273000000000     
  0.125000000000000       0.419057000000000     
   128244.998776179       0.319326000000000       0.146343000000000     
  0.100700000000000       0.178105000000000     
   125884.575105019       0.250044000000000       0.143732000000000     
  0.105522000000000       0.889681000000000     
  -7882.87126102788       0.258882000000000       0.252578000000000     
  0.250531000000000       0.877588000000000     
  -149884.691210218       0.299493000000000       0.220723000000000     
  0.127635000000000       0.188893000000000     
  -17794.3361063281       0.149062000000000       0.147744000000000     
  0.100472000000000       0.995871000000000     
  -48188.9782189226       0.330832000000000       0.322568000000000     
  0.227799000000000       0.999610000000000     
  -19645.0625342084       0.203909000000000       0.201132000000000     
  0.111298000000000       0.755338000000000     
   59297.0025425705       0.269523000000000       0.176774000000000     
  0.176683000000000       0.944972000000000     
   67052.9954899336       0.330186000000000       0.241473000000000     
  0.185602000000000       0.994161000000000     
  -5208.80630693333       0.233006000000000       0.232161000000000     
  0.186095000000000       0.975725000000000     
   33792.4696047507       0.328969000000000       0.328884000000000     
  0.195502000000000       0.909660000000000     
  -11632.4926962546       0.180377000000000       0.166162000000000     
  8.686500000000000E-002  0.185285000000000     
  -12945.0803951023       0.292821000000000       0.292626000000000     
  0.236291000000000       0.972561000000000     
   2005.11373094788       0.331609000000000       0.301440000000000     
  0.189632000000000       0.922784000000000     
   66465.5878187563       0.309142000000000       0.144243000000000     
  0.140950000000000       0.983178000000000     
  -13606.6272519129       0.319419000000000       0.318173000000000     
  0.316808000000000       0.869623000000000     
  -556211.316176951       0.328188000000000       0.143720000000000     
  0.117097000000000       0.933241000000000     
   11234.9318000072       0.325905000000000       0.320806000000000     
  0.300189000000000       0.907519000000000     
   101157.954326908       0.245401000000000       0.194894000000000     
  0.108706000000000       7.777299999999999E-002
   52841.9067182406       0.225422000000000       0.223364000000000     
  0.112982000000000       0.234083000000000     
  -89898.6534210875       0.198862000000000       0.143589000000000     
  0.129516000000000       0.979310000000000     
  -52341.0097744301       0.271772000000000       0.206421000000000     
  0.153923000000000       0.989305000000000     
   20185.9323836332       0.169863000000000       0.168739000000000     
  0.137154000000000       0.971222000000000     
   387.905246466729       0.329484000000000       0.318220000000000     
  0.316998000000000       0.877865000000000     
   20488.5954968605       0.299763000000000       0.296477000000000     
  0.202212000000000       0.996236000000000     
   12158.1466822997       0.231433000000000       0.165632000000000     
  9.818500000000001E-002  0.363279000000000     
  -357579.543851991       0.327008000000000       0.146115000000000     
  0.105518000000000       0.595621000000000     
  -35510.6499273643       0.208166000000000       0.177872000000000     
  0.177296000000000       0.905928000000000     
  -245415.672717545       0.330370000000000       0.255800000000000     
  0.151028000000000       0.572942000000000     
   240260.310462363       0.321832000000000       0.311978000000000     
  0.163733000000000       0.489264000000000     
  -18030.2008702006       0.259893000000000       0.228714000000000     
  0.227494000000000       0.900959000000000     
  -70871.6661156265       0.286186000000000       0.236591000000000     
  0.205376000000000       0.976496000000000     
   20608.6607055803       0.330079000000000       0.274261000000000     
  0.231616000000000       0.984842000000000     
   37409.0863456009       0.329637000000000       0.170163000000000     
  0.169017000000000       0.969542000000000     
   316069.948459202       0.326343000000000       0.244651000000000     
  0.141400000000000       0.297187000000000     
   87346.9578805533       0.160084000000000       0.158861000000000     
  9.078400000000000E-002  0.839877000000000     
   86407.6578760837       0.317803000000000       0.229209000000000     
  0.151569000000000       0.847048000000000     
   6813.33070269027       0.289854000000000       0.288938000000000     
  0.264845000000000       0.915195000000000     
  -629267.423268369       0.296422000000000       0.169548000000000     
  0.121534000000000       0.840930000000000     
  -98744.3069000183       0.195396000000000       0.178416000000000     
  9.732000000000000E-002  0.548324000000000     
   34760.9997255260       0.266167000000000       0.261251000000000     
  0.141377000000000       0.673344000000000     
   21121.4022007226       0.255612000000000       0.251971000000000     
  0.226004000000000       0.929180000000000     
   124399.686072919       0.293079000000000       0.144567000000000     
  0.127115000000000       0.998709000000000     
  -54062.9838988662       0.153534000000000       0.144450000000000     
  8.739500000000000E-002  0.893044000000000     
   183689.181874926       0.239782000000000       0.147416000000000     
  9.457300000000000E-002  0.518069000000000     
   47090.1757694142       0.192738000000000       0.192364000000000     
  0.174044000000000       0.921652000000000     
  -48857.1998092154       0.191750000000000       0.183685000000000     
  0.124454000000000       0.990696000000000     
  -63928.5374399474       0.301962000000000       0.301311000000000     
  0.174060000000000       0.865128000000000     
   624800.422261152       0.307553000000000       0.185873000000000     
  0.122547000000000       0.633456000000000     
  -57206.0177985601       0.330313000000000       0.206263000000000     
  0.199043000000000       0.967445000000000     
  -196365.788310709       0.263222000000000       0.229171000000000     
  0.125423000000000       0.419593000000000     
  -20132.5006959899       0.310318000000000       0.256243000000000     
  0.254676000000000       0.914140000000000     
   30101.8189271485       0.228560000000000       0.148709000000000     
  0.148211000000000       0.947367000000000     
  -63765.0583133945       0.299543000000000       0.153296000000000     
  0.102148000000000       0.252911000000000     
  -20676.3293120717       0.174169000000000       0.173415000000000     
  0.171795000000000       0.872663000000000     
  -136527.226478815       0.331073000000000       0.323713000000000     
  0.174996000000000       0.661899000000000     
   66958.2534325347       0.180557000000000       0.143105000000000     
  0.105040000000000       0.989609000000000     
  -59396.0580411378       0.214395000000000       0.214195000000000     
  0.151708000000000       0.999997000000000     
   482643.750882754       0.333112000000000       0.158150000000000     
  0.122130000000000       0.879748000000000     
   34450.4542137635       0.330193000000000       0.329781000000000     
  0.241751000000000       0.997658000000000     
  -17560.9591999111       0.299946000000000       0.299809000000000     
  0.288455000000000       0.888116000000000     
   535655.418634106       0.323921000000000       0.142919000000000     
  0.109274000000000       0.811274000000000     
   42915.1964367069       0.331090000000000       0.200532000000000     
  0.176724000000000       0.997858000000000     
   63606.7773321799       0.298327000000000       0.226358000000000     
  0.223507000000000       0.931999000000000     
   189413.472401724       0.235304000000000       0.189392000000000     
  0.132570000000000       0.969721000000000     
  -287348.612598670       0.243577000000000       0.144791000000000     
  9.716100000000000E-002  0.683871000000000     
  -114575.170608943       0.300568000000000       0.159583000000000     
  0.158632000000000       0.967168000000000     
  -54264.2917066135       0.331886000000000       0.255890000000000     
  0.171450000000000       0.911831000000000     
