# Supplementary material for: Four-Body Nonadditive Potential Energy Surface and the Fourth Virial Coefficient of Helium
Source: J Chem Eng Data. 2023 Nov 29;68(12):3257–64. doi: 10.1021/acs.jced.3c00578 (PMC10726306; doi:10.1021/acs.jced.3c00578)
Supplement: Supplementary file 4 — je3c00578_si_004.zip [file je3c00578_si_004.zip › data/tri_pol_xx.p4.1.8.txt]

           4          82
  0.299121436946623       0.137270972943985       4.037581309342158E-002
   2.20850376164543       2.564965105937419E-006
   17481.0890478394       0.330872000000000       0.330051000000000     
  0.327995000000000       0.870337000000000     
  -548351.879143766       0.332751000000000       0.315897000000000     
  0.177218000000000       0.740437000000000     
   91461.1687116808       0.297411000000000       0.283497000000000     
  0.282552000000000       0.881013000000000     
  -68520.4417639773       0.332154000000000       0.237057000000000     
  0.228975000000000       0.951866000000000     
   50413.9709934310       0.207643000000000       0.206698000000000     
  0.204220000000000       0.874259000000000     
   8084.32990990452       0.332234000000000       0.325918000000000     
  0.269762000000000       0.966623000000000     
  -298019.792229748       0.258098000000000       0.255491000000000     
  0.130146000000000       0.322694000000000     
  -163485.517536690       0.332453000000000       0.178812000000000     
  0.143708000000000       0.970600000000000     
  -54758.3365046218       0.151178000000000       0.147213000000000     
  0.147055000000000       0.874082000000000     
   227053.962312758       0.308312000000000       0.301712000000000     
  0.153197000000000       0.191356000000000     
  -34489.2178846051       0.332186000000000       0.287136000000000     
  0.279632000000000       0.916196000000000     
  -266984.685151389       0.271199000000000       0.264952000000000     
  0.165123000000000       0.948291000000000     
   44021.8955299917       0.154838000000000       0.147446000000000     
  7.914000000000000E-002  0.570343000000000     
   148726.178747981       0.333027000000000       0.193273000000000     
  0.125000000000000       0.419057000000000     
   168741.533486289       0.319326000000000       0.146343000000000     
  0.100700000000000       0.178105000000000     
   76511.0539536532       0.250044000000000       0.143732000000000     
  0.105522000000000       0.889681000000000     
   2390.55659883850       0.258882000000000       0.252578000000000     
  0.250531000000000       0.877588000000000     
   321752.347239609       0.299493000000000       0.220723000000000     
  0.127635000000000       0.188893000000000     
   108326.713305077       0.149062000000000       0.147744000000000     
  0.100472000000000       0.995871000000000     
   43385.4523091864       0.330832000000000       0.322568000000000     
  0.227799000000000       0.999610000000000     
  -46814.1663249650       0.203909000000000       0.201132000000000     
  0.111298000000000       0.755338000000000     
   382904.475912706       0.269523000000000       0.176774000000000     
  0.176683000000000       0.944972000000000     
   27499.3956995946       0.330186000000000       0.241473000000000     
  0.185602000000000       0.994161000000000     
   87957.7957758026       0.233006000000000       0.232161000000000     
  0.186095000000000       0.975725000000000     
  -147619.159074726       0.328969000000000       0.328884000000000     
  0.195502000000000       0.909660000000000     
  -43566.3835437871       0.180377000000000       0.166162000000000     
  8.686500000000000E-002  0.185285000000000     
  -43246.1126459767       0.292821000000000       0.292626000000000     
  0.236291000000000       0.972561000000000     
   258161.226425228       0.331609000000000       0.301440000000000     
  0.189632000000000       0.922784000000000     
   330300.247565818       0.309142000000000       0.144243000000000     
  0.140950000000000       0.983178000000000     
  -92644.5501913072       0.319419000000000       0.318173000000000     
  0.316808000000000       0.869623000000000     
  -809375.970500406       0.328188000000000       0.143720000000000     
  0.117097000000000       0.933241000000000     
   40117.1993723752       0.325905000000000       0.320806000000000     
  0.300189000000000       0.907519000000000     
  -224782.463074596       0.245401000000000       0.194894000000000     
  0.108706000000000       7.777299999999999E-002
   236827.021810363       0.225422000000000       0.223364000000000     
  0.112982000000000       0.234083000000000     
   49184.2772846477       0.198862000000000       0.143589000000000     
  0.129516000000000       0.979310000000000     
   128441.750583787       0.271772000000000       0.206421000000000     
  0.153923000000000       0.989305000000000     
  -1531.98975590397       0.169863000000000       0.168739000000000     
  0.137154000000000       0.971222000000000     
   59433.0674293415       0.329484000000000       0.318220000000000     
  0.316998000000000       0.877865000000000     
  -35100.4939282515       0.299763000000000       0.296477000000000     
  0.202212000000000       0.996236000000000     
   395966.494292519       0.231433000000000       0.165632000000000     
  9.818500000000001E-002  0.363279000000000     
  -424438.050992529       0.327008000000000       0.146115000000000     
  0.105518000000000       0.595621000000000     
  -437755.952008858       0.208166000000000       0.177872000000000     
  0.177296000000000       0.905928000000000     
   626080.219551933       0.330370000000000       0.255800000000000     
  0.151028000000000       0.572942000000000     
  -528528.974109327       0.321832000000000       0.311978000000000     
  0.163733000000000       0.489264000000000     
  -164459.468460476       0.259893000000000       0.228714000000000     
  0.227494000000000       0.900959000000000     
  -151755.937450027       0.286186000000000       0.236591000000000     
  0.205376000000000       0.976496000000000     
   18663.3357854264       0.330079000000000       0.274261000000000     
  0.231616000000000       0.984842000000000     
  -69198.2841567935       0.329637000000000       0.170163000000000     
  0.169017000000000       0.969542000000000     
  -490770.955680901       0.326343000000000       0.244651000000000     
  0.141400000000000       0.297187000000000     
   65054.6848695747       0.160084000000000       0.158861000000000     
  9.078400000000000E-002  0.839877000000000     
  -162111.203309923       0.317803000000000       0.229209000000000     
  0.151569000000000       0.847048000000000     
   2549.57752094943       0.289854000000000       0.288938000000000     
  0.264845000000000       0.915195000000000     
   291815.467287776       0.296422000000000       0.169548000000000     
  0.121534000000000       0.840930000000000     
  -172255.393494904       0.195396000000000       0.178416000000000     
  9.732000000000000E-002  0.548324000000000     
   174985.898140216       0.266167000000000       0.261251000000000     
  0.141377000000000       0.673344000000000     
   75565.5879556499       0.255612000000000       0.251971000000000     
  0.226004000000000       0.929180000000000     
  -163497.192272000       0.293079000000000       0.144567000000000     
  0.127115000000000       0.998709000000000     
  -93663.5473662471       0.153534000000000       0.144450000000000     
  8.739500000000000E-002  0.893044000000000     
  -153386.271000538       0.239782000000000       0.147416000000000     
  9.457300000000000E-002  0.518069000000000     
  -101893.044965790       0.192738000000000       0.192364000000000     
  0.174044000000000       0.921652000000000     
  -33861.8904673852       0.191750000000000       0.183685000000000     
  0.124454000000000       0.990696000000000     
   273116.502364630       0.301962000000000       0.301311000000000     
  0.174060000000000       0.865128000000000     
  -580980.821067535       0.307553000000000       0.185873000000000     
  0.122547000000000       0.633456000000000     
  -136275.994929798       0.330313000000000       0.206263000000000     
  0.199043000000000       0.967445000000000     
   48243.2664620234       0.263222000000000       0.229171000000000     
  0.125423000000000       0.419593000000000     
  -16252.6881659020       0.310318000000000       0.256243000000000     
  0.254676000000000       0.914140000000000     
  -5380.65249148272       0.228560000000000       0.148709000000000     
  0.148211000000000       0.947367000000000     
  -165522.014228142       0.299543000000000       0.153296000000000     
  0.102148000000000       0.252911000000000     
   286408.586705417       0.174169000000000       0.173415000000000     
  0.171795000000000       0.872663000000000     
   604057.386317184       0.331073000000000       0.323713000000000     
  0.174996000000000       0.661899000000000     
  -103423.715543593       0.180557000000000       0.143105000000000     
  0.105040000000000       0.989609000000000     
   58895.4248660725       0.214395000000000       0.214195000000000     
  0.151708000000000       0.999997000000000     
   556175.928349419       0.333112000000000       0.158150000000000     
  0.122130000000000       0.879748000000000     
  -6785.55983327671       0.330193000000000       0.329781000000000     
  0.241751000000000       0.997658000000000     
  -75901.9491454527       0.299946000000000       0.299809000000000     
  0.288455000000000       0.888116000000000     
   728780.809976848       0.323921000000000       0.142919000000000     
  0.109274000000000       0.811274000000000     
   184607.036794935       0.331090000000000       0.200532000000000     
  0.176724000000000       0.997858000000000     
   265992.846385693       0.298327000000000       0.226358000000000     
  0.223507000000000       0.931999000000000     
  -17467.3048934852       0.235304000000000       0.189392000000000     
  0.132570000000000       0.969721000000000     
   24128.8262658695       0.243577000000000       0.144791000000000     
  9.716100000000000E-002  0.683871000000000     
  -285335.704508877       0.300568000000000       0.159583000000000     
  0.158632000000000       0.967168000000000     
  -168083.427364845       0.331886000000000       0.255890000000000     
  0.171450000000000       0.911831000000000     
