# Supplementary material for: Four-Body Nonadditive Potential Energy Surface and the Fourth Virial Coefficient of Helium
Source: J Chem Eng Data. 2023 Nov 29;68(12):3257–64. doi: 10.1021/acs.jced.3c00578 (PMC10726306; doi:10.1021/acs.jced.3c00578)
Supplement: Supplementary file 4 — je3c00578_si_004.zip [file je3c00578_si_004.zip › data/tri_pol_xx.p4.1.9.txt]

           4          82
  0.245310470522616       0.111138702096252       4.289720162812910E-002
  0.992190680809683       1.387774187849624E-007
   104547.263706190       0.330872000000000       0.330051000000000     
  0.327995000000000       0.870337000000000     
  -1174271.22566831       0.332751000000000       0.315897000000000     
  0.177218000000000       0.740437000000000     
   210494.831637814       0.297411000000000       0.283497000000000     
  0.282552000000000       0.881013000000000     
   227773.615456808       0.332154000000000       0.237057000000000     
  0.228975000000000       0.951866000000000     
  -79603.4669417219       0.207643000000000       0.206698000000000     
  0.204220000000000       0.874259000000000     
   6795.43022354047       0.332234000000000       0.325918000000000     
  0.269762000000000       0.966623000000000     
  -366265.173778353       0.258098000000000       0.255491000000000     
  0.130146000000000       0.322694000000000     
  -810640.087317763       0.332453000000000       0.178812000000000     
  0.143708000000000       0.970600000000000     
  -16891.8731630597       0.151178000000000       0.147213000000000     
  0.147055000000000       0.874082000000000     
   27427.1661846775       0.308312000000000       0.301712000000000     
  0.153197000000000       0.191356000000000     
  -79496.4531567825       0.332186000000000       0.287136000000000     
  0.279632000000000       0.916196000000000     
  -612236.204994741       0.271199000000000       0.264952000000000     
  0.165123000000000       0.948291000000000     
   20472.7921079067       0.154838000000000       0.147446000000000     
  7.914000000000000E-002  0.570343000000000     
  -8979.71853860740       0.333027000000000       0.193273000000000     
  0.125000000000000       0.419057000000000     
   86296.1263604494       0.319326000000000       0.146343000000000     
  0.100700000000000       0.178105000000000     
  -336572.381645241       0.250044000000000       0.143732000000000     
  0.105522000000000       0.889681000000000     
   45743.7553109532       0.258882000000000       0.252578000000000     
  0.250531000000000       0.877588000000000     
  -101053.244910609       0.299493000000000       0.220723000000000     
  0.127635000000000       0.188893000000000     
   155340.383625072       0.149062000000000       0.147744000000000     
  0.100472000000000       0.995871000000000     
  -36889.6433908050       0.330832000000000       0.322568000000000     
  0.227799000000000       0.999610000000000     
  -128581.510955486       0.203909000000000       0.201132000000000     
  0.111298000000000       0.755338000000000     
  -237615.373966901       0.269523000000000       0.176774000000000     
  0.176683000000000       0.944972000000000     
  -1402049.62597161       0.330186000000000       0.241473000000000     
  0.185602000000000       0.994161000000000     
   412066.070411204       0.233006000000000       0.232161000000000     
  0.186095000000000       0.975725000000000     
  -69542.3581717686       0.328969000000000       0.328884000000000     
  0.195502000000000       0.909660000000000     
  -14730.4937547400       0.180377000000000       0.166162000000000     
  8.686500000000000E-002  0.185285000000000     
   130983.602696230       0.292821000000000       0.292626000000000     
  0.236291000000000       0.972561000000000     
   732089.271269715       0.331609000000000       0.301440000000000     
  0.189632000000000       0.922784000000000     
  -287161.506482560       0.309142000000000       0.144243000000000     
  0.140950000000000       0.983178000000000     
  -440406.507550045       0.319419000000000       0.318173000000000     
  0.316808000000000       0.869623000000000     
  -1707636.34303807       0.328188000000000       0.143720000000000     
  0.117097000000000       0.933241000000000     
   81683.6842817235       0.325905000000000       0.320806000000000     
  0.300189000000000       0.907519000000000     
  -129661.750502657       0.245401000000000       0.194894000000000     
  0.108706000000000       7.777299999999999E-002
   160546.139471544       0.225422000000000       0.223364000000000     
  0.112982000000000       0.234083000000000     
  -62231.6603191130       0.198862000000000       0.143589000000000     
  0.129516000000000       0.979310000000000     
  -179701.457244497       0.271772000000000       0.206421000000000     
  0.153923000000000       0.989305000000000     
   40225.1373233741       0.169863000000000       0.168739000000000     
  0.137154000000000       0.971222000000000     
   262302.087522652       0.329484000000000       0.318220000000000     
  0.316998000000000       0.877865000000000     
  -255532.498662590       0.299763000000000       0.296477000000000     
  0.202212000000000       0.996236000000000     
   301086.742330741       0.231433000000000       0.165632000000000     
  9.818500000000001E-002  0.363279000000000     
  -606418.811829517       0.327008000000000       0.146115000000000     
  0.105518000000000       0.595621000000000     
   20924.8739408918       0.208166000000000       0.177872000000000     
  0.177296000000000       0.905928000000000     
  -467558.502101508       0.330370000000000       0.255800000000000     
  0.151028000000000       0.572942000000000     
   38781.1101232043       0.321832000000000       0.311978000000000     
  0.163733000000000       0.489264000000000     
   260362.679845318       0.259893000000000       0.228714000000000     
  0.227494000000000       0.900959000000000     
   429476.307686005       0.286186000000000       0.236591000000000     
  0.205376000000000       0.976496000000000     
   28517.3490495653       0.330079000000000       0.274261000000000     
  0.231616000000000       0.984842000000000     
  -490753.601692894       0.329637000000000       0.170163000000000     
  0.169017000000000       0.969542000000000     
   279122.312962135       0.326343000000000       0.244651000000000     
  0.141400000000000       0.297187000000000     
   244300.690246353       0.160084000000000       0.158861000000000     
  9.078400000000000E-002  0.839877000000000     
   192224.022557027       0.317803000000000       0.229209000000000     
  0.151569000000000       0.847048000000000     
  -115004.321151239       0.289854000000000       0.288938000000000     
  0.264845000000000       0.915195000000000     
  -782540.826896804       0.296422000000000       0.169548000000000     
  0.121534000000000       0.840930000000000     
  -193529.974176415       0.195396000000000       0.178416000000000     
  9.732000000000000E-002  0.548324000000000     
   230640.574794020       0.266167000000000       0.261251000000000     
  0.141377000000000       0.673344000000000     
  -262661.977098354       0.255612000000000       0.251971000000000     
  0.226004000000000       0.929180000000000     
   838535.423913254       0.293079000000000       0.144567000000000     
  0.127115000000000       0.998709000000000     
  -244751.796390543       0.153534000000000       0.144450000000000     
  8.739500000000000E-002  0.893044000000000     
  -590954.816543999       0.239782000000000       0.147416000000000     
  9.457300000000000E-002  0.518069000000000     
  -582553.979043618       0.192738000000000       0.192364000000000     
  0.174044000000000       0.921652000000000     
  -199040.447249054       0.191750000000000       0.183685000000000     
  0.124454000000000       0.990696000000000     
   385455.566814806       0.301962000000000       0.301311000000000     
  0.174060000000000       0.865128000000000     
  -256799.552403280       0.307553000000000       0.185873000000000     
  0.122547000000000       0.633456000000000     
  -33792.3706083949       0.330313000000000       0.206263000000000     
  0.199043000000000       0.967445000000000     
   393441.864648536       0.263222000000000       0.229171000000000     
  0.125423000000000       0.419593000000000     
  -111158.135461836       0.310318000000000       0.256243000000000     
  0.254676000000000       0.914140000000000     
  -197258.211732866       0.228560000000000       0.148709000000000     
  0.148211000000000       0.947367000000000     
   74671.3268259713       0.299543000000000       0.153296000000000     
  0.102148000000000       0.252911000000000     
   374220.540749754       0.174169000000000       0.173415000000000     
  0.171795000000000       0.872663000000000     
   557511.209015524       0.331073000000000       0.323713000000000     
  0.174996000000000       0.661899000000000     
  -71473.1775819356       0.180557000000000       0.143105000000000     
  0.105040000000000       0.989609000000000     
   217977.913907091       0.214395000000000       0.214195000000000     
  0.151708000000000       0.999997000000000     
   1926128.35422298       0.333112000000000       0.158150000000000     
  0.122130000000000       0.879748000000000     
   20772.7584877679       0.330193000000000       0.329781000000000     
  0.241751000000000       0.997658000000000     
  -47645.0684177251       0.299946000000000       0.299809000000000     
  0.288455000000000       0.888116000000000     
   878497.863522650       0.323921000000000       0.142919000000000     
  0.109274000000000       0.811274000000000     
   1011386.09373220       0.331090000000000       0.200532000000000     
  0.176724000000000       0.997858000000000     
  -370772.749293313       0.298327000000000       0.226358000000000     
  0.223507000000000       0.931999000000000     
   362891.373258103       0.235304000000000       0.189392000000000     
  0.132570000000000       0.969721000000000     
   836639.705769304       0.243577000000000       0.144791000000000     
  9.716100000000000E-002  0.683871000000000     
   662692.241594374       0.300568000000000       0.159583000000000     
  0.158632000000000       0.967168000000000     
   898756.885770525       0.331886000000000       0.255890000000000     
  0.171450000000000       0.911831000000000     
