# Supplementary material for: Four-Body Nonadditive Potential Energy Surface and the Fourth Virial Coefficient of Helium
Source: J Chem Eng Data. 2023 Nov 29;68(12):3257–64. doi: 10.1021/acs.jced.3c00578 (PMC10726306; doi:10.1021/acs.jced.3c00578)
Supplement: Supplementary file 4 — je3c00578_si_004.zip [file je3c00578_si_004.zip › data/tri_pol_xz.p4.2.1.txt]

           4          82
  0.117819592843782       8.758792535128686E-002  3.980428421462238E-002
  0.627939449874562       1.500148969422188E-005
  -3633.99838363419       0.328598000000000       0.325911000000000     
  0.181403000000000       0.778866000000000     
  -1233.79792376807       0.319419000000000       0.318173000000000     
  0.316808000000000       0.869623000000000     
  -3884.74243035019       0.229936000000000       0.182674000000000     
  0.181809000000000       0.920297000000000     
  -5036.77772561763       0.179267000000000       0.155360000000000     
  9.172999999999999E-002  0.764451000000000     
   1729.73483881266       0.308312000000000       0.301712000000000     
  0.153197000000000       0.191356000000000     
  -31572.3485468050       0.298758000000000       0.295348000000000     
  0.208581000000000       0.999902000000000     
   3083.88205880370       0.325101000000000       0.178739000000000     
  0.177903000000000       0.963881000000000     
   8525.31193319872       0.330925000000000       0.286418000000000     
  0.164620000000000       0.674436000000000     
   3295.16232953922       0.282951000000000       0.282406000000000     
  0.175693000000000       0.955701000000000     
  -12990.7852155697       0.330928000000000       0.230112000000000     
  0.164651000000000       0.941238000000000     
   8802.69641181067       0.282866000000000       0.277711000000000     
  0.145812000000000       0.531263000000000     
   3742.55789485681       0.328354000000000       0.283021000000000     
  0.223110000000000       0.996984000000000     
  -7203.56046829005       0.321832000000000       0.311978000000000     
  0.163733000000000       0.489264000000000     
   1599.55849378510       0.330193000000000       0.329781000000000     
  0.241751000000000       0.997658000000000     
  -7241.01444755004       0.276484000000000       0.246213000000000     
  0.242813000000000       0.903103000000000     
   7007.28192206153       0.328188000000000       0.143720000000000     
  0.117097000000000       0.933241000000000     
   234.167602165954       0.299543000000000       0.153296000000000     
  0.102148000000000       0.252911000000000     
   3253.74967518502       0.328027000000000       0.217854000000000     
  0.134288000000000       0.443132000000000     
  -590.053628079573       0.301679000000000       0.224363000000000     
  0.210465000000000       0.959961000000000     
  -33399.5891713556       0.314460000000000       0.185860000000000     
  0.125741000000000       0.707406000000000     
   1434.87645518842       0.210740000000000       0.202772000000000     
  0.107620000000000       0.536347000000000     
  -26634.7282005403       0.316401000000000       0.301947000000000     
  0.167013000000000       0.702759000000000     
  -2699.23753614197       0.330791000000000       0.271917000000000     
  0.262135000000000       0.931098000000000     
   40012.1493578504       0.272936000000000       0.270325000000000     
  0.216182000000000       0.977554000000000     
  -6173.30665946128       0.258098000000000       0.255491000000000     
  0.130146000000000       0.322694000000000     
  -3100.28752289232       0.180377000000000       0.166162000000000     
  8.686500000000000E-002  0.185285000000000     
  -38861.6193949133       0.236655000000000       0.234121000000000     
  0.219118000000000       0.906100000000000     
  -1735.65274574320       0.193008000000000       0.191943000000000     
  0.132367000000000       0.998363000000000     
  -10886.5370333513       0.255847000000000       0.255555000000000     
  0.142848000000000       0.798428000000000     
   42266.8306621144       0.329467000000000       0.183604000000000     
  0.140311000000000       0.932776000000000     
  -3398.27438214135       0.174169000000000       0.173415000000000     
  0.171795000000000       0.872663000000000     
  -4750.92803921693       0.327008000000000       0.146115000000000     
  0.105518000000000       0.595621000000000     
  -8661.02419228859       0.243577000000000       0.144791000000000     
  9.716100000000000E-002  0.683871000000000     
   4434.29575656885       0.245401000000000       0.194894000000000     
  0.108706000000000       7.777299999999999E-002
  -9576.50879789997       0.247732000000000       0.222148000000000     
  0.168425000000000       0.999354000000000     
  -776.607135495464       0.147034000000000       0.145541000000000     
  0.101964000000000       0.999577000000000     
  -1587.01769319008       0.279634000000000       0.148340000000000     
  0.119543000000000       0.969887000000000     
  -8718.54395612197       0.306168000000000       0.304475000000000     
  0.253629000000000       0.961318000000000     
  -1664.66653530891       0.326343000000000       0.244651000000000     
  0.141400000000000       0.297187000000000     
  -6186.15905699972       0.198862000000000       0.143589000000000     
  0.129516000000000       0.979310000000000     
   19383.3129285152       0.290615000000000       0.209632000000000     
  0.125148000000000       0.453881000000000     
  -4435.06671918334       0.291922000000000       0.238738000000000     
  0.139879000000000       0.649137000000000     
   279.628441062133       0.332863000000000       0.151573000000000     
  0.147451000000000       0.986220000000000     
  -2886.23245993672       0.153838000000000       0.151890000000000     
  7.941200000000000E-002  0.522604000000000     
  -23605.7695706953       0.332520000000000       0.195012000000000     
  0.163653000000000       0.997897000000000     
   936.634362307271       0.330872000000000       0.330051000000000     
  0.327995000000000       0.870337000000000     
   19503.2496915245       0.296662000000000       0.154447000000000     
  0.107254000000000       0.637076000000000     
   1158.16043138674       0.213133000000000       0.199104000000000     
  0.119092000000000       0.869632000000000     
  -25680.3116605756       0.233584000000000       0.198203000000000     
  0.108493000000000       0.302667000000000     
  -3576.59049501597       0.271664000000000       0.143051000000000     
  9.585000000000000E-002  0.431363000000000     
   5395.13329154484       0.333295000000000       0.303156000000000     
  0.201141000000000       0.969721000000000     
   2605.52732738835       0.151178000000000       0.147213000000000     
  0.147055000000000       0.874082000000000     
   16124.4437631920       0.245025000000000       0.184422000000000     
  0.110057000000000       0.565594000000000     
  -2704.64747777919       0.310240000000000       0.241640000000000     
  0.192122000000000       0.999874000000000     
   9116.35837217587       0.277357000000000       0.143140000000000     
  0.136314000000000       0.987345000000000     
  -4407.79204706945       0.299493000000000       0.220723000000000     
  0.127635000000000       0.188893000000000     
   6607.62405093328       0.204559000000000       0.143598000000000     
  0.109313000000000       0.986148000000000     
   12854.2573502845       0.251205000000000       0.220572000000000     
  0.143907000000000       0.944224000000000     
   7203.69756677113       0.206705000000000       0.204170000000000     
  0.178596000000000       0.940962000000000     
   23326.8075778185       0.228214000000000       0.218240000000000     
  0.217863000000000       0.879263000000000     
  -19699.2000980875       0.283616000000000       0.176322000000000     
  0.124987000000000       0.874250000000000     
   11949.5739907369       0.324631000000000       0.235139000000000     
  0.232028000000000       0.939143000000000     
   10530.6368867563       0.225422000000000       0.223364000000000     
  0.112982000000000       0.234083000000000     
   36403.9074081210       0.331555000000000       0.219446000000000     
  0.192456000000000       0.994558000000000     
   2433.54084858052       0.297200000000000       0.293545000000000     
  0.279834000000000       0.896507000000000     
   3179.44250401378       0.255525000000000       0.178758000000000     
  0.161944000000000       0.981066000000000     
   14373.1431858878       0.331073000000000       0.323713000000000     
  0.174996000000000       0.661899000000000     
   1126.28349846466       0.330610000000000       0.305044000000000     
  0.292170000000000       0.910946000000000     
  -2565.01427259462       0.330673000000000       0.324690000000000     
  0.291527000000000       0.929622000000000     
   4231.55212863858       0.160571000000000       0.146394000000000     
  8.377500000000000E-002  0.741982000000000     
  -18520.6076118336       0.330439000000000       0.210954000000000     
  0.208290000000000       0.954240000000000     
   1922.32522278736       0.211488000000000       0.168189000000000     
  9.701900000000001E-002  0.504996000000000     
   7388.42870939768       0.185840000000000       0.156538000000000     
  8.588400000000000E-002  0.289359000000000     
  -1832.48272588668       0.248780000000000       0.229330000000000     
  0.123270000000000       0.485994000000000     
   6575.36446117778       0.328131000000000       0.327617000000000     
  0.203393000000000       0.954156000000000     
  -17434.6424803868       0.332780000000000       0.252191000000000     
  0.207126000000000       0.998163000000000     
   11834.8152099540       0.286768000000000       0.286675000000000     
  0.157770000000000       0.758758000000000     
   5683.70433555862       0.253026000000000       0.252918000000000     
  0.247836000000000       0.877782000000000     
   4657.79190893810       0.332234000000000       0.325918000000000     
  0.269762000000000       0.966623000000000     
   2738.19203705306       0.333112000000000       0.158150000000000     
  0.122130000000000       0.879748000000000     
  -16810.4244928538       0.330061000000000       0.143227000000000     
  0.132125000000000       0.999885000000000     
   8859.33037998313       0.325788000000000       0.269774000000000     
  0.169879000000000       0.863183000000000     
