# Supplementary material for: Four-Body Nonadditive Potential Energy Surface and the Fourth Virial Coefficient of Helium
Source: J Chem Eng Data. 2023 Nov 29;68(12):3257–64. doi: 10.1021/acs.jced.3c00578 (PMC10726306; doi:10.1021/acs.jced.3c00578)
Supplement: Supplementary file 4 — je3c00578_si_004.zip [file je3c00578_si_004.zip › data/tri_pol_xz.p4.2.10.txt]

           4          82
  0.178126221133203       5.930651006994943E-002  2.997913761299897E-002
  0.418263911010973       1.981646323446275E-010
  -405433.007992690       0.328598000000000       0.325911000000000     
  0.181403000000000       0.778866000000000     
  -25271.4800224878       0.319419000000000       0.318173000000000     
  0.316808000000000       0.869623000000000     
  -763579.090342376       0.229936000000000       0.182674000000000     
  0.181809000000000       0.920297000000000     
  -737114.498849315       0.179267000000000       0.155360000000000     
  9.172999999999999E-002  0.764451000000000     
   85517.1016009155       0.308312000000000       0.301712000000000     
  0.153197000000000       0.191356000000000     
   3369850.64179039       0.298758000000000       0.295348000000000     
  0.208581000000000       0.999902000000000     
   1616892.25337249       0.325101000000000       0.178739000000000     
  0.177903000000000       0.963881000000000     
  -144996.596838009       0.330925000000000       0.286418000000000     
  0.164620000000000       0.674436000000000     
  -10027.2999211350       0.282951000000000       0.282406000000000     
  0.175693000000000       0.955701000000000     
   2056004.75680590       0.330928000000000       0.230112000000000     
  0.164651000000000       0.941238000000000     
  -534171.187706046       0.282866000000000       0.277711000000000     
  0.145812000000000       0.531263000000000     
   202005.195002862       0.328354000000000       0.283021000000000     
  0.223110000000000       0.996984000000000     
  -256776.696020099       0.321832000000000       0.311978000000000     
  0.163733000000000       0.489264000000000     
  -659758.144177048       0.330193000000000       0.329781000000000     
  0.241751000000000       0.997658000000000     
   526389.202583949       0.276484000000000       0.246213000000000     
  0.242813000000000       0.903103000000000     
   380634.477640925       0.328188000000000       0.143720000000000     
  0.117097000000000       0.933241000000000     
   81314.7270556704       0.299543000000000       0.153296000000000     
  0.102148000000000       0.252911000000000     
   1134551.60276290       0.328027000000000       0.217854000000000     
  0.134288000000000       0.443132000000000     
  -1999115.82272758       0.301679000000000       0.224363000000000     
  0.210465000000000       0.959961000000000     
  -1633081.61038135       0.314460000000000       0.185860000000000     
  0.125741000000000       0.707406000000000     
  -619972.718583138       0.210740000000000       0.202772000000000     
  0.107620000000000       0.536347000000000     
   2747012.28970839       0.316401000000000       0.301947000000000     
  0.167013000000000       0.702759000000000     
  -306166.444998906       0.330791000000000       0.271917000000000     
  0.262135000000000       0.931098000000000     
  -3343844.58190487       0.272936000000000       0.270325000000000     
  0.216182000000000       0.977554000000000     
   427214.530228683       0.258098000000000       0.255491000000000     
  0.130146000000000       0.322694000000000     
   1947.63295188650       0.180377000000000       0.166162000000000     
  8.686500000000000E-002  0.185285000000000     
   2866780.19992702       0.236655000000000       0.234121000000000     
  0.219118000000000       0.906100000000000     
  -328480.067910290       0.193008000000000       0.191943000000000     
  0.132367000000000       0.998363000000000     
   1427624.67136443       0.255847000000000       0.255555000000000     
  0.142848000000000       0.798428000000000     
   2035624.93247963       0.329467000000000       0.183604000000000     
  0.140311000000000       0.932776000000000     
  -215844.379804606       0.174169000000000       0.173415000000000     
  0.171795000000000       0.872663000000000     
   1392881.18710364       0.327008000000000       0.146115000000000     
  0.105518000000000       0.595621000000000     
   753186.603667536       0.243577000000000       0.144791000000000     
  9.716100000000000E-002  0.683871000000000     
   220943.587957142       0.245401000000000       0.194894000000000     
  0.108706000000000       7.777299999999999E-002
  -487619.409546172       0.247732000000000       0.222148000000000     
  0.168425000000000       0.999354000000000     
   734087.307464560       0.147034000000000       0.145541000000000     
  0.101964000000000       0.999577000000000     
   1553039.15733597       0.279634000000000       0.148340000000000     
  0.119543000000000       0.969887000000000     
   1034907.42388516       0.306168000000000       0.304475000000000     
  0.253629000000000       0.961318000000000     
  -101061.527392581       0.326343000000000       0.244651000000000     
  0.141400000000000       0.297187000000000     
   271150.479399166       0.198862000000000       0.143589000000000     
  0.129516000000000       0.979310000000000     
  -132718.231513403       0.290615000000000       0.209632000000000     
  0.125148000000000       0.453881000000000     
  -692864.767320252       0.291922000000000       0.238738000000000     
  0.139879000000000       0.649137000000000     
   92364.7168826120       0.332863000000000       0.151573000000000     
  0.147451000000000       0.986220000000000     
   10549.8400880576       0.153838000000000       0.151890000000000     
  7.941200000000000E-002  0.522604000000000     
  -3112850.75392376       0.332520000000000       0.195012000000000     
  0.163653000000000       0.997897000000000     
   14821.8271283077       0.330872000000000       0.330051000000000     
  0.327995000000000       0.870337000000000     
  -2231264.58405690       0.296662000000000       0.154447000000000     
  0.107254000000000       0.637076000000000     
   21156.5550676075       0.213133000000000       0.199104000000000     
  0.119092000000000       0.869632000000000     
  -1018231.72539016       0.233584000000000       0.198203000000000     
  0.108493000000000       0.302667000000000     
  -542747.457928628       0.271664000000000       0.143051000000000     
  9.585000000000000E-002  0.431363000000000     
  -1664565.23490605       0.333295000000000       0.303156000000000     
  0.201141000000000       0.969721000000000     
   30784.3835300089       0.151178000000000       0.147213000000000     
  0.147055000000000       0.874082000000000     
   3062042.91606829       0.245025000000000       0.184422000000000     
  0.110057000000000       0.565594000000000     
   2221794.14293422       0.310240000000000       0.241640000000000     
  0.192122000000000       0.999874000000000     
  -543332.094166177       0.277357000000000       0.143140000000000     
  0.136314000000000       0.987345000000000     
  -487561.962860839       0.299493000000000       0.220723000000000     
  0.127635000000000       0.188893000000000     
  -1369061.47331234       0.204559000000000       0.143598000000000     
  0.109313000000000       0.986148000000000     
  -484919.180879305       0.251205000000000       0.220572000000000     
  0.143907000000000       0.944224000000000     
   746370.273605361       0.206705000000000       0.204170000000000     
  0.178596000000000       0.940962000000000     
  -1424903.33607162       0.228214000000000       0.218240000000000     
  0.217863000000000       0.879263000000000     
  -184639.673887263       0.283616000000000       0.176322000000000     
  0.124987000000000       0.874250000000000     
   133457.792115442       0.324631000000000       0.235139000000000     
  0.232028000000000       0.939143000000000     
   498107.218635081       0.225422000000000       0.223364000000000     
  0.112982000000000       0.234083000000000     
  -1883652.55004861       0.331555000000000       0.219446000000000     
  0.192456000000000       0.994558000000000     
  -43478.6132230041       0.297200000000000       0.293545000000000     
  0.279834000000000       0.896507000000000     
   776139.599055720       0.255525000000000       0.178758000000000     
  0.161944000000000       0.981066000000000     
  -476966.101442829       0.331073000000000       0.323713000000000     
  0.174996000000000       0.661899000000000     
   255695.355581565       0.330610000000000       0.305044000000000     
  0.292170000000000       0.910946000000000     
  -147837.426376088       0.330673000000000       0.324690000000000     
  0.291527000000000       0.929622000000000     
   198494.144854289       0.160571000000000       0.146394000000000     
  8.377500000000000E-002  0.741982000000000     
   1513517.40150676       0.330439000000000       0.210954000000000     
  0.208290000000000       0.954240000000000     
  -248935.528852923       0.211488000000000       0.168189000000000     
  9.701900000000001E-002  0.504996000000000     
   176399.043731652       0.185840000000000       0.156538000000000     
  8.588400000000000E-002  0.289359000000000     
  -582060.052283660       0.248780000000000       0.229330000000000     
  0.123270000000000       0.485994000000000     
  -62104.5370800794       0.328131000000000       0.327617000000000     
  0.203393000000000       0.954156000000000     
   222068.124373189       0.332780000000000       0.252191000000000     
  0.207126000000000       0.998163000000000     
  -1134317.34233338       0.286768000000000       0.286675000000000     
  0.157770000000000       0.758758000000000     
  -590181.871352286       0.253026000000000       0.252918000000000     
  0.247836000000000       0.877782000000000     
  -263758.901220895       0.332234000000000       0.325918000000000     
  0.269762000000000       0.966623000000000     
  -591235.469316033       0.333112000000000       0.158150000000000     
  0.122130000000000       0.879748000000000     
  -571753.900196916       0.330061000000000       0.143227000000000     
  0.132125000000000       0.999885000000000     
  -2029501.15338222       0.325788000000000       0.269774000000000     
  0.169879000000000       0.863183000000000     
