# Supplementary material for: Four-Body Nonadditive Potential Energy Surface and the Fourth Virial Coefficient of Helium
Source: J Chem Eng Data. 2023 Nov 29;68(12):3257–64. doi: 10.1021/acs.jced.3c00578 (PMC10726306; doi:10.1021/acs.jced.3c00578)
Supplement: Supplementary file 4 — je3c00578_si_004.zip [file je3c00578_si_004.zip › data/tri_pol_xz.p4.2.2.txt]

           4          82
  0.117498958025093       8.766724164790533E-002  3.968930835272419E-002
  0.630819287612641       1.417584793594869E-005
  -3552.42450489712       0.328598000000000       0.325911000000000     
  0.181403000000000       0.778866000000000     
  -1259.97132307134       0.319419000000000       0.318173000000000     
  0.316808000000000       0.869623000000000     
  -3904.42275596207       0.229936000000000       0.182674000000000     
  0.181809000000000       0.920297000000000     
  -5117.09595708409       0.179267000000000       0.155360000000000     
  9.172999999999999E-002  0.764451000000000     
   1864.88791887296       0.308312000000000       0.301712000000000     
  0.153197000000000       0.191356000000000     
  -32236.4866855175       0.298758000000000       0.295348000000000     
  0.208581000000000       0.999902000000000     
   3169.07261895301       0.325101000000000       0.178739000000000     
  0.177903000000000       0.963881000000000     
   9444.59325836546       0.330925000000000       0.286418000000000     
  0.164620000000000       0.674436000000000     
   3302.59130409673       0.282951000000000       0.282406000000000     
  0.175693000000000       0.955701000000000     
  -13081.5389412766       0.330928000000000       0.230112000000000     
  0.164651000000000       0.941238000000000     
   9141.28807184341       0.282866000000000       0.277711000000000     
  0.145812000000000       0.531263000000000     
   3732.23602509050       0.328354000000000       0.283021000000000     
  0.223110000000000       0.996984000000000     
  -7749.59649995066       0.321832000000000       0.311978000000000     
  0.163733000000000       0.489264000000000     
   1693.93161717989       0.330193000000000       0.329781000000000     
  0.241751000000000       0.997658000000000     
  -7336.35483661224       0.276484000000000       0.246213000000000     
  0.242813000000000       0.903103000000000     
   7048.88383257106       0.328188000000000       0.143720000000000     
  0.117097000000000       0.933241000000000     
   229.246723419705       0.299543000000000       0.153296000000000     
  0.102148000000000       0.252911000000000     
   3258.27303069117       0.328027000000000       0.217854000000000     
  0.134288000000000       0.443132000000000     
  -819.371201827073       0.301679000000000       0.224363000000000     
  0.210465000000000       0.959961000000000     
  -33957.3808839517       0.314460000000000       0.185860000000000     
  0.125741000000000       0.707406000000000     
   1402.35705718689       0.210740000000000       0.202772000000000     
  0.107620000000000       0.536347000000000     
  -27943.7206727866       0.316401000000000       0.301947000000000     
  0.167013000000000       0.702759000000000     
  -2745.21137637302       0.330791000000000       0.271917000000000     
  0.262135000000000       0.931098000000000     
   40867.1568893910       0.272936000000000       0.270325000000000     
  0.216182000000000       0.977554000000000     
  -6499.87850569982       0.258098000000000       0.255491000000000     
  0.130146000000000       0.322694000000000     
  -3096.61369174571       0.180377000000000       0.166162000000000     
  8.686500000000000E-002  0.185285000000000     
  -39727.3978778758       0.236655000000000       0.234121000000000     
  0.219118000000000       0.906100000000000     
  -1781.01802812674       0.193008000000000       0.191943000000000     
  0.132367000000000       0.998363000000000     
  -11542.7739825471       0.255847000000000       0.255555000000000     
  0.142848000000000       0.798428000000000     
   42830.2057981125       0.329467000000000       0.183604000000000     
  0.140311000000000       0.932776000000000     
  -3501.07985094788       0.174169000000000       0.173415000000000     
  0.171795000000000       0.872663000000000     
  -4873.29944719073       0.327008000000000       0.146115000000000     
  0.105518000000000       0.595621000000000     
  -8863.60655595985       0.243577000000000       0.144791000000000     
  9.716100000000000E-002  0.683871000000000     
   4551.68321500947       0.245401000000000       0.194894000000000     
  0.108706000000000       7.777299999999999E-002
  -9931.78678328566       0.247732000000000       0.222148000000000     
  0.168425000000000       0.999354000000000     
  -775.075848043254       0.147034000000000       0.145541000000000     
  0.101964000000000       0.999577000000000     
  -1449.81162199108       0.279634000000000       0.148340000000000     
  0.119543000000000       0.969887000000000     
  -8909.92960441525       0.306168000000000       0.304475000000000     
  0.253629000000000       0.961318000000000     
  -1756.06512885250       0.326343000000000       0.244651000000000     
  0.141400000000000       0.297187000000000     
  -6310.89833198112       0.198862000000000       0.143589000000000     
  0.129516000000000       0.979310000000000     
   19902.7162690378       0.290615000000000       0.209632000000000     
  0.125148000000000       0.453881000000000     
  -4773.52411880410       0.291922000000000       0.238738000000000     
  0.139879000000000       0.649137000000000     
   313.841697117383       0.332863000000000       0.151573000000000     
  0.147451000000000       0.986220000000000     
  -2966.56965579871       0.153838000000000       0.151890000000000     
  7.941200000000000E-002  0.522604000000000     
  -23850.7296448212       0.332520000000000       0.195012000000000     
  0.163653000000000       0.997897000000000     
   955.433045402238       0.330872000000000       0.330051000000000     
  0.327995000000000       0.870337000000000     
   19784.1571179576       0.296662000000000       0.154447000000000     
  0.107254000000000       0.637076000000000     
   1156.79739990311       0.213133000000000       0.199104000000000     
  0.119092000000000       0.869632000000000     
  -26467.0528938576       0.233584000000000       0.198203000000000     
  0.108493000000000       0.302667000000000     
  -3580.49418493064       0.271664000000000       0.143051000000000     
  9.585000000000000E-002  0.431363000000000     
   5409.97254312863       0.333295000000000       0.303156000000000     
  0.201141000000000       0.969721000000000     
   2672.48416005257       0.151178000000000       0.147213000000000     
  0.147055000000000       0.874082000000000     
   16420.1805581379       0.245025000000000       0.184422000000000     
  0.110057000000000       0.565594000000000     
  -2233.26070975232       0.310240000000000       0.241640000000000     
  0.192122000000000       0.999874000000000     
   9318.45865854789       0.277357000000000       0.143140000000000     
  0.136314000000000       0.987345000000000     
  -4458.44612812319       0.299493000000000       0.220723000000000     
  0.127635000000000       0.188893000000000     
   6677.14777743437       0.204559000000000       0.143598000000000     
  0.109313000000000       0.986148000000000     
   13481.5060450191       0.251205000000000       0.220572000000000     
  0.143907000000000       0.944224000000000     
   7409.28362425968       0.206705000000000       0.204170000000000     
  0.178596000000000       0.940962000000000     
   23833.1807292745       0.228214000000000       0.218240000000000     
  0.217863000000000       0.879263000000000     
  -20285.3586535374       0.283616000000000       0.176322000000000     
  0.124987000000000       0.874250000000000     
   12132.7527009595       0.324631000000000       0.235139000000000     
  0.232028000000000       0.939143000000000     
   10809.8851435257       0.225422000000000       0.223364000000000     
  0.112982000000000       0.234083000000000     
   36503.8945531328       0.331555000000000       0.219446000000000     
  0.192456000000000       0.994558000000000     
   2472.97117975289       0.297200000000000       0.293545000000000     
  0.279834000000000       0.896507000000000     
   3141.59646562069       0.255525000000000       0.178758000000000     
  0.161944000000000       0.981066000000000     
   14935.4087000719       0.331073000000000       0.323713000000000     
  0.174996000000000       0.661899000000000     
   1154.71349991421       0.330610000000000       0.305044000000000     
  0.292170000000000       0.910946000000000     
  -2606.54195999026       0.330673000000000       0.324690000000000     
  0.291527000000000       0.929622000000000     
   4312.90601880363       0.160571000000000       0.146394000000000     
  8.377500000000000E-002  0.741982000000000     
  -18620.8106878852       0.330439000000000       0.210954000000000     
  0.208290000000000       0.954240000000000     
   2119.29247775381       0.211488000000000       0.168189000000000     
  9.701900000000001E-002  0.504996000000000     
   7461.32962440165       0.185840000000000       0.156538000000000     
  8.588400000000000E-002  0.289359000000000     
  -1492.45201531717       0.248780000000000       0.229330000000000     
  0.123270000000000       0.485994000000000     
   6678.38451575308       0.328131000000000       0.327617000000000     
  0.203393000000000       0.954156000000000     
  -17586.3353809515       0.332780000000000       0.252191000000000     
  0.207126000000000       0.998163000000000     
   12679.2651679466       0.286768000000000       0.286675000000000     
  0.157770000000000       0.758758000000000     
   5802.30487780622       0.253026000000000       0.252918000000000     
  0.247836000000000       0.877782000000000     
   4725.56434467858       0.332234000000000       0.325918000000000     
  0.269762000000000       0.966623000000000     
   3063.24422280402       0.333112000000000       0.158150000000000     
  0.122130000000000       0.879748000000000     
  -17225.7645534580       0.330061000000000       0.143227000000000     
  0.132125000000000       0.999885000000000     
   8497.96421592537       0.325788000000000       0.269774000000000     
  0.169879000000000       0.863183000000000     
