# Supplementary material for: Four-Body Nonadditive Potential Energy Surface and the Fourth Virial Coefficient of Helium
Source: J Chem Eng Data. 2023 Nov 29;68(12):3257–64. doi: 10.1021/acs.jced.3c00578 (PMC10726306; doi:10.1021/acs.jced.3c00578)
Supplement: Supplementary file 4 — je3c00578_si_004.zip [file je3c00578_si_004.zip › data/tri_pol_xz.p4.2.3.txt]

           4          82
  0.113004738344090       8.753496858143674E-002  4.013218751200770E-002
  0.618018570953460       8.743922913025316E-006
  -4211.27877746615       0.328598000000000       0.325911000000000     
  0.181403000000000       0.778866000000000     
  -1706.58208553472       0.319419000000000       0.318173000000000     
  0.316808000000000       0.869623000000000     
  -4154.25299598134       0.229936000000000       0.182674000000000     
  0.181809000000000       0.920297000000000     
  -5453.42637207718       0.179267000000000       0.155360000000000     
  9.172999999999999E-002  0.764451000000000     
   2264.21946219930       0.308312000000000       0.301712000000000     
  0.153197000000000       0.191356000000000     
  -37311.2805899881       0.298758000000000       0.295348000000000     
  0.208581000000000       0.999902000000000     
   4314.49921873922       0.325101000000000       0.178739000000000     
  0.177903000000000       0.963881000000000     
   11886.6770518068       0.330925000000000       0.286418000000000     
  0.164620000000000       0.674436000000000     
   2562.03677751659       0.282951000000000       0.282406000000000     
  0.175693000000000       0.955701000000000     
  -18139.9921691943       0.330928000000000       0.230112000000000     
  0.164651000000000       0.941238000000000     
   10654.3930796980       0.282866000000000       0.277711000000000     
  0.145812000000000       0.531263000000000     
   4992.19359601673       0.328354000000000       0.283021000000000     
  0.223110000000000       0.996984000000000     
  -9649.92116938292       0.321832000000000       0.311978000000000     
  0.163733000000000       0.489264000000000     
   1968.97119258250       0.330193000000000       0.329781000000000     
  0.241751000000000       0.997658000000000     
  -8769.64702114524       0.276484000000000       0.246213000000000     
  0.242813000000000       0.903103000000000     
   9734.66033705880       0.328188000000000       0.143720000000000     
  0.117097000000000       0.933241000000000     
   486.211381941676       0.299543000000000       0.153296000000000     
  0.102148000000000       0.252911000000000     
   3490.10550597145       0.328027000000000       0.217854000000000     
  0.134288000000000       0.443132000000000     
  -1642.61758799523       0.301679000000000       0.224363000000000     
  0.210465000000000       0.959961000000000     
  -39492.9097398205       0.314460000000000       0.185860000000000     
  0.125741000000000       0.707406000000000     
   2220.22906620090       0.210740000000000       0.202772000000000     
  0.107620000000000       0.536347000000000     
  -39260.5833276699       0.316401000000000       0.301947000000000     
  0.167013000000000       0.702759000000000     
  -3792.08274420953       0.330791000000000       0.271917000000000     
  0.262135000000000       0.931098000000000     
   48299.3201622780       0.272936000000000       0.270325000000000     
  0.216182000000000       0.977554000000000     
  -7613.17591933801       0.258098000000000       0.255491000000000     
  0.130146000000000       0.322694000000000     
  -4013.59229381015       0.180377000000000       0.166162000000000     
  8.686500000000000E-002  0.185285000000000     
  -47364.4757682715       0.236655000000000       0.234121000000000     
  0.219118000000000       0.906100000000000     
  -1902.26424754145       0.193008000000000       0.191943000000000     
  0.132367000000000       0.998363000000000     
  -16355.5087444489       0.255847000000000       0.255555000000000     
  0.142848000000000       0.798428000000000     
   53421.1356996486       0.329467000000000       0.183604000000000     
  0.140311000000000       0.932776000000000     
  -4492.37186342493       0.174169000000000       0.173415000000000     
  0.171795000000000       0.872663000000000     
  -5540.16941905812       0.327008000000000       0.146115000000000     
  0.105518000000000       0.595621000000000     
  -9758.54583754763       0.243577000000000       0.144791000000000     
  9.716100000000000E-002  0.683871000000000     
   5939.31027979084       0.245401000000000       0.194894000000000     
  0.108706000000000       7.777299999999999E-002
  -12273.2434194498       0.247732000000000       0.222148000000000     
  0.168425000000000       0.999354000000000     
  -949.521290020950       0.147034000000000       0.145541000000000     
  0.101964000000000       0.999577000000000     
  -2702.37978115478       0.279634000000000       0.148340000000000     
  0.119543000000000       0.969887000000000     
  -10952.0399664588       0.306168000000000       0.304475000000000     
  0.253629000000000       0.961318000000000     
  -1272.61034822885       0.326343000000000       0.244651000000000     
  0.141400000000000       0.297187000000000     
  -7440.51138578427       0.198862000000000       0.143589000000000     
  0.129516000000000       0.979310000000000     
   23131.1934893088       0.290615000000000       0.209632000000000     
  0.125148000000000       0.453881000000000     
  -6426.43683422555       0.291922000000000       0.238738000000000     
  0.139879000000000       0.649137000000000     
   688.650433390811       0.332863000000000       0.151573000000000     
  0.147451000000000       0.986220000000000     
  -3575.05386638910       0.153838000000000       0.151890000000000     
  7.941200000000000E-002  0.522604000000000     
  -30038.1172230097       0.332520000000000       0.195012000000000     
  0.163653000000000       0.997897000000000     
   1257.76846673898       0.330872000000000       0.330051000000000     
  0.327995000000000       0.870337000000000     
   24055.6562169874       0.296662000000000       0.154447000000000     
  0.107254000000000       0.637076000000000     
   561.145995035617       0.213133000000000       0.199104000000000     
  0.119092000000000       0.869632000000000     
  -31253.1075481738       0.233584000000000       0.198203000000000     
  0.108493000000000       0.302667000000000     
  -5107.71809542854       0.271664000000000       0.143051000000000     
  9.585000000000000E-002  0.431363000000000     
   5216.75809740097       0.333295000000000       0.303156000000000     
  0.201141000000000       0.969721000000000     
   3296.05388677795       0.151178000000000       0.147213000000000     
  0.147055000000000       0.874082000000000     
   18535.8434773277       0.245025000000000       0.184422000000000     
  0.110057000000000       0.565594000000000     
  -1944.97102148614       0.310240000000000       0.241640000000000     
  0.192122000000000       0.999874000000000     
   11474.2563945925       0.277357000000000       0.143140000000000     
  0.136314000000000       0.987345000000000     
  -5904.88882306329       0.299493000000000       0.220723000000000     
  0.127635000000000       0.188893000000000     
   7853.02120496438       0.204559000000000       0.143598000000000     
  0.109313000000000       0.986148000000000     
   18087.4282405378       0.251205000000000       0.220572000000000     
  0.143907000000000       0.944224000000000     
   9167.08334832200       0.206705000000000       0.204170000000000     
  0.178596000000000       0.940962000000000     
   28470.8360227976       0.228214000000000       0.218240000000000     
  0.217863000000000       0.879263000000000     
  -23864.7350188155       0.283616000000000       0.176322000000000     
  0.124987000000000       0.874250000000000     
   15708.7563185836       0.324631000000000       0.235139000000000     
  0.232028000000000       0.939143000000000     
   12117.4209882896       0.225422000000000       0.223364000000000     
  0.112982000000000       0.234083000000000     
   46526.3281346556       0.331555000000000       0.219446000000000     
  0.192456000000000       0.994558000000000     
   3200.48887984703       0.297200000000000       0.293545000000000     
  0.279834000000000       0.896507000000000     
   2660.81365966065       0.255525000000000       0.178758000000000     
  0.161944000000000       0.981066000000000     
   20271.8291887142       0.331073000000000       0.323713000000000     
  0.174996000000000       0.661899000000000     
   1665.98353859324       0.330610000000000       0.305044000000000     
  0.292170000000000       0.910946000000000     
  -3379.37004385990       0.330673000000000       0.324690000000000     
  0.291527000000000       0.929622000000000     
   4706.59166865716       0.160571000000000       0.146394000000000     
  8.377500000000000E-002  0.741982000000000     
  -23889.7521258741       0.330439000000000       0.210954000000000     
  0.208290000000000       0.954240000000000     
   2075.06388314461       0.211488000000000       0.168189000000000     
  9.701900000000001E-002  0.504996000000000     
   9377.06929924100       0.185840000000000       0.156538000000000     
  8.588400000000000E-002  0.289359000000000     
  -220.906922904091       0.248780000000000       0.229330000000000     
  0.123270000000000       0.485994000000000     
   8167.54037116739       0.328131000000000       0.327617000000000     
  0.203393000000000       0.954156000000000     
  -22368.3498026824       0.332780000000000       0.252191000000000     
  0.207126000000000       0.998163000000000     
   19698.2702176000       0.286768000000000       0.286675000000000     
  0.157770000000000       0.758758000000000     
   6873.99703429118       0.253026000000000       0.252918000000000     
  0.247836000000000       0.877782000000000     
   5913.24503866194       0.332234000000000       0.325918000000000     
  0.269762000000000       0.966623000000000     
   910.637860195303       0.333112000000000       0.158150000000000     
  0.122130000000000       0.879748000000000     
  -20829.6029985853       0.330061000000000       0.143227000000000     
  0.132125000000000       0.999885000000000     
   13015.6526116449       0.325788000000000       0.269774000000000     
  0.169879000000000       0.863183000000000     
