# Supplementary material for: Four-Body Nonadditive Potential Energy Surface and the Fourth Virial Coefficient of Helium
Source: J Chem Eng Data. 2023 Nov 29;68(12):3257–64. doi: 10.1021/acs.jced.3c00578 (PMC10726306; doi:10.1021/acs.jced.3c00578)
Supplement: Supplementary file 4 — je3c00578_si_004.zip [file je3c00578_si_004.zip › data/tri_pol_xz.p4.2.4.txt]

           4          82
  7.643248584984830E-002  8.069527353000253E-002  7.837998515070811E-002
  0.360878679277255       2.960721224324885E-006
  -24076.3669476532       0.328598000000000       0.325911000000000     
  0.181403000000000       0.778866000000000     
  -549.763714832401       0.319419000000000       0.318173000000000     
  0.316808000000000       0.869623000000000     
  -4421.19902908035       0.229936000000000       0.182674000000000     
  0.181809000000000       0.920297000000000     
   15152.3371244570       0.179267000000000       0.155360000000000     
  9.172999999999999E-002  0.764451000000000     
  -413.499125338762       0.308312000000000       0.301712000000000     
  0.153197000000000       0.191356000000000     
   4895.60912192343       0.298758000000000       0.295348000000000     
  0.208581000000000       0.999902000000000     
   13979.1563115372       0.325101000000000       0.178739000000000     
  0.177903000000000       0.963881000000000     
   9617.83883657844       0.330925000000000       0.286418000000000     
  0.164620000000000       0.674436000000000     
  -22734.5253260680       0.282951000000000       0.282406000000000     
  0.175693000000000       0.955701000000000     
  -53723.8109942177       0.330928000000000       0.230112000000000     
  0.164651000000000       0.941238000000000     
   10612.4851514565       0.282866000000000       0.277711000000000     
  0.145812000000000       0.531263000000000     
  -16020.6453784475       0.328354000000000       0.283021000000000     
  0.223110000000000       0.996984000000000     
  -7317.15959384679       0.321832000000000       0.311978000000000     
  0.163733000000000       0.489264000000000     
  -22204.6252720434       0.330193000000000       0.329781000000000     
  0.241751000000000       0.997658000000000     
   1580.44949989871       0.276484000000000       0.246213000000000     
  0.242813000000000       0.903103000000000     
   23604.1613541514       0.328188000000000       0.143720000000000     
  0.117097000000000       0.933241000000000     
   1324.75884566339       0.299543000000000       0.153296000000000     
  0.102148000000000       0.252911000000000     
  -313.292744787044       0.328027000000000       0.217854000000000     
  0.134288000000000       0.443132000000000     
   2093.98261125578       0.301679000000000       0.224363000000000     
  0.210465000000000       0.959961000000000     
  -15186.9158328255       0.314460000000000       0.185860000000000     
  0.125741000000000       0.707406000000000     
   13560.9931250146       0.210740000000000       0.202772000000000     
  0.107620000000000       0.536347000000000     
  -74943.1833811505       0.316401000000000       0.301947000000000     
  0.167013000000000       0.702759000000000     
   4509.66170235248       0.330791000000000       0.271917000000000     
  0.262135000000000       0.931098000000000     
   30264.7293755972       0.272936000000000       0.270325000000000     
  0.216182000000000       0.977554000000000     
   1637.21144886922       0.258098000000000       0.255491000000000     
  0.130146000000000       0.322694000000000     
  -9148.88042018159       0.180377000000000       0.166162000000000     
  8.686500000000000E-002  0.185285000000000     
  -15283.1431904537       0.236655000000000       0.234121000000000     
  0.219118000000000       0.906100000000000     
   2021.32933350968       0.193008000000000       0.191943000000000     
  0.132367000000000       0.998363000000000     
  -25319.3753699925       0.255847000000000       0.255555000000000     
  0.142848000000000       0.798428000000000     
   110735.124743315       0.329467000000000       0.183604000000000     
  0.140311000000000       0.932776000000000     
  -8636.20956176243       0.174169000000000       0.173415000000000     
  0.171795000000000       0.872663000000000     
   1058.74578095038       0.327008000000000       0.146115000000000     
  0.105518000000000       0.595621000000000     
   4085.58475461910       0.243577000000000       0.144791000000000     
  9.716100000000000E-002  0.683871000000000     
   2136.55637820350       0.245401000000000       0.194894000000000     
  0.108706000000000       7.777299999999999E-002
  -42724.1204908091       0.247732000000000       0.222148000000000     
  0.168425000000000       0.999354000000000     
  -684.658043614143       0.147034000000000       0.145541000000000     
  0.101964000000000       0.999577000000000     
   3182.54898883738       0.279634000000000       0.148340000000000     
  0.119543000000000       0.969887000000000     
  -20645.4332069680       0.306168000000000       0.304475000000000     
  0.253629000000000       0.961318000000000     
   3066.37893263098       0.326343000000000       0.244651000000000     
  0.141400000000000       0.297187000000000     
  -2268.93305536133       0.198862000000000       0.143589000000000     
  0.129516000000000       0.979310000000000     
   1703.69085415753       0.290615000000000       0.209632000000000     
  0.125148000000000       0.453881000000000     
   201.359607926319       0.291922000000000       0.238738000000000     
  0.139879000000000       0.649137000000000     
   248.582535867796       0.332863000000000       0.151573000000000     
  0.147451000000000       0.986220000000000     
  -1011.79314296144       0.153838000000000       0.151890000000000     
  7.941200000000000E-002  0.522604000000000     
  -81577.6407091664       0.332520000000000       0.195012000000000     
  0.163653000000000       0.997897000000000     
  -16.4550838489096       0.330872000000000       0.330051000000000     
  0.327995000000000       0.870337000000000     
   16534.0098713483       0.296662000000000       0.154447000000000     
  0.107254000000000       0.637076000000000     
  -18361.7708639920       0.213133000000000       0.199104000000000     
  0.119092000000000       0.869632000000000     
   532.692980812941       0.233584000000000       0.198203000000000     
  0.108493000000000       0.302667000000000     
  -8801.27872764095       0.271664000000000       0.143051000000000     
  9.585000000000000E-002  0.431363000000000     
  -1925.28281969847       0.333295000000000       0.303156000000000     
  0.201141000000000       0.969721000000000     
   4198.94076133704       0.151178000000000       0.147213000000000     
  0.147055000000000       0.874082000000000     
   24100.5273942877       0.245025000000000       0.184422000000000     
  0.110057000000000       0.565594000000000     
  -12271.3247477064       0.310240000000000       0.241640000000000     
  0.192122000000000       0.999874000000000     
   3480.24482127436       0.277357000000000       0.143140000000000     
  0.136314000000000       0.987345000000000     
  -3455.33932987858       0.299493000000000       0.220723000000000     
  0.127635000000000       0.188893000000000     
  -489.727935434782       0.204559000000000       0.143598000000000     
  0.109313000000000       0.986148000000000     
   62140.6260368406       0.251205000000000       0.220572000000000     
  0.143907000000000       0.944224000000000     
   14357.8538520928       0.206705000000000       0.204170000000000     
  0.178596000000000       0.940962000000000     
   14262.4775848692       0.228214000000000       0.218240000000000     
  0.217863000000000       0.879263000000000     
  -44931.7523812199       0.283616000000000       0.176322000000000     
  0.124987000000000       0.874250000000000     
   3025.82856142916       0.324631000000000       0.235139000000000     
  0.232028000000000       0.939143000000000     
   374.372470714559       0.225422000000000       0.223364000000000     
  0.112982000000000       0.234083000000000     
   103371.301859825       0.331555000000000       0.219446000000000     
  0.192456000000000       0.994558000000000     
   10574.0842364258       0.297200000000000       0.293545000000000     
  0.279834000000000       0.896507000000000     
   7801.07353760846       0.255525000000000       0.178758000000000     
  0.161944000000000       0.981066000000000     
   45532.8063783924       0.331073000000000       0.323713000000000     
  0.174996000000000       0.661899000000000     
  -3295.67677653515       0.330610000000000       0.305044000000000     
  0.292170000000000       0.910946000000000     
  -9857.14711287378       0.330673000000000       0.324690000000000     
  0.291527000000000       0.929622000000000     
  -7440.12196384330       0.160571000000000       0.146394000000000     
  8.377500000000000E-002  0.741982000000000     
  -44561.1368762440       0.330439000000000       0.210954000000000     
  0.208290000000000       0.954240000000000     
  -27452.2301940361       0.211488000000000       0.168189000000000     
  9.701900000000001E-002  0.504996000000000     
   15895.5380060982       0.185840000000000       0.156538000000000     
  8.588400000000000E-002  0.289359000000000     
  -17344.2924980178       0.248780000000000       0.229330000000000     
  0.123270000000000       0.485994000000000     
   28507.6087707742       0.328131000000000       0.327617000000000     
  0.203393000000000       0.954156000000000     
  -8700.14037466419       0.332780000000000       0.252191000000000     
  0.207126000000000       0.998163000000000     
   43944.3008607506       0.286768000000000       0.286675000000000     
  0.157770000000000       0.758758000000000     
  -8729.89666806398       0.253026000000000       0.252918000000000     
  0.247836000000000       0.877782000000000     
   29229.8385063727       0.332234000000000       0.325918000000000     
  0.269762000000000       0.966623000000000     
  -44046.8137186937       0.333112000000000       0.158150000000000     
  0.122130000000000       0.879748000000000     
  -15245.4959157095       0.330061000000000       0.143227000000000     
  0.132125000000000       0.999885000000000     
   38509.9143236803       0.325788000000000       0.269774000000000     
  0.169879000000000       0.863183000000000     
