# Supplementary material for: Four-Body Nonadditive Potential Energy Surface and the Fourth Virial Coefficient of Helium
Source: J Chem Eng Data. 2023 Nov 29;68(12):3257–64. doi: 10.1021/acs.jced.3c00578 (PMC10726306; doi:10.1021/acs.jced.3c00578)
Supplement: Supplementary file 4 — je3c00578_si_004.zip [file je3c00578_si_004.zip › data/tri_pol_xz.p4.2.6.txt]

           4          82
  0.113990309587434       7.417342746541844E-002  3.327343377753243E-002
  0.465907502197500       2.493636923121305E-007
  -47970.9403676569       0.328598000000000       0.325911000000000     
  0.181403000000000       0.778866000000000     
  -487.029941930865       0.319419000000000       0.318173000000000     
  0.316808000000000       0.869623000000000     
  -9245.14276634206       0.229936000000000       0.182674000000000     
  0.181809000000000       0.920297000000000     
  -5366.73907972343       0.179267000000000       0.155360000000000     
  9.172999999999999E-002  0.764451000000000     
   10760.5580041291       0.308312000000000       0.301712000000000     
  0.153197000000000       0.191356000000000     
  -113974.224768909       0.298758000000000       0.295348000000000     
  0.208581000000000       0.999902000000000     
   11801.4668145161       0.325101000000000       0.178739000000000     
  0.177903000000000       0.963881000000000     
   44152.0282167287       0.330925000000000       0.286418000000000     
  0.164620000000000       0.674436000000000     
   10451.2172335730       0.282951000000000       0.282406000000000     
  0.175693000000000       0.955701000000000     
  -34399.1334060353       0.330928000000000       0.230112000000000     
  0.164651000000000       0.941238000000000     
   19534.4898174187       0.282866000000000       0.277711000000000     
  0.145812000000000       0.531263000000000     
  -23343.3410497561       0.328354000000000       0.283021000000000     
  0.223110000000000       0.996984000000000     
  -41999.2546375806       0.321832000000000       0.311978000000000     
  0.163733000000000       0.489264000000000     
   21080.7566797294       0.330193000000000       0.329781000000000     
  0.241751000000000       0.997658000000000     
  -29629.8978635162       0.276484000000000       0.246213000000000     
  0.242813000000000       0.903103000000000     
  -10046.1333696903       0.328188000000000       0.143720000000000     
  0.117097000000000       0.933241000000000     
   2973.51668406747       0.299543000000000       0.153296000000000     
  0.102148000000000       0.252911000000000     
  -1721.74623747774       0.328027000000000       0.217854000000000     
  0.134288000000000       0.443132000000000     
   28149.9482470175       0.301679000000000       0.224363000000000     
  0.210465000000000       0.959961000000000     
  -76911.0176382155       0.314460000000000       0.185860000000000     
  0.125741000000000       0.707406000000000     
  -19164.1474852843       0.210740000000000       0.202772000000000     
  0.107620000000000       0.536347000000000     
  -155341.775592170       0.316401000000000       0.301947000000000     
  0.167013000000000       0.702759000000000     
   4448.92712050555       0.330791000000000       0.271917000000000     
  0.262135000000000       0.931098000000000     
   141883.072056232       0.272936000000000       0.270325000000000     
  0.216182000000000       0.977554000000000     
  -30981.5524803458       0.258098000000000       0.255491000000000     
  0.130146000000000       0.322694000000000     
  -6954.25289098673       0.180377000000000       0.166162000000000     
  8.686500000000000E-002  0.185285000000000     
  -138725.781122432       0.236655000000000       0.234121000000000     
  0.219118000000000       0.906100000000000     
  -7885.41802432825       0.193008000000000       0.191943000000000     
  0.132367000000000       0.998363000000000     
  -72333.7490588635       0.255847000000000       0.255555000000000     
  0.142848000000000       0.798428000000000     
   104084.342016235       0.329467000000000       0.183604000000000     
  0.140311000000000       0.932776000000000     
  -16752.3239849536       0.174169000000000       0.173415000000000     
  0.171795000000000       0.872663000000000     
  -26207.8747080314       0.327008000000000       0.146115000000000     
  0.105518000000000       0.595621000000000     
  -33757.8025531871       0.243577000000000       0.144791000000000     
  9.716100000000000E-002  0.683871000000000     
   14538.1682787138       0.245401000000000       0.194894000000000     
  0.108706000000000       7.777299999999999E-002
  -30308.6562913076       0.247732000000000       0.222148000000000     
  0.168425000000000       0.999354000000000     
  -5773.58159148986       0.147034000000000       0.145541000000000     
  0.101964000000000       0.999577000000000     
   4190.78790697807       0.279634000000000       0.148340000000000     
  0.119543000000000       0.969887000000000     
  -36688.9891885075       0.306168000000000       0.304475000000000     
  0.253629000000000       0.961318000000000     
   5421.72365325930       0.326343000000000       0.244651000000000     
  0.141400000000000       0.297187000000000     
  -23827.1792370289       0.198862000000000       0.143589000000000     
  0.129516000000000       0.979310000000000     
   32469.1347890035       0.290615000000000       0.209632000000000     
  0.125148000000000       0.453881000000000     
  -12772.6810181646       0.291922000000000       0.238738000000000     
  0.139879000000000       0.649137000000000     
  -22698.5795601691       0.332863000000000       0.151573000000000     
  0.147451000000000       0.986220000000000     
  -7798.94703837202       0.153838000000000       0.151890000000000     
  7.941200000000000E-002  0.522604000000000     
  -38793.8391377379       0.332520000000000       0.195012000000000     
  0.163653000000000       0.997897000000000     
   883.978349895800       0.330872000000000       0.330051000000000     
  0.327995000000000       0.870337000000000     
   78018.6872664604       0.296662000000000       0.154447000000000     
  0.107254000000000       0.637076000000000     
   16022.9658646924       0.213133000000000       0.199104000000000     
  0.119092000000000       0.869632000000000     
  -68682.7089461102       0.233584000000000       0.198203000000000     
  0.108493000000000       0.302667000000000     
  -12840.7445344517       0.271664000000000       0.143051000000000     
  9.585000000000000E-002  0.431363000000000     
   31864.2675814418       0.333295000000000       0.303156000000000     
  0.201141000000000       0.969721000000000     
   11415.3462466931       0.151178000000000       0.147213000000000     
  0.147055000000000       0.874082000000000     
   33248.4633430078       0.245025000000000       0.184422000000000     
  0.110057000000000       0.565594000000000     
  -54129.0100353382       0.310240000000000       0.241640000000000     
  0.192122000000000       0.999874000000000     
   43065.4602853176       0.277357000000000       0.143140000000000     
  0.136314000000000       0.987345000000000     
  -11887.5649257093       0.299493000000000       0.220723000000000     
  0.127635000000000       0.188893000000000     
   21883.5350175229       0.204559000000000       0.143598000000000     
  0.109313000000000       0.986148000000000     
   55017.6542228512       0.251205000000000       0.220572000000000     
  0.143907000000000       0.944224000000000     
   30109.2140259368       0.206705000000000       0.204170000000000     
  0.178596000000000       0.940962000000000     
   80308.4975812424       0.228214000000000       0.218240000000000     
  0.217863000000000       0.879263000000000     
  -92796.6358141313       0.283616000000000       0.176322000000000     
  0.124987000000000       0.874250000000000     
   26326.0941434409       0.324631000000000       0.235139000000000     
  0.232028000000000       0.939143000000000     
   26847.5760388252       0.225422000000000       0.223364000000000     
  0.112982000000000       0.234083000000000     
   93736.3956650448       0.331555000000000       0.219446000000000     
  0.192456000000000       0.994558000000000     
   6393.09318900892       0.297200000000000       0.293545000000000     
  0.279834000000000       0.896507000000000     
   2887.86880276268       0.255525000000000       0.178758000000000     
  0.161944000000000       0.981066000000000     
   114150.350404513       0.331073000000000       0.323713000000000     
  0.174996000000000       0.661899000000000     
  -13244.6953622951       0.330610000000000       0.305044000000000     
  0.292170000000000       0.910946000000000     
   6791.93472847325       0.330673000000000       0.324690000000000     
  0.291527000000000       0.929622000000000     
   9547.36947587760       0.160571000000000       0.146394000000000     
  8.377500000000000E-002  0.741982000000000     
  -73378.4889224370       0.330439000000000       0.210954000000000     
  0.208290000000000       0.954240000000000     
   15239.0736640378       0.211488000000000       0.168189000000000     
  9.701900000000001E-002  0.504996000000000     
   18867.8989184428       0.185840000000000       0.156538000000000     
  8.588400000000000E-002  0.289359000000000     
   44669.9717100592       0.248780000000000       0.229330000000000     
  0.123270000000000       0.485994000000000     
   26434.4481759843       0.328131000000000       0.327617000000000     
  0.203393000000000       0.954156000000000     
   2760.44987603676       0.332780000000000       0.252191000000000     
  0.207126000000000       0.998163000000000     
   97564.4623983554       0.286768000000000       0.286675000000000     
  0.157770000000000       0.758758000000000     
   26667.4086845862       0.253026000000000       0.252918000000000     
  0.247836000000000       0.877782000000000     
   11073.2621303917       0.332234000000000       0.325918000000000     
  0.269762000000000       0.966623000000000     
   52233.3457359064       0.333112000000000       0.158150000000000     
  0.122130000000000       0.879748000000000     
  -43780.7731942871       0.330061000000000       0.143227000000000     
  0.132125000000000       0.999885000000000     
   24816.3636568254       0.325788000000000       0.269774000000000     
  0.169879000000000       0.863183000000000     
