# Supplementary material for: Four-Body Nonadditive Potential Energy Surface and the Fourth Virial Coefficient of Helium
Source: J Chem Eng Data. 2023 Nov 29;68(12):3257–64. doi: 10.1021/acs.jced.3c00578 (PMC10726306; doi:10.1021/acs.jced.3c00578)
Supplement: Supplementary file 4 — je3c00578_si_004.zip [file je3c00578_si_004.zip › data/tri_pol_xz.p4.2.7.txt]

           4          82
  0.134833750417911       6.248412146434175E-002  2.958577110948055E-002
  0.392703189706643       6.085781991650552E-008
  -64494.6534019974       0.328598000000000       0.325911000000000     
  0.181403000000000       0.778866000000000     
  -768.382748101213       0.319419000000000       0.318173000000000     
  0.316808000000000       0.869623000000000     
  -13538.9678713669       0.229936000000000       0.182674000000000     
  0.181809000000000       0.920297000000000     
  -4165.15022759776       0.179267000000000       0.155360000000000     
  9.172999999999999E-002  0.764451000000000     
   10609.6630080326       0.308312000000000       0.301712000000000     
  0.153197000000000       0.191356000000000     
  -137614.693502191       0.298758000000000       0.295348000000000     
  0.208581000000000       0.999902000000000     
   1274.57670924232       0.325101000000000       0.178739000000000     
  0.177903000000000       0.963881000000000     
   37312.0230722785       0.330925000000000       0.286418000000000     
  0.164620000000000       0.674436000000000     
   15083.4745844561       0.282951000000000       0.282406000000000     
  0.175693000000000       0.955701000000000     
  -33767.2660379204       0.330928000000000       0.230112000000000     
  0.164651000000000       0.941238000000000     
   6881.43148985777       0.282866000000000       0.277711000000000     
  0.145812000000000       0.531263000000000     
  -29104.4299710039       0.328354000000000       0.283021000000000     
  0.223110000000000       0.996984000000000     
  -36400.9100648976       0.321832000000000       0.311978000000000     
  0.163733000000000       0.489264000000000     
   35421.3596835348       0.330193000000000       0.329781000000000     
  0.241751000000000       0.997658000000000     
  -49488.8818223140       0.276484000000000       0.246213000000000     
  0.242813000000000       0.903103000000000     
  -70983.8544546966       0.328188000000000       0.143720000000000     
  0.117097000000000       0.933241000000000     
  -1926.90763642388       0.299543000000000       0.153296000000000     
  0.102148000000000       0.252911000000000     
   5934.78798074298       0.328027000000000       0.217854000000000     
  0.134288000000000       0.443132000000000     
   48904.2832537774       0.301679000000000       0.224363000000000     
  0.210465000000000       0.959961000000000     
  -89963.9785220945       0.314460000000000       0.185860000000000     
  0.125741000000000       0.707406000000000     
  -50602.4341411012       0.210740000000000       0.202772000000000     
  0.107620000000000       0.536347000000000     
  -167173.960443545       0.316401000000000       0.301947000000000     
  0.167013000000000       0.702759000000000     
   11657.1714479144       0.330791000000000       0.271917000000000     
  0.262135000000000       0.931098000000000     
   146400.759514742       0.272936000000000       0.270325000000000     
  0.216182000000000       0.977554000000000     
  -24091.0739294787       0.258098000000000       0.255491000000000     
  0.130146000000000       0.322694000000000     
  -1434.37449558292       0.180377000000000       0.166162000000000     
  8.686500000000000E-002  0.185285000000000     
  -135875.239369067       0.236655000000000       0.234121000000000     
  0.219118000000000       0.906100000000000     
  -12792.5777006706       0.193008000000000       0.191943000000000     
  0.132367000000000       0.998363000000000     
  -73780.4820744782       0.255847000000000       0.255555000000000     
  0.142848000000000       0.798428000000000     
   147934.625318325       0.329467000000000       0.183604000000000     
  0.140311000000000       0.932776000000000     
  -19087.1754168927       0.174169000000000       0.173415000000000     
  0.171795000000000       0.872663000000000     
  -23190.7194766728       0.327008000000000       0.146115000000000     
  0.105518000000000       0.595621000000000     
  -35066.7109469482       0.243577000000000       0.144791000000000     
  9.716100000000000E-002  0.683871000000000     
   12818.6947941455       0.245401000000000       0.194894000000000     
  0.108706000000000       7.777299999999999E-002
  -37267.6248354667       0.247732000000000       0.222148000000000     
  0.168425000000000       0.999354000000000     
  -7309.91732668426       0.147034000000000       0.145541000000000     
  0.101964000000000       0.999577000000000     
   75173.8413179086       0.279634000000000       0.148340000000000     
  0.119543000000000       0.969887000000000     
  -48734.0587186424       0.306168000000000       0.304475000000000     
  0.253629000000000       0.961318000000000     
   5301.74206744086       0.326343000000000       0.244651000000000     
  0.141400000000000       0.297187000000000     
  -30260.3158178670       0.198862000000000       0.143589000000000     
  0.129516000000000       0.979310000000000     
   5311.45465273371       0.290615000000000       0.209632000000000     
  0.125148000000000       0.453881000000000     
  -2041.95046592725       0.291922000000000       0.238738000000000     
  0.139879000000000       0.649137000000000     
  -44887.8682708165       0.332863000000000       0.151573000000000     
  0.147451000000000       0.986220000000000     
   1263.31672233302       0.153838000000000       0.151890000000000     
  7.941200000000000E-002  0.522604000000000     
  -41104.2666902007       0.332520000000000       0.195012000000000     
  0.163653000000000       0.997897000000000     
   624.182277658260       0.330872000000000       0.330051000000000     
  0.327995000000000       0.870337000000000     
   55471.9554697223       0.296662000000000       0.154447000000000     
  0.107254000000000       0.637076000000000     
   45666.6520731429       0.213133000000000       0.199104000000000     
  0.119092000000000       0.869632000000000     
  -53050.4809399619       0.233584000000000       0.198203000000000     
  0.108493000000000       0.302667000000000     
  -2332.81477062545       0.271664000000000       0.143051000000000     
  9.585000000000000E-002  0.431363000000000     
   66455.7142614939       0.333295000000000       0.303156000000000     
  0.201141000000000       0.969721000000000     
   13008.4612370252       0.151178000000000       0.147213000000000     
  0.147055000000000       0.874082000000000     
   109905.687426841       0.245025000000000       0.184422000000000     
  0.110057000000000       0.565594000000000     
  -108988.007391349       0.310240000000000       0.241640000000000     
  0.192122000000000       0.999874000000000     
   60147.5342422245       0.277357000000000       0.143140000000000     
  0.136314000000000       0.987345000000000     
  -11633.9741796067       0.299493000000000       0.220723000000000     
  0.127635000000000       0.188893000000000     
   14438.3528380555       0.204559000000000       0.143598000000000     
  0.109313000000000       0.986148000000000     
   56202.6365264006       0.251205000000000       0.220572000000000     
  0.143907000000000       0.944224000000000     
   37987.6524064897       0.206705000000000       0.204170000000000     
  0.178596000000000       0.940962000000000     
   82747.0595180931       0.228214000000000       0.218240000000000     
  0.217863000000000       0.879263000000000     
  -216107.492119100       0.283616000000000       0.176322000000000     
  0.124987000000000       0.874250000000000     
   30449.5086199690       0.324631000000000       0.235139000000000     
  0.232028000000000       0.939143000000000     
   22926.9780022755       0.225422000000000       0.223364000000000     
  0.112982000000000       0.234083000000000     
   145204.092966831       0.331555000000000       0.219446000000000     
  0.192456000000000       0.994558000000000     
   4983.90440542338       0.297200000000000       0.293545000000000     
  0.279834000000000       0.896507000000000     
   14683.9031378972       0.255525000000000       0.178758000000000     
  0.161944000000000       0.981066000000000     
   131779.416656194       0.331073000000000       0.323713000000000     
  0.174996000000000       0.661899000000000     
  -26854.2185895805       0.330610000000000       0.305044000000000     
  0.292170000000000       0.910946000000000     
   21396.9320110145       0.330673000000000       0.324690000000000     
  0.291527000000000       0.929622000000000     
   10909.7980500297       0.160571000000000       0.146394000000000     
  8.377500000000000E-002  0.741982000000000     
  -108085.869214027       0.330439000000000       0.210954000000000     
  0.208290000000000       0.954240000000000     
  -19337.3510138037       0.211488000000000       0.168189000000000     
  9.701900000000001E-002  0.504996000000000     
   13748.7148732301       0.185840000000000       0.156538000000000     
  8.588400000000000E-002  0.289359000000000     
   45502.9630981121       0.248780000000000       0.229330000000000     
  0.123270000000000       0.485994000000000     
   22210.8093524928       0.328131000000000       0.327617000000000     
  0.203393000000000       0.954156000000000     
   16612.4879980904       0.332780000000000       0.252191000000000     
  0.207126000000000       0.998163000000000     
   110102.525585800       0.286768000000000       0.286675000000000     
  0.157770000000000       0.758758000000000     
   39829.2074793950       0.253026000000000       0.252918000000000     
  0.247836000000000       0.877782000000000     
   13027.6792022169       0.332234000000000       0.325918000000000     
  0.269762000000000       0.966623000000000     
   151870.618010505       0.333112000000000       0.158150000000000     
  0.122130000000000       0.879748000000000     
  -73580.0964355141       0.330061000000000       0.143227000000000     
  0.132125000000000       0.999885000000000     
   28846.9704216725       0.325788000000000       0.269774000000000     
  0.169879000000000       0.863183000000000     
