# Supplementary material for: Four-Body Nonadditive Potential Energy Surface and the Fourth Virial Coefficient of Helium
Source: J Chem Eng Data. 2023 Nov 29;68(12):3257–64. doi: 10.1021/acs.jced.3c00578 (PMC10726306; doi:10.1021/acs.jced.3c00578)
Supplement: Supplementary file 4 — je3c00578_si_004.zip [file je3c00578_si_004.zip › data/tri_pol_xz.p4.2.8.txt]

           4          82
  0.138348468840782       5.703523520765495E-002  2.562237586468409E-002
  0.349280006639731       8.455936240414232E-009
  -72098.6287669245       0.328598000000000       0.325911000000000     
  0.181403000000000       0.778866000000000     
  -4185.93826739880       0.319419000000000       0.318173000000000     
  0.316808000000000       0.869623000000000     
  -14632.7950488958       0.229936000000000       0.182674000000000     
  0.181809000000000       0.920297000000000     
  -38835.8021109214       0.179267000000000       0.155360000000000     
  9.172999999999999E-002  0.764451000000000     
   14782.4411005545       0.308312000000000       0.301712000000000     
  0.153197000000000       0.191356000000000     
  -95356.9820668283       0.298758000000000       0.295348000000000     
  0.208581000000000       0.999902000000000     
  -9703.39138212214       0.325101000000000       0.178739000000000     
  0.177903000000000       0.963881000000000     
   14007.2722185858       0.330925000000000       0.286418000000000     
  0.164620000000000       0.674436000000000     
  -2299.85984348736       0.282951000000000       0.282406000000000     
  0.175693000000000       0.955701000000000     
  -51383.1119618073       0.330928000000000       0.230112000000000     
  0.164651000000000       0.941238000000000     
  -11550.3364215408       0.282866000000000       0.277711000000000     
  0.145812000000000       0.531263000000000     
  -7142.99839044295       0.328354000000000       0.283021000000000     
  0.223110000000000       0.996984000000000     
  -30881.4767038172       0.321832000000000       0.311978000000000     
  0.163733000000000       0.489264000000000     
   65142.3539271479       0.330193000000000       0.329781000000000     
  0.241751000000000       0.997658000000000     
  -91801.5416581817       0.276484000000000       0.246213000000000     
  0.242813000000000       0.903103000000000     
  -252271.573288677       0.328188000000000       0.143720000000000     
  0.117097000000000       0.933241000000000     
  -4069.57635229253       0.299543000000000       0.153296000000000     
  0.102148000000000       0.252911000000000     
   44992.2250363737       0.328027000000000       0.217854000000000     
  0.134288000000000       0.443132000000000     
   35666.2869417997       0.301679000000000       0.224363000000000     
  0.210465000000000       0.959961000000000     
  -150588.106641282       0.314460000000000       0.185860000000000     
  0.125741000000000       0.707406000000000     
  -139543.913983515       0.210740000000000       0.202772000000000     
  0.107620000000000       0.536347000000000     
  -218176.861636444       0.316401000000000       0.301947000000000     
  0.167013000000000       0.702759000000000     
   23763.9359493491       0.330791000000000       0.271917000000000     
  0.262135000000000       0.931098000000000     
   52091.9040766417       0.272936000000000       0.270325000000000     
  0.216182000000000       0.977554000000000     
  -27742.0465167063       0.258098000000000       0.255491000000000     
  0.130146000000000       0.322694000000000     
   1812.29809679953       0.180377000000000       0.166162000000000     
  8.686500000000000E-002  0.185285000000000     
  -41621.8162492979       0.236655000000000       0.234121000000000     
  0.219118000000000       0.906100000000000     
  -24400.5908172570       0.193008000000000       0.191943000000000     
  0.132367000000000       0.998363000000000     
  -100892.131670073       0.255847000000000       0.255555000000000     
  0.142848000000000       0.798428000000000     
   274624.475156568       0.329467000000000       0.183604000000000     
  0.140311000000000       0.932776000000000     
  -33912.9688258932       0.174169000000000       0.173415000000000     
  0.171795000000000       0.872663000000000     
   29785.9405670204       0.327008000000000       0.146115000000000     
  0.105518000000000       0.595621000000000     
  -1518.71365063263       0.243577000000000       0.144791000000000     
  9.716100000000000E-002  0.683871000000000     
   16918.1684545249       0.245401000000000       0.194894000000000     
  0.108706000000000       7.777299999999999E-002
  -82721.4338361670       0.247732000000000       0.222148000000000     
  0.168425000000000       0.999354000000000     
   10494.0501180750       0.147034000000000       0.145541000000000     
  0.101964000000000       0.999577000000000     
   302608.229416398       0.279634000000000       0.148340000000000     
  0.119543000000000       0.969887000000000     
  -84209.8313606609       0.306168000000000       0.304475000000000     
  0.253629000000000       0.961318000000000     
   4958.60943484486       0.326343000000000       0.244651000000000     
  0.141400000000000       0.297187000000000     
  -51710.6464223933       0.198862000000000       0.143589000000000     
  0.129516000000000       0.979310000000000     
  -50991.5888601118       0.290615000000000       0.209632000000000     
  0.125148000000000       0.453881000000000     
  -1018.64407353860       0.291922000000000       0.238738000000000     
  0.139879000000000       0.649137000000000     
  -100625.504254210       0.332863000000000       0.151573000000000     
  0.147451000000000       0.986220000000000     
   4034.18569204439       0.153838000000000       0.151890000000000     
  7.941200000000000E-002  0.522604000000000     
  -34225.6357049802       0.332520000000000       0.195012000000000     
  0.163653000000000       0.997897000000000     
   2540.73214829503       0.330872000000000       0.330051000000000     
  0.327995000000000       0.870337000000000     
  -63390.5612047054       0.296662000000000       0.154447000000000     
  0.107254000000000       0.637076000000000     
   114947.986886665       0.213133000000000       0.199104000000000     
  0.119092000000000       0.869632000000000     
  -66374.2510471061       0.233584000000000       0.198203000000000     
  0.108493000000000       0.302667000000000     
  -10768.8739716201       0.271664000000000       0.143051000000000     
  9.585000000000000E-002  0.431363000000000     
   51998.5166417958       0.333295000000000       0.303156000000000     
  0.201141000000000       0.969721000000000     
   25959.4028457115       0.151178000000000       0.147213000000000     
  0.147055000000000       0.874082000000000     
   297692.820904452       0.245025000000000       0.184422000000000     
  0.110057000000000       0.565594000000000     
  -125424.379197751       0.310240000000000       0.241640000000000     
  0.192122000000000       0.999874000000000     
   91634.8763744278       0.277357000000000       0.143140000000000     
  0.136314000000000       0.987345000000000     
  -22370.3700601448       0.299493000000000       0.220723000000000     
  0.127635000000000       0.188893000000000     
  -37124.1523268614       0.204559000000000       0.143598000000000     
  0.109313000000000       0.986148000000000     
   89760.7788864995       0.251205000000000       0.220572000000000     
  0.143907000000000       0.944224000000000     
   71658.9889208391       0.206705000000000       0.204170000000000     
  0.178596000000000       0.940962000000000     
   35694.6678680393       0.228214000000000       0.218240000000000     
  0.217863000000000       0.879263000000000     
  -515911.985520075       0.283616000000000       0.176322000000000     
  0.124987000000000       0.874250000000000     
   40220.8422905332       0.324631000000000       0.235139000000000     
  0.232028000000000       0.939143000000000     
   36670.6005120363       0.225422000000000       0.223364000000000     
  0.112982000000000       0.234083000000000     
   181355.075955045       0.331555000000000       0.219446000000000     
  0.192456000000000       0.994558000000000     
  -3550.07361686070       0.297200000000000       0.293545000000000     
  0.279834000000000       0.896507000000000     
   25781.9613668806       0.255525000000000       0.178758000000000     
  0.161944000000000       0.981066000000000     
   162896.577200819       0.331073000000000       0.323713000000000     
  0.174996000000000       0.661899000000000     
  -58439.7167112217       0.330610000000000       0.305044000000000     
  0.292170000000000       0.910946000000000     
   56999.4054966839       0.330673000000000       0.324690000000000     
  0.291527000000000       0.929622000000000     
   31705.4060787298       0.160571000000000       0.146394000000000     
  8.377500000000000E-002  0.741982000000000     
  -136057.490245261       0.330439000000000       0.210954000000000     
  0.208290000000000       0.954240000000000     
  -48532.4213712910       0.211488000000000       0.168189000000000     
  9.701900000000001E-002  0.504996000000000     
   19165.1715512776       0.185840000000000       0.156538000000000     
  8.588400000000000E-002  0.289359000000000     
   82535.4455396805       0.248780000000000       0.229330000000000     
  0.123270000000000       0.485994000000000     
   22481.2565853150       0.328131000000000       0.327617000000000     
  0.203393000000000       0.954156000000000     
   52059.4524662978       0.332780000000000       0.252191000000000     
  0.207126000000000       0.998163000000000     
   186418.329413438       0.286768000000000       0.286675000000000     
  0.157770000000000       0.758758000000000     
   71837.0687247731       0.253026000000000       0.252918000000000     
  0.247836000000000       0.877782000000000     
   32766.7828194150       0.332234000000000       0.325918000000000     
  0.269762000000000       0.966623000000000     
   428512.344663248       0.333112000000000       0.158150000000000     
  0.122130000000000       0.879748000000000     
  -167930.065697050       0.330061000000000       0.143227000000000     
  0.132125000000000       0.999885000000000     
   59997.6736696195       0.325788000000000       0.269774000000000     
  0.169879000000000       0.863183000000000     
