# Supplementary material for: Four-Body Nonadditive Potential Energy Surface and the Fourth Virial Coefficient of Helium
Source: J Chem Eng Data. 2023 Nov 29;68(12):3257–64. doi: 10.1021/acs.jced.3c00578 (PMC10726306; doi:10.1021/acs.jced.3c00578)
Supplement: Supplementary file 4 — je3c00578_si_004.zip [file je3c00578_si_004.zip › data/tri_pol_yy.p4.3.10.txt]

           4          51
  0.118883923682390       9.677736082890276E-002  4.345991444039981E-002
   18.1384682130623       1.441928608074033E-009
   421372.333716480       0.330872000000000       0.330051000000000     
  0.327995000000000       0.870337000000000     
  -6899.25537471653       0.230641000000000       0.223717000000000     
  0.223233000000000       0.875757000000000     
  -649461.710345008       0.330832000000000       0.322568000000000     
  0.227799000000000       0.999610000000000     
   890666.166220727       0.327890000000000       0.144582000000000     
  0.143275000000000       0.979859000000000     
   339039.594513048       0.147315000000000       0.145175000000000     
  0.119008000000000       0.969502000000000     
  -252205.578508586       0.329484000000000       0.318220000000000     
  0.316998000000000       0.877865000000000     
   580564.062108416       0.328598000000000       0.325911000000000     
  0.181403000000000       0.778866000000000     
  -116222.730442270       0.225422000000000       0.223364000000000     
  0.112982000000000       0.234083000000000     
   99603.0411113173       0.331359000000000       0.254233000000000     
  0.246339000000000       0.939996000000000     
   2923515.82713282       0.308312000000000       0.301712000000000     
  0.153197000000000       0.191356000000000     
  -395923.824041541       0.289854000000000       0.288938000000000     
  0.264845000000000       0.915195000000000     
  -996736.703401784       0.206697000000000       0.168543000000000     
  9.949600000000000E-002  0.674060000000000     
   1149790.35590946       0.259837000000000       0.257692000000000     
  0.148086000000000       0.850093000000000     
   295626.509109088       0.333111000000000       0.250604000000000     
  0.152763000000000       0.663906000000000     
   244484.307441878       0.330673000000000       0.324690000000000     
  0.291527000000000       0.929622000000000     
   735304.529730952       0.229460000000000       0.156604000000000     
  0.156178000000000       0.941416000000000     
   116601.062867425       0.253184000000000       0.250356000000000     
  0.199099000000000       0.979684000000000     
  -12225.1909294273       0.333027000000000       0.193273000000000     
  0.125000000000000       0.419057000000000     
   7527.68036976763       0.174169000000000       0.173415000000000     
  0.171795000000000       0.872663000000000     
   115947.093687838       0.319326000000000       0.146343000000000     
  0.100700000000000       0.178105000000000     
   524757.684199614       0.330439000000000       0.210954000000000     
  0.208290000000000       0.954240000000000     
  -66705.3389132778       0.193195000000000       0.192860000000000     
  0.122747000000000       0.971636000000000     
   1867358.41429453       0.299704000000000       0.244135000000000     
  0.166755000000000       0.955642000000000     
   717822.834825965       0.311595000000000       0.311561000000000     
  0.193221000000000       0.953890000000000     
  -151525.112730522       0.153534000000000       0.144450000000000     
  8.739500000000000E-002  0.893044000000000     
   1740956.62200919       0.331609000000000       0.301440000000000     
  0.189632000000000       0.922784000000000     
   453534.332564038       0.180377000000000       0.166162000000000     
  8.686500000000000E-002  0.185285000000000     
  -507720.687724540       0.332520000000000       0.195012000000000     
  0.163653000000000       0.997897000000000     
  -288811.433381277       0.282202000000000       0.204359000000000     
  0.204112000000000       0.932794000000000     
  -232335.501079919       0.319419000000000       0.318173000000000     
  0.316808000000000       0.869623000000000     
   457228.483902318       0.311433000000000       0.311200000000000     
  0.242047000000000       0.984945000000000     
   479812.017689005       0.328188000000000       0.143720000000000     
  0.117097000000000       0.933241000000000     
   79356.6123580604       0.274245000000000       0.256776000000000     
  0.256190000000000       0.884940000000000     
   242763.455854854       0.299493000000000       0.220723000000000     
  0.127635000000000       0.188893000000000     
  -380696.628979320       0.309203000000000       0.292108000000000     
  0.156535000000000       0.540395000000000     
   1207708.08668523       0.245401000000000       0.194894000000000     
  0.108706000000000       7.777299999999999E-002
   400348.316162779       0.151178000000000       0.147213000000000     
  0.147055000000000       0.874082000000000     
   60055.0353063196       0.253026000000000       0.252918000000000     
  0.247836000000000       0.877782000000000     
  -987969.894870187       0.274996000000000       0.160727000000000     
  0.102583000000000       0.304965000000000     
  -61303.6659437456       0.248780000000000       0.229330000000000     
  0.123270000000000       0.485994000000000     
  -926046.059185868       0.261958000000000       0.255461000000000     
  0.130198000000000       0.228535000000000     
  -975706.362901410       0.332780000000000       0.252191000000000     
  0.207126000000000       0.998163000000000     
   2589398.04144824       0.252063000000000       0.143247000000000     
  0.128608000000000       0.997372000000000     
   358192.545740263       0.271664000000000       0.143051000000000     
  9.585000000000000E-002  0.431363000000000     
   100386.517513681       0.333009000000000       0.292060000000000     
  0.264108000000000       0.950260000000000     
  -2285958.15340172       0.332751000000000       0.315897000000000     
  0.177218000000000       0.740437000000000     
  -1592242.03538651       0.187811000000000       0.143841000000000     
  0.139980000000000       0.938076000000000     
  -1907721.05240411       0.314210000000000       0.283632000000000     
  0.149817000000000       0.198773000000000     
  -2690848.63997934       0.294176000000000       0.142955000000000     
  0.129700000000000       0.999760000000000     
  -1153257.27435100       0.269560000000000       0.190769000000000     
  0.156108000000000       0.999986000000000     
  -2391644.66507220       0.286833000000000       0.286828000000000     
  0.169393000000000       0.901103000000000     
