# Supplementary material for: Four-Body Nonadditive Potential Energy Surface and the Fourth Virial Coefficient of Helium
Source: J Chem Eng Data. 2023 Nov 29;68(12):3257–64. doi: 10.1021/acs.jced.3c00578 (PMC10726306; doi:10.1021/acs.jced.3c00578)
Supplement: Supplementary file 4 — je3c00578_si_004.zip [file je3c00578_si_004.zip › data/tri_pol_yy.p4.3.11.txt]

           4          51
  0.171567704173707       0.121408067869972       3.038456224443558E-002
  0.930091288922529       6.488202607595312E-013
   4980609.20835237       0.330872000000000       0.330051000000000     
  0.327995000000000       0.870337000000000     
  -310302.459759505       0.230641000000000       0.223717000000000     
  0.223233000000000       0.875757000000000     
  -7733689.60030627       0.330832000000000       0.322568000000000     
  0.227799000000000       0.999610000000000     
  -6394008.48107092       0.327890000000000       0.144582000000000     
  0.143275000000000       0.979859000000000     
  -5447636.53698366       0.147315000000000       0.145175000000000     
  0.119008000000000       0.969502000000000     
  -610207.732722631       0.329484000000000       0.318220000000000     
  0.316998000000000       0.877865000000000     
  -8311884.48741576       0.328598000000000       0.325911000000000     
  0.181403000000000       0.778866000000000     
  -12799546.0197967       0.225422000000000       0.223364000000000     
  0.112982000000000       0.234083000000000     
   1060322.57353298       0.331359000000000       0.254233000000000     
  0.246339000000000       0.939996000000000     
  -2071173.58959224       0.308312000000000       0.301712000000000     
  0.153197000000000       0.191356000000000     
  -2042717.06661447       0.289854000000000       0.288938000000000     
  0.264845000000000       0.915195000000000     
   1506369.48097252       0.206697000000000       0.168543000000000     
  9.949600000000000E-002  0.674060000000000     
  -8555377.90378604       0.259837000000000       0.257692000000000     
  0.148086000000000       0.850093000000000     
  -3752455.69673996       0.333111000000000       0.250604000000000     
  0.152763000000000       0.663906000000000     
   3627801.26887772       0.330673000000000       0.324690000000000     
  0.291527000000000       0.929622000000000     
  -10145568.8000573       0.229460000000000       0.156604000000000     
  0.156178000000000       0.941416000000000     
  -238407.140620425       0.253184000000000       0.250356000000000     
  0.199099000000000       0.979684000000000     
   5536208.56661396       0.333027000000000       0.193273000000000     
  0.125000000000000       0.419057000000000     
   6561966.39718898       0.174169000000000       0.173415000000000     
  0.171795000000000       0.872663000000000     
  -3192393.73110842       0.319326000000000       0.146343000000000     
  0.100700000000000       0.178105000000000     
  -311912.208515451       0.330439000000000       0.210954000000000     
  0.208290000000000       0.954240000000000     
   9918021.03737768       0.193195000000000       0.192860000000000     
  0.122747000000000       0.971636000000000     
  -4952015.50194391       0.299704000000000       0.244135000000000     
  0.166755000000000       0.955642000000000     
   10315492.8944515       0.311595000000000       0.311561000000000     
  0.193221000000000       0.953890000000000     
  -3547639.00569755       0.153534000000000       0.144450000000000     
  8.739500000000000E-002  0.893044000000000     
   2188452.59055651       0.331609000000000       0.301440000000000     
  0.189632000000000       0.922784000000000     
   2429729.14885357       0.180377000000000       0.166162000000000     
  8.686500000000000E-002  0.185285000000000     
   5383023.83943014       0.332520000000000       0.195012000000000     
  0.163653000000000       0.997897000000000     
  -2435277.95756451       0.282202000000000       0.204359000000000     
  0.204112000000000       0.932794000000000     
  -4531057.09890035       0.319419000000000       0.318173000000000     
  0.316808000000000       0.869623000000000     
   5831392.92453713       0.311433000000000       0.311200000000000     
  0.242047000000000       0.984945000000000     
  -1842531.18378711       0.328188000000000       0.143720000000000     
  0.117097000000000       0.933241000000000     
  -302560.572479232       0.274245000000000       0.256776000000000     
  0.256190000000000       0.884940000000000     
  -4492275.64399758       0.299493000000000       0.220723000000000     
  0.127635000000000       0.188893000000000     
   9681348.73247889       0.309203000000000       0.292108000000000     
  0.156535000000000       0.540395000000000     
   7665651.72365769       0.245401000000000       0.194894000000000     
  0.108706000000000       7.777299999999999E-002
  -14045465.1281974       0.151178000000000       0.147213000000000     
  0.147055000000000       0.874082000000000     
   2798938.97166050       0.253026000000000       0.252918000000000     
  0.247836000000000       0.877782000000000     
  -3660017.39108360       0.274996000000000       0.160727000000000     
  0.102583000000000       0.304965000000000     
  -2429122.53938188       0.248780000000000       0.229330000000000     
  0.123270000000000       0.485994000000000     
   11206278.9860254       0.261958000000000       0.255461000000000     
  0.130198000000000       0.228535000000000     
   299967.849027159       0.332780000000000       0.252191000000000     
  0.207126000000000       0.998163000000000     
   3276063.55432234       0.252063000000000       0.143247000000000     
  0.128608000000000       0.997372000000000     
   3836239.41855210       0.271664000000000       0.143051000000000     
  9.585000000000000E-002  0.431363000000000     
  -3017168.83594475       0.333009000000000       0.292060000000000     
  0.264108000000000       0.950260000000000     
  -7513738.70591377       0.332751000000000       0.315897000000000     
  0.177218000000000       0.740437000000000     
   13234777.6254864       0.187811000000000       0.143841000000000     
  0.139980000000000       0.938076000000000     
  -2513508.41924339       0.314210000000000       0.283632000000000     
  0.149817000000000       0.198773000000000     
  -1080160.31639682       0.294176000000000       0.142955000000000     
  0.129700000000000       0.999760000000000     
   10119172.8336412       0.269560000000000       0.190769000000000     
  0.156108000000000       0.999986000000000     
   4169998.75024511       0.286833000000000       0.286828000000000     
  0.169393000000000       0.901103000000000     
