# Supplementary material for: Four-Body Nonadditive Potential Energy Surface and the Fourth Virial Coefficient of Helium
Source: J Chem Eng Data. 2023 Nov 29;68(12):3257–64. doi: 10.1021/acs.jced.3c00578 (PMC10726306; doi:10.1021/acs.jced.3c00578)
Supplement: Supplementary file 4 — je3c00578_si_004.zip [file je3c00578_si_004.zip › data/tri_pol_yy.p4.3.2.txt]

           4          51
  0.368568743663859       0.205269869392876       0.159005897184666     
   1.00535615789878       2.074635762107970E-003
   5697.37163541869       0.330872000000000       0.330051000000000     
  0.327995000000000       0.870337000000000     
   3387.78293849300       0.230641000000000       0.223717000000000     
  0.223233000000000       0.875757000000000     
  -16995.1800277238       0.330832000000000       0.322568000000000     
  0.227799000000000       0.999610000000000     
   4790.41510014259       0.327890000000000       0.144582000000000     
  0.143275000000000       0.979859000000000     
   395.643323853946       0.147315000000000       0.145175000000000     
  0.119008000000000       0.969502000000000     
  -4456.58778555733       0.329484000000000       0.318220000000000     
  0.316998000000000       0.877865000000000     
   28099.8828613486       0.328598000000000       0.325911000000000     
  0.181403000000000       0.778866000000000     
   21519.9899716929       0.225422000000000       0.223364000000000     
  0.112982000000000       0.234083000000000     
  -8488.31914550376       0.331359000000000       0.254233000000000     
  0.246339000000000       0.939996000000000     
   5585.83855521350       0.308312000000000       0.301712000000000     
  0.153197000000000       0.191356000000000     
  -11750.1744842370       0.289854000000000       0.288938000000000     
  0.264845000000000       0.915195000000000     
   3120.13828155154       0.206697000000000       0.168543000000000     
  9.949600000000000E-002  0.674060000000000     
   29060.3643328403       0.259837000000000       0.257692000000000     
  0.148086000000000       0.850093000000000     
   10934.4845305541       0.333111000000000       0.250604000000000     
  0.152763000000000       0.663906000000000     
  -876.039650611726       0.330673000000000       0.324690000000000     
  0.291527000000000       0.929622000000000     
  -7394.59070176205       0.229460000000000       0.156604000000000     
  0.156178000000000       0.941416000000000     
  -831.759202235874       0.253184000000000       0.250356000000000     
  0.199099000000000       0.979684000000000     
  -6848.11571162272       0.333027000000000       0.193273000000000     
  0.125000000000000       0.419057000000000     
  -5744.82870200130       0.174169000000000       0.173415000000000     
  0.171795000000000       0.872663000000000     
  -899.219620189072       0.319326000000000       0.146343000000000     
  0.100700000000000       0.178105000000000     
   3187.46689014264       0.330439000000000       0.210954000000000     
  0.208290000000000       0.954240000000000     
  -3979.02736480412       0.193195000000000       0.192860000000000     
  0.122747000000000       0.971636000000000     
  -16103.2978397677       0.299704000000000       0.244135000000000     
  0.166755000000000       0.955642000000000     
   17975.6470769033       0.311595000000000       0.311561000000000     
  0.193221000000000       0.953890000000000     
  -640.888223127907       0.153534000000000       0.144450000000000     
  8.739500000000000E-002  0.893044000000000     
   27341.9234120482       0.331609000000000       0.301440000000000     
  0.189632000000000       0.922784000000000     
  -3326.33625933223       0.180377000000000       0.166162000000000     
  8.686500000000000E-002  0.185285000000000     
  -3806.68068427742       0.332520000000000       0.195012000000000     
  0.163653000000000       0.997897000000000     
  -1200.31811575288       0.282202000000000       0.204359000000000     
  0.204112000000000       0.932794000000000     
  -2794.49585798542       0.319419000000000       0.318173000000000     
  0.316808000000000       0.869623000000000     
   7577.12924815914       0.311433000000000       0.311200000000000     
  0.242047000000000       0.984945000000000     
   240.509332956558       0.328188000000000       0.143720000000000     
  0.117097000000000       0.933241000000000     
  -669.773107716343       0.274245000000000       0.256776000000000     
  0.256190000000000       0.884940000000000     
   9627.12070511086       0.299493000000000       0.220723000000000     
  0.127635000000000       0.188893000000000     
   28366.9462222728       0.309203000000000       0.292108000000000     
  0.156535000000000       0.540395000000000     
  -3742.00193720597       0.245401000000000       0.194894000000000     
  0.108706000000000       7.777299999999999E-002
   3639.83301042095       0.151178000000000       0.147213000000000     
  0.147055000000000       0.874082000000000     
   6785.68447942073       0.253026000000000       0.252918000000000     
  0.247836000000000       0.877782000000000     
   3773.61133470753       0.274996000000000       0.160727000000000     
  0.102583000000000       0.304965000000000     
  -25206.1406571066       0.248780000000000       0.229330000000000     
  0.123270000000000       0.485994000000000     
  -17649.3045061792       0.261958000000000       0.255461000000000     
  0.130198000000000       0.228535000000000     
  -4345.64245878678       0.332780000000000       0.252191000000000     
  0.207126000000000       0.998163000000000     
  -129.448865850762       0.252063000000000       0.143247000000000     
  0.128608000000000       0.997372000000000     
   1076.10099359544       0.271664000000000       0.143051000000000     
  9.585000000000000E-002  0.431363000000000     
   16365.8522344643       0.333009000000000       0.292060000000000     
  0.264108000000000       0.950260000000000     
  -57773.2365999295       0.332751000000000       0.315897000000000     
  0.177218000000000       0.740437000000000     
   2285.04471640352       0.187811000000000       0.143841000000000     
  0.139980000000000       0.938076000000000     
  -7561.53056542578       0.314210000000000       0.283632000000000     
  0.149817000000000       0.198773000000000     
  -6190.41162601321       0.294176000000000       0.142955000000000     
  0.129700000000000       0.999760000000000     
   17734.0473389640       0.269560000000000       0.190769000000000     
  0.156108000000000       0.999986000000000     
  -39115.4399473663       0.286833000000000       0.286828000000000     
  0.169393000000000       0.901103000000000     
