# Supplementary material for: Four-Body Nonadditive Potential Energy Surface and the Fourth Virial Coefficient of Helium
Source: J Chem Eng Data. 2023 Nov 29;68(12):3257–64. doi: 10.1021/acs.jced.3c00578 (PMC10726306; doi:10.1021/acs.jced.3c00578)
Supplement: Supplementary file 4 — je3c00578_si_004.zip [file je3c00578_si_004.zip › data/tri_pol_yy.p4.3.3.txt]

           4          51
  0.372554019680199       0.205232870900215       0.157792798083050     
  0.977785706957657       1.604229841080109E-003
   6161.92350113981       0.330872000000000       0.330051000000000     
  0.327995000000000       0.870337000000000     
   813.422154783501       0.230641000000000       0.223717000000000     
  0.223233000000000       0.875757000000000     
  -23557.4801290086       0.330832000000000       0.322568000000000     
  0.227799000000000       0.999610000000000     
   4846.38218707006       0.327890000000000       0.144582000000000     
  0.143275000000000       0.979859000000000     
   543.886169184811       0.147315000000000       0.145175000000000     
  0.119008000000000       0.969502000000000     
  -5610.74423953474       0.329484000000000       0.318220000000000     
  0.316998000000000       0.877865000000000     
   30905.1482479369       0.328598000000000       0.325911000000000     
  0.181403000000000       0.778866000000000     
   23355.4463515368       0.225422000000000       0.223364000000000     
  0.112982000000000       0.234083000000000     
  -11669.6559721229       0.331359000000000       0.254233000000000     
  0.246339000000000       0.939996000000000     
   6171.40507840914       0.308312000000000       0.301712000000000     
  0.153197000000000       0.191356000000000     
  -18551.0025235093       0.289854000000000       0.288938000000000     
  0.264845000000000       0.915195000000000     
   3126.08802804401       0.206697000000000       0.168543000000000     
  9.949600000000000E-002  0.674060000000000     
   34276.5099322341       0.259837000000000       0.257692000000000     
  0.148086000000000       0.850093000000000     
   11975.6263733828       0.333111000000000       0.250604000000000     
  0.152763000000000       0.663906000000000     
  -147.466273771597       0.330673000000000       0.324690000000000     
  0.291527000000000       0.929622000000000     
  -7836.41471885683       0.229460000000000       0.156604000000000     
  0.156178000000000       0.941416000000000     
  -516.012170922531       0.253184000000000       0.250356000000000     
  0.199099000000000       0.979684000000000     
  -7597.99418733196       0.333027000000000       0.193273000000000     
  0.125000000000000       0.419057000000000     
  -5684.12793261312       0.174169000000000       0.173415000000000     
  0.171795000000000       0.872663000000000     
  -1004.95638637124       0.319326000000000       0.146343000000000     
  0.100700000000000       0.178105000000000     
   4506.73099518839       0.330439000000000       0.210954000000000     
  0.208290000000000       0.954240000000000     
  -4527.71777426268       0.193195000000000       0.192860000000000     
  0.122747000000000       0.971636000000000     
  -17762.7710386441       0.299704000000000       0.244135000000000     
  0.166755000000000       0.955642000000000     
   24441.5804381275       0.311595000000000       0.311561000000000     
  0.193221000000000       0.953890000000000     
  -695.747183827944       0.153534000000000       0.144450000000000     
  8.739500000000000E-002  0.893044000000000     
   30649.9732293333       0.331609000000000       0.301440000000000     
  0.189632000000000       0.922784000000000     
  -3557.10356342777       0.180377000000000       0.166162000000000     
  8.686500000000000E-002  0.185285000000000     
  -4151.51869797793       0.332520000000000       0.195012000000000     
  0.163653000000000       0.997897000000000     
  -1133.49961134131       0.282202000000000       0.204359000000000     
  0.204112000000000       0.932794000000000     
  -2411.24103841396       0.319419000000000       0.318173000000000     
  0.316808000000000       0.869623000000000     
   11948.8140977613       0.311433000000000       0.311200000000000     
  0.242047000000000       0.984945000000000     
   347.479805717044       0.328188000000000       0.143720000000000     
  0.117097000000000       0.933241000000000     
   684.744244470682       0.274245000000000       0.256776000000000     
  0.256190000000000       0.884940000000000     
   10746.9792266487       0.299493000000000       0.220723000000000     
  0.127635000000000       0.188893000000000     
   30880.1956888323       0.309203000000000       0.292108000000000     
  0.156535000000000       0.540395000000000     
  -4216.70391727929       0.245401000000000       0.194894000000000     
  0.108706000000000       7.777299999999999E-002
   3992.63703857289       0.151178000000000       0.147213000000000     
  0.147055000000000       0.874082000000000     
   11122.3237102943       0.253026000000000       0.252918000000000     
  0.247836000000000       0.877782000000000     
   4089.01582261388       0.274996000000000       0.160727000000000     
  0.102583000000000       0.304965000000000     
  -27503.0170327883       0.248780000000000       0.229330000000000     
  0.123270000000000       0.485994000000000     
  -19119.5795570239       0.261958000000000       0.255461000000000     
  0.130198000000000       0.228535000000000     
  -4680.43791407166       0.332780000000000       0.252191000000000     
  0.207126000000000       0.998163000000000     
   341.276397220943       0.252063000000000       0.143247000000000     
  0.128608000000000       0.997372000000000     
   1322.49547239218       0.271664000000000       0.143051000000000     
  9.585000000000000E-002  0.431363000000000     
   20652.9677404271       0.333009000000000       0.292060000000000     
  0.264108000000000       0.950260000000000     
  -63323.1179461008       0.332751000000000       0.315897000000000     
  0.177218000000000       0.740437000000000     
   1912.62915059093       0.187811000000000       0.143841000000000     
  0.139980000000000       0.938076000000000     
  -8418.81511095231       0.314210000000000       0.283632000000000     
  0.149817000000000       0.198773000000000     
  -6781.05475831292       0.294176000000000       0.142955000000000     
  0.129700000000000       0.999760000000000     
   19016.7040788423       0.269560000000000       0.190769000000000     
  0.156108000000000       0.999986000000000     
  -48319.9620994954       0.286833000000000       0.286828000000000     
  0.169393000000000       0.901103000000000     
