# Supplementary material for: Four-Body Nonadditive Potential Energy Surface and the Fourth Virial Coefficient of Helium
Source: J Chem Eng Data. 2023 Nov 29;68(12):3257–64. doi: 10.1021/acs.jced.3c00578 (PMC10726306; doi:10.1021/acs.jced.3c00578)
Supplement: Supplementary file 4 — je3c00578_si_004.zip [file je3c00578_si_004.zip › data/tri_pol_zz.p4.4.1.txt]

           4          91
  0.296986127946107       0.187016913714359       6.181175436769640E-002
  0.693385487389318       2.491140018250752E-003
   3708.61845630481       0.330872000000000       0.330051000000000     
  0.327995000000000       0.870337000000000     
   22639.5681087236       0.331073000000000       0.323713000000000     
  0.174996000000000       0.661899000000000     
   25289.5621162569       0.312431000000000       0.304694000000000     
  0.178410000000000       0.868856000000000     
  -4513.11719246402       0.299493000000000       0.220723000000000     
  0.127635000000000       0.188893000000000     
  -1814.14089295012       0.258882000000000       0.252578000000000     
  0.250531000000000       0.877588000000000     
  -14648.5251898999       0.332863000000000       0.151573000000000     
  0.147451000000000       0.986220000000000     
   10618.8493974743       0.211294000000000       0.167049000000000     
  0.123015000000000       0.990363000000000     
   4776.40435710870       0.332234000000000       0.325918000000000     
  0.269762000000000       0.966623000000000     
  -570.961084652980       0.299946000000000       0.299809000000000     
  0.288455000000000       0.888116000000000     
  -3245.27781361791       0.308312000000000       0.301712000000000     
  0.153197000000000       0.191356000000000     
  -9239.28909385295       0.330920000000000       0.274368000000000     
  0.268417000000000       0.921863000000000     
  -4613.63901152275       0.153838000000000       0.151890000000000     
  7.941200000000000E-002  0.522604000000000     
   4549.29935473118       0.277468000000000       0.274779000000000     
  0.208953000000000       0.991910000000000     
   11916.0549154667       0.330370000000000       0.255800000000000     
  0.151028000000000       0.572942000000000     
  -958.390449779753       0.330313000000000       0.206263000000000     
  0.199043000000000       0.967445000000000     
  -3472.32592867924       0.198449000000000       0.194683000000000     
  0.191916000000000       0.879602000000000     
   15096.4826274332       0.327008000000000       0.146115000000000     
  0.105518000000000       0.595621000000000     
  -7041.66207517416       0.319326000000000       0.146343000000000     
  0.100700000000000       0.178105000000000     
   15814.9197161837       0.244622000000000       0.238070000000000     
  0.137289000000000       0.838735000000000     
  -6142.06876040264       0.225422000000000       0.223364000000000     
  0.112982000000000       0.234083000000000     
   2284.21972831030       0.158099000000000       0.145384000000000     
  8.580599999999999E-002  0.830244000000000     
  -20500.9370645422       0.218905000000000       0.148632000000000     
  9.106399999999999E-002  0.463949000000000     
  -2396.92556408240       0.286598000000000       0.282840000000000     
  0.243768000000000       0.948086000000000     
  -15097.7166786906       0.282866000000000       0.277711000000000     
  0.145812000000000       0.531263000000000     
  -1583.92043187517       0.151178000000000       0.147213000000000     
  0.147055000000000       0.874082000000000     
   4162.37608439025       0.245401000000000       0.194894000000000     
  0.108706000000000       7.777299999999999E-002
  -770.617499193786       0.269523000000000       0.176774000000000     
  0.176683000000000       0.944972000000000     
   7225.89964918679       0.330822000000000       0.208363000000000     
  0.152357000000000       0.926621000000000     
  -34269.0484581370       0.198939000000000       0.189663000000000     
  0.105400000000000       0.717003000000000     
   5227.88057774040       0.212346000000000       0.212115000000000     
  0.164764000000000       0.985373000000000     
  -208.648869150054       0.328969000000000       0.328884000000000     
  0.195502000000000       0.909660000000000     
   32746.1280117948       0.333027000000000       0.193273000000000     
  0.125000000000000       0.419057000000000     
  -10120.9947268295       0.269140000000000       0.143565000000000     
  0.116626000000000       0.976322000000000     
   137.151940863692       0.180377000000000       0.166162000000000     
  8.686500000000000E-002  0.185285000000000     
   5925.99187621839       0.295054000000000       0.235591000000000     
  0.179353000000000       0.998484000000000     
   3270.30355600425       0.327902000000000       0.308233000000000     
  0.298835000000000       0.899934000000000     
   8941.51921309923       0.331791000000000       0.314061000000000     
  0.227942000000000       0.999999000000000     
  -8906.91012516802       0.155501000000000       0.155415000000000     
  0.111877000000000       0.999402000000000     
  -4077.28134039192       0.330193000000000       0.329781000000000     
  0.241751000000000       0.997658000000000     
   5353.83491547301       0.314210000000000       0.283632000000000     
  0.149817000000000       0.198773000000000     
  -2858.90957653816       0.311433000000000       0.311200000000000     
  0.242047000000000       0.984945000000000     
  -5691.55652529373       0.319419000000000       0.318173000000000     
  0.316808000000000       0.869623000000000     
   6495.26816034670       0.261958000000000       0.255461000000000     
  0.130198000000000       0.228535000000000     
  -1603.41252329594       0.296632000000000       0.234311000000000     
  0.232135000000000       0.923737000000000     
  -1740.82904126507       0.166782000000000       0.165226000000000     
  0.149953000000000       0.921958000000000     
   30538.1304332214       0.186058000000000       0.169403000000000     
  9.224000000000000E-002  0.530205000000000     
  -14636.4783426604       0.321832000000000       0.311978000000000     
  0.163733000000000       0.489264000000000     
   26030.0649955930       0.270455000000000       0.223586000000000     
  0.129433000000000       0.617465000000000     
   3211.66883115877       0.263272000000000       0.205796000000000     
  0.184927000000000       0.971183000000000     
   9364.00172940721       0.304265000000000       0.175979000000000     
  0.113327000000000       0.365258000000000     
  -8215.32638509183       0.332780000000000       0.252191000000000     
  0.207126000000000       0.998163000000000     
  -310.444999959038       0.175882000000000       0.148053000000000     
  8.560500000000000E-002  0.647795000000000     
  -2683.94976284167       0.228135000000000       0.143476000000000     
  0.142467000000000       0.952943000000000     
   3670.57377598822       0.236280000000000       0.143679000000000     
  0.101424000000000       0.851851000000000     
  -365.152168693751       0.332469000000000       0.174977000000000     
  0.148218000000000       0.993837000000000     
  -33924.2654809055       0.266248000000000       0.261895000000000     
  0.173206000000000       0.986790000000000     
   9533.45312878936       0.165469000000000       0.143436000000000     
  0.119669000000000       0.983379000000000     
  -13318.2495906628       0.331609000000000       0.301440000000000     
  0.189632000000000       0.922784000000000     
  -10328.9829278100       0.196087000000000       0.193840000000000     
  0.135894000000000       0.999578000000000     
   23774.4980315385       0.271664000000000       0.143051000000000     
  9.585000000000000E-002  0.431363000000000     
   16639.0797725935       0.187278000000000       0.186873000000000     
  0.113164000000000       0.930445000000000     
   17705.2322369905       0.331886000000000       0.255890000000000     
  0.171450000000000       0.911831000000000     
   92384.9893839100       0.301265000000000       0.183667000000000     
  0.124111000000000       0.741345000000000     
  -3094.46375936332       0.290436000000000       0.256173000000000     
  0.151112000000000       0.783624000000000     
  -4952.86167698608       0.238607000000000       0.193127000000000     
  0.107284000000000       0.201995000000000     
  -11574.7487277973       0.326343000000000       0.244651000000000     
  0.141400000000000       0.297187000000000     
  -82605.9809480771       0.303663000000000       0.164555000000000     
  0.110636000000000       0.530721000000000     
  -29591.9398087810       0.333112000000000       0.158150000000000     
  0.122130000000000       0.879748000000000     
   8885.58681217882       0.237089000000000       0.191362000000000     
  0.109375000000000       0.487297000000000     
   4535.92462985575       0.299763000000000       0.296477000000000     
  0.202212000000000       0.996236000000000     
   12326.3166856713       0.329637000000000       0.170163000000000     
  0.169017000000000       0.969542000000000     
   26347.3489684983       0.316150000000000       0.284965000000000     
  0.154683000000000       0.480030000000000     
   14648.3228192762       0.324861000000000       0.256553000000000     
  0.235331000000000       0.961294000000000     
   7946.00492027094       0.310788000000000       0.284728000000000     
  0.282951000000000       0.892424000000000     
   6630.52267728772       0.299543000000000       0.153296000000000     
  0.102148000000000       0.252911000000000     
  -78103.1344296322       0.275754000000000       0.213613000000000     
  0.140636000000000       0.889809000000000     
  -5121.69306601695       0.331450000000000       0.306655000000000     
  0.258594000000000       0.970015000000000     
  -2209.13512115391       0.328938000000000       0.324926000000000     
  0.313084000000000       0.890551000000000     
   8883.33851209420       0.236655000000000       0.234121000000000     
  0.219118000000000       0.906100000000000     
  -55632.8797681848       0.321307000000000       0.220596000000000     
  0.137139000000000       0.582529000000000     
   6351.36707849250       0.192019000000000       0.161307000000000     
  0.160722000000000       0.909509000000000     
   24037.8412763274       0.325135000000000       0.146044000000000     
  0.128739000000000       0.995498000000000     
  -2842.56374443221       0.243379000000000       0.211425000000000     
  0.210980000000000       0.901911000000000     
  -32616.5445244560       0.332751000000000       0.315897000000000     
  0.177218000000000       0.740437000000000     
  -11508.2552763525       0.331090000000000       0.200532000000000     
  0.176724000000000       0.997858000000000     
  -5329.64422315154       0.204559000000000       0.143598000000000     
  0.109313000000000       0.986148000000000     
   54366.4062238502       0.257311000000000       0.222503000000000     
  0.156575000000000       0.987584000000000     
  -10367.1225403568       0.274407000000000       0.250462000000000     
  0.216189000000000       0.963164000000000     
  -3004.84496223712       0.193066000000000       0.178859000000000     
  9.515300000000000E-002  0.427481000000000     
  -17549.6798004346       0.238400000000000       0.185443000000000     
  0.153098000000000       0.996063000000000     
   2027.03037289836       0.309142000000000       0.144243000000000     
  0.140950000000000       0.983178000000000     
