# Supplementary material for: Four-Body Nonadditive Potential Energy Surface and the Fourth Virial Coefficient of Helium
Source: J Chem Eng Data. 2023 Nov 29;68(12):3257–64. doi: 10.1021/acs.jced.3c00578 (PMC10726306; doi:10.1021/acs.jced.3c00578)
Supplement: Supplementary file 4 — je3c00578_si_004.zip [file je3c00578_si_004.zip › data/tri_pol_zz.p4.4.10.txt]

           4          91
  0.154932986778177       0.108305721423356       3.177169266109688E-002
  0.483385326294772       2.019667765734296E-009
   448521.097896236       0.330872000000000       0.330051000000000     
  0.327995000000000       0.870337000000000     
  -2722169.15457234       0.331073000000000       0.323713000000000     
  0.174996000000000       0.661899000000000     
   392113.397399495       0.312431000000000       0.304694000000000     
  0.178410000000000       0.868856000000000     
  -1503959.00280153       0.299493000000000       0.220723000000000     
  0.127635000000000       0.188893000000000     
   240487.767636574       0.258882000000000       0.252578000000000     
  0.250531000000000       0.877588000000000     
  -63545.9083632466       0.332863000000000       0.151573000000000     
  0.147451000000000       0.986220000000000     
  -1274964.13877483       0.211294000000000       0.167049000000000     
  0.123015000000000       0.990363000000000     
  -186198.808900864       0.332234000000000       0.325918000000000     
  0.269762000000000       0.966623000000000     
   163031.788367708       0.299946000000000       0.299809000000000     
  0.288455000000000       0.888116000000000     
  -329007.010142138       0.308312000000000       0.301712000000000     
  0.153197000000000       0.191356000000000     
   31898.7080435428       0.330920000000000       0.274368000000000     
  0.268417000000000       0.921863000000000     
   13560.4881004573       0.153838000000000       0.151890000000000     
  7.941200000000000E-002  0.522604000000000     
   185904.226612495       0.277468000000000       0.274779000000000     
  0.208953000000000       0.991910000000000     
   2616861.91126665       0.330370000000000       0.255800000000000     
  0.151028000000000       0.572942000000000     
   60505.5945430701       0.330313000000000       0.206263000000000     
  0.199043000000000       0.967445000000000     
   273507.898502214       0.198449000000000       0.194683000000000     
  0.191916000000000       0.879602000000000     
   1209906.41893512       0.327008000000000       0.146115000000000     
  0.105518000000000       0.595621000000000     
  -252120.775173306       0.319326000000000       0.146343000000000     
  0.100700000000000       0.178105000000000     
  -791568.258376917       0.244622000000000       0.238070000000000     
  0.137289000000000       0.838735000000000     
  -285350.783662755       0.225422000000000       0.223364000000000     
  0.112982000000000       0.234083000000000     
   112324.831617057       0.158099000000000       0.145384000000000     
  8.580599999999999E-002  0.830244000000000     
  -32589.3836707166       0.218905000000000       0.148632000000000     
  9.106399999999999E-002  0.463949000000000     
  -696051.364448876       0.286598000000000       0.282840000000000     
  0.243768000000000       0.948086000000000     
   1242608.08853658       0.282866000000000       0.277711000000000     
  0.145812000000000       0.531263000000000     
  -392289.572585290       0.151178000000000       0.147213000000000     
  0.147055000000000       0.874082000000000     
   630045.599940076       0.245401000000000       0.194894000000000     
  0.108706000000000       7.777299999999999E-002
  -135882.951587016       0.269523000000000       0.176774000000000     
  0.176683000000000       0.944972000000000     
   1141118.38451538       0.330822000000000       0.208363000000000     
  0.152357000000000       0.926621000000000     
  -746392.580240268       0.198939000000000       0.189663000000000     
  0.105400000000000       0.717003000000000     
  -721659.209109624       0.212346000000000       0.212115000000000     
  0.164764000000000       0.985373000000000     
   187287.731411411       0.328969000000000       0.328884000000000     
  0.195502000000000       0.909660000000000     
   199659.088680766       0.333027000000000       0.193273000000000     
  0.125000000000000       0.419057000000000     
  -744163.857681798       0.269140000000000       0.143565000000000     
  0.116626000000000       0.976322000000000     
  -137214.026523349       0.180377000000000       0.166162000000000     
  8.686500000000000E-002  0.185285000000000     
   1598902.52205733       0.295054000000000       0.235591000000000     
  0.179353000000000       0.998484000000000     
   296507.344454410       0.327902000000000       0.308233000000000     
  0.298835000000000       0.899934000000000     
  -56397.4496730606       0.331791000000000       0.314061000000000     
  0.227942000000000       0.999999000000000     
  -533572.484695948       0.155501000000000       0.155415000000000     
  0.111877000000000       0.999402000000000     
   14873.9893181512       0.330193000000000       0.329781000000000     
  0.241751000000000       0.997658000000000     
   380394.659020651       0.314210000000000       0.283632000000000     
  0.149817000000000       0.198773000000000     
   408541.170884682       0.311433000000000       0.311200000000000     
  0.242047000000000       0.984945000000000     
  -941864.032547441       0.319419000000000       0.318173000000000     
  0.316808000000000       0.869623000000000     
   425600.366749438       0.261958000000000       0.255461000000000     
  0.130198000000000       0.228535000000000     
   248672.037994929       0.296632000000000       0.234311000000000     
  0.232135000000000       0.923737000000000     
   368694.857548525       0.166782000000000       0.165226000000000     
  0.149953000000000       0.921958000000000     
   1309975.82306952       0.186058000000000       0.169403000000000     
  9.224000000000000E-002  0.530205000000000     
   1996818.27033798       0.321832000000000       0.311978000000000     
  0.163733000000000       0.489264000000000     
   874987.488164740       0.270455000000000       0.223586000000000     
  0.129433000000000       0.617465000000000     
  -156791.035002282       0.263272000000000       0.205796000000000     
  0.184927000000000       0.971183000000000     
   3124561.14351143       0.304265000000000       0.175979000000000     
  0.113327000000000       0.365258000000000     
   434138.896521012       0.332780000000000       0.252191000000000     
  0.207126000000000       0.998163000000000     
  -714513.163192202       0.175882000000000       0.148053000000000     
  8.560500000000000E-002  0.647795000000000     
   534956.381460785       0.228135000000000       0.143476000000000     
  0.142467000000000       0.952943000000000     
   197214.667888554       0.236280000000000       0.143679000000000     
  0.101424000000000       0.851851000000000     
  -583028.455662110       0.332469000000000       0.174977000000000     
  0.148218000000000       0.993837000000000     
  -922764.648730007       0.266248000000000       0.261895000000000     
  0.173206000000000       0.986790000000000     
   279138.756724907       0.165469000000000       0.143436000000000     
  0.119669000000000       0.983379000000000     
  -881976.191324266       0.331609000000000       0.301440000000000     
  0.189632000000000       0.922784000000000     
   829739.779366408       0.196087000000000       0.193840000000000     
  0.135894000000000       0.999578000000000     
   498181.594971575       0.271664000000000       0.143051000000000     
  9.585000000000000E-002  0.431363000000000     
   756950.838239659       0.187278000000000       0.186873000000000     
  0.113164000000000       0.930445000000000     
  -1341356.90539093       0.331886000000000       0.255890000000000     
  0.171450000000000       0.911831000000000     
   4330592.51275476       0.301265000000000       0.183667000000000     
  0.124111000000000       0.741345000000000     
  -787.163747847765       0.290436000000000       0.256173000000000     
  0.151112000000000       0.783624000000000     
  -376473.014250175       0.238607000000000       0.193127000000000     
  0.107284000000000       0.201995000000000     
   1178311.84627630       0.326343000000000       0.244651000000000     
  0.141400000000000       0.297187000000000     
  -4340065.24576352       0.303663000000000       0.164555000000000     
  0.110636000000000       0.530721000000000     
  -2093163.71990812       0.333112000000000       0.158150000000000     
  0.122130000000000       0.879748000000000     
  -372104.332579695       0.237089000000000       0.191362000000000     
  0.109375000000000       0.487297000000000     
  -215220.646336431       0.299763000000000       0.296477000000000     
  0.202212000000000       0.996236000000000     
   661193.192705184       0.329637000000000       0.170163000000000     
  0.169017000000000       0.969542000000000     
  -4093499.90358086       0.316150000000000       0.284965000000000     
  0.154683000000000       0.480030000000000     
  -296360.472582015       0.324861000000000       0.256553000000000     
  0.235331000000000       0.961294000000000     
  -294646.870882059       0.310788000000000       0.284728000000000     
  0.282951000000000       0.892424000000000     
  -478398.272499269       0.299543000000000       0.153296000000000     
  0.102148000000000       0.252911000000000     
  -1782508.74158272       0.275754000000000       0.213613000000000     
  0.140636000000000       0.889809000000000     
   279571.904447481       0.331450000000000       0.306655000000000     
  0.258594000000000       0.970015000000000     
   399054.180353344       0.328938000000000       0.324926000000000     
  0.313084000000000       0.890551000000000     
   373914.560894704       0.236655000000000       0.234121000000000     
  0.219118000000000       0.906100000000000     
  -3336887.61266714       0.321307000000000       0.220596000000000     
  0.137139000000000       0.582529000000000     
   189967.829763979       0.192019000000000       0.161307000000000     
  0.160722000000000       0.909509000000000     
   1951450.48311194       0.325135000000000       0.146044000000000     
  0.128739000000000       0.995498000000000     
  -585184.354377007       0.243379000000000       0.211425000000000     
  0.210980000000000       0.901911000000000     
   2842871.51535924       0.332751000000000       0.315897000000000     
  0.177218000000000       0.740437000000000     
  -987307.218682934       0.331090000000000       0.200532000000000     
  0.176724000000000       0.997858000000000     
   669104.525004474       0.204559000000000       0.143598000000000     
  0.109313000000000       0.986148000000000     
   2220886.22953753       0.257311000000000       0.222503000000000     
  0.156575000000000       0.987584000000000     
  -162769.675406554       0.274407000000000       0.250462000000000     
  0.216189000000000       0.963164000000000     
  -218681.584313299       0.193066000000000       0.178859000000000     
  9.515300000000000E-002  0.427481000000000     
  -1064129.06273196       0.238400000000000       0.185443000000000     
  0.153098000000000       0.996063000000000     
  -834383.609712637       0.309142000000000       0.144243000000000     
  0.140950000000000       0.983178000000000     
