# Supplementary material for: Four-Body Nonadditive Potential Energy Surface and the Fourth Virial Coefficient of Helium
Source: J Chem Eng Data. 2023 Nov 29;68(12):3257–64. doi: 10.1021/acs.jced.3c00578 (PMC10726306; doi:10.1021/acs.jced.3c00578)
Supplement: Supplementary file 4 — je3c00578_si_004.zip [file je3c00578_si_004.zip › data/tri_pol_zz.p4.4.11.txt]

           4          91
  2.838374139668238E-002  5.649444502536851E-002  0.104820771513916     
  0.252195090277730       1.272346180297056E-012
   14938718.7025422       0.330872000000000       0.330051000000000     
  0.327995000000000       0.870337000000000     
   6848201.21201838       0.331073000000000       0.323713000000000     
  0.174996000000000       0.661899000000000     
   423309.334228437       0.312431000000000       0.304694000000000     
  0.178410000000000       0.868856000000000     
  -570728.304334135       0.299493000000000       0.220723000000000     
  0.127635000000000       0.188893000000000     
   2127033.85103915       0.258882000000000       0.252578000000000     
  0.250531000000000       0.877588000000000     
  -3937079.03940354       0.332863000000000       0.151573000000000     
  0.147451000000000       0.986220000000000     
   4291619.53886363       0.211294000000000       0.167049000000000     
  0.123015000000000       0.990363000000000     
   10220952.2550480       0.332234000000000       0.325918000000000     
  0.269762000000000       0.966623000000000     
   6144718.94737456       0.299946000000000       0.299809000000000     
  0.288455000000000       0.888116000000000     
  -5117432.17673997       0.308312000000000       0.301712000000000     
  0.153197000000000       0.191356000000000     
   6403429.56526937       0.330920000000000       0.274368000000000     
  0.268417000000000       0.921863000000000     
   1452622.73661384       0.153838000000000       0.151890000000000     
  7.941200000000000E-002  0.522604000000000     
   220609.878447831       0.277468000000000       0.274779000000000     
  0.208953000000000       0.991910000000000     
  -360508.206212565       0.330370000000000       0.255800000000000     
  0.151028000000000       0.572942000000000     
   3911029.02321607       0.330313000000000       0.206263000000000     
  0.199043000000000       0.967445000000000     
   2548506.26378753       0.198449000000000       0.194683000000000     
  0.191916000000000       0.879602000000000     
  -1648163.97853050       0.327008000000000       0.146115000000000     
  0.105518000000000       0.595621000000000     
  -2109145.96924259       0.319326000000000       0.146343000000000     
  0.100700000000000       0.178105000000000     
  -3597027.39916903       0.244622000000000       0.238070000000000     
  0.137289000000000       0.838735000000000     
  -874976.358547443       0.225422000000000       0.223364000000000     
  0.112982000000000       0.234083000000000     
  -864825.903010373       0.158099000000000       0.145384000000000     
  8.580599999999999E-002  0.830244000000000     
   660150.222091940       0.218905000000000       0.148632000000000     
  9.106399999999999E-002  0.463949000000000     
  -6542430.52359885       0.286598000000000       0.282840000000000     
  0.243768000000000       0.948086000000000     
   492634.444822545       0.282866000000000       0.277711000000000     
  0.145812000000000       0.531263000000000     
  -151424.334672581       0.151178000000000       0.147213000000000     
  0.147055000000000       0.874082000000000     
   211642.820737546       0.245401000000000       0.194894000000000     
  0.108706000000000       7.777299999999999E-002
   1526722.32810398       0.269523000000000       0.176774000000000     
  0.176683000000000       0.944972000000000     
  -740234.427657362       0.330822000000000       0.208363000000000     
  0.152357000000000       0.926621000000000     
   2571210.30317229       0.198939000000000       0.189663000000000     
  0.105400000000000       0.717003000000000     
   1135075.25993959       0.212346000000000       0.212115000000000     
  0.164764000000000       0.985373000000000     
   3463711.15183148       0.328969000000000       0.328884000000000     
  0.195502000000000       0.909660000000000     
   6569255.03387186       0.333027000000000       0.193273000000000     
  0.125000000000000       0.419057000000000     
   1414681.22776768       0.269140000000000       0.143565000000000     
  0.116626000000000       0.976322000000000     
  -466116.435244673       0.180377000000000       0.166162000000000     
  8.686500000000000E-002  0.185285000000000     
   3389967.08361934       0.295054000000000       0.235591000000000     
  0.179353000000000       0.998484000000000     
  -11425055.9146270       0.327902000000000       0.308233000000000     
  0.298835000000000       0.899934000000000     
  -8466033.40368597       0.331791000000000       0.314061000000000     
  0.227942000000000       0.999999000000000     
   10516.4519931305       0.155501000000000       0.155415000000000     
  0.111877000000000       0.999402000000000     
  -3212029.68129114       0.330193000000000       0.329781000000000     
  0.241751000000000       0.997658000000000     
   8189426.68707892       0.314210000000000       0.283632000000000     
  0.149817000000000       0.198773000000000     
  -4642031.89944279       0.311433000000000       0.311200000000000     
  0.242047000000000       0.984945000000000     
  -2148078.32265160       0.319419000000000       0.318173000000000     
  0.316808000000000       0.869623000000000     
  -1204664.76577219       0.261958000000000       0.255461000000000     
  0.130198000000000       0.228535000000000     
  -353723.134013286       0.296632000000000       0.234311000000000     
  0.232135000000000       0.923737000000000     
   384934.787154854       0.166782000000000       0.165226000000000     
  0.149953000000000       0.921958000000000     
  -5266716.58094194       0.186058000000000       0.169403000000000     
  9.224000000000000E-002  0.530205000000000     
  -3308133.79536325       0.321832000000000       0.311978000000000     
  0.163733000000000       0.489264000000000     
   2175900.31365617       0.270455000000000       0.223586000000000     
  0.129433000000000       0.617465000000000     
  -2917519.74217864       0.263272000000000       0.205796000000000     
  0.184927000000000       0.971183000000000     
  -9262.87856404233       0.304265000000000       0.175979000000000     
  0.113327000000000       0.365258000000000     
   1510092.49780648       0.332780000000000       0.252191000000000     
  0.207126000000000       0.998163000000000     
   1261553.59483191       0.175882000000000       0.148053000000000     
  8.560500000000000E-002  0.647795000000000     
  -1004453.86951861       0.228135000000000       0.143476000000000     
  0.142467000000000       0.952943000000000     
  -1230380.04742363       0.236280000000000       0.143679000000000     
  0.101424000000000       0.851851000000000     
   3958829.37128442       0.332469000000000       0.174977000000000     
  0.148218000000000       0.993837000000000     
   3151484.93484407       0.266248000000000       0.261895000000000     
  0.173206000000000       0.986790000000000     
   1425642.34519130       0.165469000000000       0.143436000000000     
  0.119669000000000       0.983379000000000     
   3635268.56552113       0.331609000000000       0.301440000000000     
  0.189632000000000       0.922784000000000     
  -2224248.61944565       0.196087000000000       0.193840000000000     
  0.135894000000000       0.999578000000000     
  -550780.740418135       0.271664000000000       0.143051000000000     
  9.585000000000000E-002  0.431363000000000     
  -1120469.26654313       0.187278000000000       0.186873000000000     
  0.113164000000000       0.930445000000000     
   4677831.53618065       0.331886000000000       0.255890000000000     
  0.171450000000000       0.911831000000000     
   3800831.68963177       0.301265000000000       0.183667000000000     
  0.124111000000000       0.741345000000000     
  -2541321.28391430       0.290436000000000       0.256173000000000     
  0.151112000000000       0.783624000000000     
   276583.734056971       0.238607000000000       0.193127000000000     
  0.107284000000000       0.201995000000000     
  -6877285.95919429       0.326343000000000       0.244651000000000     
  0.141400000000000       0.297187000000000     
  -1454595.93834730       0.303663000000000       0.164555000000000     
  0.110636000000000       0.530721000000000     
  -1059018.22317085       0.333112000000000       0.158150000000000     
  0.122130000000000       0.879748000000000     
  -547664.371734313       0.237089000000000       0.191362000000000     
  0.109375000000000       0.487297000000000     
   4538068.21186272       0.299763000000000       0.296477000000000     
  0.202212000000000       0.996236000000000     
  -546364.786112066       0.329637000000000       0.170163000000000     
  0.169017000000000       0.969542000000000     
   4341228.44954977       0.316150000000000       0.284965000000000     
  0.154683000000000       0.480030000000000     
  -10440761.7038584       0.324861000000000       0.256553000000000     
  0.235331000000000       0.961294000000000     
   4563694.37618161       0.310788000000000       0.284728000000000     
  0.282951000000000       0.892424000000000     
   2193692.30793303       0.299543000000000       0.153296000000000     
  0.102148000000000       0.252911000000000     
  -3652957.58467132       0.275754000000000       0.213613000000000     
  0.140636000000000       0.889809000000000     
   2407277.19179611       0.331450000000000       0.306655000000000     
  0.258594000000000       0.970015000000000     
  -10520681.7969453       0.328938000000000       0.324926000000000     
  0.313084000000000       0.890551000000000     
  -3549309.62789400       0.236655000000000       0.234121000000000     
  0.219118000000000       0.906100000000000     
  -4454265.41163896       0.321307000000000       0.220596000000000     
  0.137139000000000       0.582529000000000     
  -3733540.66864842       0.192019000000000       0.161307000000000     
  0.160722000000000       0.909509000000000     
   5840136.14787194       0.325135000000000       0.146044000000000     
  0.128739000000000       0.995498000000000     
   2745977.62545151       0.243379000000000       0.211425000000000     
  0.210980000000000       0.901911000000000     
  -6390443.76755181       0.332751000000000       0.315897000000000     
  0.177218000000000       0.740437000000000     
  -5610407.55276826       0.331090000000000       0.200532000000000     
  0.176724000000000       0.997858000000000     
   687509.462277375       0.204559000000000       0.143598000000000     
  0.109313000000000       0.986148000000000     
   5055989.78498313       0.257311000000000       0.222503000000000     
  0.156575000000000       0.987584000000000     
  -2084122.97163506       0.274407000000000       0.250462000000000     
  0.216189000000000       0.963164000000000     
   2973335.81255500       0.193066000000000       0.178859000000000     
  9.515300000000000E-002  0.427481000000000     
  -2961776.08657003       0.238400000000000       0.185443000000000     
  0.153098000000000       0.996063000000000     
  -3670573.21763780       0.309142000000000       0.144243000000000     
  0.140950000000000       0.983178000000000     
