# Supplementary material for: Four-Body Nonadditive Potential Energy Surface and the Fourth Virial Coefficient of Helium
Source: J Chem Eng Data. 2023 Nov 29;68(12):3257–64. doi: 10.1021/acs.jced.3c00578 (PMC10726306; doi:10.1021/acs.jced.3c00578)
Supplement: Supplementary file 4 — je3c00578_si_004.zip [file je3c00578_si_004.zip › data/tri_pol_zz.p4.4.2.txt]

           4          91
  0.296384907924527       0.186984264764285       6.184179590224732E-002
  0.705138201687188       2.419469029879024E-003
   3806.27284546636       0.330872000000000       0.330051000000000     
  0.327995000000000       0.870337000000000     
   25169.2651055459       0.331073000000000       0.323713000000000     
  0.174996000000000       0.661899000000000     
   26555.6663695958       0.312431000000000       0.304694000000000     
  0.178410000000000       0.868856000000000     
  -4820.34690267089       0.299493000000000       0.220723000000000     
  0.127635000000000       0.188893000000000     
  -1785.84917556631       0.258882000000000       0.252578000000000     
  0.250531000000000       0.877588000000000     
  -14983.5972349477       0.332863000000000       0.151573000000000     
  0.147451000000000       0.986220000000000     
   10210.2485956411       0.211294000000000       0.167049000000000     
  0.123015000000000       0.990363000000000     
   4710.61747610445       0.332234000000000       0.325918000000000     
  0.269762000000000       0.966623000000000     
  -510.743891268243       0.299946000000000       0.299809000000000     
  0.288455000000000       0.888116000000000     
  -3421.15106903836       0.308312000000000       0.301712000000000     
  0.153197000000000       0.191356000000000     
  -9543.59573448910       0.330920000000000       0.274368000000000     
  0.268417000000000       0.921863000000000     
  -4775.10706962695       0.153838000000000       0.151890000000000     
  7.941200000000000E-002  0.522604000000000     
   5503.29219215206       0.277468000000000       0.274779000000000     
  0.208953000000000       0.991910000000000     
   13574.7880199066       0.330370000000000       0.255800000000000     
  0.151028000000000       0.572942000000000     
  -1051.59100452509       0.330313000000000       0.206263000000000     
  0.199043000000000       0.967445000000000     
  -3445.27189649055       0.198449000000000       0.194683000000000     
  0.191916000000000       0.879602000000000     
   16080.0778135571       0.327008000000000       0.146115000000000     
  0.105518000000000       0.595621000000000     
  -7560.09079773671       0.319326000000000       0.146343000000000     
  0.100700000000000       0.178105000000000     
   15932.9105419342       0.244622000000000       0.238070000000000     
  0.137289000000000       0.838735000000000     
  -6289.26607514238       0.225422000000000       0.223364000000000     
  0.112982000000000       0.234083000000000     
   2196.06024456359       0.158099000000000       0.145384000000000     
  8.580599999999999E-002  0.830244000000000     
  -21205.8762781178       0.218905000000000       0.148632000000000     
  9.106399999999999E-002  0.463949000000000     
  -2733.47570936014       0.286598000000000       0.282840000000000     
  0.243768000000000       0.948086000000000     
  -15306.7135685547       0.282866000000000       0.277711000000000     
  0.145812000000000       0.531263000000000     
  -1623.72476309316       0.151178000000000       0.147213000000000     
  0.147055000000000       0.874082000000000     
   4345.01137917668       0.245401000000000       0.194894000000000     
  0.108706000000000       7.777299999999999E-002
  -868.377103548408       0.269523000000000       0.176774000000000     
  0.176683000000000       0.944972000000000     
   7096.59724580236       0.330822000000000       0.208363000000000     
  0.152357000000000       0.926621000000000     
  -35287.3488846684       0.198939000000000       0.189663000000000     
  0.105400000000000       0.717003000000000     
   5005.22664842059       0.212346000000000       0.212115000000000     
  0.164764000000000       0.985373000000000     
  -370.372547801824       0.328969000000000       0.328884000000000     
  0.195502000000000       0.909660000000000     
   33629.3380506665       0.333027000000000       0.193273000000000     
  0.125000000000000       0.419057000000000     
  -10658.7639143251       0.269140000000000       0.143565000000000     
  0.116626000000000       0.976322000000000     
   135.510351947919       0.180377000000000       0.166162000000000     
  8.686500000000000E-002  0.185285000000000     
   5369.07009346952       0.295054000000000       0.235591000000000     
  0.179353000000000       0.998484000000000     
   3423.10569722385       0.327902000000000       0.308233000000000     
  0.298835000000000       0.899934000000000     
   8920.92303266543       0.331791000000000       0.314061000000000     
  0.227942000000000       0.999999000000000     
  -9107.16588396881       0.155501000000000       0.155415000000000     
  0.111877000000000       0.999402000000000     
  -4035.79012842700       0.330193000000000       0.329781000000000     
  0.241751000000000       0.997658000000000     
   5688.23980162188       0.314210000000000       0.283632000000000     
  0.149817000000000       0.198773000000000     
  -2788.46890492660       0.311433000000000       0.311200000000000     
  0.242047000000000       0.984945000000000     
  -5893.48504354582       0.319419000000000       0.318173000000000     
  0.316808000000000       0.869623000000000     
   6761.32628213354       0.261958000000000       0.255461000000000     
  0.130198000000000       0.228535000000000     
  -1519.98752842972       0.296632000000000       0.234311000000000     
  0.232135000000000       0.923737000000000     
  -1626.12970727376       0.166782000000000       0.165226000000000     
  0.149953000000000       0.921958000000000     
   31177.6255123035       0.186058000000000       0.169403000000000     
  9.224000000000000E-002  0.530205000000000     
  -15347.1393384610       0.321832000000000       0.311978000000000     
  0.163733000000000       0.489264000000000     
   26751.1009681782       0.270455000000000       0.223586000000000     
  0.129433000000000       0.617465000000000     
   3779.56904552424       0.263272000000000       0.205796000000000     
  0.184927000000000       0.971183000000000     
   10531.9730037875       0.304265000000000       0.175979000000000     
  0.113327000000000       0.365258000000000     
  -8576.30880126487       0.332780000000000       0.252191000000000     
  0.207126000000000       0.998163000000000     
  -24.3971718304773       0.175882000000000       0.148053000000000     
  8.560500000000000E-002  0.647795000000000     
  -2335.29466359470       0.228135000000000       0.143476000000000     
  0.142467000000000       0.952943000000000     
   3671.59651809729       0.236280000000000       0.143679000000000     
  0.101424000000000       0.851851000000000     
  -172.595758168947       0.332469000000000       0.174977000000000     
  0.148218000000000       0.993837000000000     
  -35215.4565776362       0.266248000000000       0.261895000000000     
  0.173206000000000       0.986790000000000     
   9570.53596765472       0.165469000000000       0.143436000000000     
  0.119669000000000       0.983379000000000     
  -12361.3192896252       0.331609000000000       0.301440000000000     
  0.189632000000000       0.922784000000000     
  -10231.7224091129       0.196087000000000       0.193840000000000     
  0.135894000000000       0.999578000000000     
   24413.3172377463       0.271664000000000       0.143051000000000     
  9.585000000000000E-002  0.431363000000000     
   17199.1262256594       0.187278000000000       0.186873000000000     
  0.113164000000000       0.930445000000000     
   18079.4062347788       0.331886000000000       0.255890000000000     
  0.171450000000000       0.911831000000000     
   97299.7216141092       0.301265000000000       0.183667000000000     
  0.124111000000000       0.741345000000000     
  -2935.93860108844       0.290436000000000       0.256173000000000     
  0.151112000000000       0.783624000000000     
  -5405.00192631845       0.238607000000000       0.193127000000000     
  0.107284000000000       0.201995000000000     
  -11885.2192237998       0.326343000000000       0.244651000000000     
  0.141400000000000       0.297187000000000     
  -86905.3353395658       0.303663000000000       0.164555000000000     
  0.110636000000000       0.530721000000000     
  -31143.1507797100       0.333112000000000       0.158150000000000     
  0.122130000000000       0.879748000000000     
   9228.74370633688       0.237089000000000       0.191362000000000     
  0.109375000000000       0.487297000000000     
   3885.39441793496       0.299763000000000       0.296477000000000     
  0.202212000000000       0.996236000000000     
   12650.2405529207       0.329637000000000       0.170163000000000     
  0.169017000000000       0.969542000000000     
   26449.7396027873       0.316150000000000       0.284965000000000     
  0.154683000000000       0.480030000000000     
   15096.5712456003       0.324861000000000       0.256553000000000     
  0.235331000000000       0.961294000000000     
   8077.86866650686       0.310788000000000       0.284728000000000     
  0.282951000000000       0.892424000000000     
   7375.09111927576       0.299543000000000       0.153296000000000     
  0.102148000000000       0.252911000000000     
  -81185.7103266667       0.275754000000000       0.213613000000000     
  0.140636000000000       0.889809000000000     
  -5047.66631318462       0.331450000000000       0.306655000000000     
  0.258594000000000       0.970015000000000     
  -2239.46817350717       0.328938000000000       0.324926000000000     
  0.313084000000000       0.890551000000000     
   9048.95244746206       0.236655000000000       0.234121000000000     
  0.219118000000000       0.906100000000000     
  -58491.2295357436       0.321307000000000       0.220596000000000     
  0.137139000000000       0.582529000000000     
   6258.09238834514       0.192019000000000       0.161307000000000     
  0.160722000000000       0.909509000000000     
   25240.3794283160       0.325135000000000       0.146044000000000     
  0.128739000000000       0.995498000000000     
  -3053.88406508779       0.243379000000000       0.211425000000000     
  0.210980000000000       0.901911000000000     
  -36257.5084391315       0.332751000000000       0.315897000000000     
  0.177218000000000       0.740437000000000     
  -11587.2637877165       0.331090000000000       0.200532000000000     
  0.176724000000000       0.997858000000000     
  -4936.11527609338       0.204559000000000       0.143598000000000     
  0.109313000000000       0.986148000000000     
   57159.0407124698       0.257311000000000       0.222503000000000     
  0.156575000000000       0.987584000000000     
  -10862.8350134299       0.274407000000000       0.250462000000000     
  0.216189000000000       0.963164000000000     
  -2831.43755288275       0.193066000000000       0.178859000000000     
  9.515300000000000E-002  0.427481000000000     
  -18354.0672634923       0.238400000000000       0.185443000000000     
  0.153098000000000       0.996063000000000     
   1584.45437092803       0.309142000000000       0.144243000000000     
  0.140950000000000       0.983178000000000     
