# Supplementary material for: Four-Body Nonadditive Potential Energy Surface and the Fourth Virial Coefficient of Helium
Source: J Chem Eng Data. 2023 Nov 29;68(12):3257–64. doi: 10.1021/acs.jced.3c00578 (PMC10726306; doi:10.1021/acs.jced.3c00578)
Supplement: Supplementary file 4 — je3c00578_si_004.zip [file je3c00578_si_004.zip › data/tri_pol_zz.p4.4.3.txt]

           4          91
  0.291872482291052       0.186780080640488       6.299664360003172E-002
  0.772526096250659       1.918924799529691E-003
   4967.82416128103       0.330872000000000       0.330051000000000     
  0.327995000000000       0.870337000000000     
   36177.1266705169       0.331073000000000       0.323713000000000     
  0.174996000000000       0.661899000000000     
   37341.4043618212       0.312431000000000       0.304694000000000     
  0.178410000000000       0.868856000000000     
  -5125.86393330933       0.299493000000000       0.220723000000000     
  0.127635000000000       0.188893000000000     
  -1328.22737912802       0.258882000000000       0.252578000000000     
  0.250531000000000       0.877588000000000     
  -20228.9053219662       0.332863000000000       0.151573000000000     
  0.147451000000000       0.986220000000000     
   11507.9955294447       0.211294000000000       0.167049000000000     
  0.123015000000000       0.990363000000000     
   6171.70117621761       0.332234000000000       0.325918000000000     
  0.269762000000000       0.966623000000000     
   206.758878664420       0.299946000000000       0.299809000000000     
  0.288455000000000       0.888116000000000     
  -6556.06583884647       0.308312000000000       0.301712000000000     
  0.153197000000000       0.191356000000000     
  -11999.8878246894       0.330920000000000       0.274368000000000     
  0.268417000000000       0.921863000000000     
  -5921.76648319751       0.153838000000000       0.151890000000000     
  7.941200000000000E-002  0.522604000000000     
   11521.2614508521       0.277468000000000       0.274779000000000     
  0.208953000000000       0.991910000000000     
   23217.4890699797       0.330370000000000       0.255800000000000     
  0.151028000000000       0.572942000000000     
  -1411.26780920266       0.330313000000000       0.206263000000000     
  0.199043000000000       0.967445000000000     
  -4644.04606020775       0.198449000000000       0.194683000000000     
  0.191916000000000       0.879602000000000     
   21838.3737900782       0.327008000000000       0.146115000000000     
  0.105518000000000       0.595621000000000     
  -11118.4953190750       0.319326000000000       0.146343000000000     
  0.100700000000000       0.178105000000000     
   19150.7407649634       0.244622000000000       0.238070000000000     
  0.137289000000000       0.838735000000000     
  -7339.28357986061       0.225422000000000       0.223364000000000     
  0.112982000000000       0.234083000000000     
   1713.73112017131       0.158099000000000       0.145384000000000     
  8.580599999999999E-002  0.830244000000000     
  -26025.6905128861       0.218905000000000       0.148632000000000     
  9.106399999999999E-002  0.463949000000000     
  -5823.69652090396       0.286598000000000       0.282840000000000     
  0.243768000000000       0.948086000000000     
  -16642.5579964674       0.282866000000000       0.277711000000000     
  0.145812000000000       0.531263000000000     
  -2163.76405405712       0.151178000000000       0.147213000000000     
  0.147055000000000       0.874082000000000     
   4654.99975087441       0.245401000000000       0.194894000000000     
  0.108706000000000       7.777299999999999E-002
  -1599.87239766870       0.269523000000000       0.176774000000000     
  0.176683000000000       0.944972000000000     
  -49.8008440433935       0.330822000000000       0.208363000000000     
  0.152357000000000       0.926621000000000     
  -42247.1765131286       0.198939000000000       0.189663000000000     
  0.105400000000000       0.717003000000000     
   6496.62254012556       0.212346000000000       0.212115000000000     
  0.164764000000000       0.985373000000000     
  -335.175575621495       0.328969000000000       0.328884000000000     
  0.195502000000000       0.909660000000000     
   40859.2703205004       0.333027000000000       0.193273000000000     
  0.125000000000000       0.419057000000000     
  -14961.0912987271       0.269140000000000       0.143565000000000     
  0.116626000000000       0.976322000000000     
  -25.9097169362157       0.180377000000000       0.166162000000000     
  8.686500000000000E-002  0.185285000000000     
   5910.55061736805       0.295054000000000       0.235591000000000     
  0.179353000000000       0.998484000000000     
   5353.54420026892       0.327902000000000       0.308233000000000     
  0.298835000000000       0.899934000000000     
   12521.3362088205       0.331791000000000       0.314061000000000     
  0.227942000000000       0.999999000000000     
  -9647.29391708954       0.155501000000000       0.155415000000000     
  0.111877000000000       0.999402000000000     
  -6138.32753130780       0.330193000000000       0.329781000000000     
  0.241751000000000       0.997658000000000     
   10708.1985366451       0.314210000000000       0.283632000000000     
  0.149817000000000       0.198773000000000     
  -1203.22071881823       0.311433000000000       0.311200000000000     
  0.242047000000000       0.984945000000000     
  -7690.85573861176       0.319419000000000       0.318173000000000     
  0.316808000000000       0.869623000000000     
   8250.19923086836       0.261958000000000       0.255461000000000     
  0.130198000000000       0.228535000000000     
  -3845.56300528594       0.296632000000000       0.234311000000000     
  0.232135000000000       0.923737000000000     
  -1327.66002464513       0.166782000000000       0.165226000000000     
  0.149953000000000       0.921958000000000     
   35845.2712700682       0.186058000000000       0.169403000000000     
  9.224000000000000E-002  0.530205000000000     
  -16338.3155398890       0.321832000000000       0.311978000000000     
  0.163733000000000       0.489264000000000     
   32190.6775426575       0.270455000000000       0.223586000000000     
  0.129433000000000       0.617465000000000     
   4914.85442169529       0.263272000000000       0.205796000000000     
  0.184927000000000       0.971183000000000     
   14622.5027750178       0.304265000000000       0.175979000000000     
  0.113327000000000       0.365258000000000     
  -14815.4267295101       0.332780000000000       0.252191000000000     
  0.207126000000000       0.998163000000000     
   1631.83100311643       0.175882000000000       0.148053000000000     
  8.560500000000000E-002  0.647795000000000     
  -635.379515085417       0.228135000000000       0.143476000000000     
  0.142467000000000       0.952943000000000     
   4812.51169726141       0.236280000000000       0.143679000000000     
  0.101424000000000       0.851851000000000     
   4557.02887147132       0.332469000000000       0.174977000000000     
  0.148218000000000       0.993837000000000     
  -45740.3891364402       0.266248000000000       0.261895000000000     
  0.173206000000000       0.986790000000000     
   9860.31050979966       0.165469000000000       0.143436000000000     
  0.119669000000000       0.983379000000000     
  -11645.3088584352       0.331609000000000       0.301440000000000     
  0.189632000000000       0.922784000000000     
  -12032.5554745126       0.196087000000000       0.193840000000000     
  0.135894000000000       0.999578000000000     
   28805.2365971164       0.271664000000000       0.143051000000000     
  9.585000000000000E-002  0.431363000000000     
   19842.8068707992       0.187278000000000       0.186873000000000     
  0.113164000000000       0.930445000000000     
   26040.1316733188       0.331886000000000       0.255890000000000     
  0.171450000000000       0.911831000000000     
   126955.567323825       0.301265000000000       0.183667000000000     
  0.124111000000000       0.741345000000000     
  -7150.77807171292       0.290436000000000       0.256173000000000     
  0.151112000000000       0.783624000000000     
  -6949.56445019508       0.238607000000000       0.193127000000000     
  0.107284000000000       0.201995000000000     
  -17492.3026115793       0.326343000000000       0.244651000000000     
  0.141400000000000       0.297187000000000     
  -113519.318925563       0.303663000000000       0.164555000000000     
  0.110636000000000       0.530721000000000     
  -40161.8464656513       0.333112000000000       0.158150000000000     
  0.122130000000000       0.879748000000000     
   9904.55397859731       0.237089000000000       0.191362000000000     
  0.109375000000000       0.487297000000000     
  -993.421316240080       0.299763000000000       0.296477000000000     
  0.202212000000000       0.996236000000000     
   15378.7144172309       0.329637000000000       0.170163000000000     
  0.169017000000000       0.969542000000000     
   25984.9717314906       0.316150000000000       0.284965000000000     
  0.154683000000000       0.480030000000000     
   22486.9402381502       0.324861000000000       0.256553000000000     
  0.235331000000000       0.961294000000000     
   9003.08156234769       0.310788000000000       0.284728000000000     
  0.282951000000000       0.892424000000000     
   13268.0420087502       0.299543000000000       0.153296000000000     
  0.102148000000000       0.252911000000000     
  -99173.0283870652       0.275754000000000       0.213613000000000     
  0.140636000000000       0.889809000000000     
  -7871.55093364792       0.331450000000000       0.306655000000000     
  0.258594000000000       0.970015000000000     
  -3385.85643381780       0.328938000000000       0.324926000000000     
  0.313084000000000       0.890551000000000     
   9753.66672580096       0.236655000000000       0.234121000000000     
  0.219118000000000       0.906100000000000     
  -72558.4600397450       0.321307000000000       0.220596000000000     
  0.137139000000000       0.582529000000000     
   7433.92894668386       0.192019000000000       0.161307000000000     
  0.160722000000000       0.909509000000000     
   32505.8570305560       0.325135000000000       0.146044000000000     
  0.128739000000000       0.995498000000000     
  -1966.95438151797       0.243379000000000       0.211425000000000     
  0.210980000000000       0.901911000000000     
  -55588.0319853027       0.332751000000000       0.315897000000000     
  0.177218000000000       0.740437000000000     
  -11611.4360704607       0.331090000000000       0.200532000000000     
  0.176724000000000       0.997858000000000     
  -4381.79815130283       0.204559000000000       0.143598000000000     
  0.109313000000000       0.986148000000000     
   75471.8234993733       0.257311000000000       0.222503000000000     
  0.156575000000000       0.987584000000000     
  -13504.0622688850       0.274407000000000       0.250462000000000     
  0.216189000000000       0.963164000000000     
  -1263.87287118829       0.193066000000000       0.178859000000000     
  9.515300000000000E-002  0.427481000000000     
  -26794.3776933138       0.238400000000000       0.185443000000000     
  0.153098000000000       0.996063000000000     
   1184.61170041943       0.309142000000000       0.144243000000000     
  0.140950000000000       0.983178000000000     
