# Supplementary material for: Four-Body Nonadditive Potential Energy Surface and the Fourth Virial Coefficient of Helium
Source: J Chem Eng Data. 2023 Nov 29;68(12):3257–64. doi: 10.1021/acs.jced.3c00578 (PMC10726306; doi:10.1021/acs.jced.3c00578)
Supplement: Supplementary file 4 — je3c00578_si_004.zip [file je3c00578_si_004.zip › data/tri_pol_zz.p4.4.4.txt]

           4          91
  0.176170691880786       0.123384580319869       9.595408869597710E-002
   1.03685202337557       8.900633993198388E-004
   12484.2940307009       0.330872000000000       0.330051000000000     
  0.327995000000000       0.870337000000000     
   3819.07031431023       0.331073000000000       0.323713000000000     
  0.174996000000000       0.661899000000000     
   99632.5288744039       0.312431000000000       0.304694000000000     
  0.178410000000000       0.868856000000000     
  -10027.8292950394       0.299493000000000       0.220723000000000     
  0.127635000000000       0.188893000000000     
   1745.21355605750       0.258882000000000       0.252578000000000     
  0.250531000000000       0.877588000000000     
   1569.09262758570       0.332863000000000       0.151573000000000     
  0.147451000000000       0.986220000000000     
   40176.9110305000       0.211294000000000       0.167049000000000     
  0.123015000000000       0.990363000000000     
  -801.614226555719       0.332234000000000       0.325918000000000     
  0.269762000000000       0.966623000000000     
   19216.0981658575       0.299946000000000       0.299809000000000     
  0.288455000000000       0.888116000000000     
  -12856.8719833041       0.308312000000000       0.301712000000000     
  0.153197000000000       0.191356000000000     
  -23003.5053470607       0.330920000000000       0.274368000000000     
  0.268417000000000       0.921863000000000     
  -2519.72028541426       0.153838000000000       0.151890000000000     
  7.941200000000000E-002  0.522604000000000     
   73659.1839391702       0.277468000000000       0.274779000000000     
  0.208953000000000       0.991910000000000     
   16832.1454688278       0.330370000000000       0.255800000000000     
  0.151028000000000       0.572942000000000     
  -1548.80943205471       0.330313000000000       0.206263000000000     
  0.199043000000000       0.967445000000000     
  -3265.35048443339       0.198449000000000       0.194683000000000     
  0.191916000000000       0.879602000000000     
   20752.1495241471       0.327008000000000       0.146115000000000     
  0.105518000000000       0.595621000000000     
  -11294.0632588659       0.319326000000000       0.146343000000000     
  0.100700000000000       0.178105000000000     
   25289.8033297951       0.244622000000000       0.238070000000000     
  0.137289000000000       0.838735000000000     
  -19987.0186977440       0.225422000000000       0.223364000000000     
  0.112982000000000       0.234083000000000     
   7253.37649160033       0.158099000000000       0.145384000000000     
  8.580599999999999E-002  0.830244000000000     
   174.361573146866       0.218905000000000       0.148632000000000     
  9.106399999999999E-002  0.463949000000000     
  -17656.2017445410       0.286598000000000       0.282840000000000     
  0.243768000000000       0.948086000000000     
  -28974.9285653459       0.282866000000000       0.277711000000000     
  0.145812000000000       0.531263000000000     
  -6877.60796357297       0.151178000000000       0.147213000000000     
  0.147055000000000       0.874082000000000     
   11433.6169073737       0.245401000000000       0.194894000000000     
  0.108706000000000       7.777299999999999E-002
   7413.42577589054       0.269523000000000       0.176774000000000     
  0.176683000000000       0.944972000000000     
  -24587.8257444225       0.330822000000000       0.208363000000000     
  0.152357000000000       0.926621000000000     
  -34767.9789381753       0.198939000000000       0.189663000000000     
  0.105400000000000       0.717003000000000     
  -1613.24696345151       0.212346000000000       0.212115000000000     
  0.164764000000000       0.985373000000000     
  -8721.17589990402       0.328969000000000       0.328884000000000     
  0.195502000000000       0.909660000000000     
   26362.1376646999       0.333027000000000       0.193273000000000     
  0.125000000000000       0.419057000000000     
  -12501.8886274781       0.269140000000000       0.143565000000000     
  0.116626000000000       0.976322000000000     
  -9480.47912067596       0.180377000000000       0.166162000000000     
  8.686500000000000E-002  0.185285000000000     
   37164.7846279945       0.295054000000000       0.235591000000000     
  0.179353000000000       0.998484000000000     
   26254.0729487705       0.327902000000000       0.308233000000000     
  0.298835000000000       0.899934000000000     
   62103.4615793330       0.331791000000000       0.314061000000000     
  0.227942000000000       0.999999000000000     
  -9278.75049300786       0.155501000000000       0.155415000000000     
  0.111877000000000       0.999402000000000     
  -2616.67153268842       0.330193000000000       0.329781000000000     
  0.241751000000000       0.997658000000000     
   10203.2854032796       0.314210000000000       0.283632000000000     
  0.149817000000000       0.198773000000000     
   2001.53162237916       0.311433000000000       0.311200000000000     
  0.242047000000000       0.984945000000000     
  -26870.1714401009       0.319419000000000       0.318173000000000     
  0.316808000000000       0.869623000000000     
   19710.7545571158       0.261958000000000       0.255461000000000     
  0.130198000000000       0.228535000000000     
  -29525.7188582241       0.296632000000000       0.234311000000000     
  0.232135000000000       0.923737000000000     
   21980.7972756105       0.166782000000000       0.165226000000000     
  0.149953000000000       0.921958000000000     
  -37382.3125938486       0.186058000000000       0.169403000000000     
  9.224000000000000E-002  0.530205000000000     
   21502.5361483402       0.321832000000000       0.311978000000000     
  0.163733000000000       0.489264000000000     
   98741.2605451128       0.270455000000000       0.223586000000000     
  0.129433000000000       0.617465000000000     
  -17439.3036117745       0.263272000000000       0.205796000000000     
  0.184927000000000       0.971183000000000     
   9050.18151972659       0.304265000000000       0.175979000000000     
  0.113327000000000       0.365258000000000     
  -78717.1142153968       0.332780000000000       0.252191000000000     
  0.207126000000000       0.998163000000000     
   911.203659045208       0.175882000000000       0.148053000000000     
  8.560500000000000E-002  0.647795000000000     
   11370.2996639832       0.228135000000000       0.143476000000000     
  0.142467000000000       0.952943000000000     
   12696.8240620350       0.236280000000000       0.143679000000000     
  0.101424000000000       0.851851000000000     
   6996.13565654673       0.332469000000000       0.174977000000000     
  0.148218000000000       0.993837000000000     
  -23403.7085277002       0.266248000000000       0.261895000000000     
  0.173206000000000       0.986790000000000     
   5052.10303798562       0.165469000000000       0.143436000000000     
  0.119669000000000       0.983379000000000     
  -33759.2476816872       0.331609000000000       0.301440000000000     
  0.189632000000000       0.922784000000000     
  -27283.0368936955       0.196087000000000       0.193840000000000     
  0.135894000000000       0.999578000000000     
   5349.57420858162       0.271664000000000       0.143051000000000     
  9.585000000000000E-002  0.431363000000000     
   20674.0195803786       0.187278000000000       0.186873000000000     
  0.113164000000000       0.930445000000000     
   65965.4091152511       0.331886000000000       0.255890000000000     
  0.171450000000000       0.911831000000000     
   108050.881707812       0.301265000000000       0.183667000000000     
  0.124111000000000       0.741345000000000     
  -71600.4197639450       0.290436000000000       0.256173000000000     
  0.151112000000000       0.783624000000000     
  -10900.5710380704       0.238607000000000       0.193127000000000     
  0.107284000000000       0.201995000000000     
  -8105.20166877257       0.326343000000000       0.244651000000000     
  0.141400000000000       0.297187000000000     
  -82379.3151261793       0.303663000000000       0.164555000000000     
  0.110636000000000       0.530721000000000     
  -37476.3352753741       0.333112000000000       0.158150000000000     
  0.122130000000000       0.879748000000000     
  -48543.4876985341       0.237089000000000       0.191362000000000     
  0.109375000000000       0.487297000000000     
  -90784.8476392568       0.299763000000000       0.296477000000000     
  0.202212000000000       0.996236000000000     
  -4131.75713514765       0.329637000000000       0.170163000000000     
  0.169017000000000       0.969542000000000     
   3342.30877636689       0.316150000000000       0.284965000000000     
  0.154683000000000       0.480030000000000     
   89146.4030316359       0.324861000000000       0.256553000000000     
  0.235331000000000       0.961294000000000     
  -936.047634331730       0.310788000000000       0.284728000000000     
  0.282951000000000       0.892424000000000     
   20699.2699482084       0.299543000000000       0.153296000000000     
  0.102148000000000       0.252911000000000     
  -101260.346637197       0.275754000000000       0.213613000000000     
  0.140636000000000       0.889809000000000     
  -40028.0406819785       0.331450000000000       0.306655000000000     
  0.258594000000000       0.970015000000000     
  -5823.88925635843       0.328938000000000       0.324926000000000     
  0.313084000000000       0.890551000000000     
  -11299.5328696456       0.236655000000000       0.234121000000000     
  0.219118000000000       0.906100000000000     
  -55360.6945990099       0.321307000000000       0.220596000000000     
  0.137139000000000       0.582529000000000     
  -12241.2885975839       0.192019000000000       0.161307000000000     
  0.160722000000000       0.909509000000000     
   26866.4278587774       0.325135000000000       0.146044000000000     
  0.128739000000000       0.995498000000000     
   27716.5501422868       0.243379000000000       0.211425000000000     
  0.210980000000000       0.901911000000000     
  -47485.0722833873       0.332751000000000       0.315897000000000     
  0.177218000000000       0.740437000000000     
   15621.1131630977       0.331090000000000       0.200532000000000     
  0.176724000000000       0.997858000000000     
  -22042.0795035252       0.204559000000000       0.143598000000000     
  0.109313000000000       0.986148000000000     
   61390.9967219139       0.257311000000000       0.222503000000000     
  0.156575000000000       0.987584000000000     
  -27404.0553742521       0.274407000000000       0.250462000000000     
  0.216189000000000       0.963164000000000     
   79785.6334483086       0.193066000000000       0.178859000000000     
  9.515300000000000E-002  0.427481000000000     
  -28336.4850568409       0.238400000000000       0.185443000000000     
  0.153098000000000       0.996063000000000     
  -15206.5160830075       0.309142000000000       0.144243000000000     
  0.140950000000000       0.983178000000000     
