# Supplementary material for: Four-Body Nonadditive Potential Energy Surface and the Fourth Virial Coefficient of Helium
Source: J Chem Eng Data. 2023 Nov 29;68(12):3257–64. doi: 10.1021/acs.jced.3c00578 (PMC10726306; doi:10.1021/acs.jced.3c00578)
Supplement: Supplementary file 4 — je3c00578_si_004.zip [file je3c00578_si_004.zip › data/tri_pol_zz.p4.4.5.txt]

           4          91
  0.172840777498684       0.103053672972603       0.113862031193000     
   1.03295772771716       4.005580430133648E-004
   27000.2813598407       0.330872000000000       0.330051000000000     
  0.327995000000000       0.870337000000000     
   34245.8011682688       0.331073000000000       0.323713000000000     
  0.174996000000000       0.661899000000000     
   123054.989706919       0.312431000000000       0.304694000000000     
  0.178410000000000       0.868856000000000     
  -13077.5296071202       0.299493000000000       0.220723000000000     
  0.127635000000000       0.188893000000000     
   4305.07800168050       0.258882000000000       0.252578000000000     
  0.250531000000000       0.877588000000000     
   1678.66365067193       0.332863000000000       0.151573000000000     
  0.147451000000000       0.986220000000000     
   29991.8918374501       0.211294000000000       0.167049000000000     
  0.123015000000000       0.990363000000000     
  -24852.6055956958       0.332234000000000       0.325918000000000     
  0.269762000000000       0.966623000000000     
   40044.4929684095       0.299946000000000       0.299809000000000     
  0.288455000000000       0.888116000000000     
  -14022.6180106824       0.308312000000000       0.301712000000000     
  0.153197000000000       0.191356000000000     
  -25916.5427006312       0.330920000000000       0.274368000000000     
  0.268417000000000       0.921863000000000     
  -96.4882078817177       0.153838000000000       0.151890000000000     
  7.941200000000000E-002  0.522604000000000     
   82137.9216679079       0.277468000000000       0.274779000000000     
  0.208953000000000       0.991910000000000     
   14845.6408814170       0.330370000000000       0.255800000000000     
  0.151028000000000       0.572942000000000     
  -276.205525122173       0.330313000000000       0.206263000000000     
  0.199043000000000       0.967445000000000     
  -9737.51844196991       0.198449000000000       0.194683000000000     
  0.191916000000000       0.879602000000000     
   9728.31556846300       0.327008000000000       0.146115000000000     
  0.105518000000000       0.595621000000000     
  -11903.5161624103       0.319326000000000       0.146343000000000     
  0.100700000000000       0.178105000000000     
   30577.5458590139       0.244622000000000       0.238070000000000     
  0.137289000000000       0.838735000000000     
  -23482.8701020410       0.225422000000000       0.223364000000000     
  0.112982000000000       0.234083000000000     
   5478.88734397699       0.158099000000000       0.145384000000000     
  8.580599999999999E-002  0.830244000000000     
   2641.52800805738       0.218905000000000       0.148632000000000     
  9.106399999999999E-002  0.463949000000000     
  -36882.1525783732       0.286598000000000       0.282840000000000     
  0.243768000000000       0.948086000000000     
  -23684.6588015295       0.282866000000000       0.277711000000000     
  0.145812000000000       0.531263000000000     
  -6780.08004136458       0.151178000000000       0.147213000000000     
  0.147055000000000       0.874082000000000     
   23321.5097877861       0.245401000000000       0.194894000000000     
  0.108706000000000       7.777299999999999E-002
   12075.1372460882       0.269523000000000       0.176774000000000     
  0.176683000000000       0.944972000000000     
  -36352.8310485510       0.330822000000000       0.208363000000000     
  0.152357000000000       0.926621000000000     
  -65471.8645566806       0.198939000000000       0.189663000000000     
  0.105400000000000       0.717003000000000     
   27516.0680865105       0.212346000000000       0.212115000000000     
  0.164764000000000       0.985373000000000     
  -30229.2867772553       0.328969000000000       0.328884000000000     
  0.195502000000000       0.909660000000000     
   27260.0634134373       0.333027000000000       0.193273000000000     
  0.125000000000000       0.419057000000000     
  -17692.5985857094       0.269140000000000       0.143565000000000     
  0.116626000000000       0.976322000000000     
  -14934.0997221188       0.180377000000000       0.166162000000000     
  8.686500000000000E-002  0.185285000000000     
   77332.8375499687       0.295054000000000       0.235591000000000     
  0.179353000000000       0.998484000000000     
   41591.4376242386       0.327902000000000       0.308233000000000     
  0.298835000000000       0.899934000000000     
   31682.4012567533       0.331791000000000       0.314061000000000     
  0.227942000000000       0.999999000000000     
  -15086.6883513487       0.155501000000000       0.155415000000000     
  0.111877000000000       0.999402000000000     
   32087.3160354698       0.330193000000000       0.329781000000000     
  0.241751000000000       0.997658000000000     
   12715.5563698971       0.314210000000000       0.283632000000000     
  0.149817000000000       0.198773000000000     
   5550.67783720647       0.311433000000000       0.311200000000000     
  0.242047000000000       0.984945000000000     
  -41910.8582395413       0.319419000000000       0.318173000000000     
  0.316808000000000       0.869623000000000     
   19784.6342780758       0.261958000000000       0.255461000000000     
  0.130198000000000       0.228535000000000     
  -36534.0398547325       0.296632000000000       0.234311000000000     
  0.232135000000000       0.923737000000000     
   22690.8828678498       0.166782000000000       0.165226000000000     
  0.149953000000000       0.921958000000000     
  -50914.5111368595       0.186058000000000       0.169403000000000     
  9.224000000000000E-002  0.530205000000000     
   10586.1700007448       0.321832000000000       0.311978000000000     
  0.163733000000000       0.489264000000000     
   116414.057926576       0.270455000000000       0.223586000000000     
  0.129433000000000       0.617465000000000     
  -74286.8220671356       0.263272000000000       0.205796000000000     
  0.184927000000000       0.971183000000000     
  -10203.5651793501       0.304265000000000       0.175979000000000     
  0.113327000000000       0.365258000000000     
  -108779.710491239       0.332780000000000       0.252191000000000     
  0.207126000000000       0.998163000000000     
  -107.819652564511       0.175882000000000       0.148053000000000     
  8.560500000000000E-002  0.647795000000000     
   2393.60637287342       0.228135000000000       0.143476000000000     
  0.142467000000000       0.952943000000000     
   21851.1826421620       0.236280000000000       0.143679000000000     
  0.101424000000000       0.851851000000000     
  -384.987697722237       0.332469000000000       0.174977000000000     
  0.148218000000000       0.993837000000000     
  -8368.44399130848       0.266248000000000       0.261895000000000     
  0.173206000000000       0.986790000000000     
   12536.4299942733       0.165469000000000       0.143436000000000     
  0.119669000000000       0.983379000000000     
   4807.92928829844       0.331609000000000       0.301440000000000     
  0.189632000000000       0.922784000000000     
  -61081.2642187991       0.196087000000000       0.193840000000000     
  0.135894000000000       0.999578000000000     
  -1895.01300671929       0.271664000000000       0.143051000000000     
  9.585000000000000E-002  0.431363000000000     
   56609.3395512413       0.187278000000000       0.186873000000000     
  0.113164000000000       0.930445000000000     
   61972.2559505426       0.331886000000000       0.255890000000000     
  0.171450000000000       0.911831000000000     
   51200.8867590147       0.301265000000000       0.183667000000000     
  0.124111000000000       0.741345000000000     
  -116947.611792565       0.290436000000000       0.256173000000000     
  0.151112000000000       0.783624000000000     
  -26965.8586548918       0.238607000000000       0.193127000000000     
  0.107284000000000       0.201995000000000     
  -9244.16427844008       0.326343000000000       0.244651000000000     
  0.141400000000000       0.297187000000000     
  -43009.1975860177       0.303663000000000       0.164555000000000     
  0.110636000000000       0.530721000000000     
  -13185.3359838972       0.333112000000000       0.158150000000000     
  0.122130000000000       0.879748000000000     
  -47853.6933020209       0.237089000000000       0.191362000000000     
  0.109375000000000       0.487297000000000     
  -114306.921106736       0.299763000000000       0.296477000000000     
  0.202212000000000       0.996236000000000     
  -15434.7793543098       0.329637000000000       0.170163000000000     
  0.169017000000000       0.969542000000000     
   7135.65034524453       0.316150000000000       0.284965000000000     
  0.154683000000000       0.480030000000000     
   107559.186360725       0.324861000000000       0.256553000000000     
  0.235331000000000       0.961294000000000     
  -16537.3502919964       0.310788000000000       0.284728000000000     
  0.282951000000000       0.892424000000000     
   26634.0491300284       0.299543000000000       0.153296000000000     
  0.102148000000000       0.252911000000000     
  -38599.6400041470       0.275754000000000       0.213613000000000     
  0.140636000000000       0.889809000000000     
  -19621.4307371740       0.331450000000000       0.306655000000000     
  0.258594000000000       0.970015000000000     
  -21281.0614247478       0.328938000000000       0.324926000000000     
  0.313084000000000       0.890551000000000     
  -26735.8720515836       0.236655000000000       0.234121000000000     
  0.219118000000000       0.906100000000000     
  -37333.9664615137       0.321307000000000       0.220596000000000     
  0.137139000000000       0.582529000000000     
  -12489.9311450198       0.192019000000000       0.161307000000000     
  0.160722000000000       0.909509000000000     
   11491.8454465859       0.325135000000000       0.146044000000000     
  0.128739000000000       0.995498000000000     
   53251.2873268108       0.243379000000000       0.211425000000000     
  0.210980000000000       0.901911000000000     
  -83133.6081247830       0.332751000000000       0.315897000000000     
  0.177218000000000       0.740437000000000     
   40073.7324285520       0.331090000000000       0.200532000000000     
  0.176724000000000       0.997858000000000     
  -23267.5386753542       0.204559000000000       0.143598000000000     
  0.109313000000000       0.986148000000000     
  -10897.8509495013       0.257311000000000       0.222503000000000     
  0.156575000000000       0.987584000000000     
  -8961.40524363433       0.274407000000000       0.250462000000000     
  0.216189000000000       0.963164000000000     
   109674.738769573       0.193066000000000       0.178859000000000     
  9.515300000000000E-002  0.427481000000000     
   16766.8239116779       0.238400000000000       0.185443000000000     
  0.153098000000000       0.996063000000000     
   538.042044528538       0.309142000000000       0.144243000000000     
  0.140950000000000       0.983178000000000     
