# Supplementary material for: Four-Body Nonadditive Potential Energy Surface and the Fourth Virial Coefficient of Helium
Source: J Chem Eng Data. 2023 Nov 29;68(12):3257–64. doi: 10.1021/acs.jced.3c00578 (PMC10726306; doi:10.1021/acs.jced.3c00578)
Supplement: Supplementary file 4 — je3c00578_si_004.zip [file je3c00578_si_004.zip › data/tri_pol_zz.p4.4.6.txt]

           4          91
  0.266960396352837       0.174322211377376       5.003836390500691E-002
  0.741439074198133       9.943595070176553E-005
   6748.42167692060       0.330872000000000       0.330051000000000     
  0.327995000000000       0.870337000000000     
   29039.7360426986       0.331073000000000       0.323713000000000     
  0.174996000000000       0.661899000000000     
   61739.3573820274       0.312431000000000       0.304694000000000     
  0.178410000000000       0.868856000000000     
   13106.3889081324       0.299493000000000       0.220723000000000     
  0.127635000000000       0.188893000000000     
   7223.73445004542       0.258882000000000       0.252578000000000     
  0.250531000000000       0.877588000000000     
  -4121.22266683579       0.332863000000000       0.151573000000000     
  0.147451000000000       0.986220000000000     
  -1325.04844448902       0.211294000000000       0.167049000000000     
  0.123015000000000       0.990363000000000     
   584.089582637141       0.332234000000000       0.325918000000000     
  0.269762000000000       0.966623000000000     
  -9881.77176330177       0.299946000000000       0.299809000000000     
  0.288455000000000       0.888116000000000     
  -42216.6387206645       0.308312000000000       0.301712000000000     
  0.153197000000000       0.191356000000000     
  -26584.4902395010       0.330920000000000       0.274368000000000     
  0.268417000000000       0.921863000000000     
  -1800.69942336387       0.153838000000000       0.151890000000000     
  7.941200000000000E-002  0.522604000000000     
   24290.3881748275       0.277468000000000       0.274779000000000     
  0.208953000000000       0.991910000000000     
   29598.4973970936       0.330370000000000       0.255800000000000     
  0.151028000000000       0.572942000000000     
   9707.74794913491       0.330313000000000       0.206263000000000     
  0.199043000000000       0.967445000000000     
  -7742.86099891439       0.198449000000000       0.194683000000000     
  0.191916000000000       0.879602000000000     
   48157.1575134052       0.327008000000000       0.146115000000000     
  0.105518000000000       0.595621000000000     
  -21509.0386008186       0.319326000000000       0.146343000000000     
  0.100700000000000       0.178105000000000     
   41088.2726636420       0.244622000000000       0.238070000000000     
  0.137289000000000       0.838735000000000     
  -4273.67462860121       0.225422000000000       0.223364000000000     
  0.112982000000000       0.234083000000000     
   1140.72389578154       0.158099000000000       0.145384000000000     
  8.580599999999999E-002  0.830244000000000     
  -28414.2362185254       0.218905000000000       0.148632000000000     
  9.106399999999999E-002  0.463949000000000     
  -34961.5197515527       0.286598000000000       0.282840000000000     
  0.243768000000000       0.948086000000000     
   14320.3620244173       0.282866000000000       0.277711000000000     
  0.145812000000000       0.531263000000000     
  -10202.8286851286       0.151178000000000       0.147213000000000     
  0.147055000000000       0.874082000000000     
  -7331.60451014788       0.245401000000000       0.194894000000000     
  0.108706000000000       7.777299999999999E-002
   1992.33192024901       0.269523000000000       0.176774000000000     
  0.176683000000000       0.944972000000000     
  -92317.7443006396       0.330822000000000       0.208363000000000     
  0.152357000000000       0.926621000000000     
  -43259.4689321672       0.198939000000000       0.189663000000000     
  0.105400000000000       0.717003000000000     
   22370.4570498077       0.212346000000000       0.212115000000000     
  0.164764000000000       0.985373000000000     
   18026.0322665931       0.328969000000000       0.328884000000000     
  0.195502000000000       0.909660000000000     
   49380.4124019944       0.333027000000000       0.193273000000000     
  0.125000000000000       0.419057000000000     
  -8145.57231050383       0.269140000000000       0.143565000000000     
  0.116626000000000       0.976322000000000     
   2.32558430591601       0.180377000000000       0.166162000000000     
  8.686500000000000E-002  0.185285000000000     
   37030.3180192886       0.295054000000000       0.235591000000000     
  0.179353000000000       0.998484000000000     
  -619.569146375096       0.327902000000000       0.308233000000000     
  0.298835000000000       0.899934000000000     
   3626.26260495660       0.331791000000000       0.314061000000000     
  0.227942000000000       0.999999000000000     
   5106.99470696862       0.155501000000000       0.155415000000000     
  0.111877000000000       0.999402000000000     
  -15625.1660887993       0.330193000000000       0.329781000000000     
  0.241751000000000       0.997658000000000     
   66061.6920831331       0.314210000000000       0.283632000000000     
  0.149817000000000       0.198773000000000     
   23636.7632886415       0.311433000000000       0.311200000000000     
  0.242047000000000       0.984945000000000     
  -16887.2463755530       0.319419000000000       0.318173000000000     
  0.316808000000000       0.869623000000000     
   1167.09123262206       0.261958000000000       0.255461000000000     
  0.130198000000000       0.228535000000000     
  -14294.2295136719       0.296632000000000       0.234311000000000     
  0.232135000000000       0.923737000000000     
   3162.87304244116       0.166782000000000       0.165226000000000     
  0.149953000000000       0.921958000000000     
   64906.4576956893       0.186058000000000       0.169403000000000     
  9.224000000000000E-002  0.530205000000000     
   12183.0443887946       0.321832000000000       0.311978000000000     
  0.163733000000000       0.489264000000000     
  -44324.5395151728       0.270455000000000       0.223586000000000     
  0.129433000000000       0.617465000000000     
  -7933.74355302523       0.263272000000000       0.205796000000000     
  0.184927000000000       0.971183000000000     
  -4140.02982383217       0.304265000000000       0.175979000000000     
  0.113327000000000       0.365258000000000     
  -24769.3101053324       0.332780000000000       0.252191000000000     
  0.207126000000000       0.998163000000000     
  -12325.2699089929       0.175882000000000       0.148053000000000     
  8.560500000000000E-002  0.647795000000000     
   20571.7611644194       0.228135000000000       0.143476000000000     
  0.142467000000000       0.952943000000000     
   17835.8133845340       0.236280000000000       0.143679000000000     
  0.101424000000000       0.851851000000000     
   62780.4614374693       0.332469000000000       0.174977000000000     
  0.148218000000000       0.993837000000000     
  -81317.4970477590       0.266248000000000       0.261895000000000     
  0.173206000000000       0.986790000000000     
   7219.37692188528       0.165469000000000       0.143436000000000     
  0.119669000000000       0.983379000000000     
  -28311.8383904452       0.331609000000000       0.301440000000000     
  0.189632000000000       0.922784000000000     
  -18371.2184829692       0.196087000000000       0.193840000000000     
  0.135894000000000       0.999578000000000     
   23021.9976119674       0.271664000000000       0.143051000000000     
  9.585000000000000E-002  0.431363000000000     
   9516.41807304676       0.187278000000000       0.186873000000000     
  0.113164000000000       0.930445000000000     
   78301.1462126883       0.331886000000000       0.255890000000000     
  0.171450000000000       0.911831000000000     
   160199.558148022       0.301265000000000       0.183667000000000     
  0.124111000000000       0.741345000000000     
  -57449.5731324213       0.290436000000000       0.256173000000000     
  0.151112000000000       0.783624000000000     
   6992.86118756342       0.238607000000000       0.193127000000000     
  0.107284000000000       0.201995000000000     
  -71416.6690388704       0.326343000000000       0.244651000000000     
  0.141400000000000       0.297187000000000     
  -168083.186191526       0.303663000000000       0.164555000000000     
  0.110636000000000       0.530721000000000     
  -77197.1047700993       0.333112000000000       0.158150000000000     
  0.122130000000000       0.879748000000000     
   43474.6145878867       0.237089000000000       0.191362000000000     
  0.109375000000000       0.487297000000000     
  -14785.8066125649       0.299763000000000       0.296477000000000     
  0.202212000000000       0.996236000000000     
   16393.5729520891       0.329637000000000       0.170163000000000     
  0.169017000000000       0.969542000000000     
  -3327.64157435460       0.316150000000000       0.284965000000000     
  0.154683000000000       0.480030000000000     
   34047.6618998893       0.324861000000000       0.256553000000000     
  0.235331000000000       0.961294000000000     
   29197.2253532944       0.310788000000000       0.284728000000000     
  0.282951000000000       0.892424000000000     
   41277.3289388980       0.299543000000000       0.153296000000000     
  0.102148000000000       0.252911000000000     
  -46911.1278045203       0.275754000000000       0.213613000000000     
  0.140636000000000       0.889809000000000     
   9383.47845407844       0.331450000000000       0.306655000000000     
  0.258594000000000       0.970015000000000     
   7908.19053468454       0.328938000000000       0.324926000000000     
  0.313084000000000       0.890551000000000     
   10888.1606249490       0.236655000000000       0.234121000000000     
  0.219118000000000       0.906100000000000     
   2135.01710030301       0.321307000000000       0.220596000000000     
  0.137139000000000       0.582529000000000     
   11623.6994931730       0.192019000000000       0.161307000000000     
  0.160722000000000       0.909509000000000     
   49417.0811024853       0.325135000000000       0.146044000000000     
  0.128739000000000       0.995498000000000     
  -422.844995370931       0.243379000000000       0.211425000000000     
  0.210980000000000       0.901911000000000     
  -83144.3741135303       0.332751000000000       0.315897000000000     
  0.177218000000000       0.740437000000000     
  -37003.6533199566       0.331090000000000       0.200532000000000     
  0.176724000000000       0.997858000000000     
  -14832.8510340921       0.204559000000000       0.143598000000000     
  0.109313000000000       0.986148000000000     
   93156.9751822894       0.257311000000000       0.222503000000000     
  0.156575000000000       0.987584000000000     
  -8682.26135555504       0.274407000000000       0.250462000000000     
  0.216189000000000       0.963164000000000     
  -31470.8809972089       0.193066000000000       0.178859000000000     
  9.515300000000000E-002  0.427481000000000     
  -59802.4690139533       0.238400000000000       0.185443000000000     
  0.153098000000000       0.996063000000000     
  -42919.4915338221       0.309142000000000       0.144243000000000     
  0.140950000000000       0.983178000000000     
