# Supplementary material for: Four-Body Nonadditive Potential Energy Surface and the Fourth Virial Coefficient of Helium
Source: J Chem Eng Data. 2023 Nov 29;68(12):3257–64. doi: 10.1021/acs.jced.3c00578 (PMC10726306; doi:10.1021/acs.jced.3c00578)
Supplement: Supplementary file 4 — je3c00578_si_004.zip [file je3c00578_si_004.zip › data/tri_pol_zz.p4.4.7.txt]

           4          91
  0.239887120557074       0.149345103249121       4.263726293361370E-002
  0.655251334630103       1.501723973146418E-005
   11400.7810003661       0.330872000000000       0.330051000000000     
  0.327995000000000       0.870337000000000     
   89997.4088438049       0.331073000000000       0.323713000000000     
  0.174996000000000       0.661899000000000     
   86511.7532995342       0.312431000000000       0.304694000000000     
  0.178410000000000       0.868856000000000     
   17002.9588394900       0.299493000000000       0.220723000000000     
  0.127635000000000       0.188893000000000     
   13419.4479482002       0.258882000000000       0.252578000000000     
  0.250531000000000       0.877588000000000     
   4235.66952747753       0.332863000000000       0.151573000000000     
  0.147451000000000       0.986220000000000     
   4277.56407925457       0.211294000000000       0.167049000000000     
  0.123015000000000       0.990363000000000     
  -17016.3658659040       0.332234000000000       0.325918000000000     
  0.269762000000000       0.966623000000000     
  -9659.96986265718       0.299946000000000       0.299809000000000     
  0.288455000000000       0.888116000000000     
  -36973.8612474328       0.308312000000000       0.301712000000000     
  0.153197000000000       0.191356000000000     
  -29152.8020975781       0.330920000000000       0.274368000000000     
  0.268417000000000       0.921863000000000     
  -3960.62385853563       0.153838000000000       0.151890000000000     
  7.941200000000000E-002  0.522604000000000     
   54459.9232137758       0.277468000000000       0.274779000000000     
  0.208953000000000       0.991910000000000     
   57358.9847072051       0.330370000000000       0.255800000000000     
  0.151028000000000       0.572942000000000     
   4322.60240712248       0.330313000000000       0.206263000000000     
  0.199043000000000       0.967445000000000     
  -540.753136853822       0.198449000000000       0.194683000000000     
  0.191916000000000       0.879602000000000     
   74656.3663081412       0.327008000000000       0.146115000000000     
  0.105518000000000       0.595621000000000     
  -35910.6321627278       0.319326000000000       0.146343000000000     
  0.100700000000000       0.178105000000000     
   51161.8255048431       0.244622000000000       0.238070000000000     
  0.137289000000000       0.838735000000000     
  -14797.1385953355       0.225422000000000       0.223364000000000     
  0.112982000000000       0.234083000000000     
  -204.282654142395       0.158099000000000       0.145384000000000     
  8.580599999999999E-002  0.830244000000000     
  -40815.8998552522       0.218905000000000       0.148632000000000     
  9.106399999999999E-002  0.463949000000000     
  -40991.3469697132       0.286598000000000       0.282840000000000     
  0.243768000000000       0.948086000000000     
  -6360.39744448178       0.282866000000000       0.277711000000000     
  0.145812000000000       0.531263000000000     
  -18854.1709317495       0.151178000000000       0.147213000000000     
  0.147055000000000       0.874082000000000     
  -13029.0447107717       0.245401000000000       0.194894000000000     
  0.108706000000000       7.777299999999999E-002
  -9591.84050023466       0.269523000000000       0.176774000000000     
  0.176683000000000       0.944972000000000     
  -17536.4751727250       0.330822000000000       0.208363000000000     
  0.152357000000000       0.926621000000000     
  -65549.1973890292       0.198939000000000       0.189663000000000     
  0.105400000000000       0.717003000000000     
   307.175027820913       0.212346000000000       0.212115000000000     
  0.164764000000000       0.985373000000000     
   14343.5928450034       0.328969000000000       0.328884000000000     
  0.195502000000000       0.909660000000000     
   91521.7483284221       0.333027000000000       0.193273000000000     
  0.125000000000000       0.419057000000000     
  -24591.1823892199       0.269140000000000       0.143565000000000     
  0.116626000000000       0.976322000000000     
  -3189.74249925659       0.180377000000000       0.166162000000000     
  8.686500000000000E-002  0.185285000000000     
   20462.6913389056       0.295054000000000       0.235591000000000     
  0.179353000000000       0.998484000000000     
   9174.08464264954       0.327902000000000       0.308233000000000     
  0.298835000000000       0.899934000000000     
  -20978.1491611176       0.331791000000000       0.314061000000000     
  0.227942000000000       0.999999000000000     
   9409.63512736666       0.155501000000000       0.155415000000000     
  0.111877000000000       0.999402000000000     
   1109.23979776967       0.330193000000000       0.329781000000000     
  0.241751000000000       0.997658000000000     
   59801.8914738565       0.314210000000000       0.283632000000000     
  0.149817000000000       0.198773000000000     
   20087.2287074091       0.311433000000000       0.311200000000000     
  0.242047000000000       0.984945000000000     
  -31256.1264824005       0.319419000000000       0.318173000000000     
  0.316808000000000       0.869623000000000     
   7329.29821697836       0.261958000000000       0.255461000000000     
  0.130198000000000       0.228535000000000     
  -3437.08319261696       0.296632000000000       0.234311000000000     
  0.232135000000000       0.923737000000000     
   22171.2781781391       0.166782000000000       0.165226000000000     
  0.149953000000000       0.921958000000000     
   74163.3205489709       0.186058000000000       0.169403000000000     
  9.224000000000000E-002  0.530205000000000     
  -27586.6315384441       0.321832000000000       0.311978000000000     
  0.163733000000000       0.489264000000000     
  -8909.00079315505       0.270455000000000       0.223586000000000     
  0.129433000000000       0.617465000000000     
   11821.4051469558       0.263272000000000       0.205796000000000     
  0.184927000000000       0.971183000000000     
  -29442.2498627653       0.304265000000000       0.175979000000000     
  0.113327000000000       0.365258000000000     
   1178.48903727897       0.332780000000000       0.252191000000000     
  0.207126000000000       0.998163000000000     
  -10243.5946059513       0.175882000000000       0.148053000000000     
  8.560500000000000E-002  0.647795000000000     
   42480.6915086196       0.228135000000000       0.143476000000000     
  0.142467000000000       0.952943000000000     
   27641.1304362897       0.236280000000000       0.143679000000000     
  0.101424000000000       0.851851000000000     
   23006.4542074087       0.332469000000000       0.174977000000000     
  0.148218000000000       0.993837000000000     
  -108099.187394547       0.266248000000000       0.261895000000000     
  0.173206000000000       0.986790000000000     
   1397.52246442762       0.165469000000000       0.143436000000000     
  0.119669000000000       0.983379000000000     
   6471.98275371629       0.331609000000000       0.301440000000000     
  0.189632000000000       0.922784000000000     
  -31602.1217237566       0.196087000000000       0.193840000000000     
  0.135894000000000       0.999578000000000     
   27977.2413475328       0.271664000000000       0.143051000000000     
  9.585000000000000E-002  0.431363000000000     
   22102.1042548689       0.187278000000000       0.186873000000000     
  0.113164000000000       0.930445000000000     
   40980.8748954486       0.331886000000000       0.255890000000000     
  0.171450000000000       0.911831000000000     
   276709.834044819       0.301265000000000       0.183667000000000     
  0.124111000000000       0.741345000000000     
  -43959.3684393459       0.290436000000000       0.256173000000000     
  0.151112000000000       0.783624000000000     
   22569.3822257678       0.238607000000000       0.193127000000000     
  0.107284000000000       0.201995000000000     
  -82566.3201146589       0.326343000000000       0.244651000000000     
  0.141400000000000       0.297187000000000     
  -232156.252301809       0.303663000000000       0.164555000000000     
  0.110636000000000       0.530721000000000     
  -149985.714425727       0.333112000000000       0.158150000000000     
  0.122130000000000       0.879748000000000     
   36734.0130655970       0.237089000000000       0.191362000000000     
  0.109375000000000       0.487297000000000     
  -33516.4877171691       0.299763000000000       0.296477000000000     
  0.202212000000000       0.996236000000000     
   45966.7090840705       0.329637000000000       0.170163000000000     
  0.169017000000000       0.969542000000000     
   44848.9597909946       0.316150000000000       0.284965000000000     
  0.154683000000000       0.480030000000000     
   18516.5631279506       0.324861000000000       0.256553000000000     
  0.235331000000000       0.961294000000000     
   23342.1091617411       0.310788000000000       0.284728000000000     
  0.282951000000000       0.892424000000000     
   70267.3925615804       0.299543000000000       0.153296000000000     
  0.102148000000000       0.252911000000000     
  -158779.460414323       0.275754000000000       0.213613000000000     
  0.140636000000000       0.889809000000000     
   34200.1174447305       0.331450000000000       0.306655000000000     
  0.258594000000000       0.970015000000000     
   14805.3684409583       0.328938000000000       0.324926000000000     
  0.313084000000000       0.890551000000000     
   5935.45093662402       0.236655000000000       0.234121000000000     
  0.219118000000000       0.906100000000000     
  -87999.1625000108       0.321307000000000       0.220596000000000     
  0.137139000000000       0.582529000000000     
   1495.74889653172       0.192019000000000       0.161307000000000     
  0.160722000000000       0.909509000000000     
   121977.791614862       0.325135000000000       0.146044000000000     
  0.128739000000000       0.995498000000000     
  -5776.69329491921       0.243379000000000       0.211425000000000     
  0.210980000000000       0.901911000000000     
  -160264.280583617       0.332751000000000       0.315897000000000     
  0.177218000000000       0.740437000000000     
  -65591.6243999777       0.331090000000000       0.200532000000000     
  0.176724000000000       0.997858000000000     
  -20153.0423979463       0.204559000000000       0.143598000000000     
  0.109313000000000       0.986148000000000     
   181604.482588325       0.257311000000000       0.222503000000000     
  0.156575000000000       0.987584000000000     
  -23607.5929014311       0.274407000000000       0.250462000000000     
  0.216189000000000       0.963164000000000     
  -19349.2430157312       0.193066000000000       0.178859000000000     
  9.515300000000000E-002  0.427481000000000     
  -68302.5904567199       0.238400000000000       0.185443000000000     
  0.153098000000000       0.996063000000000     
  -89641.5329439425       0.309142000000000       0.144243000000000     
  0.140950000000000       0.983178000000000     
