# Supplementary material for: Four-Body Nonadditive Potential Energy Surface and the Fourth Virial Coefficient of Helium
Source: J Chem Eng Data. 2023 Nov 29;68(12):3257–64. doi: 10.1021/acs.jced.3c00578 (PMC10726306; doi:10.1021/acs.jced.3c00578)
Supplement: Supplementary file 4 — je3c00578_si_004.zip [file je3c00578_si_004.zip › data/tri_pol_zz.p4.4.8.txt]

           4          91
  0.177475858586259       0.126298154834537       2.962611885481670E-002
   1.18086154525504       1.319208128121229E-006
   17587.2261375652       0.330872000000000       0.330051000000000     
  0.327995000000000       0.870337000000000     
   225531.863263903       0.331073000000000       0.323713000000000     
  0.174996000000000       0.661899000000000     
   198349.272582589       0.312431000000000       0.304694000000000     
  0.178410000000000       0.868856000000000     
   69138.3937850053       0.299493000000000       0.220723000000000     
  0.127635000000000       0.188893000000000     
   9005.92637540939       0.258882000000000       0.252578000000000     
  0.250531000000000       0.877588000000000     
   36232.8332069464       0.332863000000000       0.151573000000000     
  0.147451000000000       0.986220000000000     
  -14046.4337647481       0.211294000000000       0.167049000000000     
  0.123015000000000       0.990363000000000     
  -13360.3338062884       0.332234000000000       0.325918000000000     
  0.269762000000000       0.966623000000000     
  -13574.6571184497       0.299946000000000       0.299809000000000     
  0.288455000000000       0.888116000000000     
  -189463.510617025       0.308312000000000       0.301712000000000     
  0.153197000000000       0.191356000000000     
  -21747.5570361818       0.330920000000000       0.274368000000000     
  0.268417000000000       0.921863000000000     
   46637.7495699372       0.153838000000000       0.151890000000000     
  7.941200000000000E-002  0.522604000000000     
   101517.953917753       0.277468000000000       0.274779000000000     
  0.208953000000000       0.991910000000000     
   131623.826464712       0.330370000000000       0.255800000000000     
  0.151028000000000       0.572942000000000     
   24013.2564726936       0.330313000000000       0.206263000000000     
  0.199043000000000       0.967445000000000     
   5258.29029115229       0.198449000000000       0.194683000000000     
  0.191916000000000       0.879602000000000     
   112040.509695588       0.327008000000000       0.146115000000000     
  0.105518000000000       0.595621000000000     
  -41656.4188478083       0.319326000000000       0.146343000000000     
  0.100700000000000       0.178105000000000     
   10717.6302783677       0.244622000000000       0.238070000000000     
  0.137289000000000       0.838735000000000     
  -6635.26025231120       0.225422000000000       0.223364000000000     
  0.112982000000000       0.234083000000000     
   23846.4000085444       0.158099000000000       0.145384000000000     
  8.580599999999999E-002  0.830244000000000     
   160885.920821614       0.218905000000000       0.148632000000000     
  9.106399999999999E-002  0.463949000000000     
  -44161.8360377254       0.286598000000000       0.282840000000000     
  0.243768000000000       0.948086000000000     
   141969.267926459       0.282866000000000       0.277711000000000     
  0.145812000000000       0.531263000000000     
  -39675.8178569195       0.151178000000000       0.147213000000000     
  0.147055000000000       0.874082000000000     
   32696.2304875008       0.245401000000000       0.194894000000000     
  0.108706000000000       7.777299999999999E-002
  -50427.3720934851       0.269523000000000       0.176774000000000     
  0.176683000000000       0.944972000000000     
  -26884.6573140082       0.330822000000000       0.208363000000000     
  0.152357000000000       0.926621000000000     
   777.305734840624       0.198939000000000       0.189663000000000     
  0.105400000000000       0.717003000000000     
  -67466.2465562593       0.212346000000000       0.212115000000000     
  0.164764000000000       0.985373000000000     
   3554.62875652386       0.328969000000000       0.328884000000000     
  0.195502000000000       0.909660000000000     
   100741.505767185       0.333027000000000       0.193273000000000     
  0.125000000000000       0.419057000000000     
  -19135.8611737976       0.269140000000000       0.143565000000000     
  0.116626000000000       0.976322000000000     
  -43922.6336370658       0.180377000000000       0.166162000000000     
  8.686500000000000E-002  0.185285000000000     
  -45596.2132233701       0.295054000000000       0.235591000000000     
  0.179353000000000       0.998484000000000     
   8902.21342061182       0.327902000000000       0.308233000000000     
  0.298835000000000       0.899934000000000     
   23523.1560307167       0.331791000000000       0.314061000000000     
  0.227942000000000       0.999999000000000     
   25807.9163249172       0.155501000000000       0.155415000000000     
  0.111877000000000       0.999402000000000     
  -29257.5400501460       0.330193000000000       0.329781000000000     
  0.241751000000000       0.997658000000000     
   265386.935150558       0.314210000000000       0.283632000000000     
  0.149817000000000       0.198773000000000     
   30130.7310773057       0.311433000000000       0.311200000000000     
  0.242047000000000       0.984945000000000     
  -53085.1028069513       0.319419000000000       0.318173000000000     
  0.316808000000000       0.869623000000000     
  -40044.0802724151       0.261958000000000       0.255461000000000     
  0.130198000000000       0.228535000000000     
   31872.0762760269       0.296632000000000       0.234311000000000     
  0.232135000000000       0.923737000000000     
   49937.7263817996       0.166782000000000       0.165226000000000     
  0.149953000000000       0.921958000000000     
  -116276.861201439       0.186058000000000       0.169403000000000     
  9.224000000000000E-002  0.530205000000000     
   33598.1676814641       0.321832000000000       0.311978000000000     
  0.163733000000000       0.489264000000000     
   11621.1679885223       0.270455000000000       0.223586000000000     
  0.129433000000000       0.617465000000000     
   100864.070548277       0.263272000000000       0.205796000000000     
  0.184927000000000       0.971183000000000     
  -200693.663859622       0.304265000000000       0.175979000000000     
  0.113327000000000       0.365258000000000     
  -10577.8843783727       0.332780000000000       0.252191000000000     
  0.207126000000000       0.998163000000000     
  -109141.901381548       0.175882000000000       0.148053000000000     
  8.560500000000000E-002  0.647795000000000     
   85115.6969284723       0.228135000000000       0.143476000000000     
  0.142467000000000       0.952943000000000     
   60126.3293792697       0.236280000000000       0.143679000000000     
  0.101424000000000       0.851851000000000     
   11854.9701114027       0.332469000000000       0.174977000000000     
  0.148218000000000       0.993837000000000     
  -118361.199983759       0.266248000000000       0.261895000000000     
  0.173206000000000       0.986790000000000     
  -8777.03640860721       0.165469000000000       0.143436000000000     
  0.119669000000000       0.983379000000000     
   110645.501378744       0.331609000000000       0.301440000000000     
  0.189632000000000       0.922784000000000     
  -19425.3484566043       0.196087000000000       0.193840000000000     
  0.135894000000000       0.999578000000000     
  -166410.057983873       0.271664000000000       0.143051000000000     
  9.585000000000000E-002  0.431363000000000     
   9621.86225839089       0.187278000000000       0.186873000000000     
  0.113164000000000       0.930445000000000     
   80790.3106786224       0.331886000000000       0.255890000000000     
  0.171450000000000       0.911831000000000     
   210122.644272557       0.301265000000000       0.183667000000000     
  0.124111000000000       0.741345000000000     
  -329831.862675224       0.290436000000000       0.256173000000000     
  0.151112000000000       0.783624000000000     
  -23681.7148064899       0.238607000000000       0.193127000000000     
  0.107284000000000       0.201995000000000     
  -256639.947759908       0.326343000000000       0.244651000000000     
  0.141400000000000       0.297187000000000     
  -22977.8558043163       0.303663000000000       0.164555000000000     
  0.110636000000000       0.530721000000000     
  -291101.102749367       0.333112000000000       0.158150000000000     
  0.122130000000000       0.879748000000000     
  -43428.3667416892       0.237089000000000       0.191362000000000     
  0.109375000000000       0.487297000000000     
  -125396.529482402       0.299763000000000       0.296477000000000     
  0.202212000000000       0.996236000000000     
   85229.9325753712       0.329637000000000       0.170163000000000     
  0.169017000000000       0.969542000000000     
  -33442.5130868915       0.316150000000000       0.284965000000000     
  0.154683000000000       0.480030000000000     
  -20948.8842261085       0.324861000000000       0.256553000000000     
  0.235331000000000       0.961294000000000     
   17743.4478902994       0.310788000000000       0.284728000000000     
  0.282951000000000       0.892424000000000     
   141929.960555170       0.299543000000000       0.153296000000000     
  0.102148000000000       0.252911000000000     
  -85476.4402351719       0.275754000000000       0.213613000000000     
  0.140636000000000       0.889809000000000     
   42167.3928501874       0.331450000000000       0.306655000000000     
  0.258594000000000       0.970015000000000     
   35583.0401541967       0.328938000000000       0.324926000000000     
  0.313084000000000       0.890551000000000     
   23912.0254731413       0.236655000000000       0.234121000000000     
  0.219118000000000       0.906100000000000     
   61652.8824155119       0.321307000000000       0.220596000000000     
  0.137139000000000       0.582529000000000     
   22735.3942763718       0.192019000000000       0.161307000000000     
  0.160722000000000       0.909509000000000     
   235121.840319592       0.325135000000000       0.146044000000000     
  0.128739000000000       0.995498000000000     
  -42638.1122708681       0.243379000000000       0.211425000000000     
  0.210980000000000       0.901911000000000     
  -441974.367284434       0.332751000000000       0.315897000000000     
  0.177218000000000       0.740437000000000     
  -122705.912644897       0.331090000000000       0.200532000000000     
  0.176724000000000       0.997858000000000     
  -42974.5004608945       0.204559000000000       0.143598000000000     
  0.109313000000000       0.986148000000000     
   406955.295252412       0.257311000000000       0.222503000000000     
  0.156575000000000       0.987584000000000     
  -47730.1067205469       0.274407000000000       0.250462000000000     
  0.216189000000000       0.963164000000000     
   128363.053019897       0.193066000000000       0.178859000000000     
  9.515300000000000E-002  0.427481000000000     
  -184460.789168469       0.238400000000000       0.185443000000000     
  0.153098000000000       0.996063000000000     
  -174519.866716501       0.309142000000000       0.144243000000000     
  0.140950000000000       0.983178000000000     
