# Supplementary material for: Four-Body Nonadditive Potential Energy Surface and the Fourth Virial Coefficient of Helium
Source: J Chem Eng Data. 2023 Nov 29;68(12):3257–64. doi: 10.1021/acs.jced.3c00578 (PMC10726306; doi:10.1021/acs.jced.3c00578)
Supplement: Supplementary file 4 — je3c00578_si_004.zip [file je3c00578_si_004.zip › data/tri_pol_zz.p4.4.9.txt]

           4          91
  0.181533939102354       0.115109712794506       2.850178170810238E-002
  0.998460205643684       9.180386899706569E-008
   60532.4460814702       0.330872000000000       0.330051000000000     
  0.327995000000000       0.870337000000000     
  -320836.712671457       0.331073000000000       0.323713000000000     
  0.174996000000000       0.661899000000000     
   240586.360365842       0.312431000000000       0.304694000000000     
  0.178410000000000       0.868856000000000     
  -25635.7500373046       0.299493000000000       0.220723000000000     
  0.127635000000000       0.188893000000000     
  -42206.5151061805       0.258882000000000       0.252578000000000     
  0.250531000000000       0.877588000000000     
   487463.176092704       0.332863000000000       0.151573000000000     
  0.147451000000000       0.986220000000000     
  -283244.254791723       0.211294000000000       0.167049000000000     
  0.123015000000000       0.990363000000000     
  -29703.0868422310       0.332234000000000       0.325918000000000     
  0.269762000000000       0.966623000000000     
  -56912.3307803264       0.299946000000000       0.299809000000000     
  0.288455000000000       0.888116000000000     
  -164264.869434639       0.308312000000000       0.301712000000000     
  0.153197000000000       0.191356000000000     
  -62569.3619387734       0.330920000000000       0.274368000000000     
  0.268417000000000       0.921863000000000     
   143762.725484678       0.153838000000000       0.151890000000000     
  7.941200000000000E-002  0.522604000000000     
   284895.980165565       0.277468000000000       0.274779000000000     
  0.208953000000000       0.991910000000000     
   347072.982654102       0.330370000000000       0.255800000000000     
  0.151028000000000       0.572942000000000     
   11930.4707805212       0.330313000000000       0.206263000000000     
  0.199043000000000       0.967445000000000     
   6467.94005212064       0.198449000000000       0.194683000000000     
  0.191916000000000       0.879602000000000     
   314923.581612079       0.327008000000000       0.146115000000000     
  0.105518000000000       0.595621000000000     
  -149875.300873100       0.319326000000000       0.146343000000000     
  0.100700000000000       0.178105000000000     
  -238902.775843186       0.244622000000000       0.238070000000000     
  0.137289000000000       0.838735000000000     
   17379.8389949123       0.225422000000000       0.223364000000000     
  0.112982000000000       0.234083000000000     
   59845.2280417461       0.158099000000000       0.145384000000000     
  8.580599999999999E-002  0.830244000000000     
   423340.461764142       0.218905000000000       0.148632000000000     
  9.106399999999999E-002  0.463949000000000     
   158021.853037985       0.286598000000000       0.282840000000000     
  0.243768000000000       0.948086000000000     
   438364.483809616       0.282866000000000       0.277711000000000     
  0.145812000000000       0.531263000000000     
  -264021.800753949       0.151178000000000       0.147213000000000     
  0.147055000000000       0.874082000000000     
   19716.3108083192       0.245401000000000       0.194894000000000     
  0.108706000000000       7.777299999999999E-002
  -46949.5287938566       0.269523000000000       0.176774000000000     
  0.176683000000000       0.944972000000000     
   322625.313437444       0.330822000000000       0.208363000000000     
  0.152357000000000       0.926621000000000     
  -26534.3227130509       0.198939000000000       0.189663000000000     
  0.105400000000000       0.717003000000000     
  -215825.353981624       0.212346000000000       0.212115000000000     
  0.164764000000000       0.985373000000000     
  -19772.0556604016       0.328969000000000       0.328884000000000     
  0.195502000000000       0.909660000000000     
   369431.328803108       0.333027000000000       0.193273000000000     
  0.125000000000000       0.419057000000000     
  -97981.6583183111       0.269140000000000       0.143565000000000     
  0.116626000000000       0.976322000000000     
  -120272.655388155       0.180377000000000       0.166162000000000     
  8.686500000000000E-002  0.185285000000000     
   161480.417986695       0.295054000000000       0.235591000000000     
  0.179353000000000       0.998484000000000     
   25073.6076278581       0.327902000000000       0.308233000000000     
  0.298835000000000       0.899934000000000     
   70924.5693847033       0.331791000000000       0.314061000000000     
  0.227942000000000       0.999999000000000     
  -12355.8126778294       0.155501000000000       0.155415000000000     
  0.111877000000000       0.999402000000000     
   87623.0827291691       0.330193000000000       0.329781000000000     
  0.241751000000000       0.997658000000000     
   188026.521039766       0.314210000000000       0.283632000000000     
  0.149817000000000       0.198773000000000     
  -271516.291832868       0.311433000000000       0.311200000000000     
  0.242047000000000       0.984945000000000     
  -181999.227672630       0.319419000000000       0.318173000000000     
  0.316808000000000       0.869623000000000     
  -96055.0798431318       0.261958000000000       0.255461000000000     
  0.130198000000000       0.228535000000000     
   91394.9017808500       0.296632000000000       0.234311000000000     
  0.232135000000000       0.923737000000000     
   297692.449109888       0.166782000000000       0.165226000000000     
  0.149953000000000       0.921958000000000     
   45469.5865583874       0.186058000000000       0.169403000000000     
  9.224000000000000E-002  0.530205000000000     
   10605.7973695257       0.321832000000000       0.311978000000000     
  0.163733000000000       0.489264000000000     
   259220.701446111       0.270455000000000       0.223586000000000     
  0.129433000000000       0.617465000000000     
   88401.9099409847       0.263272000000000       0.205796000000000     
  0.184927000000000       0.971183000000000     
  -420234.629405440       0.304265000000000       0.175979000000000     
  0.113327000000000       0.365258000000000     
   88085.7515946817       0.332780000000000       0.252191000000000     
  0.207126000000000       0.998163000000000     
  -405209.416455026       0.175882000000000       0.148053000000000     
  8.560500000000000E-002  0.647795000000000     
   376672.081180922       0.228135000000000       0.143476000000000     
  0.142467000000000       0.952943000000000     
   169734.101843246       0.236280000000000       0.143679000000000     
  0.101424000000000       0.851851000000000     
  -361859.446145600       0.332469000000000       0.174977000000000     
  0.148218000000000       0.993837000000000     
  -238401.505500873       0.266248000000000       0.261895000000000     
  0.173206000000000       0.986790000000000     
   65615.1865890997       0.165469000000000       0.143436000000000     
  0.119669000000000       0.983379000000000     
  -130838.841746752       0.331609000000000       0.301440000000000     
  0.189632000000000       0.922784000000000     
   35068.1013079103       0.196087000000000       0.193840000000000     
  0.135894000000000       0.999578000000000     
  -393623.329528529       0.271664000000000       0.143051000000000     
  9.585000000000000E-002  0.431363000000000     
   157701.425932684       0.187278000000000       0.186873000000000     
  0.113164000000000       0.930445000000000     
  -232275.696396598       0.331886000000000       0.255890000000000     
  0.171450000000000       0.911831000000000     
   860234.151113272       0.301265000000000       0.183667000000000     
  0.124111000000000       0.741345000000000     
  -733782.229216211       0.290436000000000       0.256173000000000     
  0.151112000000000       0.783624000000000     
   163095.881728037       0.238607000000000       0.193127000000000     
  0.107284000000000       0.201995000000000     
  -117389.874368615       0.326343000000000       0.244651000000000     
  0.141400000000000       0.297187000000000     
  -166293.468987208       0.303663000000000       0.164555000000000     
  0.110636000000000       0.530721000000000     
  -935388.997885466       0.333112000000000       0.158150000000000     
  0.122130000000000       0.879748000000000     
  -351714.020438646       0.237089000000000       0.191362000000000     
  0.109375000000000       0.487297000000000     
  -161716.017180747       0.299763000000000       0.296477000000000     
  0.202212000000000       0.996236000000000     
   61440.6751291072       0.329637000000000       0.170163000000000     
  0.169017000000000       0.969542000000000     
  -113587.863025547       0.316150000000000       0.284965000000000     
  0.154683000000000       0.480030000000000     
  -68345.0090668551       0.324861000000000       0.256553000000000     
  0.235331000000000       0.961294000000000     
   71442.7162838998       0.310788000000000       0.284728000000000     
  0.282951000000000       0.892424000000000     
   370096.069119066       0.299543000000000       0.153296000000000     
  0.102148000000000       0.252911000000000     
   68161.4829773073       0.275754000000000       0.213613000000000     
  0.140636000000000       0.889809000000000     
   100723.069892269       0.331450000000000       0.306655000000000     
  0.258594000000000       0.970015000000000     
   127172.500874881       0.328938000000000       0.324926000000000     
  0.313084000000000       0.890551000000000     
   78192.8623128173       0.236655000000000       0.234121000000000     
  0.219118000000000       0.906100000000000     
  -587340.470190982       0.321307000000000       0.220596000000000     
  0.137139000000000       0.582529000000000     
   103790.041343194       0.192019000000000       0.161307000000000     
  0.160722000000000       0.909509000000000     
   822441.701936919       0.325135000000000       0.146044000000000     
  0.128739000000000       0.995498000000000     
  -44052.4666893161       0.243379000000000       0.211425000000000     
  0.210980000000000       0.901911000000000     
   395303.929432714       0.332751000000000       0.315897000000000     
  0.177218000000000       0.740437000000000     
  -143182.928481258       0.331090000000000       0.200532000000000     
  0.176724000000000       0.997858000000000     
  -55718.3644618317       0.204559000000000       0.143598000000000     
  0.109313000000000       0.986148000000000     
   1010447.92009128       0.257311000000000       0.222503000000000     
  0.156575000000000       0.987584000000000     
  -313712.823215929       0.274407000000000       0.250462000000000     
  0.216189000000000       0.963164000000000     
   48894.9941791195       0.193066000000000       0.178859000000000     
  9.515300000000000E-002  0.427481000000000     
  -691961.191069675       0.238400000000000       0.185443000000000     
  0.153098000000000       0.996063000000000     
  -798213.448817267       0.309142000000000       0.144243000000000     
  0.140950000000000       0.983178000000000     
