# Supplementary material for: Four-Body Nonadditive Potential Energy Surface and the Fourth Virial Coefficient of Helium
Source: J Chem Eng Data. 2023 Nov 29;68(12):3257–64. doi: 10.1021/acs.jced.3c00578 (PMC10726306; doi:10.1021/acs.jced.3c00578)
Supplement: Supplementary file 4 — je3c00578_si_004.zip [file je3c00578_si_004.zip › dip2.f90]

subroutine dip2(r12,dip)
! Outward pointing atomic dipole of dimer
use gp_module
implicit none
double precision, intent(in) :: r12 ! Bohr
double precision, intent(out) :: dip ! AU
integer :: nx
logical :: qz=.true.
type(gp_model), save :: dip_gp
double precision :: r,scal
double precision :: x(1,1),ev(1) ! # X DIMS + see below for coords !
logical, save :: load=.true.
character*79 :: fname,gp_dir
gp_dir='data'
dip=0
if (load) then
 load=.false.
! write(6,*)'Loading quad2'
! Load the GPs
! Dipole (actually total quadrupole; atomic dipole = quad / 2r)
! if (qz) then ! QZ
  write(fname,'("'//trim(gp_dir)//'/quad2_tot.qz.txt'//'")')
  open(11,file=trim(fname),status='old')
  call gp_read(dip_gp,11)
  close(11)
! endif
endif
r=r12
scal=1
if (r.lt.3d0) then ! SR
 dip=0
 return
else if (r.gt.7d0) then ! LR, use 7 and scale by r^-7
 scal=(7d0/r)**7
 r=7d0
endif
x(1,1)=1/r ! 1/r
nx=1
!write(6,*)x,scal
!write(6,*)'QZ',qz
call predict(dip_gp,1,x(1:nx,1:1),ev)
dip=ev(1)*scal/(2*r)
end
