# Supplementary material for: Four-Body Nonadditive Potential Energy Surface and the Fourth Virial Coefficient of Helium
Source: J Chem Eng Data. 2023 Nov 29;68(12):3257–64. doi: 10.1021/acs.jced.3c00578 (PMC10726306; doi:10.1021/acs.jced.3c00578)
Supplement: Supplementary file 4 — je3c00578_si_004.zip [file je3c00578_si_004.zip › energy1_1.f90]

! Calculate long-range dimer energy. Requires monomer_init.
! Assumes r>7; doesn't check it.
subroutine energy1_1(c1,c2,e)
use monomer_module
use sparse_module
implicit none
double precision, intent(in) :: c1(3),c2(3) ! Bohr
double precision, intent(out) :: e ! 2-body contribution, Hartree
double precision :: r12(3),r,matel
integer :: iw,ip ! both 1 to 3: xyz, then pseudostate
integer :: iw1,iw2,ip1,ip2,ind1,ind,ind81,i,i1,i2,i81,row,col
ind1(iw,ip)=iw*3+ip-3 ! 1 to 9
ind(i1,i2)=i1*10+i2+1 ! 1 to 100, where i1,i2 are 0 to 9
ind81(i1,i2)=i1*9+i2-9 ! 1 to 81, where i1,i2 are 1 to 9
type(sparse_matrix), save :: mat
call init_sparse(mat,100)
! rows of mat are labelled by pseudostate of i * 10 + pseudostate of j + 1
! where psedostates are 0 (GS) to 9 (highest z state)
e=0
r12=c2-c1
r=norm2(r12)
! diagonal elements
mat%diag(1)=0 ! GS 00
do iw1=1,3
 do ip1=1,3
  i1=ind1(iw1,ip1)
  i=ind(0,i1)
  mat%diag(i)=monomer_e(ip1) ! 0p
  i=ind(i1,0)
  mat%diag(i)=monomer_e(ip1) ! p0
  do iw2=1,3
   do ip2=1,3
    i2=ind1(iw2,ip2)
    i=ind(i1,i2) ! pq
    mat%diag(i)=monomer_e(ip1)+monomer_e(ip2)
   end do
  end do
 end do
end do
! off diagonal elements involving excitations on both atoms
! There are 162 of them, excluding sym: 00,xy and 0y,x0
mat%first_el(2)=82 ! There are 81 (00,xy) before this
do i=3,11
 mat%first_el(i)=mat%first_el(i-1)+9 ! 9 of each (0y,..)
end do
mat%first_el(12:100)=mat%first_el(11)
if (.not.allocated(mat%el)) then
 allocate(mat%el(162))
 allocate(mat%col(162))
endif
do iw1=1,3
 do ip1=1,3
  i1=ind1(iw1,ip1)
  do iw2=1,3
   do ip2=1,3
    i2=ind1(iw2,ip2)
! interaction is f(1).f(2).T(12) where T(12)=(delta(w1w2)-3w1w2/r^2)/r^3
    matel=-3*r12(iw1)*r12(iw2)/r**2
    if (iw1.eq.iw2) matel=matel+1
    matel=matel*sqrt(monomer_f(ip1)*monomer_f(ip2))/r**3
!   if (ip1.eq.1.and.ip2.eq.1) write(6,*)r,iw1,iw2,matel
! (00,p1p2)
    i81=ind81(i1,i2) ! counts nonzero elements 1 to 81
    i=ind(i1,i2) ! counts row 1 to 100
    mat%col(i81)=i
    mat%el(i81)=matel
! (0 p2, p1 0)
    row=ind(0,i2) ! counts row 1 to 100
    col=ind(i1,0) ! counts col 1 to 100
    i=mat%first_el(row) ! offset
! nonzero col count is simply i1, 1 to 9
    i=i+i1-1
    mat%col(i)=col
    mat%el(i)=matel
   end do
  end do
 end do
end do
call solve(mat,10,e)
end ! energy1_1
!
! Test Main Program
!
!use monomer_module
!implicit none
!double precision :: c1(3),c2(3),e,r
!integer :: i
!call monomer_init()
!do i=1,20
! r=i/10d0+6d0
! c1=0
! c2=0
! c2(1)=r*0.4d0
! c2(2)=r*0.7d0
! c2(3)=r*sqrt(0.35d0)
! write(6,*)'R ',c2
! call energy1_1(c1,c2,e) ! Hartree
! write(6,*)e
!end do
!end
