# Supplementary material for: Four-Body Nonadditive Potential Energy Surface and the Fourth Virial Coefficient of Helium
Source: J Chem Eng Data. 2023 Nov 29;68(12):3257–64. doi: 10.1021/acs.jced.3c00578 (PMC10726306; doi:10.1021/acs.jced.3c00578)
Supplement: Supplementary file 4 — je3c00578_si_004.zip [file je3c00578_si_004.zip › energy1_1_1.f90]

! Calculate long-range interaction energy between 3 x He.
! Defined as E(ABC)-E(A)-E(B)-E(C)
! Requires monomer_init....anything else?
! Assumes all r>7 (essential); doesn't check it.
subroutine energy1_1_1(c1,c2,c3,e)
use monomer_module
use sparse_module
implicit none
double precision, intent(in) :: c1(3),c2(3),c3(3) ! Bohr
double precision, intent(out) :: e ! Hartree
double precision :: v12(3),v13(3),v23(3),r12,r13,r23
double precision :: matel,tot
integer :: iw,ip ! both 1 to 3: xyz, then pseudostate
integer :: iw1,iw2,iw3,ip1,ip2,ip3,ind1,ind,ind81,i,i1,i2,i3,i81,row,col
integer :: nnz(1000)
ind1(iw,ip)=iw*3+ip-3 ! 1 to 9
ind(i1,i2,i3)=i1*100+i2*10+i3+1 ! 1 to 1000, where i1,i2,i3 are 0 to 9
ind81(i1,i2)=i1*9+i2-9 ! 1 to 81, where i1,i2 are 1 to 9
type(sparse_matrix), save :: mat
call init_sparse(mat,1000)
! rows of mat are labelled by p1*100+p2*10+p3+1
! where psedostates are 0 (GS) to 9 (highest z state)
e=0
v12=c2-c1
v13=c3-c1
v23=c3-c2
r12=norm2(v12)
r13=norm2(v13)
r23=norm2(v23)
!write(6,'(a,3f7.3)')'r12,r13,r23 ',r12,r13,r23
! Count nonzero elements
nnz=0
nnz(1)=243 ! (000)
do i=1,9
 nnz(ind(0,0,i))=99 ! (00r)
 nnz(ind(0,i,0))=90 ! (0q0)
 nnz(ind(i,0,0))=81 ! (p00)
end do
do i1=1,9
 do i2=1,9
  nnz(ind(0,i1,i2))=18 ! (0qr)
  nnz(ind(i1,0,i2))=9 ! (p0r)
  nnz(ind(i1,i2,0))=0 ! (pq0)
 end do
end do
mat%first_el(1)=1 ! always
do i=2,1000
 mat%first_el(i)=mat%first_el(i-1)+nnz(i-1)
end do
i=mat%first_el(1000)-1 ! last element
!write(6,*)'Total nonzero ',i
if (.not.allocated(mat%el)) then
! Calculate total number of nonzero elements
 allocate(mat%el(i))
 allocate(mat%col(i))
 mat%col=0
endif
! diagonal elements
mat%diag(1)=0 ! GS 000
do iw1=1,3
 do ip1=1,3
  i1=ind1(iw1,ip1)
  i=ind(0,0,i1)
  mat%diag(i)=monomer_e(ip1) ! 00p
  i=ind(0,i1,0)
  mat%diag(i)=monomer_e(ip1) ! 0p0
  i=ind(i1,0,0)
  mat%diag(i)=monomer_e(ip1) ! p00
  do iw2=1,3
   do ip2=1,3
    i2=ind1(iw2,ip2)
    i=ind(0,i1,i2) ! 0pq
    mat%diag(i)=monomer_e(ip1)+monomer_e(ip2)
    i=ind(i1,0,i2) ! p0q
    mat%diag(i)=monomer_e(ip1)+monomer_e(ip2)
    i=ind(i1,i2,0) ! pq0
    mat%diag(i)=monomer_e(ip1)+monomer_e(ip2)
    do iw3=1,3
     do ip3=1,3
      i3=ind1(iw3,ip3)
      i=ind(i1,i2,i3) ! pqr
      mat%diag(i)=monomer_e(ip1)+monomer_e(ip2)+monomer_e(ip3)
     end do
    end do
   end do
  end do
 end do
end do
!write(6,*)mat%diag
! 81 (000|0pq)=(00q|0p0)=(r00|rpq)=(r0q|rp0): f(2).f(3).T(23) [ind dip-ind dip]
do iw2=1,3 ! pseudostate number (is a vector in direction iw2)
 do ip2=1,3 ! pseudostate energy
  i1=ind1(iw2,ip2)
  do iw3=1,3 ! is a vector in direction iw3
   do ip3=1,3
    i2=ind1(iw3,ip3)
    tot=0
    matel=-3*v23(iw2)*v23(iw3)/r23**2
    if (iw2.eq.iw3) matel=matel+1
    matel=matel*sqrt(monomer_f(ip2))*sqrt(monomer_f(ip3))/r23**3
    tot=matel
!    write(6,*)'p2,e2,w3,e3,tot ',iw2,ip2,iw3,ip3,tot
    i81=ind81(i1,i2) ! (000|0pq) nonzero elements start from 1
    mat%col(i81)=ind(0,i1,i2)
    mat%el(i81)=tot
    row=ind(0,0,i2) ! (00q|0p0): (00q) row
    i81=mat%first_el(row)-1+i1 ! p counts nonzeros
    mat%col(i81)=ind(0,i1,0)
    mat%el(i81)=tot
    do i3=1,9 ! r in (r00|rpq)
     row=ind(i3,0,0)
     i81=mat%first_el(row)-1+ind81(i1,i2) ! pq count nonzeros
     mat%col(i81)=ind(i3,i1,i2)
     mat%el(i81)=tot
! and in (r0q|rp0)
     row=ind(i3,0,i2)
     i81=mat%first_el(row)-1+i1 ! nonzero count = p
     mat%col(i81)=ind(i3,i1,0)
     mat%el(i81)=tot
    end do
   end do
  end do
 end do
end do
! 81 (000|p0q)=(00q|p00)=(0r0|prq)=(0rq|pr0): f(1).f(3).T(13) [ind dip-ind dip]
do iw1=1,3 ! is a vector in direction iw1
 do ip1=1,3 ! pseudostate energy
  i1=ind1(iw1,ip1)
  do iw3=1,3 ! is a vector in direction iw3
   do ip3=1,3
    i2=ind1(iw3,ip3)
    tot=0
    matel=-3*v13(iw1)*v13(iw3)/r13**2
    if (iw1.eq.iw3) matel=matel+1
    matel=matel*sqrt(monomer_f(ip1))*sqrt(monomer_f(ip3))/r13**3
    tot=tot+matel
!    write(6,*)'p1,e1,w3,e3,tot ',iw1,ip1,iw3,ip3,tot
    i=ind(i1,0,i2) ! (p0r) column
    i81=ind81(i1,i2)+81 ! nonzero elements after first 81
    mat%col(i81)=i
    mat%el(i81)=tot
    i=ind(i1,0,0) ! (p00) column
    row=ind(0,0,i2) ! (00r) row
    i81=mat%first_el(row)-1+9+i1 ! nonzero count = p+9
    mat%col(i81)=i
    mat%el(i81)=tot
    do i3=1,9 ! q in (0q0|pqr)
     row=ind(0,i3,0)
! Nonzero count on row: 9 already, then position in 81 (pqr), constant q
     i81=mat%first_el(row)-1+9+ind81(i1,i2)
     mat%col(i81)=ind(i1,i3,i2)
     mat%el(i81)=tot
! and now q in (0qr|pq0)
     row=ind(0,i3,i2)
     i81=mat%first_el(row)-1+9+i1 ! nonzero count = p + 9 existing (p0r)
     mat%col(i81)=ind(i1,i3,0)
     mat%el(i81)=tot
    end do
   end do
  end do
 end do
end do
! 81 (000|pq0)=(0q0|p00)=(00r|pqr)=(0qr|p0r): f(1).f(2).T(12) [ind dip-ind dip]
do iw1=1,3 ! is a vector in direction iw1
 do ip1=1,3 ! pseudostate energy
  i1=ind1(iw1,ip1)
  do iw2=1,3 ! is a vector in direction iw2
   do ip2=1,3
    i2=ind1(iw2,ip2)
    tot=0
    matel=-3*v12(iw1)*v12(iw2)/r12**2
    if (iw1.eq.iw2) matel=matel+1
    matel=matel*sqrt(monomer_f(ip1))*sqrt(monomer_f(ip2))/r12**3
    tot=tot+matel
!    write(6,*)'p1,e1,w3,e3,tot ',iw1,ip1,iw3,ip3,tot
    i=ind(i1,i2,0) ! (pq0) column
    i81=ind81(i1,i2)+162 ! nonzero elements after first 162
    mat%col(i81)=i
    mat%el(i81)=tot
    i=ind(i1,0,0) ! (p00) column
    row=ind(0,i2,0) ! (0q0) row
    i81=mat%first_el(row)-1+i1 ! nonzero count = p
    mat%col(i81)=i
    mat%el(i81)=tot
    do i3=1,9 ! r in (00r|pqr)
     row=ind(0,0,i3)
! Nonzero count on row: 18 already, then position in 81 (pqr), constant r
     i81=mat%first_el(row)-1+18+ind81(i1,i2)
     mat%col(i81)=ind(i1,i2,i3)
     mat%el(i81)=tot
! and now q in (0qr|p0r)
     row=ind(0,i2,i3)
     i81=mat%first_el(row)-1+i1 ! nonzero count = p
     mat%col(i81)=ind(i1,0,i3)
     mat%el(i81)=tot
    end do
   end do
  end do
 end do
end do
!write(6,*)mat%col
call solve(mat,10,e)
end ! energy1_1_1
!
! Test Main Program
!
!use monomer_module
!implicit none
!double precision :: c1(3),c2(3),c3(3),e,r,e12,e13,e23
!integer :: i
!call monomer_init()
!c1=0
!c2=0
!c3=0
!do i=-10,30,10
! r=i/10d0+7d0
! c1(1)=r/sqrt(2d0)
! c1(2)=r/sqrt(2d0)
! c2(1)=r/sqrt(2d0)
! c2(3)=r/sqrt(2d0)
! c3(2)=r/sqrt(2d0)
! c3(3)=r/sqrt(2d0)
! c1(2)=-r
! c2(1)=r
! call energy1_1_1(c1,c2,c3,e)
! call energy1_1(c1,c2,e12)
! call energy1_1(c1,c3,e13)
! call energy1_1(c2,c3,e23)
! write(6,*)e,e12,e13,e23
! e=e-e12-e13-e23
! write(6,*)e,e*r**9
!end do
!end
