# Supplementary material for: Four-Body Nonadditive Potential Energy Surface and the Fourth Virial Coefficient of Helium
Source: J Chem Eng Data. 2023 Nov 29;68(12):3257–64. doi: 10.1021/acs.jced.3c00578 (PMC10726306; doi:10.1021/acs.jced.3c00578)
Supplement: Supplementary file 4 — je3c00578_si_004.zip [file je3c00578_si_004.zip › energy1_1_1_1.f90]

! Calculate long-range interaction energy between 4 x He.
! Defined as E(ABCD)-E(A)-E(B)-E(C)-E(D)
! Requires monomer_init....anything else?
! Assumes all r>7 (essential); doesn't check it.
subroutine energy1_1_1_1(c1,c2,c3,c4,e)
use monomer_module
use sparse_module
implicit none
double precision, intent(in) :: c1(3),c2(3),c3(3),c4(3) ! Bohr
double precision, intent(out) :: e ! Hartree
double precision :: v12(3),v13(3),v14(3),v23(3),v24(3),v34(3)
double precision :: r12,r13,r14,r23,r24,r34
double precision :: matel,tot
integer :: iw,ip ! both 1 to 3: xyz, then pseudostate
integer :: iw1,iw2,iw3,iw4,ip1,ip2,ip3,ip4,ind1,ind,ind81,i,i1,i2,i3,i4,i81,row,col
integer :: nnz(10000)
ind1(iw,ip)=iw*3+ip-3 ! 1 to 9
ind(i1,i2,i3,i4)=i1*1000+i2*100+i3*10+i4+1 ! 1 to 10000, where i are 0 to 9
ind81(i1,i2)=i1*9+i2-9 ! 1 to 81, where i1,i2 are 1 to 9
type(sparse_matrix), save :: mat
call init_sparse(mat,10000)
! rows of mat are labelled by p1*100+p2*10+p3+1
! where psedostates are 0 (GS) to 9 (highest z state)
e=0
v12=c2-c1
v13=c3-c1
v14=c4-c1
v23=c3-c2
v24=c4-c2
v34=c4-c3
r12=norm2(v12)
r13=norm2(v13)
r14=norm2(v14)
r23=norm2(v23)
r24=norm2(v24)
r34=norm2(v34)
!write(6,'(a,6f7.3)')'r12,r13,r14,r23,r24,r34 ',r12,r13,r14,r23,r24,r34
! Count nonzero elements
nnz=0
nnz(1)=486 ! (0000)
do i=1,9
 nnz(ind(0,0,0,i))=270 ! (000s)
 nnz(ind(0,0,i,0))=261 ! (00r0)
 nnz(ind(0,i,0,0))=252 ! (0q00)
 nnz(ind(i,0,0,0))=243 ! (p000)
end do
do i1=1,9
 do i2=1,9
  nnz(ind(0,0,i1,i2))=117 ! (00rs)
  nnz(ind(0,i1,0,i2))=108 ! (0q0s)
  nnz(ind(0,i1,i2,0))=99  ! (0qr0)
  nnz(ind(i1,0,0,i2))=99  ! (p00s)
  nnz(ind(i1,0,i2,0))=90  ! (p0r0)
  nnz(ind(i1,i2,0,0))=81  ! (pq00)
 end do
end do
do i1=1,9
 do i2=1,9
  do i3=1,9
   nnz(ind(0,i1,i2,i3))=27 ! (0qrs)
   nnz(ind(i1,0,i2,i3))=18 ! (p0rs)
   nnz(ind(i1,i2,0,i3))=9  ! (pq0s)
   nnz(ind(i1,i2,i3,0))=0  ! (pqr0)
  end do
 end do
end do
mat%first_el(1)=1 ! always
do i=2,10000
 mat%first_el(i)=mat%first_el(i-1)+nnz(i-1)
end do
i=mat%first_el(10000)-1 ! last element
!write(6,*)'Total nonzero ',i
if (.not.allocated(mat%el)) then
! Calculate total number of nonzero elements
 allocate(mat%el(i))
 allocate(mat%col(i))
 mat%col=0
endif
! diagonal elements
mat%diag(1)=0 ! GS 000
do iw1=1,3
 do ip1=1,3
  i1=ind1(iw1,ip1)
  i=ind(0,0,0,i1)
  mat%diag(i)=monomer_e(ip1) ! 000p
  i=ind(0,0,i1,0)
  mat%diag(i)=monomer_e(ip1) ! 00p0
  i=ind(0,i1,0,0)
  mat%diag(i)=monomer_e(ip1) ! 0p00
  i=ind(i1,0,0,0)
  mat%diag(i)=monomer_e(ip1) ! p000
  do iw2=1,3
   do ip2=1,3
    i2=ind1(iw2,ip2)
    i=ind(0,0,i1,i2) ! 00pq
    mat%diag(i)=monomer_e(ip1)+monomer_e(ip2)
    i=ind(0,i1,0,i2) ! 0p0q
    mat%diag(i)=monomer_e(ip1)+monomer_e(ip2)
    i=ind(0,i1,i2,0) ! 0pq0
    mat%diag(i)=monomer_e(ip1)+monomer_e(ip2)
    i=ind(i1,0,0,i2) ! p00q
    mat%diag(i)=monomer_e(ip1)+monomer_e(ip2)
    i=ind(i1,0,i2,0) ! p0q0
    mat%diag(i)=monomer_e(ip1)+monomer_e(ip2)
    i=ind(i1,i2,0,0) ! pq00
    mat%diag(i)=monomer_e(ip1)+monomer_e(ip2)
    do iw3=1,3
     do ip3=1,3
      i3=ind1(iw3,ip3)
      i=ind(0,i1,i2,i3) ! 0pqr
      mat%diag(i)=monomer_e(ip1)+monomer_e(ip2)+monomer_e(ip3)
      i=ind(i1,0,i2,i3) ! p0qr
      mat%diag(i)=monomer_e(ip1)+monomer_e(ip2)+monomer_e(ip3)
      i=ind(i1,i2,0,i3) ! pq0r
      mat%diag(i)=monomer_e(ip1)+monomer_e(ip2)+monomer_e(ip3)
      i=ind(i1,i2,i3,0) ! pqr0
      mat%diag(i)=monomer_e(ip1)+monomer_e(ip2)+monomer_e(ip3)
      do iw4=1,3
       do ip4=1,3
        i4=ind1(iw4,ip4)
        i=ind(i1,i2,i3,i4) ! pqrs
        mat%diag(i)=monomer_e(ip1)+monomer_e(ip2)+monomer_e(ip3)+monomer_e(ip4)
       end do
      end do
     end do
    end do
   end do
  end do
 end do
end do
!write(6,*)mat%diag
do iw1=1,3 ! pseudostate number (is a vector in direction iw1)
 do ip1=1,3 ! pseudostate energy
  i1=ind1(iw1,ip1)
  do iw2=1,3 ! is a vector in direction iw2
   do ip2=1,3
    i2=ind1(iw2,ip2)
    i81=ind81(i1,i2)
! T(12)
    matel=-3*v12(iw1)*v12(iw2)/r12**2
    if (iw1.eq.iw2) matel=matel+1
    tot=matel*sqrt(monomer_f(ip1))*sqrt(monomer_f(ip2))/r12**3
! (0000|pq00), 405 previous nonzero + 81
    call add_el(mat,1,ind(i1,i2,0,0),405+i81,tot)
! (0q00|p000), 81 previous nonzero + 9
    call add_el(mat,ind(0,i2,0,0),ind(i1,0,0,0),81+i1,tot)
    do i3=1,9
! (000s|pq0s), 189 previous nonzero + 81
     call add_el(mat,ind(0,0,0,i3),ind(i1,i2,0,i3),189+i81,tot)
! (00r0|pqr0), 180 previous nonzero + 81
     call add_el(mat,ind(0,0,i3,0),ind(i1,i2,i3,0),180+i81,tot)
! (0q0s|p00s), 9 previous nonzero + 9
     call add_el(mat,ind(0,i2,0,i3),ind(i1,0,0,i3),9+i1,tot)
! (0qr0|p0r0), 0 previous nonzero + 9
     call add_el(mat,ind(0,i2,i3,0),ind(i1,0,i3,0),i1,tot)
     do i4=1,9
! (00rs|pqrs), 36 previous nonzero + 81
      call add_el(mat,ind(0,0,i3,i4),ind(i1,i2,i3,i4),36+i81,tot)
! (0qrs|p0rs), 0 previous nonzero + 9
      call add_el(mat,ind(0,i2,i3,i4),ind(i1,0,i3,i4),i1,tot)
     end do
    end do
! T(13)
    matel=-3*v13(iw1)*v13(iw2)/r13**2
    if (iw1.eq.iw2) matel=matel+1
    tot=matel*sqrt(monomer_f(ip1))*sqrt(monomer_f(ip2))/r13**3
! (0000|p0q0), 324 previous nonzero + 81
    call add_el(mat,1,ind(i1,0,i2,0),324+i81,tot)
! (00q0|p000), 90 previous nonzero + 9
    call add_el(mat,ind(0,0,i2,0),ind(i1,0,0,0),90+i1,tot)
    do i3=1,9
! (000s|p0qs), 108 previous nonzero + 81
     call add_el(mat,ind(0,0,0,i3),ind(i1,0,i2,i3),108+i81,tot)
! (0r00|prq0), 171 previous nonzero + 81
     call add_el(mat,ind(0,i3,0,0),ind(i1,i3,i2,0),171+i81,tot)
! (00qs|p00s), 18 previous nonzero + 9
     call add_el(mat,ind(0,0,i2,i3),ind(i1,0,0,i3),18+i1,tot)
! (0rq0|pr00), 9 previous nonzero + 9
     call add_el(mat,ind(0,i3,i2,0),ind(i1,i3,0,0),9+i1,tot)
     do i4=1,9
! (0r0s|prqs), 27 previous nonzero + 81
      call add_el(mat,ind(0,i3,0,i4),ind(i1,i3,i2,i4),27+i81,tot)
! (0rqs|pr0s), 9 previous nonzero + 9
      call add_el(mat,ind(0,i3,i2,i4),ind(i1,i3,0,i4),9+i1,tot)
     end do
    end do
! T(14)
    matel=-3*v14(iw1)*v14(iw2)/r14**2
    if (iw1.eq.iw2) matel=matel+1
    tot=matel*sqrt(monomer_f(ip1))*sqrt(monomer_f(ip2))/r14**3
! (0000|p00q), 243 previous nonzero + 81
    call add_el(mat,1,ind(i1,0,0,i2),243+i81,tot)
! (000q|p000), 99 previous nonzero + 9
    call add_el(mat,ind(0,0,0,i2),ind(i1,0,0,0),99+i1,tot)
    do i3=1,9
! (00r0|p0rq), 99 previous nonzero + 81
     call add_el(mat,ind(0,0,i3,0),ind(i1,0,i3,i2),99+i81,tot)
! (0r00|pr0q), 90 previous nonzero + 81
     call add_el(mat,ind(0,i3,0,0),ind(i1,i3,0,i2),90+i81,tot)
! (00rq|p0r0), 27 previous nonzero + 9
     call add_el(mat,ind(0,0,i3,i2),ind(i1,0,i3,0),27+i1,tot)
! (0r0q|pr00), 18 previous nonzero + 9
     call add_el(mat,ind(0,i3,0,i2),ind(i1,i3,0,0),18+i1,tot)
     do i4=1,9
! (0rs0|prsq), 18 previous nonzero + 81
      call add_el(mat,ind(0,i3,i4,0),ind(i1,i3,i4,i2),18+i81,tot)
! (0rsq|prs0), 18 previous nonzero + 9
      call add_el(mat,ind(0,i3,i4,i2),ind(i1,i3,i4,0),18+i1,tot)
     end do
    end do
! T(23)
    matel=-3*v23(iw1)*v23(iw2)/r23**2
    if (iw1.eq.iw2) matel=matel+1
    tot=matel*sqrt(monomer_f(ip1))*sqrt(monomer_f(ip2))/r23**3
! (0000|0pq0), 162 previous nonzero + 81
    call add_el(mat,1,ind(0,i1,i2,0),162+i81,tot)
! (00q0|0p00), 0 previous nonzero + 9
    call add_el(mat,ind(0,0,i2,0),ind(0,i1,0,0),i1,tot)
    do i3=1,9
! (000r|0pqr), 18 previous nonzero + 81
     call add_el(mat,ind(0,0,0,i3),ind(0,i1,i2,i3),18+i81,tot)
! (r000|rpq0), 162 previous nonzero + 81
     call add_el(mat,ind(i3,0,0,0),ind(i3,i1,i2,0),162+i81,tot)
! (00qr|0p0r), 0 previous nonzero + 9
     call add_el(mat,ind(0,0,i2,i3),ind(0,i1,0,i3),i1,tot)
! (r0q0|rp00), 0 previous nonzero + 9
     call add_el(mat,ind(i3,0,i2,0),ind(i3,i1,0,0),i1,tot)
     do i4=1,9
! (r00s|rpqs), 18 previous nonzero + 81
      call add_el(mat,ind(i3,0,0,i4),ind(i3,i1,i2,i4),18+i81,tot)
! (r0qs|rp0s), 0 previous nonzero + 9
      call add_el(mat,ind(i3,0,i2,i4),ind(i3,i1,0,i4),i1,tot)
     end do
    end do
! T(24)
    matel=-3*v24(iw1)*v24(iw2)/r24**2
    if (iw1.eq.iw2) matel=matel+1
    tot=matel*sqrt(monomer_f(ip1))*sqrt(monomer_f(ip2))/r24**3
! (0000|0p0q), 81 previous nonzero + 81
    call add_el(mat,1,ind(0,i1,0,i2),81+i81,tot)
! (000q|0p00), 9 previous nonzero + 9
    call add_el(mat,ind(0,0,0,i2),ind(0,i1,0,0),9+i1,tot)
    do i3=1,9
! (00r0|0prq), 9 previous nonzero + 81
     call add_el(mat,ind(0,0,i3,0),ind(0,i1,i3,i2),9+i81,tot)
! (r000|rp0q), 81 previous nonzero + 81
     call add_el(mat,ind(i3,0,0,0),ind(i3,i1,0,i2),81+i81,tot)
! (00rq|0pr0), 9 previous nonzero + 9
     call add_el(mat,ind(0,0,i3,i2),ind(0,i1,i3,0),9+i1,tot)
! (r00q|rp00), 9 previous nonzero + 9
     call add_el(mat,ind(i3,0,0,i2),ind(i3,i1,0,0),9+i1,tot)
     do i4=1,9
! (r0s0|rpsq), 9 previous nonzero + 81
      call add_el(mat,ind(i3,0,i4,0),ind(i3,i1,i4,i2),9+i81,tot)
! (r0sq|rps0), 9 previous nonzero + 9
      call add_el(mat,ind(i3,0,i4,i2),ind(i3,i1,i4,0),9+i1,tot)
     end do
    end do
! T(34)
    matel=-3*v34(iw1)*v34(iw2)/r34**2
    if (iw1.eq.iw2) matel=matel+1
    tot=matel*sqrt(monomer_f(ip1))*sqrt(monomer_f(ip2))/r34**3
! (0000|00pq), 0 previous nonzero + 81
    call add_el(mat,1,ind(0,0,i1,i2),i81,tot)
! (000q|00p0), 0 previous nonzero + 9
    call add_el(mat,ind(0,0,0,i2),ind(0,0,i1,0),i1,tot)
    do i3=1,9
! (0r00|0rpq), 0 previous nonzero + 81
     call add_el(mat,ind(0,i3,0,0),ind(0,i3,i1,i2),i81,tot)
! (r000|r0pq), 0 previous nonzero + 81
     call add_el(mat,ind(i3,0,0,0),ind(i3,0,i1,i2),i81,tot)
! (0r0q|0rp0), 0 previous nonzero + 9
     call add_el(mat,ind(0,i3,0,i2),ind(0,i3,i1,0),i1,tot)
! (r00q|r0p0), 0 previous nonzero + 9
     call add_el(mat,ind(i3,0,0,i2),ind(i3,0,i1,0),i1,tot)
     do i4=1,9
! (rs00|rspq), 0 previous nonzero + 81
      call add_el(mat,ind(i3,i4,0,0),ind(i3,i4,i1,i2),i81,tot)
! (rs0q|rsp0), 0 previous nonzero + 9
      call add_el(mat,ind(i3,i4,0,i2),ind(i3,i4,i1,0),i1,tot)
     end do
    end do
   end do
  end do
 end do
end do
!write(6,*)maxval(mat%col(:)),minval(mat%col(:))
call solve(mat,10,e)
end ! energy1_1_1_1
!
! Test Main Program
!
!use monomer_module
!implicit none
!double precision :: c1(3),c2(3),c3(3),c4(3),e,r,e12,e13,e14,e23,e24,e34
!double precision :: e123,e124,e134,e234
!integer :: i
!call monomer_init()
!c1=0
!c2=0
!c3=0
!c4=0
!do i=-10,30,10
! r=i/10d0+7d0
! c1(1)=r/sqrt(2d0)
! c1(2)=r/sqrt(2d0)
! c2(1)=r/sqrt(2d0)
! c2(3)=r/sqrt(2d0)
! c3(2)=r/sqrt(2d0)
! c3(3)=r/sqrt(2d0)
! c1(2)=r
! c3(2)=r*2
! c4(2)=-r
! c1=(/   4.911894169 ,  0.000000000 ,  4.622943256 /)
! c2=(/   0.000000000 ,  0.000000000 ,  6.877783626 /)
! c3=(/   0.000000000 ,  0.000000000 ,  0.000000000 /)
! c4=(/   2.907859450 ,  0.346203865 , -5.279341408 /)

! call energy1_1_1_1(c1,c2,c3,c4,e)
! call energy1_1_1(c1,c2,c3,e123)
! call energy1_1_1(c1,c2,c4,e124)
! call energy1_1_1(c1,c3,c4,e134)
! call energy1_1_1(c2,c3,c4,e234)
! call energy1_1(c1,c2,e12)
! call energy1_1(c1,c3,e13)
! call energy1_1(c1,c4,e14)
! call energy1_1(c2,c3,e23)
! call energy1_1(c2,c4,e24)
! call energy1_1(c3,c4,e34)
! write(6,*)e,e12,e13,e14,e23,e24,e34,e123,e124,e134,e234
! e=e-e123-e124-e134-e234+e12+e13+e14+e23+e24+e34
! write(6,*)e,e*r**12
!end do
!end
