# Supplementary material for: Four-Body Nonadditive Potential Energy Surface and the Fourth Virial Coefficient of Helium
Source: J Chem Eng Data. 2023 Nov 29;68(12):3257–64. doi: 10.1021/acs.jced.3c00578 (PMC10726306; doi:10.1021/acs.jced.3c00578)
Supplement: Supplementary file 4 — je3c00578_si_004.zip [file je3c00578_si_004.zip › energy2_1.f90]

! Calculate long-range interaction energy between He2 and He.
! Defined as E(ABC)-E(AB)-E(C)
! Requires monomer_init....anything else?
! Assumes r12<7 (will work if >7) and r13,r23>7 (essential); doesn't check it.
subroutine energy2_1(c1,c2,c3,e)
use monomer_module
use sparse_module
implicit none
double precision, intent(in) :: c1(3),c2(3),c3(3) ! Bohr
double precision, intent(out) :: e ! Hartree
double precision :: v12(3),v13(3),v23(3),r12,r13,r23,dip,mu1(3),mu2(3)
double precision :: matel,tot,pol12(2,11),polbf(3,3,11),local(3,3)
double precision :: epseudo(3),fx(3),fz(3),fab(3,3,3)
! fab: direction, pseudostate, energy (3 orthogonal vectors for each E)
integer :: iw,ip ! both 1 to 3: xyz, then pseudostate
integer :: iw1,iw2,iw3,ip1,ip2,ip3,ind1,ind,ind81,i,i1,i2,i3,i81,row,col
integer :: nnz(1000)
ind1(iw,ip)=iw*3+ip-3 ! 1 to 9
ind(i1,i2,i3)=i1*100+i2*10+i3+1 ! 1 to 1000, where i1,i2,i3 are 0 to 9
ind81(i1,i2)=i1*9+i2-9 ! 1 to 81, where i1,i2 are 1 to 9
type(sparse_matrix), save :: mat
call init_sparse(mat,1000)
! rows of mat are labelled by p1*100+p2*10+p3+1
! where psedostates are 0 (GS) to 9 (highest z state)
e=0
v12=c2-c1
v13=c3-c1
v23=c3-c2
r12=norm2(v12)
r13=norm2(v13)
r23=norm2(v23)
! Local axes
call get_local2(c1,c2,local)
!write(6,*)'local axes ',local
! dipoles of 1 and 2
!write(6,'(a,3f7.3)')'r12,r13,r23 ',r12,r13,r23
call dip2(r12,dip)
!write(6,*)'Dipole ',dip
mu1=-dip*v12/r12
mu2=dip*v12/r12
!write(6,*)'Dipole 1 ',mu1
!write(6,*)'Dipole 2 ',mu2
! Work out the BF pols for AB using a fit. Halve the 2-body contribution
! to get the contribution per atom, and add the monomer pol.
do i=1,11 ! omega
 call pol2(i,r12,pol12(:,i))
 polbf(:,:,i)=0
 polbf(1,1,i)=pol12(1,i)/2+monomer_pol(i)
 polbf(2,2,i)=pol12(1,i)/2+monomer_pol(i)
 polbf(3,3,i)=pol12(2,i)/2+monomer_pol(i)
! write(6,*)'polBF ',polbf(:,:,i)
end do
! Obtain pseudostates for BF pols. x and y will be the same, and the
! excitation dipoles will all coincide with BF axes.
call polqz(polbf(1,1,:),epseudo,fx(:))
!write(6,*)'x ',polbf(1,1,1),epseudo,fx(:),sum(2*fx(:)/epseudo(:))
call polqz(polbf(3,3,:),epseudo,fz(:))
!write(6,*)'z ',polbf(3,3,1),epseudo,fz(:),sum(2*fz(:)/epseudo(:))
! now have f^2, convert to f vectors in sf axes
do i1=1,3 ! excitation energy
 fab(:,1,i1)=sqrt(fx(i1))*local(:,1) ! local x
 fab(:,2,i1)=sqrt(fx(i1))*local(:,2) ! local y
 fab(:,3,i1)=sqrt(fz(i1))*local(:,3) ! local z
! write(6,*)'e ',i1,' x ',fab(:,1,i1),' y ',fab(:,2,i1),' z ',fab(:,3,i1)
end do
! Count nonzero elements
nnz=0
nnz(1)=171 ! (000)
nnz(2:10)=18 ! (00r)
do i=1,9
 nnz(ind(0,i,0))=90 ! (0q0)
 nnz(ind(i,0,0))=90 ! (p00)
end do
do i1=1,9
 do i2=1,9
  nnz(ind(0,i1,i2))=9 ! (0qr)
  nnz(ind(i1,0,i2))=9 ! (p0r)
  nnz(ind(i1,i2,0))=9 ! (pq0)
 end do
end do
mat%first_el(1)=1 ! always
do i=2,1000
 mat%first_el(i)=mat%first_el(i-1)+nnz(i-1)
end do
i=mat%first_el(1000)-1 ! last element
!write(6,*)'Total nonzero ',i
if (.not.allocated(mat%el)) then
! Calculate total number of nonzero elements
 allocate(mat%el(i))
 allocate(mat%col(i))
 mat%col=0
endif
! diagonal elements
mat%diag(1)=0 ! GS 000
do iw1=1,3
 do ip1=1,3
  i1=ind1(iw1,ip1)
  i=ind(0,0,i1)
  mat%diag(i)=monomer_e(ip1) ! 00p
  i=ind(0,i1,0)
  mat%diag(i)=monomer_e(ip1) ! 0p0
  i=ind(i1,0,0)
  mat%diag(i)=monomer_e(ip1) ! p00
  do iw2=1,3
   do ip2=1,3
    i2=ind1(iw2,ip2)
    i=ind(0,i1,i2) ! 0pq
    mat%diag(i)=monomer_e(ip1)+monomer_e(ip2)
    i=ind(i1,0,i2) ! p0q
    mat%diag(i)=monomer_e(ip1)+monomer_e(ip2)
    i=ind(i1,i2,0) ! pq0
    mat%diag(i)=monomer_e(ip1)+monomer_e(ip2)
    do iw3=1,3
     do ip3=1,3
      i3=ind1(iw3,ip3)
      i=ind(i1,i2,i3) ! pqr
      mat%diag(i)=monomer_e(ip1)+monomer_e(ip2)+monomer_e(ip3)
     end do
    end do
   end do
  end do
 end do
end do
!write(6,*)mat%diag
! Nine (000,00p)=(0q0|0qp)=(q00|q0p)=(qr0|qrp): mu(1)f(3)T13+mu(2)f(3)T23 [dip-ind dip]
do iw3=1,3 ! Local axis on C, but C is spherical, so also SF axis
 do ip3=1,3
  tot=0
  do iw1=1,3 ! SF axis on A (and B)
   matel=-3*v13(iw1)*v13(iw3)/r13**2 ! AC
   if (iw1.eq.iw3) matel=matel+1
   matel=matel*mu1(iw1)*sqrt(monomer_f(ip3))/r13**3
!   if (ip3.eq.1) write(6,*)v13,iw1,iw3,matel
   tot=tot+matel
   matel=-3*v23(iw1)*v23(iw3)/r23**2 ! BC
   if (iw1.eq.iw3) matel=matel+1
   matel=matel*mu2(iw1)*sqrt(monomer_f(ip3))/r23**3
!   if (ip3.eq.1) write(6,*)v23,iw1,iw3,matel
   tot=tot+matel
  end do
  i1=ind1(iw3,ip3) ! 1 to 9, labels nonzero offdiagonal element
  i=ind(0,0,i1) ! 2 to 10, labels position in full matrix
  mat%col(i1)=i
  mat%el(i1)=tot
!  write(6,*)'QID ',i,tot
! put the same integral into nine (0q0|0qp) rows
  do i2=1,9
   row=ind(0,i2,0)
   i81=mat%first_el(row)-1 ! nondiag before the (0q0) row
   mat%col(i81+i1)=ind(0,i2,i1)
   mat%el(i81+i1)=tot
! and into nine (q00|q0p)
   row=ind(i2,0,0)
   i81=mat%first_el(row)-1+i1 ! nonzero count = p
   mat%col(i81)=ind(i2,0,i1)
   mat%el(i81)=tot
   do i3=1,9 ! i2,i3 are qr in (qr0|qrp)
    row=ind(i2,i3,0)
    i81=mat%first_el(row)-1+i1 ! nonzero count = p
    mat%col(i81)=ind(i2,i3,i1)
    mat%el(i81)=tot
   end do
  end do
 end do
end do
! 81 (000|0pq)=(00q|0p0)=(r00|rpq)=(r0q|rp0): f(2).f(3).T(23) [ind dip-ind dip]
! Calculated f(2) above, and f(3) is for a single atom.
do iw2=1,3 ! pseudostate number (is a vector, not direction iw2)
 do ip2=1,3 ! pseudostate energy
  i1=ind1(iw2,ip2)
  do iw3=1,3 ! is a vector in direction iw3
   do ip3=1,3
    i2=ind1(iw3,ip3)
    tot=0
    do iw=1,3 ! SF direction on atom 2
     matel=-3*v23(iw)*v23(iw3)/r23**2
     if (iw.eq.iw3) matel=matel+1
     matel=matel*fab(iw,iw2,ip2)*sqrt(monomer_f(ip3))/r23**3
     tot=tot+matel
    end do
!    write(6,*)'p2,e2,w3,e3,tot ',iw2,ip2,iw3,ip3,tot
    i=ind(0,i1,i2) ! (0pq) column
    i81=ind81(i1,i2) ! nonzero elements after first nine
    mat%col(i81+9)=i
    mat%el(i81+9)=tot
    i=ind(0,i1,0) ! (0p0) column
    i81=mat%first_el(i2+1)-1 ! nonzero elements before start of (00q) row
    mat%col(i81+i1)=i
    mat%el(i81+i1)=tot
    do i3=1,9 ! r in (r00|rpq)
     row=ind(i3,0,0)
     i81=mat%first_el(row)-1+9+ind81(i1,i2) ! 9 (p0r) on row, then these 81
     mat%col(i81)=ind(i3,i1,i2)
     mat%el(i81)=tot
! and in (r0q|rp0)
     row=ind(i3,0,i2)
     i81=mat%first_el(row)-1+i1 ! nonzero count = p
     mat%col(i81)=ind(i3,i1,0)
     mat%el(i81)=tot
    end do
   end do
  end do
 end do
end do
! 81 (000|p0q)=(00q|p00)=(0r0|prq)=(0rq|pr0): f(1).f(3).T(13) [ind dip-ind dip]
! Calculated f(1) above, and f(3) is for a single atom.
do iw1=1,3 ! pseudostate number (is a vector, not direction iw2)
 do ip1=1,3 ! pseudostate energy
  i1=ind1(iw1,ip1)
  do iw3=1,3 ! is a vector in direction iw3
   do ip3=1,3
    i2=ind1(iw3,ip3)
    tot=0
    do iw=1,3 ! SF direction on atom 1
     matel=-3*v13(iw)*v13(iw3)/r13**2
     if (iw.eq.iw3) matel=matel+1
     matel=matel*fab(iw,iw1,ip1)*sqrt(monomer_f(ip3))/r13**3
     tot=tot+matel
    end do
!    write(6,*)'p1,e1,w3,e3,tot ',iw1,ip1,iw3,ip3,tot
    i=ind(i1,0,i2) ! (p0r) column
    i81=ind81(i1,i2) ! nonzero elements after first 90
    mat%col(i81+90)=i
    mat%el(i81+90)=tot
    i=ind(i1,0,0) ! (p00) column
    i81=mat%first_el(i2+1)-1 ! nonzero elements before start of (00r) row
    mat%col(i81+i1+9)=i ! (p00) are after the 9 (0q0) nonzero columns
    mat%el(i81+i1+9)=tot
    do i3=1,9 ! q in (0q0|pqr)
     row=ind(0,i3,0)
! Nonzero count on row: 9 already, then position in 81 (pqr), constant p
     i81=mat%first_el(row)-1+9+ind81(i1,i2)
     mat%col(i81)=ind(i1,i3,i2)
     mat%el(i81)=tot
! and now q in (0qr|pq0)
     row=ind(0,i3,i2)
     i81=mat%first_el(row)-1+i1 ! nonzero count = p
     mat%col(i81)=ind(i1,i3,0)
     mat%el(i81)=tot
    end do
   end do
  end do
 end do
end do
!write(6,*)'here ',mat%col(1:171)
call solve(mat,10,e)
end ! energy2_1
!
! Test Main Program
!
!use monomer_module
!implicit none
!double precision :: c1(3),c2(3),c3(3),e,r,e13,e23
!integer :: i
!call monomer_init()
!c1=0
!c2=0
!c3=0
!do i=-10,30,10
! r=i/10d0+7d0
! !c1(1)=r/sqrt(2d0)
! !c1(2)=r/sqrt(2d0)
! !c2(1)=r/sqrt(2d0)
! !c2(3)=r/sqrt(2d0)
! !c3(2)=r/sqrt(2d0)
! !c3(3)=r/sqrt(2d0)
! c2(1)=-3
! c3(1)=r!r*sqrt(.75d0)
! c3(2)=0!r/2
! call energy2_1(c1,c2,c3,e)
! call energy1_1(c1,c3,e13)
! call energy1_1(c2,c3,e23)
! write(6,*)e,e13,e23
! e=e-e13-e23
! write(6,*)e,e*r**6
!end do
!end
