# Supplementary material for: Four-Body Nonadditive Potential Energy Surface and the Fourth Virial Coefficient of Helium
Source: J Chem Eng Data. 2023 Nov 29;68(12):3257–64. doi: 10.1021/acs.jced.3c00578 (PMC10726306; doi:10.1021/acs.jced.3c00578)
Supplement: Supplementary file 4 — je3c00578_si_004.zip [file je3c00578_si_004.zip › energy2_1_1.f90]

! Calculate long-range interaction energy between He2-He-He.
! Defined as E(ABCD)-E(AB)-E(C)-E(D)
! Requires monomer_init....anything else?
! Assumes all r>7 except r(1,2) (essential); doesn't check it.
subroutine energy2_1_1(c1,c2,c3,c4,e)
use monomer_module
use sparse_module
implicit none
double precision, intent(in) :: c1(3),c2(3),c3(3),c4(3) ! Bohr
double precision, intent(out) :: e ! Hartree
double precision :: v12(3),v13(3),v14(3),v23(3),v24(3),v34(3)
double precision :: r12,r13,r14,r23,r24,r34,local(3,3),fx(3),fz(3),fab(3,3,3)
! fab: direction, pseudostate, energy (3 orthogonal vectors for each E)
double precision :: dip,mu1(3),mu2(3),pol12(3,11),polbf(3,3,11),epseudo(3)
double precision :: matel,tot
integer :: iw,ip ! both 1 to 3: xyz, then pseudostate
integer :: iw1,iw2,iw3,iw4,ip1,ip2,ip3,ip4,ind1,ind,ind81
integer :: i,i1,i2,i3,i4,i81,row,col
integer :: nnz(10000)
ind1(iw,ip)=iw*3+ip-3 ! 1 to 9
ind(i1,i2,i3,i4)=i1*1000+i2*100+i3*10+i4+1 ! 1 to 10000, where i are 0 to 9
ind81(i1,i2)=i1*9+i2-9 ! 1 to 81, where i1,i2 are 1 to 9
type(sparse_matrix), save :: mat
call init_sparse(mat,10000)
! rows of mat are labelled by p1*100+p2*10+p3+1
! where psedostates are 0 (GS) to 9 (highest z state)
e=0
v12=c2-c1
v13=c3-c1
v14=c4-c1
v23=c3-c2
v24=c4-c2
v34=c4-c3
r12=norm2(v12)
r13=norm2(v13)
r14=norm2(v14)
r23=norm2(v23)
r24=norm2(v24)
r34=norm2(v34)
!write(6,'(a,6f7.3)')'r12,r13,r14,r23,r24,r34 ',r12,r13,r14,r23,r24,r34
! Count nonzero elements
nnz=0
nnz(1)=423 ! (0000)
do i=1,9
 nnz(ind(0,0,0,i))=198 ! (000s)
 nnz(ind(0,0,i,0))=189 ! (00r0)
 nnz(ind(0,i,0,0))=261 ! (0q00)
 nnz(ind(i,0,0,0))=261 ! (p000)
end do
do i1=1,9
 do i2=1,9
  nnz(ind(0,0,i1,i2))=36  ! (00rs)
  nnz(ind(0,i1,0,i2))=108 ! (0q0s)
  nnz(ind(0,i1,i2,0))=99  ! (0qr0)
  nnz(ind(i1,0,0,i2))=108 ! (p00s)
  nnz(ind(i1,0,i2,0))=99  ! (p0r0)
  nnz(ind(i1,i2,0,0))=99  ! (pq00)
 end do
end do
do i1=1,9
 do i2=1,9
  do i3=1,9
   nnz(ind(0,i1,i2,i3))=18 ! (0qrs)
   nnz(ind(i1,0,i2,i3))=18 ! (p0rs)
   nnz(ind(i1,i2,0,i3))=18 ! (pq0s)
   nnz(ind(i1,i2,i3,0))=9  ! (pqr0)
  end do
 end do
end do
mat%first_el(1)=1 ! always
do i=2,10000
 mat%first_el(i)=mat%first_el(i-1)+nnz(i-1)
end do
i=mat%first_el(10000)-1 ! last element
!write(6,*)'Total nonzero ',i
if (.not.allocated(mat%el)) then
! Calculate total number of nonzero elements
 allocate(mat%el(i))
 allocate(mat%col(i))
 mat%col=0
endif
! Local axes 1 to 2
call get_local2(c1,c2,local)
!write(6,*)'local axes ',local
! dipoles of 1 and 2
call dip2(r12,dip)
!write(6,*)'Dipole ',dip
mu1=-dip*v12/r12
mu2=dip*v12/r12
!write(6,*)'Dipole 1 ',mu1
!write(6,*)'Dipole 2 ',mu2
! Work out the BF pols for AB using a fit. Halve the 2-body contribution
! to get the contribution per atom, and add the monomer pol.
do i=1,11 ! omega
 call pol2(i,r12,pol12(:,i))
 polbf(:,:,i)=0
 polbf(1,1,i)=pol12(1,i)/2+monomer_pol(i)
 polbf(2,2,i)=pol12(1,i)/2+monomer_pol(i)
 polbf(3,3,i)=pol12(2,i)/2+monomer_pol(i)
! write(6,*)'polBF ',polbf(:,:,i)
end do
! Obtain pseudostates for BF pols. x and y will be the same, and the
! excitation dipoles will all coincide with BF axes.
call polqz(polbf(1,1,:),epseudo,fx(:))
!write(6,*)'x ',polbf(1,1,1),epseudo,fx(:),sum(2*fx(:)/epseudo(:))
call polqz(polbf(3,3,:),epseudo,fz(:))
!write(6,*)'z ',polbf(3,3,1),epseudo,fz(:),sum(2*fz(:)/epseudo(:))
! now have f^2, convert to f vectors in sf axes
do i1=1,3 ! excitation energy
 fab(:,1,i1)=sqrt(fx(i1))*local(:,1) ! local x
 fab(:,2,i1)=sqrt(fx(i1))*local(:,2) ! local y
 fab(:,3,i1)=sqrt(fz(i1))*local(:,3) ! local z
! write(6,*)'e ',i1,' P1 ',fab(:,1,i1),' P2 ',fab(:,2,i1),' P3 ',fab(:,3,i1)
end do
! diagonal elements
mat%diag(1)=0 ! GS 000
do iw1=1,3
 do ip1=1,3
  i1=ind1(iw1,ip1)
  i=ind(0,0,0,i1)
  mat%diag(i)=monomer_e(ip1) ! 000p
  i=ind(0,0,i1,0)
  mat%diag(i)=monomer_e(ip1) ! 00p0
  i=ind(0,i1,0,0)
  mat%diag(i)=monomer_e(ip1) ! 0p00
  i=ind(i1,0,0,0)
  mat%diag(i)=monomer_e(ip1) ! p000
  do iw2=1,3
   do ip2=1,3
    i2=ind1(iw2,ip2)
    i=ind(0,0,i1,i2) ! 00pq
    mat%diag(i)=monomer_e(ip1)+monomer_e(ip2)
    i=ind(0,i1,0,i2) ! 0p0q
    mat%diag(i)=monomer_e(ip1)+monomer_e(ip2)
    i=ind(0,i1,i2,0) ! 0pq0
    mat%diag(i)=monomer_e(ip1)+monomer_e(ip2)
    i=ind(i1,0,0,i2) ! p00q
    mat%diag(i)=monomer_e(ip1)+monomer_e(ip2)
    i=ind(i1,0,i2,0) ! p0q0
    mat%diag(i)=monomer_e(ip1)+monomer_e(ip2)
    i=ind(i1,i2,0,0) ! pq00
    mat%diag(i)=monomer_e(ip1)+monomer_e(ip2)
    do iw3=1,3
     do ip3=1,3
      i3=ind1(iw3,ip3)
      i=ind(0,i1,i2,i3) ! 0pqr
      mat%diag(i)=monomer_e(ip1)+monomer_e(ip2)+monomer_e(ip3)
      i=ind(i1,0,i2,i3) ! p0qr
      mat%diag(i)=monomer_e(ip1)+monomer_e(ip2)+monomer_e(ip3)
      i=ind(i1,i2,0,i3) ! pq0r
      mat%diag(i)=monomer_e(ip1)+monomer_e(ip2)+monomer_e(ip3)
      i=ind(i1,i2,i3,0) ! pqr0
      mat%diag(i)=monomer_e(ip1)+monomer_e(ip2)+monomer_e(ip3)
      do iw4=1,3
       do ip4=1,3
        i4=ind1(iw4,ip4)
        i=ind(i1,i2,i3,i4) ! pqrs
        mat%diag(i)=monomer_e(ip1)+monomer_e(ip2)+monomer_e(ip3)+monomer_e(ip4)
       end do
      end do
     end do
    end do
   end do
  end do
 end do
end do
!write(6,*)mat%diag
! Dipole excitations on C
do iw3=1,3 ! Local axis on C, but C is spherical, so also SF axis
 do ip3=1,3
 i1=ind1(iw3,ip3)
  tot=0
  do iw1=1,3 ! SF axis on A (and B)
   matel=-3*v13(iw1)*v13(iw3)/r13**2 ! AC
   if (iw1.eq.iw3) matel=matel+1
   matel=matel*mu1(iw1)*sqrt(monomer_f(ip3))/r13**3
!   if (ip3.eq.1) write(6,*)v13,iw1,iw3,matel
   tot=tot+matel
   matel=-3*v23(iw1)*v23(iw3)/r23**2 ! BC
   if (iw1.eq.iw3) matel=matel+1
   matel=matel*mu2(iw1)*sqrt(monomer_f(ip3))/r23**3
!   if (ip3.eq.1) write(6,*)v23,iw1,iw3,matel
   tot=tot+matel
  end do
! (0000|00r0), 9 previous nonzero
  call add_el(mat,1,ind(0,0,i1,0),9+i1,tot)
  do i2=1,9
! (000s|00rs), 9 previous nonzero
   call add_el(mat,ind(0,0,0,i2),ind(0,0,i1,i2),9+i1,tot)
! (0q00|0qr0), 9 previous nonzero
   call add_el(mat,ind(0,i2,0,0),ind(0,i2,i1,0),9+i1,tot)
! (p000|p0r0), 9 previous nonzero
   call add_el(mat,ind(i2,0,0,0),ind(i2,0,i1,0),9+i1,tot)
   do i3=1,9
! (0q0s|0qrs), 9 previous nonzero
    call add_el(mat,ind(0,i2,0,i3),ind(0,i2,i1,i3),9+i1,tot)
! (p00s|p0rs), 9 previous nonzero
    call add_el(mat,ind(i2,0,0,i3),ind(i2,0,i1,i3),9+i1,tot)
! (pq00|pqr0), 9 previous nonzero
    call add_el(mat,ind(i2,i3,0,0),ind(i2,i3,i1,0),9+i1,tot)
    do i4=1,9
! (pq0s|pqrs), 9 previous nonzero
     call add_el(mat,ind(i2,i3,0,i4),ind(i2,i3,i1,i4),9+i1,tot)
    end do
   end do
  end do
 end do
end do
! Dipole excitations on D
do iw3=1,3 ! Local axis on D, but D is spherical, so also SF axis
 do ip3=1,3
 i1=ind1(iw3,ip3)
  tot=0
  do iw1=1,3 ! SF axis on A (and B)
   matel=-3*v14(iw1)*v14(iw3)/r14**2 ! AD
   if (iw1.eq.iw3) matel=matel+1
   matel=matel*mu1(iw1)*sqrt(monomer_f(ip3))/r14**3
   tot=tot+matel
   matel=-3*v24(iw1)*v24(iw3)/r24**2 ! BD
   if (iw1.eq.iw3) matel=matel+1
   matel=matel*mu2(iw1)*sqrt(monomer_f(ip3))/r24**3
   tot=tot+matel
  end do
! (0000|000s), 0 previous nonzero
  call add_el(mat,1,ind(0,0,0,i1),i1,tot)
  do i2=1,9
! (00r0|00rs), 0 previous nonzero
   call add_el(mat,ind(0,0,i2,0),ind(0,0,i2,i1),i1,tot)
! (0q00|0q0s), 0 previous nonzero
   call add_el(mat,ind(0,i2,0,0),ind(0,i2,0,i1),i1,tot)
! (p000|p00s), 0 previous nonzero
   call add_el(mat,ind(i2,0,0,0),ind(i2,0,0,i1),i1,tot)
   do i3=1,9
! (0qr0|0qrs), 0 previous nonzero
    call add_el(mat,ind(0,i2,i3,0),ind(0,i2,i3,i1),i1,tot)
! (p0r0|p0rs), 0 previous nonzero
    call add_el(mat,ind(i2,0,i3,0),ind(i2,0,i3,i1),i1,tot)
! (pq00|pq0s), 0 previous nonzero
    call add_el(mat,ind(i2,i3,0,0),ind(i2,i3,0,i1),i1,tot)
    do i4=1,9
! (pqr0|pqrs), 0 previous nonzero
     call add_el(mat,ind(i2,i3,i4,0),ind(i2,i3,i4,i1),i1,tot)
    end do
   end do
  end do
 end do
end do
! Ind D - Ind D 13, 14, 23, 24, 34
do iw1=1,3 ! pseudostate number
 do ip1=1,3 ! pseudostate energy
  i1=ind1(iw1,ip1)
  do iw2=1,3 ! is a vector in direction iw2
   do ip2=1,3
    i2=ind1(iw2,ip2)
    i81=ind81(i1,i2)
! no T(12)
! T(13), iw1 is a vector NOT a direction
    tot=0
    do iw=1,3 ! direction on atom 1
     matel=-3*v13(iw)*v13(iw2)/r13**2
     if (iw.eq.iw2) matel=matel+1
     matel=matel*fab(iw,iw1,ip1)*sqrt(monomer_f(ip2))/r13**3
     tot=tot+matel
    end do
! (0000|p0q0), 342 previous nonzero + 81
    call add_el(mat,1,ind(i1,0,i2,0),342+i81,tot)
! (00q0|p000), 99 previous nonzero + 9
    call add_el(mat,ind(0,0,i2,0),ind(i1,0,0,0),99+i1,tot)
    do i3=1,9
! (000s|p0qs), 117 previous nonzero + 81
     call add_el(mat,ind(0,0,0,i3),ind(i1,0,i2,i3),117+i81,tot)
! (0r00|prq0), 180 previous nonzero + 81
     call add_el(mat,ind(0,i3,0,0),ind(i1,i3,i2,0),180+i81,tot)
! (00qs|p00s), 18 previous nonzero + 9
     call add_el(mat,ind(0,0,i2,i3),ind(i1,0,0,i3),18+i1,tot)
! (0rq0|pr00), 9 previous nonzero + 9
     call add_el(mat,ind(0,i3,i2,0),ind(i1,i3,0,0),9+i1,tot)
     do i4=1,9
! (0r0s|prqs), 27 previous nonzero + 81
      call add_el(mat,ind(0,i3,0,i4),ind(i1,i3,i2,i4),27+i81,tot)
! (0rqs|pr0s), 0 previous nonzero + 9
      call add_el(mat,ind(0,i3,i2,i4),ind(i1,i3,0,i4),i1,tot)
     end do
    end do
! T(14), iw1 is a vector NOT a direction
    tot=0
    do iw=1,3 ! direction on atom 1
     matel=-3*v14(iw)*v14(iw2)/r14**2
     if (iw.eq.iw2) matel=matel+1
     matel=matel*fab(iw,iw1,ip1)*sqrt(monomer_f(ip2))/r14**3
     tot=tot+matel
    end do
! (0000|p00q), 261 previous nonzero + 81
    call add_el(mat,1,ind(i1,0,0,i2),261+i81,tot)
! (000q|p000), 108 previous nonzero + 9
    call add_el(mat,ind(0,0,0,i2),ind(i1,0,0,0),108+i1,tot)
    do i3=1,9
! (00r0|p0rq), 108 previous nonzero + 81
     call add_el(mat,ind(0,0,i3,0),ind(i1,0,i3,i2),108+i81,tot)
! (0r00|pr0q), 99 previous nonzero + 81
     call add_el(mat,ind(0,i3,0,0),ind(i1,i3,0,i2),99+i81,tot)
! (00rq|p0r0), 27 previous nonzero + 9
     call add_el(mat,ind(0,0,i3,i2),ind(i1,0,i3,0),27+i1,tot)
! (0r0q|pr00), 18 previous nonzero + 9
     call add_el(mat,ind(0,i3,0,i2),ind(i1,i3,0,0),18+i1,tot)
     do i4=1,9
! (0rs0|prsq), 18 previous nonzero + 81
      call add_el(mat,ind(0,i3,i4,0),ind(i1,i3,i4,i2),18+i81,tot)
! (0rsq|prs0), 9 previous nonzero + 9
      call add_el(mat,ind(0,i3,i4,i2),ind(i1,i3,i4,0),9+i1,tot)
     end do
    end do
! T(23), iw1 is a vector NOT a direction
    tot=0
    do iw=1,3 ! direction on atom 2
     matel=-3*v23(iw)*v23(iw2)/r23**2
     if (iw.eq.iw2) matel=matel+1
     matel=matel*fab(iw,iw1,ip1)*sqrt(monomer_f(ip2))/r23**3
     tot=tot+matel
    end do
! (0000|0pq0), 180 previous nonzero + 81
    call add_el(mat,1,ind(0,i1,i2,0),180+i81,tot)
! (00q0|0p00), 9 previous nonzero + 9
    call add_el(mat,ind(0,0,i2,0),ind(0,i1,0,0),9+i1,tot)
    do i3=1,9
! (000r|0pqr), 27 previous nonzero + 81
     call add_el(mat,ind(0,0,0,i3),ind(0,i1,i2,i3),27+i81,tot)
! (r000|rpq0), 180 previous nonzero + 81
     call add_el(mat,ind(i3,0,0,0),ind(i3,i1,i2,0),180+i81,tot)
! (00qr|0p0r), 0 previous nonzero + 9
     call add_el(mat,ind(0,0,i2,i3),ind(0,i1,0,i3),i1,tot)
! (r0q0|rp00), 9 previous nonzero + 9
     call add_el(mat,ind(i3,0,i2,0),ind(i3,i1,0,0),9+i1,tot)
     do i4=1,9
! (r00s|rpqs), 27 previous nonzero + 81
      call add_el(mat,ind(i3,0,0,i4),ind(i3,i1,i2,i4),27+i81,tot)
! (r0qs|rp0s), 0 previous nonzero + 9
      call add_el(mat,ind(i3,0,i2,i4),ind(i3,i1,0,i4),i1,tot)
     end do
    end do
! T(24), iw1 is a vector NOT a direction
    tot=0
    do iw=1,3 ! direction on atom 2
     matel=-3*v24(iw)*v24(iw2)/r24**2
     if (iw.eq.iw2) matel=matel+1
     matel=matel*fab(iw,iw1,ip1)*sqrt(monomer_f(ip2))/r24**3
     tot=tot+matel
    end do
! (0000|0p0q), 99 previous nonzero + 81
    call add_el(mat,1,ind(0,i1,0,i2),99+i81,tot)
! (000q|0p00), 18 previous nonzero + 9
    call add_el(mat,ind(0,0,0,i2),ind(0,i1,0,0),18+i1,tot)
    do i3=1,9
! (00r0|0prq), 18 previous nonzero + 81
     call add_el(mat,ind(0,0,i3,0),ind(0,i1,i3,i2),18+i81,tot)
! (r000|rp0q), 99 previous nonzero + 81
     call add_el(mat,ind(i3,0,0,0),ind(i3,i1,0,i2),99+i81,tot)
! (00rq|0pr0), 9 previous nonzero + 9
     call add_el(mat,ind(0,0,i3,i2),ind(0,i1,i3,0),9+i1,tot)
! (r00q|rp00), 18 previous nonzero + 9
     call add_el(mat,ind(i3,0,0,i2),ind(i3,i1,0,0),18+i1,tot)
     do i4=1,9
! (r0s0|rpsq), 18 previous nonzero + 81
      call add_el(mat,ind(i3,0,i4,0),ind(i3,i1,i4,i2),18+i81,tot)
! (r0sq|rps0), 9 previous nonzero + 9
      call add_el(mat,ind(i3,0,i4,i2),ind(i3,i1,i4,0),9+i1,tot)
     end do
    end do
! T(34), iw1 is a direction
    matel=-3*v34(iw1)*v34(iw2)/r34**2
    if (iw1.eq.iw2) matel=matel+1
    tot=matel*sqrt(monomer_f(ip1))*sqrt(monomer_f(ip2))/r34**3
! (0000|00pq), 18 previous nonzero + 81
    call add_el(mat,1,ind(0,0,i1,i2),18+i81,tot)
! (000q|00p0), 0 previous nonzero + 9
    call add_el(mat,ind(0,0,0,i2),ind(0,0,i1,0),i1,tot)
    do i3=1,9
! (0r00|0rpq), 18 previous nonzero + 81
     call add_el(mat,ind(0,i3,0,0),ind(0,i3,i1,i2),18+i81,tot)
! (r000|r0pq), 18 previous nonzero + 81
     call add_el(mat,ind(i3,0,0,0),ind(i3,0,i1,i2),18+i81,tot)
! (0r0q|0rp0), 0 previous nonzero + 9
     call add_el(mat,ind(0,i3,0,i2),ind(0,i3,i1,0),i1,tot)
! (r00q|r0p0), 0 previous nonzero + 9
     call add_el(mat,ind(i3,0,0,i2),ind(i3,0,i1,0),i1,tot)
     do i4=1,9
! (rs00|rspq), 18 previous nonzero + 81
      call add_el(mat,ind(i3,i4,0,0),ind(i3,i4,i1,i2),18+i81,tot)
! (rs0q|rsp0), 0 previous nonzero + 9
      call add_el(mat,ind(i3,i4,0,i2),ind(i3,i4,i1,0),i1,tot)
     end do
    end do
   end do
  end do
 end do
end do
!write(6,*)maxval(mat%col(:)),minval(mat%col(:))
call solve(mat,10,e)
end ! energy2_1_1
!
! Test Main Program
!
!use monomer_module
!implicit none
!double precision :: c1(3),c2(3),c3(3),c4(3),e,r,e13,e14,e23,e24,e34
!double precision :: e123,e124,e134,e234
!integer :: i
!c1=0
!c2=0
!c3=0
!c4=0
!do i=-10,30,10
! r=i/10d0+7d0
! c1(2)=-3d0
! c3(3)=r/2
! c3(2)=r*sqrt(3d0)/2
! c4(3)=-r/2
! c4(2)=r*sqrt(3d0)/2
!
!call monomer_init()
! call energy2_1_1(c1,c2,c3,c4,e)
! call energy2_1(c1,c2,c3,e123)
! call energy2_1(c1,c2,c4,e124)
! call energy1_1_1(c1,c3,c4,e134)
! call energy1_1_1(c2,c3,c4,e234)
! call energy1_1(c1,c3,e13)
! call energy1_1(c1,c4,e14)
! call energy1_1(c2,c3,e23)
! call energy1_1(c2,c4,e24)
! call energy1_1(c3,c4,e34)
! write(6,*)e,e13,e14,e23,e24,e34,e123,e124,e134,e234
! e=e-e123-e124-e134-e234+e13+e14+e23+e24+e34
! write(6,*)e,e*r**9
!end do
!end
