# Supplementary material for: Four-Body Nonadditive Potential Energy Surface and the Fourth Virial Coefficient of Helium
Source: J Chem Eng Data. 2023 Nov 29;68(12):3257–64. doi: 10.1021/acs.jced.3c00578 (PMC10726306; doi:10.1021/acs.jced.3c00578)
Supplement: Supplementary file 4 — je3c00578_si_004.zip [file je3c00578_si_004.zip › energy3_1.f90]

! Calculate long-range interaction energy between He3-He.
! Defined as E(ABCD)-E(ABC)-E(D)
! Requires monomer_init....anything else?
! Assumes all r(i,4)>7 (essential); doesn't check it.
! Also assumes that r12<=r13<=r23; doesn't check it.
subroutine energy3_1(c1,c2,c3,c4,e)
use monomer_module
use sparse_module
implicit none
double precision, intent(in) :: c1(3),c2(3),c3(3),c4(3) ! Bohr
double precision, intent(out) :: e ! Hartree
double precision :: v12(3),v13(3),v14(3),v23(3),v24(3),v34(3)
double precision :: r12,r13,r14,r23,r24,r34,local(3,3),fab(3,3,3,3)
double precision :: fbf(3,3,3,3)
double precision :: fxx(3,3),fyy(3,3),fzz(3,3),fxz(3,3)
! fab,fbf direction, pseudostate, energy, atom (3 orthogonal vectors for each E)
double precision :: q(3),mu1(3),mu2(3),mu3(3),d1,d2,d3
double precision :: pol(3,3,11,3),polbf(3,3,11,3),epseudo(3),pol12(3,11)
double precision :: matel,tot,phia,phib,phip
integer :: iw,ip ! both 1 to 3: xyz, then pseudostate
integer :: iw1,iw2,iw3,iw4,ip1,ip2,ip3,ip4,ind1,ind,ind81
integer :: i,i1,i2,i3,i4,i81,row,col
integer :: nnz(10000)
ind1(iw,ip)=iw*3+ip-3 ! 1 to 9
ind(i1,i2,i3,i4)=i1*1000+i2*100+i3*10+i4+1 ! 1 to 10000, where i are 0 to 9
ind81(i1,i2)=i1*9+i2-9 ! 1 to 81, where i1,i2 are 1 to 9
type(sparse_matrix), save :: mat
call init_sparse(mat,10000)
! rows of mat are labelled by p1*100+p2*10+p3+1
! where psedostates are 0 (GS) to 9 (highest z state)
e=0
v12=c2-c1
v13=c3-c1
v14=c4-c1
v23=c3-c2
v24=c4-c2
v34=c4-c3
r12=norm2(v12)
r13=norm2(v13)
r14=norm2(v14)
r23=norm2(v23)
r24=norm2(v24)
r34=norm2(v34)
phia=acos(min(1d0,max(-1d0,(r12*r12+r13*r13-r23*r23)/(2*r12*r13))))
phib=acos(min(1d0,max(-1d0,(r12*r12+r23*r23-r13*r13)/(2*r12*r23))))
!write(6,'(a,6f7.3)')'r12,r13,r14,r23,r24,r34 ',r12,r13,r14,r23,r24,r34
!write(6,*)'phia,phib ',phia*180/acos(-1d0),phib*180/acos(-1d0)
! Count nonzero elements
nnz=0
nnz(1)=252 ! (0000)
do i=1,9
 nnz(ind(0,0,0,i))=27  ! (000s)
 nnz(ind(0,0,i,0))=171 ! (00r0)
 nnz(ind(0,i,0,0))=171 ! (0q00)
 nnz(ind(i,0,0,0))=171 ! (p000)
end do
do i1=1,9
 do i2=1,9
  nnz(ind(0,0,i1,i2))=18  ! (00rs)
  nnz(ind(0,i1,0,i2))=18  ! (0q0s)
  nnz(ind(0,i1,i2,0))=90  ! (0qr0)
  nnz(ind(i1,0,0,i2))=18  ! (p00s)
  nnz(ind(i1,0,i2,0))=90  ! (p0r0)
  nnz(ind(i1,i2,0,0))=90  ! (pq00)
 end do
end do
do i1=1,9
 do i2=1,9
  do i3=1,9
   nnz(ind(0,i1,i2,i3))=9  ! (0qrs)
   nnz(ind(i1,0,i2,i3))=9  ! (p0rs)
   nnz(ind(i1,i2,0,i3))=9  ! (pq0s)
   nnz(ind(i1,i2,i3,0))=9  ! (pqr0)
  end do
 end do
end do
mat%first_el(1)=1 ! always
do i=2,10000
 mat%first_el(i)=mat%first_el(i-1)+nnz(i-1)
end do
i=mat%first_el(10000)-1 ! last element
!write(6,*)'Total nonzero ',i
if (.not.allocated(mat%el)) then
! Calculate total number of nonzero elements
 allocate(mat%el(i))
 allocate(mat%col(i))
 mat%col=0
endif
! Charges
call charge3(c1,c2,c3,q)
!write(6,*)'charges ',q
! Dipoles
call dip2(r12,d1)
mu1=-d1*v12/r12
mu2=d1*v12/r12
call dip2(r13,d1)
mu1=mu1-d1*v13/r13
mu3=d1*v13/r13
call dip2(r23,d1)
mu2=mu2-d1*v23/r23
mu3=mu3+d1*v23/r23
!write(6,*)'Pair Dipole 1 ',mu1
!write(6,*)'Pair Dipole 2 ',mu2
!write(6,*)'Pair Dipole 3 ',mu3
call dip3(c1,c2,c3,d1,d2,d3) ! 12,13,23
!write(6,*)'outward NA dips ',d1,d2,d3
mu1=mu1-d1*v12/r12-d2*v13/r13
mu2=mu2+d1*v12/r12-d3*v23/r23
mu3=mu3+d2*v13/r13+d3*v23/r23
!write(6,*)'Total Dipole 1 ',mu1
!write(6,*)'Total Dipole 2 ',mu2
!write(6,*)'Total Dipole 3 ',mu3
! Polarizability in BF coords with z from 1 to 2 and 3 in the x+z half plane.
polbf=0
do i=1,11
 polbf(1,1,i,:)=monomer_pol(i) ! monomer contributions
 polbf(2,2,i,:)=monomer_pol(i) ! monomer contributions
 polbf(3,3,i,:)=monomer_pol(i) ! monomer contributions
end do
!write(6,*)'Monomer 1'
!write(6,*)polbf(:,:,1,1)
!write(6,*)'Monomer 2'
!write(6,*)polbf(:,:,1,2)
!write(6,*)'Monomer 3'
!write(6,*)polbf(:,:,1,3)
do i=1,11
 call pol2(i,r12,pol12(:,i)) ! 12 dimer - coincident with 123 local axes
 polbf(1,1,i,1:2)=pol12(1,i)/2+polbf(1,1,i,1:2)
 polbf(2,2,i,1:2)=pol12(1,i)/2+polbf(2,2,i,1:2)
 polbf(3,3,i,1:2)=pol12(2,i)/2+polbf(3,3,i,1:2)
end do
!write(6,*)'D12 1'
!write(6,*)polbf(:,:,1,1)
!write(6,*)'D12 2'
!write(6,*)polbf(:,:,1,2)
!write(6,*)'D12 3'
!write(6,*)polbf(:,:,1,3)
do i=1,11
 call pol2(i,r13,pol12(:,i)) ! 13 dimer - rotated by phi(a)
 pol12(:,i)=pol12(:,i)/2
 polbf(1,1,i,1:3:2)=pol12(1,i)*cos(phia)**2+pol12(2,i)*sin(phia)**2&
  +polbf(1,1,i,1:3:2)
 polbf(2,2,i,1:3:2)=pol12(1,i)+polbf(2,2,i,1:3:2)
 polbf(3,3,i,1:3:2)=pol12(1,i)*sin(phia)**2+pol12(2,i)*cos(phia)**2&
  +polbf(3,3,i,1:3:2)
 polbf(1,3,i,1:3:2)=-pol12(1,i)*sin(phia)*cos(phia)&
  +pol12(3,i)*sin(phia)*cos(phia)
 polbf(3,1,i,1:3:2)=polbf(1,3,i,1:3:2)
end do
!write(6,*)'D13 1'
!write(6,*)polbf(:,:,1,1)
!write(6,*)'D13 2'
!write(6,*)polbf(:,:,1,2)
!write(6,*)'D13 3'
!write(6,*)polbf(:,:,1,3)
do i=1,11
 call pol2(i,r23,pol12(:,i)) ! 13 dimer - rotated by 180-phi(b)
 pol12(:,i)=pol12(:,i)/2
 polbf(1,1,i,2:3)=pol12(1,i)*cos(phib)**2+pol12(2,i)*sin(phib)**2&
  +polbf(1,1,i,2:3)
 polbf(2,2,i,2:3)=pol12(1,i)+polbf(2,2,i,2:3)
 polbf(3,3,i,2:3)=pol12(1,i)*sin(phib)**2+pol12(2,i)*cos(phib)**2&
  +polbf(3,3,i,2:3)
 polbf(1,3,i,2:3)=pol12(1,i)*sin(phib)*cos(phib)&
  -pol12(3,i)*sin(phib)*cos(phib)
 polbf(3,1,i,2:3)=polbf(1,3,i,2:3)
end do
!write(6,*)'D23 1'
!write(6,*)polbf(:,:,1,1)
!write(6,*)'D23 2'
!write(6,*)polbf(:,:,1,2)
!write(6,*)'D23 3'
!write(6,*)polbf(:,:,1,3)
do i=1,11
 call pol3(c1,c2,c3,i,pol(:,:,i,1)) ! trimer in local coordinates
 polbf(:,:,i,1)=pol(:,:,i,1)/3+polbf(:,:,i,1) ! share between atoms
 polbf(:,:,i,2)=pol(:,:,i,1)/3+polbf(:,:,i,2)
 polbf(:,:,i,3)=pol(:,:,i,1)/3+polbf(:,:,i,3)
end do
!write(6,*)'123 1'
!write(6,*)polbf(:,:,1,1)
!write(6,*)'123 2'
!write(6,*)polbf(:,:,1,2)
!write(6,*)'123 3'
!write(6,*)polbf(:,:,1,3)
! Local axes to space-fixed axes
call get_local3(c1,c2,c3,local)
!write(6,*)'local axes ',local
fbf=0
fab=0
do i=1,3 ! atom
! Polarizabilities to f(x)**2, f(y)**2, f(z)**2 and f(x)f(z)
 call polqz(polbf(1,1,:,i),epseudo,fxx(:,i))
 call polqz(polbf(2,2,:,i),epseudo,fyy(:,i))
 call polqz(polbf(3,3,:,i),epseudo,fzz(:,i))
 call polqz(polbf(1,3,:,i),epseudo,fxz(:,i))
 !write(6,*)'atom ',i,' f.f ',fxx(:,i),fyy(:,i),fzz(:,i),fxz(:,i)
 do i1=1,3 ! excitation energy
  fbf(2,2,i1,i)=sqrt(fyy(i1,i)) ! 2 in y dir
  if (fxz(i1,i)**2.lt.1d-20) then ! no x/z mixing
   fbf(1,1,i1,i)=sqrt(fxx(i1,i)) ! pseudostate 1 in x dir
   fbf(3,3,i1,i)=sqrt(fzz(i1,i)) ! 3 in z dir
  else
   phip=atan2(2*fxz(i1,i),fzz(i1,i)-fxx(i1,i))/2d0
   !write(6,*)'Atom,pseudostate,angle ',i,i1,phip*180/acos(-1d0)
   tot=fxz(i1,i)/(sin(phip)*cos(phip))
   fbf(1,1,i1,i)=cos(phip)*sqrt((fxx(i1,i)+fzz(i1,i)-tot)/2) ! x compt of PS 1
   fbf(3,1,i1,i)=-sin(phip)*sqrt((fxx(i1,i)+fzz(i1,i)-tot)/2) ! z compt of PS 1
   fbf(1,3,i1,i)=sin(phip)*sqrt((fxx(i1,i)+fzz(i1,i)+tot)/2) ! x compt of PS 3
   fbf(3,3,i1,i)=cos(phip)*sqrt((fxx(i1,i)+fzz(i1,i)+tot)/2) ! z compt of PS 3
   !write(6,*)'f1 ',fbf(:,1,i1,i)
   !write(6,*)'f2 ',fbf(:,2,i1,i)
   !write(6,*)'f3 ',fbf(:,3,i1,i)
  endif
! Rotate to SF axes
  do i2=1,3 ! SF axis
   do i3=1,3 ! pseudostate
    fab(i2,i3,i1,i)=dot_product(local(i2,:),fbf(:,i3,i1,i))
   end do
  end do
  !write(6,*)'SFf1 ',fab(:,1,i1,i)
  !write(6,*)'SFf2 ',fab(:,2,i1,i)
  !write(6,*)'SFf3 ',fab(:,3,i1,i)
 end do ! i1
end do ! i

! diagonal elements
mat%diag(1)=0 ! GS 000
do iw1=1,3
 do ip1=1,3
  i1=ind1(iw1,ip1)
  i=ind(0,0,0,i1)
  mat%diag(i)=monomer_e(ip1) ! 000p
  i=ind(0,0,i1,0)
  mat%diag(i)=monomer_e(ip1) ! 00p0
  i=ind(0,i1,0,0)
  mat%diag(i)=monomer_e(ip1) ! 0p00
  i=ind(i1,0,0,0)
  mat%diag(i)=monomer_e(ip1) ! p000
  do iw2=1,3
   do ip2=1,3
    i2=ind1(iw2,ip2)
    i=ind(0,0,i1,i2) ! 00pq
    mat%diag(i)=monomer_e(ip1)+monomer_e(ip2)
    i=ind(0,i1,0,i2) ! 0p0q
    mat%diag(i)=monomer_e(ip1)+monomer_e(ip2)
    i=ind(0,i1,i2,0) ! 0pq0
    mat%diag(i)=monomer_e(ip1)+monomer_e(ip2)
    i=ind(i1,0,0,i2) ! p00q
    mat%diag(i)=monomer_e(ip1)+monomer_e(ip2)
    i=ind(i1,0,i2,0) ! p0q0
    mat%diag(i)=monomer_e(ip1)+monomer_e(ip2)
    i=ind(i1,i2,0,0) ! pq00
    mat%diag(i)=monomer_e(ip1)+monomer_e(ip2)
    do iw3=1,3
     do ip3=1,3
      i3=ind1(iw3,ip3)
      i=ind(0,i1,i2,i3) ! 0pqr
      mat%diag(i)=monomer_e(ip1)+monomer_e(ip2)+monomer_e(ip3)
      i=ind(i1,0,i2,i3) ! p0qr
      mat%diag(i)=monomer_e(ip1)+monomer_e(ip2)+monomer_e(ip3)
      i=ind(i1,i2,0,i3) ! pq0r
      mat%diag(i)=monomer_e(ip1)+monomer_e(ip2)+monomer_e(ip3)
      i=ind(i1,i2,i3,0) ! pqr0
      mat%diag(i)=monomer_e(ip1)+monomer_e(ip2)+monomer_e(ip3)
      do iw4=1,3
       do ip4=1,3
        i4=ind1(iw4,ip4)
        i=ind(i1,i2,i3,i4) ! pqrs
        mat%diag(i)=monomer_e(ip1)+monomer_e(ip2)+monomer_e(ip3)+monomer_e(ip4)
       end do
      end do
     end do
    end do
   end do
  end do
 end do
end do
!write(6,*)mat%diag
! Dipole excitations on D
do iw3=1,3 ! Local axis on D, but D is spherical, so also SF axis
 do ip3=1,3
  i1=ind1(iw3,ip3)
  tot=0
! Charge field
  matel=-v14(iw3)/r14 ! AD
  matel=matel*q(1)*sqrt(monomer_f(ip3))/r14**2
  tot=tot+matel
  matel=-v24(iw3)/r24 ! BD
  matel=matel*q(2)*sqrt(monomer_f(ip3))/r24**2
  tot=tot+matel
  matel=-v34(iw3)/r24 ! CD
  matel=matel*q(3)*sqrt(monomer_f(ip3))/r34**2
  tot=tot+matel
!if (ip3.eq.1) write(6,*)'charges ',q,' dipole dir ',iw3,' mat el ',tot
! Dipole field
  do iw1=1,3 ! SF axis on A,B,C
   matel=-3*v14(iw1)*v14(iw3)/r14**2 ! AD
   if (iw1.eq.iw3) matel=matel+1
   matel=matel*mu1(iw1)*sqrt(monomer_f(ip3))/r14**3
   tot=tot+matel
   matel=-3*v24(iw1)*v24(iw3)/r24**2 ! BD
   if (iw1.eq.iw3) matel=matel+1
   matel=matel*mu2(iw1)*sqrt(monomer_f(ip3))/r24**3
   tot=tot+matel
   matel=-3*v34(iw1)*v34(iw3)/r34**2 ! CD
   if (iw1.eq.iw3) matel=matel+1
   matel=matel*mu3(iw1)*sqrt(monomer_f(ip3))/r34**3
   tot=tot+matel
  end do
!if (ip3.eq.1) write(6,*)'dipoles ',mu1,mu2,mu3,' dipole dir ',iw3,' mat el ',tot
! (0000|000s), 0 previous nonzero
  call add_el(mat,1,ind(0,0,0,i1),i1,tot)
  do i2=1,9
! (00r0|00rs), 0 previous nonzero
   call add_el(mat,ind(0,0,i2,0),ind(0,0,i2,i1),i1,tot)
! (0q00|0q0s), 0 previous nonzero
   call add_el(mat,ind(0,i2,0,0),ind(0,i2,0,i1),i1,tot)
! (p000|p00s), 0 previous nonzero
   call add_el(mat,ind(i2,0,0,0),ind(i2,0,0,i1),i1,tot)
   do i3=1,9
! (0qr0|0qrs), 0 previous nonzero
    call add_el(mat,ind(0,i2,i3,0),ind(0,i2,i3,i1),i1,tot)
! (p0r0|p0rs), 0 previous nonzero
    call add_el(mat,ind(i2,0,i3,0),ind(i2,0,i3,i1),i1,tot)
! (pq00|pq0s), 0 previous nonzero
    call add_el(mat,ind(i2,i3,0,0),ind(i2,i3,0,i1),i1,tot)
    do i4=1,9
! (pqr0|pqrs), 0 previous nonzero
     call add_el(mat,ind(i2,i3,i4,0),ind(i2,i3,i4,i1),i1,tot)
    end do
   end do
  end do
 end do
end do
! Ind D - Ind D 14, 24, 34
do iw1=1,3 ! pseudostate number on 1-3
 do ip1=1,3 ! pseudostate energy on 1-3
  i1=ind1(iw1,ip1)
  do iw2=1,3 ! pseudostate number on 4 and also direction
   do ip2=1,3 ! pseudostate energy on 4
    i2=ind1(iw2,ip2)
    i81=ind81(i1,i2)
! T(14)
    tot=0
    do iw=1,3 ! direction on atom 1
     matel=-3*v14(iw)*v14(iw2)/r14**2
     if (iw.eq.iw2) matel=matel+1
     matel=matel*fab(iw,iw1,ip1,1)*sqrt(monomer_f(ip2))/r14**3
     tot=tot+matel
    end do
! (0000|p00q), 171 previous nonzero + 81
    call add_el(mat,1,ind(i1,0,0,i2),171+i81,tot)
! (000q|p000), 18 previous nonzero + 9
    call add_el(mat,ind(0,0,0,i2),ind(i1,0,0,0),18+i1,tot)
    do i3=1,9
! (00r0|p0rq), 90 previous nonzero + 81
     call add_el(mat,ind(0,0,i3,0),ind(i1,0,i3,i2),90+i81,tot)
! (0r00|pr0q), 90 previous nonzero + 81
     call add_el(mat,ind(0,i3,0,0),ind(i1,i3,0,i2),90+i81,tot)
! (00rq|p0r0), 9 previous nonzero + 9
     call add_el(mat,ind(0,0,i3,i2),ind(i1,0,i3,0),9+i1,tot)
! (0r0q|pr00), 9 previous nonzero + 9
     call add_el(mat,ind(0,i3,0,i2),ind(i1,i3,0,0),9+i1,tot)
     do i4=1,9
! (0rs0|prsq), 9 previous nonzero + 81
      call add_el(mat,ind(0,i3,i4,0),ind(i1,i3,i4,i2),9+i81,tot)
! (0rsq|prs0), 0 previous nonzero + 9
      call add_el(mat,ind(0,i3,i4,i2),ind(i1,i3,i4,0),i1,tot)
     end do
    end do
! T(24)
    tot=0
    do iw=1,3 ! direction on atom 2
     matel=-3*v24(iw)*v24(iw2)/r24**2
     if (iw.eq.iw2) matel=matel+1
     matel=matel*fab(iw,iw1,ip1,2)*sqrt(monomer_f(ip2))/r24**3
     tot=tot+matel
    end do
! (0000|0p0q), 90 previous nonzero + 81
    call add_el(mat,1,ind(0,i1,0,i2),90+i81,tot)
! (000q|0p00), 9 previous nonzero + 9
    call add_el(mat,ind(0,0,0,i2),ind(0,i1,0,0),9+i1,tot)
    do i3=1,9
! (00r0|0prq), 9 previous nonzero + 81
     call add_el(mat,ind(0,0,i3,0),ind(0,i1,i3,i2),9+i81,tot)
! (r000|rp0q), 90 previous nonzero + 81
     call add_el(mat,ind(i3,0,0,0),ind(i3,i1,0,i2),90+i81,tot)
! (00rq|0pr0), 0 previous nonzero + 9
     call add_el(mat,ind(0,0,i3,i2),ind(0,i1,i3,0),i1,tot)
! (r00q|rp00), 9 previous nonzero + 9
     call add_el(mat,ind(i3,0,0,i2),ind(i3,i1,0,0),9+i1,tot)
     do i4=1,9
! (r0s0|rpsq), 9 previous nonzero + 81
      call add_el(mat,ind(i3,0,i4,0),ind(i3,i1,i4,i2),9+i81,tot)
! (r0sq|rps0), 0 previous nonzero + 9
      call add_el(mat,ind(i3,0,i4,i2),ind(i3,i1,i4,0),i1,tot)
     end do
    end do
! T(34)
    tot=0
    do iw=1,3 ! direction on atom 3
     matel=-3*v34(iw)*v34(iw2)/r34**2
     if (iw.eq.iw2) matel=matel+1
     matel=matel*fab(iw,iw1,ip1,3)*sqrt(monomer_f(ip2))/r34**3
     tot=tot+matel
    end do
! (0000|00pq), 9 previous nonzero + 81
    call add_el(mat,1,ind(0,0,i1,i2),9+i81,tot)
! (000q|00p0), 0 previous nonzero + 9
    call add_el(mat,ind(0,0,0,i2),ind(0,0,i1,0),i1,tot)
    do i3=1,9
! (0r00|0rpq), 9 previous nonzero + 81
     call add_el(mat,ind(0,i3,0,0),ind(0,i3,i1,i2),9+i81,tot)
! (r000|r0pq), 9 previous nonzero + 81
     call add_el(mat,ind(i3,0,0,0),ind(i3,0,i1,i2),9+i81,tot)
! (0r0q|0rp0), 0 previous nonzero + 9
     call add_el(mat,ind(0,i3,0,i2),ind(0,i3,i1,0),i1,tot)
! (r00q|r0p0), 0 previous nonzero + 9
     call add_el(mat,ind(i3,0,0,i2),ind(i3,0,i1,0),i1,tot)
     do i4=1,9
! (rs00|rspq), 9 previous nonzero + 81
      call add_el(mat,ind(i3,i4,0,0),ind(i3,i4,i1,i2),9+i81,tot)
! (rs0q|rsp0), 0 previous nonzero + 9
      call add_el(mat,ind(i3,i4,0,i2),ind(i3,i4,i1,0),i1,tot)
     end do
    end do
   end do
  end do
 end do
end do
!write(6,*)maxval(mat%col(:)),minval(mat%col(:))
call solve(mat,10,e)
end ! energy3_1
!
! Test Main Program
!
!use monomer_module
!implicit none
!double precision :: c1(3),c2(3),c3(3),c4(3),e,r,e14,e24,e34
!double precision :: e124,e134,e234
!integer :: i
!c1=0
!c2=0
!c3=0
!c4=0
!do i=-10,30,10
! r=i/10d0+7d0
! c2(1)=3.0000001d0
! c3(2)=3.0000001d0
! c4(3)=3+r
!
! call monomer_init()
! call energy3_1(c1,c2,c3,c4,e)
! call energy2_1(c1,c2,c4,e124)
! call energy2_1(c1,c3,c4,e134)
! call energy2_1(c2,c3,c4,e234)
! call energy1_1(c1,c4,e14)
! call energy1_1(c2,c4,e24)
! call energy1_1(c3,c4,e34)
! write(6,*)e,e14,e24,e34,e124,e134,e234
! e=e-e124-e134-e234+e14+e24+e34
! write(6,*)e,e*r**6
!end do
!end
