# Supplementary material for: Four-Body Nonadditive Potential Energy Surface and the Fourth Virial Coefficient of Helium
Source: J Chem Eng Data. 2023 Nov 29;68(12):3257–64. doi: 10.1021/acs.jced.3c00578 (PMC10726306; doi:10.1021/acs.jced.3c00578)
Supplement: Supplementary file 4 — je3c00578_si_004.zip [file je3c00578_si_004.zip › energy4.f90]

subroutine energy4(coords,e,eerr,qz)
! Input coords (Cartesian, Bohr) and qz (true to get QZ-level results)
! Output energy and uncertainty e, eerr (Hartree)
use gp_module
use monomer_module
implicit none
double precision, intent(in) :: coords(3,4) ! Bohr
double precision, intent(out) :: e,eerr ! 4-body energy and uncertainty, Hartree
logical, intent(in) :: qz ! true for QZ, false for less accurate TZ !
double precision :: coords_new(3,4),rab(4,4),rca(3),rcb(3),rcab
double precision :: ba(3),bb(3),da,db,dab,quad,c1(3),c2(3),c3(3),c4(3)
double precision :: e1234,e123,e124,e134,e234,e12,e13,e14,e23,e24,e34
double precision, save :: unc(4,9)
integer :: geom,set,nx,nb
logical :: lr
type(gp_model), save :: energy_gp(3,2) ! Sets 1 to 3
type(gp_model), save :: energy_gp2(1:4,4:9,2) ! Sets 4 to 9
double precision :: x(8,1),ev(1) ! Maximum dimension
logical, save :: load=.true.
character*79 :: fname,gp_dir
character*2 :: basis
call monomer_init
gp_dir='data'
e=0
eerr=0
if (load) then
 load=.false.
! Load the GPs
! Energy, sets 1 to 3
 basis='tz'
 write(fname,'("'//trim(gp_dir)//'/e_01_'//basis//'.txt'//'")')
 call do_gp_read(fname,energy_gp(1,1))
 write(fname,'("'//trim(gp_dir)//'/e_02_'//basis//'.txt'//'")')
 call do_gp_read(fname,energy_gp(2,1))
 write(fname,'("'//trim(gp_dir)//'/e_03_'//basis//'.txt'//'")')
 call do_gp_read(fname,energy_gp(3,1))
 basis='qz'
 write(fname,'("'//trim(gp_dir)//'/e_01_'//basis//'.txt'//'")')
 call do_gp_read(fname,energy_gp(1,2))
 write(fname,'("'//trim(gp_dir)//'/e_02_'//basis//'.txt'//'")')
 call do_gp_read(fname,energy_gp(2,2))
 write(fname,'("'//trim(gp_dir)//'/e_03_'//basis//'.txt'//'")')
 call do_gp_read(fname,energy_gp(3,2))
! Energy, sets 4 to 9
 basis='tz'
 write(fname,'("'//trim(gp_dir)//'/e_04_1_'//basis//'.txt'//'")')
 call do_gp_read(fname,energy_gp2(1,4,1))
 write(fname,'("'//trim(gp_dir)//'/e_04_2_'//basis//'.txt'//'")')
 call do_gp_read(fname,energy_gp2(2,4,1))
 write(fname,'("'//trim(gp_dir)//'/e_04_3_'//basis//'.txt'//'")')
 call do_gp_read(fname,energy_gp2(3,4,1))
 write(fname,'("'//trim(gp_dir)//'/e_04_4_'//basis//'.txt'//'")')
 call do_gp_read(fname,energy_gp2(4,4,1))
 write(fname,'("'//trim(gp_dir)//'/e_05_1_'//basis//'.txt'//'")')
 call do_gp_read(fname,energy_gp2(1,5,1))
 write(fname,'("'//trim(gp_dir)//'/e_05_2_'//basis//'.txt'//'")')
 call do_gp_read(fname,energy_gp2(2,5,1))
 write(fname,'("'//trim(gp_dir)//'/e_05_3_'//basis//'.txt'//'")')
 call do_gp_read(fname,energy_gp2(3,5,1))
 write(fname,'("'//trim(gp_dir)//'/e_05_4_'//basis//'.txt'//'")')
 call do_gp_read(fname,energy_gp2(4,5,1))
 write(fname,'("'//trim(gp_dir)//'/e_06_1_'//basis//'.txt'//'")')
 call do_gp_read(fname,energy_gp2(1,6,1))
 write(fname,'("'//trim(gp_dir)//'/e_06_2_'//basis//'.txt'//'")')
 call do_gp_read(fname,energy_gp2(2,6,1))
 write(fname,'("'//trim(gp_dir)//'/e_06_3_'//basis//'.txt'//'")')
 call do_gp_read(fname,energy_gp2(3,6,1))
 write(fname,'("'//trim(gp_dir)//'/e_06_4_'//basis//'.txt'//'")')
 call do_gp_read(fname,energy_gp2(4,6,1))
 write(fname,'("'//trim(gp_dir)//'/e_07_1_'//basis//'.txt'//'")')
 call do_gp_read(fname,energy_gp2(1,7,1))
 write(fname,'("'//trim(gp_dir)//'/e_07_2_'//basis//'.txt'//'")')
 call do_gp_read(fname,energy_gp2(2,7,1))
 write(fname,'("'//trim(gp_dir)//'/e_07_3_'//basis//'.txt'//'")')
 call do_gp_read(fname,energy_gp2(3,7,1))
 write(fname,'("'//trim(gp_dir)//'/e_07_4_'//basis//'.txt'//'")')
 call do_gp_read(fname,energy_gp2(4,7,1))
 write(fname,'("'//trim(gp_dir)//'/e_08_1_'//basis//'.txt'//'")')
 call do_gp_read(fname,energy_gp2(1,8,1))
 write(fname,'("'//trim(gp_dir)//'/e_08_2_'//basis//'.txt'//'")')
 call do_gp_read(fname,energy_gp2(2,8,1))
 write(fname,'("'//trim(gp_dir)//'/e_08_3_'//basis//'.txt'//'")')
 call do_gp_read(fname,energy_gp2(3,8,1))
 write(fname,'("'//trim(gp_dir)//'/e_08_4_'//basis//'.txt'//'")')
 call do_gp_read(fname,energy_gp2(4,8,1))
 write(fname,'("'//trim(gp_dir)//'/e_09_1_'//basis//'.txt'//'")')
 call do_gp_read(fname,energy_gp2(1,9,1))
 write(fname,'("'//trim(gp_dir)//'/e_09_2_'//basis//'.txt'//'")')
 call do_gp_read(fname,energy_gp2(2,9,1))
 write(fname,'("'//trim(gp_dir)//'/e_09_3_'//basis//'.txt'//'")')
 call do_gp_read(fname,energy_gp2(3,9,1))
 write(fname,'("'//trim(gp_dir)//'/e_09_4_'//basis//'.txt'//'")')
 call do_gp_read(fname,energy_gp2(4,9,1))
 basis='qz'
 write(fname,'("'//trim(gp_dir)//'/e_04_1_'//basis//'.txt'//'")')
 call do_gp_read(fname,energy_gp2(1,4,2))
 write(fname,'("'//trim(gp_dir)//'/e_04_2_'//basis//'.txt'//'")')
 call do_gp_read(fname,energy_gp2(2,4,2))
 write(fname,'("'//trim(gp_dir)//'/e_04_3_'//basis//'.txt'//'")')
 call do_gp_read(fname,energy_gp2(3,4,2))
 write(fname,'("'//trim(gp_dir)//'/e_04_4_'//basis//'.txt'//'")')
 call do_gp_read(fname,energy_gp2(4,4,2))
 write(fname,'("'//trim(gp_dir)//'/e_05_1_'//basis//'.txt'//'")')
 call do_gp_read(fname,energy_gp2(1,5,2))
 write(fname,'("'//trim(gp_dir)//'/e_05_2_'//basis//'.txt'//'")')
 call do_gp_read(fname,energy_gp2(2,5,2))
 write(fname,'("'//trim(gp_dir)//'/e_05_3_'//basis//'.txt'//'")')
 call do_gp_read(fname,energy_gp2(3,5,2))
 write(fname,'("'//trim(gp_dir)//'/e_05_4_'//basis//'.txt'//'")')
 call do_gp_read(fname,energy_gp2(4,5,2))
 write(fname,'("'//trim(gp_dir)//'/e_06_1_'//basis//'.txt'//'")')
 call do_gp_read(fname,energy_gp2(1,6,2))
 write(fname,'("'//trim(gp_dir)//'/e_06_2_'//basis//'.txt'//'")')
 call do_gp_read(fname,energy_gp2(2,6,2))
 write(fname,'("'//trim(gp_dir)//'/e_06_3_'//basis//'.txt'//'")')
 call do_gp_read(fname,energy_gp2(3,6,2))
 write(fname,'("'//trim(gp_dir)//'/e_06_4_'//basis//'.txt'//'")')
 call do_gp_read(fname,energy_gp2(4,6,2))
 write(fname,'("'//trim(gp_dir)//'/e_07_1_'//basis//'.txt'//'")')
 call do_gp_read(fname,energy_gp2(1,7,2))
 write(fname,'("'//trim(gp_dir)//'/e_07_2_'//basis//'.txt'//'")')
 call do_gp_read(fname,energy_gp2(2,7,2))
 write(fname,'("'//trim(gp_dir)//'/e_07_3_'//basis//'.txt'//'")')
 call do_gp_read(fname,energy_gp2(3,7,2))
 write(fname,'("'//trim(gp_dir)//'/e_07_4_'//basis//'.txt'//'")')
 call do_gp_read(fname,energy_gp2(4,7,2))
 write(fname,'("'//trim(gp_dir)//'/e_08_1_'//basis//'.txt'//'")')
 call do_gp_read(fname,energy_gp2(1,8,2))
 write(fname,'("'//trim(gp_dir)//'/e_08_2_'//basis//'.txt'//'")')
 call do_gp_read(fname,energy_gp2(2,8,2))
 write(fname,'("'//trim(gp_dir)//'/e_08_3_'//basis//'.txt'//'")')
 call do_gp_read(fname,energy_gp2(3,8,2))
 write(fname,'("'//trim(gp_dir)//'/e_08_4_'//basis//'.txt'//'")')
 call do_gp_read(fname,energy_gp2(4,8,2))
 write(fname,'("'//trim(gp_dir)//'/e_09_1_'//basis//'.txt'//'")')
 call do_gp_read(fname,energy_gp2(1,9,2))
 write(fname,'("'//trim(gp_dir)//'/e_09_2_'//basis//'.txt'//'")')
 call do_gp_read(fname,energy_gp2(2,9,2))
 write(fname,'("'//trim(gp_dir)//'/e_09_3_'//basis//'.txt'//'")')
 call do_gp_read(fname,energy_gp2(3,9,2))
 write(fname,'("'//trim(gp_dir)//'/e_09_4_'//basis//'.txt'//'")')
 call do_gp_read(fname,energy_gp2(4,9,2))
! Uncertainties
 unc=0
 unc(:,1)=0.9
 unc(:,2)=1.0
 unc(:,3)=1.8
 unc(1,4)=3.8
 unc(2,4)=1.6
 unc(3,4)=2.6
 unc(4,4)=1.6
 unc(1,5)=4.7
 unc(2,5)=3.1
 unc(3,5)=5.5
 unc(4,5)=3.0
 unc(1,6)=6.1
 unc(2,6)=6.0
 unc(3,6)=8.1
 unc(4,6)=8.3
 unc(1,7)=17.5
 unc(2,7)=18.0
 unc(3,7)=18.5
 unc(4,7)=10.3
 unc(1,8)=13.8
 unc(2,8)=29.0
 unc(3,8)=22.0
 unc(4,8)=15.6
 unc(1,9)=23.6
 unc(2,9)=28.9
 unc(3,9)=15.2
 unc(4,9)=13.0
endif ! test if already loaded
call classify(coords,lr,geom,set,coords_new,rab)
if (geom.eq.0) then
! write(6,*)'Two atoms are close, setting E4=0'
 return
endif
if (lr) then
 c1(:)=coords_new(:,1)
 c2(:)=coords_new(:,2)
 c3(:)=coords_new(:,3)
 c4(:)=coords_new(:,4)
 !write(6,*)'Long ranged ',geom
 if (geom.eq.1111) then
  call energy1_1_1_1(c1,c2,c3,c4,e1234)
  call energy1_1_1(c1,c2,c3,e123)
  call energy1_1_1(c1,c2,c4,e124)
  call energy1_1_1(c1,c3,c4,e134)
  call energy1_1_1(c2,c3,c4,e234)
  call energy1_1(c1,c2,e12)
  call energy1_1(c1,c3,e13)
  call energy1_1(c1,c4,e14)
  call energy1_1(c2,c3,e23)
  call energy1_1(c2,c4,e24)
  call energy1_1(c3,c4,e34)
  e=e1234-e123-e124-e134-e234+e12+e13+e14+e23+e24+e34
  eerr=abs(e/10)
  return
 else if (geom.eq.211) then
  call energy2_1_1(c1,c2,c3,c4,e1234)
  call energy2_1(c1,c2,c3,e123)
  call energy2_1(c1,c2,c4,e124)
  call energy1_1_1(c1,c3,c4,e134)
  call energy1_1_1(c2,c3,c4,e234)
  call energy1_1(c1,c3,e13)
  call energy1_1(c1,c4,e14)
  call energy1_1(c2,c3,e23)
  call energy1_1(c2,c4,e24)
  call energy1_1(c3,c4,e34)
  e=e1234-e123-e124-e134-e234+e13+e14+e23+e24+e34
  eerr=abs(e/5)
  return
 else if (geom.eq.22) then
  call energy2_2(c1,c2,c3,c4,e1234)
  call energy2_1(c1,c2,c3,e123)
  call energy2_1(c1,c2,c4,e124)
  call energy2_1(c3,c4,c1,e134)
  call energy2_1(c3,c4,c2,e234)
  call energy1_1(c1,c3,e13)
  call energy1_1(c1,c4,e14)
  call energy1_1(c2,c3,e23)
  call energy1_1(c2,c4,e24)
  e=e1234-e123-e124-e134-e234+e13+e14+e23+e24
  eerr=abs(e/5)
  return
 else if (geom.eq.31) then
!  write(6,*)c1
!  write(6,*)c2
!  write(6,*)c3
!  write(6,*)c4
  call energy3_1(c1,c2,c3,c4,e1234)
  call energy2_1(c1,c2,c4,e124)
  call energy2_1(c1,c3,c4,e134)
  call energy2_1(c2,c3,c4,e234)
  call energy1_1(c1,c4,e14)
  call energy1_1(c2,c4,e24)
  call energy1_1(c3,c4,e34)
  !write(6,*)e1234,e124,e134,e234,e14,e24,e34
  e=e1234-e124-e134-e234+e14+e24+e34
  eerr=abs(e/5)
  return
 else
  !write(6,*)'CANNOT DO THIS CONFIG YET'
  return
 endif
endif
!write(6,*)'geom,set ',geom,set
! transform coords specific to GP: x(coord,pred)
x(1,1)=1/rab(1,2)**3
x(2,1)=1/rab(1,3)**3
x(3,1)=1/rab(2,3)**3
x(4,1)=1/rab(1,4)**3
x(5,1)=1/rab(2,4)**3
x(6,1)=1/rab(3,4)**3
x(7,1)=1/sqrt(rab(1,2)*rab(1,3)*rab(2,3)*rab(1,4)*rab(2,4)*rab(3,4))
nx=7
if (geom.eq.2) then
! 1/r12r13r34 for 2-1-3-4 geometries !
 x(8,1)=1/(rab(1,2)*rab(1,3)*rab(3,4))
 nx=8
endif
if (geom.eq.4) then
! "quadrupole" interaction for 1-2...3-4 geometries !
! Centre of 1-2 and 3-4
 rca=(coords_new(:,1)+coords_new(:,2))/2
 rcb=(coords_new(:,3)+coords_new(:,4))/2
 rcab=norm2(rca-rcb)
! Directions 1-2 and 3-4, normalised
 ba=coords_new(:,1)-coords_new(:,2)
 ba=ba/norm2(ba)
 bb=coords_new(:,3)-coords_new(:,4)
 bb=bb/norm2(bb)
! Dot products and quadrupole
 da=dot_product(rcb-rca,ba)/rcab
 db=dot_product(rcb-rca,bb)/rcab
 dab=dot_product(ba,bb)
 quad=105*da*da*db*db/4-15*da*db*dab-15*(da*da+db*db)/4+3*dab*dab/2+3d0/4
! write(6,*)rcab,da,db,dab,quad
! write(1,*)rab(1:6),quad/rcab**5,e(i)*1000000 !!! MICROHARTREE !!!
 x(8,1)=quad/rcab**5
 nx=8
endif
nb=1 ! TZ
if (qz) nb=2 ! QZ
if (set.le.3) then
! write(6,*)'Set 1-3, qz',qz
 call predict(energy_gp(set,nb),1,x(1:nx,1:1),ev)
 e=ev(1)/1d6
 eerr=unc(1,set)*abs(e)/100
else
! write(6,*)'Set, geom, qz',set,geom,qz
! write(6,*)'x',x(1:nx,1:1),'quad,rcab',quad,rcab,'coords',coords_new
 call predict(energy_gp2(geom,set,nb),1,x(1:nx,1:1),ev)
 e=ev(1)/1d6
 eerr=unc(geom,set)*abs(e)/100
endif
end
subroutine do_gp_read(fname,gp)
use gp_module
implicit none
character*79 :: fname
type(gp_model) :: gp
open(11,file=trim(fname),status='old')
call gp_read(gp,11)
close(11)
end
