# Supplementary material for: Four-Body Nonadditive Potential Energy Surface and the Fourth Virial Coefficient of Helium
Source: J Chem Eng Data. 2023 Nov 29;68(12):3257–64. doi: 10.1021/acs.jced.3c00578 (PMC10726306; doi:10.1021/acs.jced.3c00578)
Supplement: Supplementary file 4 — je3c00578_si_004.zip [file je3c00578_si_004.zip › get_local.f90]

subroutine get_local2(r1,r2,local)
! local axes such that z points from r1 to r2
double precision, intent(in) :: r1(3),r2(3)
double precision, intent(out) :: local(3,3) ! space,local
double precision :: z(3),x(3),y(3),norm
double precision, parameter :: small=1d-12
integer :: i
local=0
x=0
do i=1,3
 local(i,i)=1
end do
x(1)=1
z=r2-r1
norm=norm2(z)
if (norm.lt.small) return ! coincident points, use identity
z=z/norm
norm=norm2(z(1:2))
if (norm.ge.small) then ! otherwise z points along z, so make x point along x
 x(3)=0
 x(2)=-z(1)/norm
 x(1)=z(2)/norm
endif
y(1)=z(2)*x(3)-z(3)*x(2)
y(2)=z(3)*x(1)-z(1)*x(3)
y(3)=z(1)*x(2)-z(2)*x(1)
local(:,1)=x
local(:,2)=y
local(:,3)=z
end
!
subroutine get_local3(r1,r2,r3,local)
! local axes such that z points from r1 to r2 and r3 is in x+,z half plane
double precision, intent(in) :: r1(3),r2(3),r3(3)
double precision, intent(out) :: local(3,3) ! space,local
double precision :: z(3),x(3),y(3),norm
double precision, parameter :: small=1d-12
z=r2-r1
norm=norm2(z)
if (norm.lt.small) then
 call get_local2(r1,r3,local)
 return ! 1 and 2 are coincident, make z point from 1 to 3.
endif
z=z/norm
x=r3-r1 ! not actually x but should have >=0 x component
norm=norm2(x)
if (norm.lt.small) then
 call get_local2(r1,r2,local)
 return ! 1 and 3 are coincident, make z point from 1 to 2.
endif
y(1)=z(2)*x(3)-z(3)*x(2)
y(2)=z(3)*x(1)-z(1)*x(3)
y(3)=z(1)*x(2)-z(2)*x(1)
norm=norm2(y)
if (norm.lt.small) then
 call get_local2(r1,r2,local)
 return ! 1,2,3 collinear, make z point from 1 to 2.
endif
y=y/norm
x(1)=y(2)*z(3)-y(3)*z(2)
x(2)=y(3)*z(1)-y(1)*z(3)
x(3)=y(1)*z(2)-y(2)*z(1)
local(:,1)=x
local(:,2)=y
local(:,3)=z
end
!
!double precision :: local(3,3)
!call get_local3((/0.0d0,0.0d0,0.0d0/),(/1.0d0,2.0d0,3.0d0/),(/4.0d0,0.0d0,1.0d0/),local)
!write(6,*)local
!end
