# Supplementary material for: Four-Body Nonadditive Potential Energy Surface and the Fourth Virial Coefficient of Helium
Source: J Chem Eng Data. 2023 Nov 29;68(12):3257–64. doi: 10.1021/acs.jced.3c00578 (PMC10726306; doi:10.1021/acs.jced.3c00578)
Supplement: Supplementary file 4 — je3c00578_si_004.zip [file je3c00578_si_004.zip › gp.f90]

module gp_module
implicit none
type gp_model
 integer :: n_dim,n_data
 double precision :: var
 double precision, allocatable :: ls(:),a(:),x(:,:)
end type gp_model
contains
include 'gp_read.f90'
include 'predict.f90'
end module ! gp_module
