# Supplementary material for: Four-Body Nonadditive Potential Energy Surface and the Fourth Virial Coefficient of Helium
Source: J Chem Eng Data. 2023 Nov 29;68(12):3257–64. doi: 10.1021/acs.jced.3c00578 (PMC10726306; doi:10.1021/acs.jced.3c00578)
Supplement: Supplementary file 4 — je3c00578_si_004.zip [file je3c00578_si_004.zip › gp_read.f90]

! module gp_module
subroutine gp_read(gp,str)
implicit none
type(gp_model),intent(inout) :: gp
integer, intent(in) :: str
integer :: i
read(str,*)gp%n_dim,gp%n_data
allocate(gp%ls(gp%n_dim),gp%a(gp%n_data),gp%x(gp%n_dim,gp%n_data))
read(str,*)gp%ls,gp%var
do i=1,gp%n_data
 read(str,*)gp%a(i),gp%x(:,i)
end do
end
