# Supplementary material for: Four-Body Nonadditive Potential Energy Surface and the Fourth Virial Coefficient of Helium
Source: J Chem Eng Data. 2023 Nov 29;68(12):3257–64. doi: 10.1021/acs.jced.3c00578 (PMC10726306; doi:10.1021/acs.jced.3c00578)
Supplement: Supplementary file 4 — je3c00578_si_004.zip [file je3c00578_si_004.zip › monomer.f90]

module monomer_module
! Read and store monomer properties, which are just the dipole
! frequency dependent pols and the corresponding pseudostates
implicit none
double precision :: monomer_pol(11)
double precision :: monomer_f(3),monomer_e(3)
logical :: mon_init=.false.

contains

subroutine monomer_init()
implicit none
integer :: i
double precision :: omega
if (mon_init) return
open(1,file='data/monomer.polqz.txt',status='old')
read(1,*)(omega,monomer_pol(i),i=1,11)
close(1)
call polqz(monomer_pol,monomer_e,monomer_f)
!write(6,*)monomer_f
mon_init=.true.
end ! monomer_init

end module ! monomer_module
