# Supplementary material for: Four-Body Nonadditive Potential Energy Surface and the Fourth Virial Coefficient of Helium
Source: J Chem Eng Data. 2023 Nov 29;68(12):3257–64. doi: 10.1021/acs.jced.3c00578 (PMC10726306; doi:10.1021/acs.jced.3c00578)
Supplement: Supplementary file 4 — je3c00578_si_004.zip [file je3c00578_si_004.zip › pol2.f90]

! calculate 2-body pol from GP fit
subroutine pol2(o,r,pol)
use gp_module
implicit none
integer, intent(in) :: o ! 1st - 11th omega value
double precision, intent(in) :: r ! r for the fits, not 1/r
double precision, intent(out) :: pol(2) ! calculated pol(xx),pol(zz)
type(gp_model), save :: gp(2,11)
double precision :: rinv(1,1)
logical, save :: load=.true.
integer :: w,om
character*79 :: fname
if (load) then
 load=.false.
 do w=1,2
  do om=1,11
   write(fname,'("data/pol2qz.",i0,".",i0,".txt")')w+1,om
   open(11,file=trim(fname),status='old')
   call gp_read(gp(w,om),11)
   close(11)
  end do
 end do
endif
do w=1,2
 if (r.le.7) then ! Use GP for R<7
  rinv=1/r
  call predict(gp(w,o),1,rinv,pol(w:w))
 else ! Use r^-3 for R>7
  rinv=1/7d0
  call predict(gp(w,o),1,rinv,pol(w:w))
  pol(w)=pol(w)*(7d0/r)**3
 endif
end do
end
!
!use gp_module
!implicit none
!double precision :: pol(2)
!integer :: i
!double precision :: r
!do i=0,100
! r=3d0+i/20d0
! call pol2(11,r,pol)
! write(6,*)r,pol
!end do
!end
