# Supplementary material for: Four-Body Nonadditive Potential Energy Surface and the Fourth Virial Coefficient of Helium
Source: J Chem Eng Data. 2023 Nov 29;68(12):3257–64. doi: 10.1021/acs.jced.3c00578 (PMC10726306; doi:10.1021/acs.jced.3c00578)
Supplement: Supplementary file 4 — je3c00578_si_004.zip [file je3c00578_si_004.zip › pol3.f90]

! calculate 3-body pol from GP fit
! MUST HAVE r12<=r13<=r23; will not check this.
! The 3-body pol will be calculated in a local coordinate system
! in which 1->2 is the z axis and 3 is in the (x+,0,z) half plane.
subroutine pol3(c1,c2,c3,o,pol)
use gp_module
implicit none
integer, intent(in) :: o ! 1st - 11th omega value
double precision, intent(in) :: c1(3),c2(3),c3(3)
double precision, intent(out) :: pol(3,3)
type(gp_model), save :: gp(4,11) ! xx,xz,yy,zz; omega
double precision :: xval(4,1),sinphi,r12,r13,r23
logical, save :: load=.true.
integer :: om
character*79 :: fname
if (load) then
!write(6,*)'load'
 load=.false.
 do om=1,11
  write(fname,'("data/tri_pol_xx.p4.1.",i0,".txt")')om
  open(11,file=trim(fname),status='old')
  call gp_read(gp(1,om),11)
  close(11)
  write(fname,'("data/tri_pol_xz.p4.2.",i0,".txt")')om
  open(11,file=trim(fname),status='old')
  call gp_read(gp(2,om),11)
  close(11)
  write(fname,'("data/tri_pol_yy.p4.3.",i0,".txt")')om
  open(11,file=trim(fname),status='old')
  call gp_read(gp(3,om),11)
  close(11)
  write(fname,'("data/tri_pol_zz.p4.4.",i0,".txt")')om
  open(11,file=trim(fname),status='old')
  call gp_read(gp(4,om),11)
  close(11)
 end do
endif
r12=norm2(c2-c1)
r13=norm2(c3-c1)
r23=norm2(c3-c2)
! The three distances r12,r13,r23 must be in ascending order.
sinphi=(-r23**2+r12**2+r13**2)/(2*r12*r13)
sinphi=max(-1d0,min(1d0,sinphi))
sinphi=sqrt(1-sinphi**2) ! angle between 12 and 13
!write(6,*)'sinphi',sinphi
xval(1,1)=1/r12
xval(2,1)=1/r13
xval(3,1)=1/r23
xval(4,1)=sinphi
pol=0
call predict(gp(1,o),1,xval,pol(1,1))
call predict(gp(2,o),1,xval,pol(1,3))
pol(3,1)=pol(1,3)
call predict(gp(3,o),1,xval,pol(2,2))
call predict(gp(4,o),1,xval,pol(3,3))
end
!
!use gp_module
!implicit none
!double precision :: pol(3,3),c1(3),c2(3),c3(3),r
!integer :: i
!do i=0,4
! r=3d0+i
! c1=0
! c2=0
! c3=0
! c2(1)=r/sqrt(2d0)
! c2(3)=r/sqrt(2d0)
! c3(1)=r/sqrt(2d0)
! c3(3)=-r/sqrt(2d0)
! write(6,*)'c1 ',c1
! write(6,*)'c2 ',c2
! write(6,*)'c3 ',c3
! call pol3(c1,c2,c3,1,pol)
! write(6,*)pol
!end do
!end
