# Supplementary material for: Four-Body Nonadditive Potential Energy Surface and the Fourth Virial Coefficient of Helium
Source: J Chem Eng Data. 2023 Nov 29;68(12):3257–64. doi: 10.1021/acs.jced.3c00578 (PMC10726306; doi:10.1021/acs.jced.3c00578)
Supplement: Supplementary file 4 — je3c00578_si_004.zip [file je3c00578_si_004.zip › polqz.f90]

! Given a(iw) for the standard 11 w values, and using standard E values
! for QZ, calculate the f values.
subroutine polqz(pol,e,f)
implicit none
double precision :: pol(11),e(3),f(3)
double precision :: mat(3,11)
integer :: i
e=(/0.818d0,1.048d0,2.296d0/)
mat(:,1)= (/ 1.75899851358942  , -2.45191207410209   ,0.870232958029457/)
mat(:,2)= (/   1.58899811157636,    -2.19011248407214,   0.757656874498145/)
mat(:,3)= (/  0.391574166614360,  -0.352919319072686 , -2.332033633234444E-002/)
mat(:,4)= (/  -1.25646992774955,    2.14139765387036 ,  -1.03827003063165/)
mat(:,5)= (/  -2.34298661970437,    3.69931075016969 ,  -1.55645404642088/)
mat(:,6)= (/  -2.18256151112854,    3.25743568984719 ,  -1.11171822989053/)
mat(:,7)= (/ -0.786349633227869,   0.872446667920240 ,  0.216441998316284/)
mat(:,8)= (/   1.09850379964754,   -2.21609123202149 ,   1.77283380020068/)
mat(:,9)= (/   2.25200823191511,   -4.01237110051575 ,   2.53940710338645/)
mat(:,10)= (/   1.73180285730714,   -3.00049782905313 ,   1.77903822499394/)
mat(:,11)= (/  0.284191845292613,  -0.487914384380807 ,  0.282857788155164/)
do i=1,3
 f(i)=dot_product(pol,mat(i,:))
end do
end
