# Supplementary material for: Four-Body Nonadditive Potential Energy Surface and the Fourth Virial Coefficient of Helium
Source: J Chem Eng Data. 2023 Nov 29;68(12):3257–64. doi: 10.1021/acs.jced.3c00578 (PMC10726306; doi:10.1021/acs.jced.3c00578)
Supplement: Supplementary file 4 — je3c00578_si_004.zip [file je3c00578_si_004.zip › predict.f90]

! module gp_module
subroutine predict(gp,n_pred,x,y)
implicit none
type(gp_model),intent(in) :: gp
integer, intent(in) :: n_pred
double precision, intent(in) :: x(:,:)
double precision, intent(out) :: y(n_pred)
logical :: alloc
integer :: i,pred
double precision, allocatable, save :: diff(:)
alloc=.true.
if (allocated(diff)) then
 if (size(diff,1).eq.gp%n_dim) alloc=.false.
endif
if (alloc) then
! write(6,*)'allocating diff ',gp%n_dim
 if (allocated(diff)) deallocate(diff)
 allocate(diff(gp%n_dim))
endif
do pred=1,n_pred
 y(pred)=0
 do i=1,gp%n_data
  diff=(gp%x(:,i)-x(:,pred))/gp%ls(:)
  y(pred)=y(pred)+exp(-norm2(diff)**2/2)*gp%a(i)
 end do
 y(pred)=y(pred)*gp%var
end do
end
