# Supplementary material for: Four-Body Nonadditive Potential Energy Surface and the Fourth Virial Coefficient of Helium
Source: J Chem Eng Data. 2023 Nov 29;68(12):3257–64. doi: 10.1021/acs.jced.3c00578 (PMC10726306; doi:10.1021/acs.jced.3c00578)
Supplement: Supplementary file 4 — je3c00578_si_004.zip [file je3c00578_si_004.zip › rotate_pol.f90]

subroutine rotate_pol(local,pol0,pol1)
! Rotate pols from local axes pol0 to space fixed axes pol1.
! Local x axis is given by local(:,1), etc., i.e. local(space,local)
double precision, intent(in) :: local(3,3),pol0(3,3)
double precision, intent(out) :: pol1(3,3)
double precision :: work(3,3)
work=matmul(local,pol0) ! work(space,local)
pol1=matmul(work,transpose(local)) ! pol1(space,space)
end
