# Supplementary material for: Four-Body Nonadditive Potential Energy Surface and the Fourth Virial Coefficient of Helium
Source: J Chem Eng Data. 2023 Nov 29;68(12):3257–64. doi: 10.1021/acs.jced.3c00578 (PMC10726306; doi:10.1021/acs.jced.3c00578)
Supplement: Supplementary file 4 — je3c00578_si_004.zip [file je3c00578_si_004.zip › sparse.f90]

! Lowest eigenvalue of sparse symmetric diagonally dominant matrix
module sparse_module
implicit none
type sparse_matrix
 integer :: n=0
 integer, allocatable :: first_el(:),col(:)
 double precision, allocatable :: diag(:),el(:)
! The user must allocate and initialise these as follows.
! n=dimension of matrix
! diag(n)=diagonal elements
! first_el(n)=index of the first element in each row of upper diagonal
! first_el(1)=1
! first_el(k+1)=first_el(k) + # nonzero numbers on kth row excluding (k,1-k)
! there are always zero such numbers on the last row so no first_el(n+1)
! in total there are first_el(n)-1 nonzero off-diagonal elements
! col, el are initialised to this size
! IND=first_el(k)+j-1 is the j'th nonzero off-diagonal element of row k
! it is in column col(IND) and has value el(IND).
! Note that the matrix is symmetric so M(k,col(IND))=M(col(IND),k);
! only the first is explicitly given.
 logical :: first=.true.
 double precision, allocatable :: vec(:),work(:)
end type sparse_matrix

contains

subroutine solve(m,niter,e)
! Using an initial guess of (1,0,0...) as the eigenvector, iterate a
! basic algorithm niter times on sparse matrix m, returning approx eval e
type(sparse_matrix) :: m ! sparse module
double precision :: e
integer :: niter,iter,row,col,ind
e=0
if (m%n.lt.1) then
 !write(6,*)'Empty sparse matrix? Setting E=0.'
 return
else if (m%first) then
 allocate(m%vec(m%n))
 allocate(m%work(m%n))
 m%first=.false.
endif
e=m%diag(1)
m%vec=0
m%vec(1)=1 ! Initial guess
do iter=1,niter
! work=Mv-Ev
 m%work=0
 do row=1,m%n
  m%work(row)=m%work(row)+(m%diag(row)-e)*m%vec(row) ! diagonal element and E
 end do
 do row=1,m%n-1 ! no n'th row for off-diagonal
  do ind=m%first_el(row),m%first_el(row+1)-1
   col=m%col(ind)
   m%work(col)=m%work(col)+m%el(ind)*m%vec(row)
   m%work(row)=m%work(row)+m%el(ind)*m%vec(col) ! symmetry
  end do ! els on row
 end do ! row
! new estimate for E is E + first element of work
 e=e+m%work(1)
! vec += work / (E - diag)
 do row=2,m%n ! no 1st element, which stays as 1
  m%vec(row)=m%vec(row)+m%work(row)/(e-m%diag(row))
 end do
end do ! iter
end ! solve

subroutine init_sparse(m,n)
implicit none
type(sparse_matrix) :: m
integer :: n
if (n.lt.1) return
if (m%n.eq.n) return ! already correctly init
if (allocated(m%first_el)) deallocate(m%first_el)
if (allocated(m%diag)) deallocate(m%diag)
allocate(m%first_el(n),m%diag(n))
m%n=n
m%first_el(:)=1
end ! init_sparse

subroutine add_el(mat,row,col,nz,tot)
implicit none
type(sparse_matrix) :: mat
double precision :: tot
integer :: row,col,nz,i
i=mat%first_el(row)-1+nz
mat%col(i)=col
mat%el(i)=tot
end

end module ! sparse_module
